# Supplementary material for: Gene Transcript Alterations in the Spinal Cord, Anterior Cingulate Cortex, and Amygdala in Mice Following Peripheral Nerve Injury
Source: Front Cell Dev Biol. 2021 Apr 7;9:634810. doi: 10.3389/fcell.2021.634810 (PMC8059771; doi:10.3389/fcell.2021.634810)
Supplement: Supplementary file 5 [file Data_Sheet_1.XLSX]

## Sheet: SC
Gene_id	Symbol	Description	Database_source	sham1SC	sham2SC	sham3SC	SNL1SC	SNL2SC	SNL3SC	G1	G2	G2_vs_G1_log2FoldChange		G2_vs_G1_Pvalue	G2_vs_G1_FDR
ENSMUSG00000108596	Itgam	integrin alpha M	ProteinCodingRNA	0	0	0	11.9468	12.9463	11.8231	0	12.2387	12.2387	4833.07	1.24787e-109	1.60211e-105
ENSMUSG00000027007	Ssfa2	sperm specific antigen 2	ProteinCodingRNA	0	0	0	11.26	12.7205	11.6052	0	11.8619	11.8619	3722.1	3.18052e-84	2.33337e-80
ENSMUSG00000058070	Eml1	echinoderm microtubule associated protein like 1	ProteinCodingRNA	0	0	0	10.9149	11.1295	11.2074	0	11.084	11.084	2170.74	8.10976e-124	1.18993e-119
ENSMUSG00000032737	Inppl1	inositol polyphosphate phosphatase-like 1	ProteinCodingRNA	0	0	0	10.7154	10.3962	11.747	0	10.9529	10.9529	1982.18	4.03386e-70	2.43717e-66
ENSMUSG00000030986	Dhx32	DEAH (Asp-Glu-Ala-His) box polypeptide 32	ProteinCodingRNA	0	1.0131	0	11.1255	11.4106	11.0829	0.337699	11.2064	10.8687	1869.78	3.72635e-127	6.37889e-123
ENSMUSG00000038368	Focad	focadhesin	ProteinCodingRNA	0	0	0	11.5677	10.3724	10.0933	0	10.6778	10.6778	1638.09	7.58915e-59	3.89741e-55
ENSMUSG00000034252	Senp6	SUMO/sentrin specific peptidase 6	ProteinCodingRNA	0	0	0	10.4456	10.1334	10.4055	0	10.3282	10.3282	1285.54	2.79713e-98	2.39411e-94
ENSMUSG00000020151	Ptprr	protein tyrosine phosphatase, receptor type, R	ProteinCodingRNA	0	0	0	9.11061	9.222	9.85532	0	9.39598	9.39598	673.706	2.23738e-61	1.27667e-57
ENSMUSG00000056476	Med12l	mediator complex subunit 12-like	ProteinCodingRNA	0	0	0	8.46466	8.43745	10.1518	0	9.01798	9.01798	518.42	1.10163e-29	2.75972e-26
ENSMUSG00000022245	Skor1	SKI family transcriptional corepressor 1	ProteinCodingRNA	0	0	0	8.77982	9.73075	8.30098	0	8.93718	8.93718	490.185	4.63614e-39	1.76362e-35
ENSMUSG00000037736	Limch1	LIM and calponin homology domains 1	ProteinCodingRNA	2.72452	2.0196	2.60913	10.3489	11.8507	10.2485	2.45109	10.816	8.36493	329.682	3.4583e-49	1.54436e-45
ENSMUSG00000029101	Rgs12	regulator of G-protein signaling 12	ProteinCodingRNA	0	0	0	6.60944	8.02519	8.93644	0	7.85702	7.85702	231.846	8.15339e-20	1.19634e-16
ENSMUSG00000006219	Fblim1	filamin binding LIM protein 1	ProteinCodingRNA	0	0	0	7.3312	7.59528	6.92977	0	7.28542	7.28542	156.002	1.47521e-32	4.20884e-29
ENSMUSG00000021111	Papola	poly (A) polymerase alpha	ProteinCodingRNA	1.92778	2.34283	2.1378	11.4086	4.70316	11.7497	2.13614	9.28713	7.15099	142.122	0.0028314	0.0560983
ENSMUSG00000015950	Ncf1	neutrophil cytosolic factor 1	ProteinCodingRNA	0	0	0.887703	6.84936	7.58778	6.96662	0.295901	7.13459	6.83869	114.459	1.2136e-28	2.89882e-25
ENSMUSG00000036466	Megf11	multiple EGF-like-domains 11	ProteinCodingRNA	0	2.0196	0.887703	7.68451	5.4622	10.0947	0.969102	7.74714	6.77804	109.747	1.76824e-06	0.000292929
ENSMUSG00000026825	Dnm1	dynamin 1	ProteinCodingRNA	0	0	0	6.82312	6.98009	6.49784	0	6.76702	6.76702	108.912	3.69555e-28	8.62659e-25
ENSMUSG00000021236	Entpd5	ectonucleoside triphosphate diphosphohydrolase 5	ProteinCodingRNA	5.05546	4.93211	6.10891	11.4984	12.274	12.6174	5.36549	12.1299	6.76441	108.715	6.34533e-60	3.43015e-56
ENSMUSG00000029283	Cdc7	cell division cycle 7 (S. cerevisiae)	ProteinCodingRNA	0	0	0	5.376	6.02516	7.67937	0	6.36018	6.36018	82.1492	8.2134e-12	5.47791e-09
ENSMUSG00000020063	Sirt1	sirtuin 1	ProteinCodingRNA	4.55075	0	3.24827	10.4669	5.6752	10.7126	2.59968	8.95157	6.35189	81.679	0.0339163	0.245026
ENSMUSG00000005774	Rfx5	regulatory factor X, 5 (influences HLA class II expression)	ProteinCodingRNA	0	0	0	8.11592	2.80978	8.05512	0	6.32694	6.32694	80.2784	6.31242e-05	0.0043029
ENSMUSG00000058388	Phtf1	putative homeodomain transcription factor 1	ProteinCodingRNA	6.06416	3.72453	0.887703	10.0212	9.22683	10.3931	3.5588	9.88038	6.32158	79.9808	1.16923e-05	0.00121622
ENSMUSG00000052613	Pcdh15	protocadherin 15	ProteinCodingRNA	0	0	0	6.51424	6.00279	6.44659	0	6.32121	6.32121	79.9601	4.85591e-23	8.59914e-20
ENSMUSG00000019467	Arhgef25	Rho guanine nucleotide exchange factor (GEF) 25	ProteinCodingRNA	3.61103	1.0131	6.30781	8.14799	11.3421	10.3107	3.64398	9.93362	6.28964	78.2295	0.0115735	0.132954
ENSMUSG00000043629	1700019D03Rik	RIKEN cDNA 1700019D03 gene	ProteinCodingRNA	0	2.60673	1.4332	7.36797	7.6823	7.79999	1.34664	7.61675	6.27011	77.1776	1.69e-35	5.79e-32
ENSMUSG00000043079	Synpo	synaptopodin	ProteinCodingRNA	1.92778	2.0196	0.887703	8.73478	6.66102	8.24208	1.6117	7.87929	6.2676	77.0432	1.99034e-19	2.80038e-16
ENSMUSG00000019952	Poc1b	POC1 centriolar protein B	ProteinCodingRNA	0	0	0	6.2246	6.41219	5.85248	0	6.16309	6.16309	71.6596	2.15916e-21	3.52012e-18
ENSMUSG00000031543	Ank1	ankyrin 1, erythroid	ProteinCodingRNA	0	0	0	6.12071	6.23161	6.11572	0	6.15602	6.15602	71.3092	5.74974e-23	1.00094e-19
ENSMUSG00000031639	Tlr3	toll-like receptor 3	ProteinCodingRNA	1.26445	1.0131	0	10.173	10.3746	0	0.759182	6.84921	6.09003	68.1211	0.017576	0.168792
ENSMUSG00000066026	Dhrs3	dehydrogenase/reductase (SDR family) member 3	ProteinCodingRNA	2.72452	0	0	5.93715	8.16269	6.64151	0.908173	6.91379	6.00561	64.2495	3.90303e-07	8.60258e-05
ENSMUSG00000071533	Pcnp	PEST proteolytic signal containing nuclear protein	ProteinCodingRNA	0	0	0	6.12071	5.55736	6.20067	0	5.95958	5.95958	62.2319	5.91806e-19	7.69423e-16
ENSMUSG00000027580	Helz2	helicase with zinc finger 2, transcriptional coactivator	ProteinCodingRNA	0	0	0	3.37191	7.56506	6.87912	0	5.9387	5.9387	61.3376	2.17023e-06	0.00034161
ENSMUSG00000004347	Pde1c	phosphodiesterase 1C	ProteinCodingRNA	0	0	0	6.16317	5.83567	5.77148	0	5.92344	5.92344	60.6923	9.01301e-20	1.30384e-16
ENSMUSG00000073002	Vamp5	vesicle-associated membrane protein 5	ProteinCodingRNA	0	0	0	6.63983	5.09021	6.02546	0	5.9185	5.9185	60.4847	3.36434e-14	2.95343e-11
ENSMUSG00000062075	Lmnb2	lamin B2	ProteinCodingRNA	3.23482	1.0131	2.1378	9.78329	9.51458	4.77012	2.12857	8.02266	5.89409	59.4699	2.08313e-06	0.000331645
ENSMUSG00000036636	Clcn7	chloride channel, voltage-sensitive 7	ProteinCodingRNA	2.72452	2.82974	2.39263	12.5748	1.58685	11.4501	2.64896	8.53726	5.8883	59.2318	0.0378106	0.260116
ENSMUSG00000033773	Rpap2	RNA polymerase II associated protein 2	ProteinCodingRNA	0	0	3.11304	4.8083	8.32925	6.91728	1.03768	6.68494	5.64726	50.1182	0.00046112	0.0171724
ENSMUSG00000020387	Jade2	jade family PHD finger 2	ProteinCodingRNA	7.41519	7.66981	7.85432	13.2529	13.3099	13.1645	7.64644	13.2424	5.59601	48.3688	0	0
ENSMUSG00000030972	Acsm5	acyl-CoA synthetase medium-chain family member 5	ProteinCodingRNA	0	0	0	6.62471	6.9097	3.23446	0	5.58962	5.58962	48.1553	1.40982e-06	0.000240299
ENSMUSG00000013878	Rnf170	ring finger protein 170	ProteinCodingRNA	0	0	0	4.63813	5.55736	6.41138	0	5.53562	5.53562	46.3861	2.59639e-11	1.58735e-08
ENSMUSG00000036353	P2ry12	purinergic receptor P2Y, G-protein coupled 12	ProteinCodingRNA	4.15609	3.93125	0.887703	10.0298	6.67523	8.63446	2.99168	8.44649	5.45481	43.8594	1.45917e-06	0.000247313
ENSMUSG00000051721	Wdcp	WD repeat and coiled coil containing	ProteinCodingRNA	0	0	0	7.97407	3.00248	4.77012	0	5.24889	5.24889	38.0254	0.000553722	0.0194087
ENSMUSG00000018845	Unc45b	unc-45 myosin chaperone B	ProteinCodingRNA	0	0	0	4.22233	6.41219	4.77012	0	5.13488	5.13488	35.1361	5.86615e-08	1.68299e-05
ENSMUSG00000060601	Nr1h2	nuclear receptor subfamily 1, group H, member 2	ProteinCodingRNA	3.43516	1.0131	0.887703	5.48043	8.12694	7.04912	1.77865	6.8855	5.10685	34.4599	1.20237e-06	0.000213661
ENSMUSG00000018217	Pmp22	peripheral myelin protein 22	ProteinCodingRNA	2.38047	7.18577	6.44084	12.4606	6.44574	12.3561	5.33569	10.4208	5.0851	33.9443	0.0217669	0.191068
ENSMUSG00000025326	Ube3a	ubiquitin protein ligase E3A	ProteinCodingRNA	2.72452	2.60673	2.39263	5.51363	9.79236	7.64188	2.57463	7.64929	5.07467	33.6997	3.49245e-08	1.09363e-05
ENSMUSG00000043333	Rhbdl2	rhomboid, veinlet-like 2 (Drosophila)	ProteinCodingRNA	0	0	0	4.91154	5.7307	4.52862	0	5.05695	5.05695	33.2885	1.35814e-10	7.54027e-08
ENSMUSG00000045751	Mms22l	MMS22-like, DNA repair protein	ProteinCodingRNA	0	0	0	3.8589	3.00248	8.27673	0	5.04604	5.04604	33.0376	0.00269338	0.0542958
ENSMUSG00000058420	Syt17	synaptotagmin XVII	ProteinCodingRNA	0	1.6024	0.887703	7.86897	2.58732	7.07185	0.830035	5.84271	5.01268	32.2825	6.25483e-05	0.00428384
ENSMUSG00000006344	Ggt5	gamma-glutamyltransferase 5	ProteinCodingRNA	0	0	0	3.37191	3.58756	7.99692	0	4.98546	4.98546	31.6792	0.0016077	0.0390463
ENSMUSG00000030987	Stim1	stromal interaction molecule 1	ProteinCodingRNA	6.65201	10.7429	6.7105	13.1371	12.7085	13.1988	8.03513	13.0148	4.97964	31.5516	0.00753329	0.102164
ENSMUSG00000030589	Rasgrp4	RAS guanyl releasing protein 4	ProteinCodingRNA	0	0	0	4.8083	5.49462	4.59289	0	4.96527	4.96527	31.2389	6.4215e-11	3.76887e-08
ENSMUSG00000001120	Pcbp3	poly(rC) binding protein 3	ProteinCodingRNA	3.00212	3.02284	2.60913	3.2193	10.5746	9.73409	2.87803	7.84266	4.96463	31.2249	4.43371e-05	0.00328958
ENSMUSG00000024754	Tmem2	transmembrane protein 2	ProteinCodingRNA	4.63459	2.60673	6.2606	9.18719	9.7527	9.42102	4.50064	9.45364	4.953	30.9743	6.76566e-08	1.89864e-05
ENSMUSG00000052406	Rexo4	REX4, 3-5 exonuclease	ProteinCodingRNA	1.26445	1.0131	2.60913	9.45623	9.2025	1.03665	1.62889	6.56513	4.93624	30.6165	0.0336442	0.244005
ENSMUSG00000000204	Slfn4	schlafen 4	ProteinCodingRNA	5.33148	0	2.96381	8.25982	6.8483	7.99097	2.7651	7.6997	4.9346	30.5817	0.00225917	0.0486593
ENSMUSG00000023882	Zfp54	zinc finger protein 54	ProteinCodingRNA	0	0	0	6.7131	3.00248	5.02432	0	4.9133	4.9133	30.1336	2.43044e-05	0.0021209
ENSMUSG00000036377	C530008M17Rik	RIKEN cDNA C530008M17 gene	ProteinCodingRNA	1.26445	1.0131	2.39263	9.06375	1.00142	9.15973	1.55673	6.4083	4.85158	28.8715	0.0293313	0.226173
ENSMUSG00000028163	Nfkb1	nuclear factor of kappa light polypeptide gene enhancer in B cells 1, p105	ProteinCodingRNA	3.76778	1.0131	0.887703	5.72679	6.32473	8.11105	1.88953	6.72086	4.83133	28.4692	3.87786e-05	0.00300798
ENSMUSG00000017978	Cadps2	Ca2+-dependent activator protein for secretion 2	ProteinCodingRNA	1.26445	0	0	4.30049	5.04714	6.3569	0.421482	5.23484	4.81336	28.1168	3.9246e-08	1.19969e-05
ENSMUSG00000028943	Espn	espin	ProteinCodingRNA	0	0	3.68966	6.30264	4.52627	7.13796	1.22989	5.98896	4.75907	27.0785	0.00676905	0.095672
ENSMUSG00000025647	Shisa5	shisa family member 5	ProteinCodingRNA	5.17228	1.0131	1.4332	7.24488	7.3066	7.24184	2.53953	7.26444	4.72491	26.4448	0.00222525	0.0482795
ENSMUSG00000052142	Rasal3	RAS protein activator like 3	ProteinCodingRNA	1.26445	1.0131	3.86826	8.24012	8.08497	3.97458	2.0486	6.76656	4.71796	26.3176	0.000313405	0.0131818
ENSMUSG00000021368	Tbc1d7	TBC1 domain family, member 7	ProteinCodingRNA	1.26445	1.6024	0.887703	7.13184	1.58685	9.15973	1.25152	5.95948	4.70796	26.1359	0.000714791	0.0231232
ENSMUSG00000032258	Lca5	Leber congenital amaurosis 5 (human)	ProteinCodingRNA	0	0	0	3.63585	4.58768	5.74344	0	4.65566	4.65566	25.2053	4.86667e-07	0.000103276
ENSMUSG00000028836	Slc30a2	solute carrier family 30 (zinc transporter), member 2	ProteinCodingRNA	0	0	2.39263	5.75482	4.95694	5.62549	0.797544	5.44575	4.64821	25.0755	1.31193e-08	4.63052e-06
ENSMUSG00000035270	Impg2	interphotoreceptor matrix proteoglycan 2	ProteinCodingRNA	0	0	4.02716	6.7131	3.90954	7.32933	1.34239	5.98399	4.6416	24.961	0.0217609	0.191031
ENSMUSG00000010461	Eya4	EYA transcriptional coactivator and phosphatase 4	ProteinCodingRNA	0	0	0	2.04177	7.24122	4.59289	0	4.62529	4.62529	24.6804	0.00126895	0.0334407
ENSMUSG00000028621	Cyb5rl	cytochrome b5 reductase-like	ProteinCodingRNA	0	0	0	4.22233	4.52627	5.11465	0	4.62109	4.62109	24.6085	3.05899e-09	1.26689e-06
ENSMUSG00000045411	2410002F23Rik	RIKEN cDNA 2410002F23 gene	ProteinCodingRNA	0	0	0	4.63813	4.58768	4.59289	0	4.60623	4.60623	24.3564	3.56e-10	1.84e-07
ENSMUSG00000004221	Ikbkg	inhibitor of kappaB kinase gamma	ProteinCodingRNA	0	0	0	4.69711	4.64658	4.46135	0	4.60168	4.60168	24.2797	4.57432e-10	2.31443e-07
ENSMUSG00000030125	Lrrc23	leucine rich repeat containing 23	ProteinCodingRNA	0	1.6024	1.4332	1.02798	7.35154	8.41648	1.01187	5.59867	4.5868	24.0306	0.00198862	0.0447626
ENSMUSG00000042210	Abhd14a	abhydrolase domain containing 14A	ProteinCodingRNA	1.26445	1.0131	0.887703	8.23515	1.00142	7.6034	1.05508	5.61332	4.55824	23.5596	0.000701386	0.022839
ENSMUSG00000027956	Tmem144	transmembrane protein 144	ProteinCodingRNA	3.90915	5.11278	4.30049	11.0736	4.75762	11.0989	4.44081	8.9767	4.5359	23.1975	0.00251723	0.0521304
ENSMUSG00000037325	Bbs7	Bardet-Biedl syndrome 7 (human)	ProteinCodingRNA	0	3.72453	1.8281	7.29348	4.58768	7.02603	1.85088	6.30239	4.45152	21.8797	0.000165562	0.00841941
ENSMUSG00000067297	Ifit1bl2	interferon induced protein with tetratricopeptide repeats 1B like 2	ProteinCodingRNA	3.23482	0	2.1378	2.855	7.93356	7.93628	1.79088	6.24161	4.45074	21.8678	0.00115347	0.0314921
ENSMUSG00000058818	Pirb	paired Ig-like receptor B	ProteinCodingRNA	0	0	0	7.69178	2.00213	3.65147	0	4.44846	4.44846	21.8333	0.00536896	0.083426
ENSMUSG00000008683	Rps15a	ribosomal protein S15A	ProteinCodingRNA	3.43516	3.02284	3.68966	6.56263	9.01126	7.85344	3.38255	7.80911	4.42656	21.5043	3.83404e-12	2.64291e-09
ENSMUSG00000001348	Acp5	acid phosphatase 5, tartrate resistant	ProteinCodingRNA	0	1.6024	0.887703	5.51363	4.90963	5.31847	0.830035	5.24724	4.41721	21.3654	1.08266e-11	7.08282e-09
ENSMUSG00000022382	Wnt7b	wingless-type MMTV integration site family, member 7B	ProteinCodingRNA	3.00212	7.47714	3.24827	6.60944	10.7956	9.53787	4.57584	8.98098	4.40513	21.1874	0.0495792	0.302625
ENSMUSG00000043740	B430306N03Rik	RIKEN cDNA B430306N03 gene	ProteinCodingRNA	3.00212	0	3.59132	7.22498	6.70325	5.85248	2.19781	6.59357	4.39576	21.0501	2.89212e-06	0.000423751
ENSMUSG00000043153	Ispd	isoprenoid synthase domain containing	ProteinCodingRNA	5.7626	2.60673	5.79219	9.01242	9.04175	9.2067	4.72051	9.08696	4.36645	20.6268	9.49291e-08	2.5591e-05
ENSMUSG00000038457	Tmem255b	transmembrane protein 255B	ProteinCodingRNA	1.26445	1.0131	0.887703	5.18316	5.88543	5.11465	1.05508	5.39441	4.33933	20.2427	3.76853e-12	2.61531e-09
ENSMUSG00000062991	Nrg1	neuregulin 1	ProteinCodingRNA	0	4.27265	0	5.05373	5.09021	7.03762	1.42422	5.72719	4.30297	19.7389	0.0474229	0.29529
ENSMUSG00000029635	Cdk8	cyclin-dependent kinase 8	ProteinCodingRNA	6.15213	0	4.4761	7.23496	8.05267	8.22697	3.54275	7.8382	4.29546	19.6364	0.0182802	0.172629
ENSMUSG00000048373	Fgfbp1	fibroblast growth factor binding protein 1	ProteinCodingRNA	0	4.19457	0	6.594	4.25061	6.20067	1.39819	5.68176	4.28357	19.4753	0.0434456	0.280868
ENSMUSG00000050088	1600012H06Rik	RIKEN cDNA 1600012H06 gene	ProteinCodingRNA	0	4.27265	0	4.44516	6.61751	6.00198	1.42422	5.68822	4.264	19.2129	0.0496695	0.302799
ENSMUSG00000044303	Cdkn2a	cyclin-dependent kinase inhibitor 2A	ProteinCodingRNA	0	0	0	3.8589	4.39502	4.52862	0	4.26084	4.26084	19.1709	7.05927e-08	1.97563e-05
ENSMUSG00000018819	Lsp1	lymphocyte specific 1	ProteinCodingRNA	2.72452	0	5.55189	7.45599	7.16268	6.3569	2.7588	6.99186	4.23305	18.8051	0.0241442	0.20247
ENSMUSG00000026147	Col9a1	collagen, type IX, alpha 1	ProteinCodingRNA	0	2.34283	1.8281	8.52695	2.58732	5.65589	1.39031	5.59006	4.19975	18.376	0.0014502	0.0364538
ENSMUSG00000055775	Myh8	myosin, heavy polypeptide 8, skeletal muscle, perinatal	ProteinCodingRNA	0	0	0	6.30264	2.58732	3.65147	0	4.18048	4.18048	18.1321	0.000592869	0.0203318
ENSMUSG00000072663	Spef2	sperm flagellar 2	ProteinCodingRNA	0	0	0	3.50991	5.21221	3.7674	0	4.16317	4.16317	17.916	6.88353e-06	0.000831773
ENSMUSG00000029420	Rimbp2	RIMS binding protein 2	ProteinCodingRNA	5.33148	6.07008	5.23112	12.094	11.5507	5.46304	5.54423	9.70257	4.15835	17.8561	0.00280201	0.055677
ENSMUSG00000073208	Speer4c	spermatogenesis associated glutamate (E)-rich protein 4C	ProteinCodingRNA	0	0	0	2.36644	5.52633	4.52862	0	4.14046	4.14046	17.6362	0.000109583	0.00629487
ENSMUSG00000042626	Shc1	src homology 2 domain-containing transforming protein C1	ProteinCodingRNA	6.31346	6.00295	7.45366	11.0977	10.9908	10.0681	6.59002	10.7189	4.12886	17.4949	1.35567e-17	1.54712e-14
ENSMUSG00000025380	Fscn2	fascin actin-bundling protein 2	ProteinCodingRNA	0	0	0	4.13969	3.90954	4.31661	0	4.12194	4.12194	17.4112	1.73678e-07	4.30811e-05
ENSMUSG00000000901	Mmp11	matrix metallopeptidase 11	ProteinCodingRNA	0	0	0	3.63585	4.46214	4.1557	0	4.08456	4.08456	16.9659	5.58587e-07	0.000115438
ENSMUSG00000031782	Coq9	coenzyme Q9	ProteinCodingRNA	0	0	0	4.44516	3.46201	4.31661	0	4.07459	4.07459	16.849	1.02424e-06	0.000189549
ENSMUSG00000069720	4930572O03Rik	RIKEN cDNA 4930572O03 gene	ProteinCodingRNA	0	0	0	2.36644	5.7307	4.06798	0	4.05504	4.05504	16.6222	0.0002733	0.0120012
ENSMUSG00000021745	Ptprg	protein tyrosine phosphatase, receptor type, G	ProteinCodingRNA	2.38047	2.34283	2.39263	9.27209	1.00142	9.00595	2.37198	6.42648	4.05451	16.6161	0.000966324	0.0280033
ENSMUSG00000074677	Sirpb1c	signal-regulatory protein beta 1C	ProteinCodingRNA	0	0	0	5.57781	4.1726	2.38014	0	4.04352	4.04352	16.49	0.000195592	0.00950295
ENSMUSG00000031278	Acsl4	acyl-CoA synthetase long-chain family member 4	ProteinCodingRNA	8.01699	8.16554	9.34179	12.3122	12.7854	12.5522	8.50811	12.5499	4.04183	16.4707	5.25483e-26	1.10148e-22
ENSMUSG00000030491	Tdrd12	tudor domain containing 12	ProteinCodingRNA	0	0	0	4.63813	4.32462	3.06355	0	4.00876	4.00876	16.0975	7.16805e-06	0.000857078
ENSMUSG00000012519	Mlkl	mixed lineage kinase domain-like	ProteinCodingRNA	0	0	0.887703	3.63585	3.70306	5.53023	0.295901	4.28971	3.99381	15.9315	2.05466e-05	0.00187832
ENSMUSG00000029711	Epo	erythropoietin	ProteinCodingRNA	0	0	0	5.78232	0	6.1799	0	3.98741	3.98741	15.861	0.0208893	0.186763
ENSMUSG00000006050	Sra1	steroid receptor RNA activator 1	ProteinCodingRNA	0	0	3.9499	4.75378	5.32469	5.82598	1.31663	5.30148	3.98485	15.8329	0.040233	0.269083
ENSMUSG00000091255	Speer4e	spermatogenesis associated glutamate (E)-rich protein 4e	ProteinCodingRNA	0	0	2.39263	3.37191	5.75767	5.15779	0.797544	4.76245	3.96491	15.6155	0.000726392	0.0233318
ENSMUSG00000026674	Ddr2	discoidin domain receptor family, member 2	ProteinCodingRNA	0	0	0	6.20441	5.4622	0	0	3.88887	3.88887	14.8138	0.0215634	0.190194
ENSMUSG00000053110	Yap1	yes-associated protein 1	ProteinCodingRNA	4.55075	2.0196	2.60913	6.88784	6.5106	7.40288	3.05983	6.93377	3.87394	14.6613	4.25101e-07	9.28981e-05
ENSMUSG00000039013	Siglecf	sialic acid binding Ig-like lectin F	ProteinCodingRNA	0	0	0	6.34014	5.21221	0	0	3.85078	3.85078	14.4278	0.0234616	0.199433
ENSMUSG00000000244	Tspan32	tetraspanin 32	ProteinCodingRNA	0	0	3.78172	5.376	4.81009	5.11465	1.26057	5.10025	3.83967	14.3172	0.0369161	0.256696
ENSMUSG00000039903	Eva1c	eva-1 homolog C (C. elegans)	ProteinCodingRNA	0	0	0	5.72679	0	5.77148	0	3.83276	3.83276	14.2487	0.0218428	0.19139
ENSMUSG00000042594	Sh2b3	SH2B adaptor protein 3	ProteinCodingRNA	8.58963	3.48316	5.65287	9.42167	9.63036	10.1303	5.90855	9.72745	3.8189	14.1125	0.0169718	0.165823
ENSMUSG00000046079	Lrrc8d	leucine rich repeat containing 8D	ProteinCodingRNA	0	0	3.37191	5.05373	3.00248	6.77216	1.12397	4.94279	3.81882	14.1117	0.0275496	0.218486
ENSMUSG00000024073	Birc6	baculoviral IAP repeat-containing 6	ProteinCodingRNA	4.78893	3.83159	2.60913	6.4471	10.7282	5.46304	3.74322	7.54611	3.8029	13.9568	0.000502379	0.0182072
ENSMUSG00000051910	Sox6	SRY (sex determining region Y)-box 6	ProteinCodingRNA	0	0	0	5.05373	1.00142	5.27994	0	3.77836	3.77836	13.7215	0.00256124	0.0527078
ENSMUSG00000004707	Ly9	lymphocyte antigen 9	ProteinCodingRNA	3.61103	0	5.19808	8.05522	7.61753	4.46135	2.93637	6.71137	3.77499	13.6895	0.0193427	0.17861
ENSMUSG00000027938	Creb3l4	cAMP responsive element binding protein 3-like 4	ProteinCodingRNA	0	0	0	3.2193	4.64658	3.38725	0	3.75104	3.75104	13.4641	4.36583e-05	0.00325174
ENSMUSG00000112148	Lilrb4a	leukocyte immunoglobulin-like receptor, subfamily B, member 4A	ProteinCodingRNA	0	0	0	5.26341	5.98007	0	0	3.74783	3.74783	13.4341	0.0227874	0.196222
ENSMUSG00000040751	Lat2	linker for activation of T cells family, member 2	ProteinCodingRNA	2.38047	1.6024	6.35353	7.44742	6.60272	7.49825	3.44547	7.1828	3.73733	13.3367	0.0497662	0.303191
ENSMUSG00000031601	Cnot7	CCR4-NOT transcription complex, subunit 7	ProteinCodingRNA	1.26445	4.93211	5.38581	8.67368	9.50864	4.59289	3.86079	7.59174	3.73095	13.2778	0.00276367	0.0552014
ENSMUSG00000000148	Brat1	BRCA1-associated ATM activator 1	ProteinCodingRNA	0	0	0	0	4.95694	6.22115	0	3.72603	3.72603	13.2327	0.0256006	0.209304
ENSMUSG00000049109	Themis	thymocyte selection associated	ProteinCodingRNA	0	1.6024	2.1378	5.05373	5.61749	4.2384	1.24673	4.96987	3.72314	13.2061	8.80304e-07	0.000168059
ENSMUSG00000030670	Cyp2r1	cytochrome P450, family 2, subfamily r, polypeptide 1	ProteinCodingRNA	0	0	2.79734	5.54607	4.52627	3.8747	0.932448	4.64902	3.71657	13.1462	0.00407106	0.0703801
ENSMUSG00000015957	Wnt11	wingless-type MMTV integration site family, member 11	ProteinCodingRNA	0	0	0	5.05373	6.09025	0	0	3.71466	3.71466	13.1288	0.0244112	0.20381
ENSMUSG00000026812	Tsc1	tuberous sclerosis 1	ProteinCodingRNA	3.00212	2.34283	2.1378	7.79664	6.64666	4.1557	2.49425	6.19967	3.70542	13.045	3.36728e-06	0.000472614
ENSMUSG00000028289	Epha7	Eph receptor A7	ProteinCodingRNA	0	0	0	6.00875	0	5.07019	0	3.69298	3.69298	12.933	0.0253232	0.20815
ENSMUSG00000037032	Apbb1	amyloid beta (A4) precursor protein-binding, family B, member 1	ProteinCodingRNA	0	3.72453	5.62828	7.14249	5.98007	7.30075	3.1176	6.80777	3.69017	12.9078	0.0277084	0.219103
ENSMUSG00000068921	Dap3	death associated protein 3	ProteinCodingRNA	2.38047	2.82974	1.4332	6.05458	5.42903	6.22115	2.21447	5.90159	3.68712	12.8805	1.42811e-11	9.16754e-09
ENSMUSG00000054520	Sh3bp2	SH3-domain binding protein 2	ProteinCodingRNA	0	0	0	5.33944	0	5.68567	0	3.67504	3.67504	12.7731	0.023788	0.200945
ENSMUSG00000037202	Prf1	perforin 1 (pore forming protein)	ProteinCodingRNA	0	0	0	4.8083	2.3242	3.8747	0	3.66907	3.66907	12.7204	0.000271415	0.0119644
ENSMUSG00000018341	Il12rb2	interleukin 12 receptor, beta 2	ProteinCodingRNA	0	0	0	5.72679	0	5.24036	0	3.65572	3.65572	12.6032	0.0243203	0.203365
ENSMUSG00000072964	Bhlhb9	basic helix-loop-helix domain containing, class B9	ProteinCodingRNA	4.0379	1.0131	4.36143	6.56263	8.18273	5.62549	3.13748	6.79028	3.65281	12.5778	0.000470079	0.0173675
ENSMUSG00000028393	Alad	aminolevulinate, delta-, dehydratase	ProteinCodingRNA	4.15609	2.34283	1.8281	4.30049	6.23161	8.69427	2.77567	6.40879	3.63312	12.4073	0.000514858	0.0185137
ENSMUSG00000038828	Tmem214	transmembrane protein 214	ProteinCodingRNA	0	0	0	4.96051	5.90968	0	0	3.62339	3.62339	12.324	0.0251227	0.207148
ENSMUSG00000041180	Hectd2	HECT domain E3 ubiquitin protein ligase 2	ProteinCodingRNA	3.43516	0	3.68966	6.9975	3.00248	7.97297	2.37494	5.99098	3.61605	12.2614	0.00671903	0.0952535
ENSMUSG00000021758	Ddx4	DEAD (Asp-Glu-Ala-Asp) box polypeptide 4	ProteinCodingRNA	1.26445	0	0	0	5.49462	6.54734	0.421482	4.01399	3.59251	12.0629	0.0247541	0.205487
ENSMUSG00000048482	Bdnf	brain derived neurotrophic factor	ProteinCodingRNA	0	1.6024	1.8281	5.63926	6.17272	2.38014	1.1435	4.73071	3.58721	12.0187	0.00033333	0.013744
ENSMUSG00000022181	C6	complement component 6	ProteinCodingRNA	0	2.34283	2.1378	6.69874	5.4622	3.06355	1.49354	5.07483	3.58129	11.9695	0.000374686	0.0148256
ENSMUSG00000028931	Kcnab2	potassium voltage-gated channel, shaker-related subfamily, beta member 2	ProteinCodingRNA	1.26445	1.0131	0.887703	1.02798	4.09013	8.77959	1.05508	4.63257	3.57748	11.938	0.00688515	0.0965161
ENSMUSG00000035351	Nup37	nucleoporin 37	ProteinCodingRNA	3.00212	0	0	5.18316	3.80999	4.71343	1.00071	4.56886	3.56815	11.861	0.0128935	0.14156
ENSMUSG00000028238	Atp6v0d2	ATPase, H+ transporting, lysosomal V0 subunit D2	ProteinCodingRNA	0	0	2.79734	5.60886	5.49462	2.38014	0.932448	4.49454	3.56209	11.8113	0.0156831	0.158391
ENSMUSG00000028745	Capzb	capping protein (actin filament) muscle Z-line, beta	ProteinCodingRNA	10.2423	9.17324	6.19514	13.8012	10.8475	11.6337	8.53688	12.0941	3.55726	11.7718	0.00962456	0.118892
ENSMUSG00000066682	Pilrb2	paired immunoglobin-like type 2 receptor beta 2	ProteinCodingRNA	0	2.0196	0	4.69711	4.75762	3.23446	0.673201	4.22973	3.55653	11.7658	0.000365463	0.0145887
ENSMUSG00000030782	Tgfb1i1	transforming growth factor beta 1 induced transcript 1	ProteinCodingRNA	0	0	0	5.18316	0	5.42823	0	3.53713	3.53713	11.6087	0.0255198	0.209139
ENSMUSG00000000134	Tfe3	transcription factor E3	ProteinCodingRNA	1.92778	2.34283	0	8.03249	3.46201	3.38725	1.42354	4.96058	3.53705	11.608	0.0055786	0.0854031
ENSMUSG00000035385	Ccl2	chemokine (C-C motif) ligand 2	ProteinCodingRNA	0	4.6689	4.1005	5.80931	7.46225	6.09368	2.92313	6.45508	3.53195	11.567	0.00532766	0.0830103
ENSMUSG00000053477	Tcf4	transcription factor 4	ProteinCodingRNA	0	0	0	5.41166	5.17268	0	0	3.52811	3.52811	11.5363	0.0245027	0.204209
ENSMUSG00000069378	Prdm6	PR domain containing 6	ProteinCodingRNA	2.72452	0	0	5.30193	4.90963	3.06355	0.908173	4.42503	3.51686	11.4467	0.0101389	0.122702
ENSMUSG00000074646	6430550D23Rik	RIKEN cDNA 6430550D23 gene	ProteinCodingRNA	0	3.19313	0	4.05203	4.64658	5.02432	1.06438	4.57431	3.50993	11.3919	0.0208838	0.186731
ENSMUSG00000020884	Asgr1	asialoglycoprotein receptor 1	ProteinCodingRNA	2.38047	0	4.77384	6.099	5.83567	5.74344	2.38477	5.89271	3.50794	11.3761	0.0315474	0.235531
ENSMUSG00000050493	Fam167b	family with sequence similarity 167, member B	ProteinCodingRNA	0	4.27265	2.96381	5.91247	6.41219	5.42823	2.41215	5.91763	3.50548	11.3568	0.00140069	0.0357427
ENSMUSG00000031635	Anxa10	annexin A10	ProteinCodingRNA	3.76778	4.78001	5.79219	7.18433	9.59154	8.06081	4.77999	8.27889	3.4989	11.3051	2.06259e-06	0.000329469
ENSMUSG00000094724	Rnaset2b	ribonuclease T2B	ProteinCodingRNA	5.64623	5.11278	5.49863	10.1039	11.1028	5.53023	5.41921	8.91231	3.4931	11.2597	1.52146e-05	0.00147983
ENSMUSG00000095474	Cldn34c2	claudin 34C2	ProteinCodingRNA	0	0	0	5.30193	5.17268	0	0	3.49154	3.49154	11.2475	0.0249558	0.206394
ENSMUSG00000018654	Ikzf1	IKAROS family zinc finger 1	ProteinCodingRNA	1.26445	4.97944	4.23686	4.44516	8.71019	7.79999	3.49358	6.98511	3.49153	11.2475	0.00209606	0.0463779
ENSMUSG00000040812	Agbl2	ATP/GTP binding protein-like 2	ProteinCodingRNA	0	1.0131	0	0	4.64658	6.83994	0.337699	3.82884	3.49114	11.2444	0.028386	0.222167
ENSMUSG00000054065	Pkp3	plakophilin 3	ProteinCodingRNA	2.72452	0	0	3.63585	5.4622	4.06798	0.908173	4.38868	3.48051	11.1619	0.00954893	0.118236
ENSMUSG00000022674	Ube2v2	ubiquitin-conjugating enzyme E2 variant 2	ProteinCodingRNA	0	2.34283	0	4.44516	3.80999	4.52862	0.780943	4.26125	3.48031	11.1604	0.000485489	0.0177391
ENSMUSG00000096916	Zfp850	zinc finger protein 850	ProteinCodingRNA	4.46174	3.93125	3.37191	7.64011	7.0689	7.48984	3.92163	7.39962	3.47799	11.1424	3.97202e-19	5.36798e-16
ENSMUSG00000053192	Mllt11	myeloid/lymphoid or mixed-lineage leukemia; translocated to, 11	ProteinCodingRNA	0	0	2.79734	3.63585	3.80999	5.74344	0.932448	4.39643	3.46398	11.0347	0.0140143	0.148409
ENSMUSG00000032172	Olfm2	olfactomedin 2	ProteinCodingRNA	3.00212	5.11278	3.86826	3.37191	9.10086	9.84711	3.99439	7.43996	3.44557	10.8948	0.000590027	0.020272
ENSMUSG00000026226	Spata3	spermatogenesis associated 3	ProteinCodingRNA	0	0	0	3.63585	3.17244	3.5254	0	3.44457	3.44457	10.8872	6.43989e-05	0.00436307
ENSMUSG00000048534	Jaml	junction adhesion molecule like	ProteinCodingRNA	0	0	2.1378	5.376	3.70306	3.38725	0.712601	4.15543	3.44283	10.8742	0.00248887	0.0517474
ENSMUSG00000037661	Gpr160	G protein-coupled receptor 160	ProteinCodingRNA	0	2.82974	0	6.98572	3.46201	2.64555	0.943246	4.36443	3.42118	10.7122	0.0312317	0.234027
ENSMUSG00000031262	Cenpi	centromere protein I	ProteinCodingRNA	0	0	0	5.60886	4.64658	0	0	3.41848	3.41848	10.6921	0.0283272	0.221948
ENSMUSG00000026155	Smap1	small ArfGAP 1	ProteinCodingRNA	0	0	0	0	5.09021	5.15779	0	3.416	3.416	10.6738	0.0263964	0.212875
ENSMUSG00000027496	Aurka	aurora kinase A	ProteinCodingRNA	1.26445	4.34671	5.95922	8.08313	5.88543	7.82696	3.85679	7.26517	3.40838	10.6175	0.0105713	0.126004
ENSMUSG00000032254	Kif23	kinesin family member 23	ProteinCodingRNA	0	3.34542	5.19808	6.90045	6.17272	5.68567	2.84783	6.25295	3.40511	10.5935	0.0299619	0.228802
ENSMUSG00000006143	Upk3bl	uroplakin 3B-like	ProteinCodingRNA	0	0	0	3.37191	4.1726	2.64555	0	3.39669	3.39669	10.5318	0.000271592	0.011967
ENSMUSG00000020305	Asb3	ankyrin repeat and SOCS box-containing 3	ProteinCodingRNA	3.00212	3.48316	2.60913	8.66262	8.94534	1.63363	3.03147	6.41386	3.38239	10.428	0.000742009	0.0236242
ENSMUSG00000059108	Ifitm6	interferon induced transmembrane protein 6	ProteinCodingRNA	0	4.11202	5.38581	7.37702	5.42903	6.82663	3.16594	6.54423	3.37829	10.3984	0.0309912	0.233065
ENSMUSG00000037716	Ccdc33	coiled-coil domain containing 33	ProteinCodingRNA	0	0	0.887703	3.37191	4.39502	3.23446	0.295901	3.66713	3.37123	10.3476	0.000124123	0.0068431
ENSMUSG00000058794	Nfe2	nuclear factor, erythroid derived 2	ProteinCodingRNA	0	0	0	5.18316	0	4.87723	0	3.35346	3.35346	10.221	0.0288044	0.223942
ENSMUSG00000038518	Jarid2	jumonji, AT rich interactive domain 2	ProteinCodingRNA	2.38047	2.0196	0	6.5784	1.00142	6.81321	1.46669	4.79768	3.33099	10.063	0.00775994	0.104104
ENSMUSG00000022237	Ankrd33b	ankyrin repeat domain 33B	ProteinCodingRNA	2.38047	0	0.887703	3.8589	1.00142	8.39861	1.08939	4.41964	3.33025	10.0579	0.0224959	0.194869
ENSMUSG00000038811	Gngt2	guanine nucleotide binding protein (G protein), gamma transducing activity polypeptide 2	ProteinCodingRNA	0	4.78001	3.59132	5.44645	6.60272	6.24134	2.79044	6.09684	3.3064	9.89292	0.0113569	0.131686
ENSMUSG00000030849	Fgfr2	fibroblast growth factor receptor 2	ProteinCodingRNA	0	0	0	4.96051	4.95694	0	0	3.30582	3.30582	9.88894	0.0282492	0.221588
ENSMUSG00000039774	Galnt12	UDP-N-acetyl-alpha-D-galactosamine:polypeptide N-acetylgalactosaminyltransferase 12	ProteinCodingRNA	0	0	0	4.05203	0	5.79899	0	3.28367	3.28367	9.73831	0.0370194	0.257066
ENSMUSG00000032596	Uba7	ubiquitin-like modifier activating enzyme 7	ProteinCodingRNA	1.26445	1.0131	0.887703	1.02798	6.86079	5.07019	1.05508	4.31965	3.26457	9.61024	0.00169455	0.0403327
ENSMUSG00000029130	Rnf32	ring finger protein 32	ProteinCodingRNA	0	0	0	4.30049	0	5.46304	0	3.25451	3.25451	9.54344	0.0339063	0.244972
ENSMUSG00000039958	Etfbkmt	electron transfer flavoprotein beta subunit lysine methyltransferase	ProteinCodingRNA	1.26445	1.0131	0.887703	1.02798	5.42903	6.46388	1.05508	4.30696	3.25188	9.52607	0.00127129	0.0334721
ENSMUSG00000030167	Klrc1	killer cell lectin-like receptor subfamily C, member 1	ProteinCodingRNA	0	0	0	5.09818	1.00142	3.65147	0	3.25035	3.25035	9.51599	0.00652454	0.0934638
ENSMUSG00000058897	Col25a1	collagen, type XXV, alpha 1	ProteinCodingRNA	9.60604	6.25455	6.75661	10.0805	11.7506	10.5277	7.53907	10.7863	3.2472	9.49521	0.00320287	0.0608859
ENSMUSG00000055102	Zfp819	zinc finger protein 819	ProteinCodingRNA	0	0	0	4.86084	0	4.87723	0	3.24602	3.24602	9.48748	0.0308823	0.232643
ENSMUSG00000007812	Zfp655	zinc finger protein 655	ProteinCodingRNA	0	0	0	4.63813	5.09021	0	0	3.24278	3.24278	9.46616	0.0301224	0.229516
ENSMUSG00000026575	Nme7	NME/NM23 family member 7	ProteinCodingRNA	0	0	0	0	5.13204	4.59289	0	3.24164	3.24164	9.4587	0.030638	0.231521
ENSMUSG00000070000	Fcho1	FCH domain only 1	ProteinCodingRNA	5.17228	4.6689	4.72829	8.72063	6.21225	9.35538	4.85649	8.09609	3.23959	9.44529	4.9218e-07	0.000104016
ENSMUSG00000039068	Zzz3	zinc finger, ZZ domain containing 3	ProteinCodingRNA	5.42863	4.34671	4.77384	4.57663	9.89613	9.78484	4.84973	8.08587	3.23614	9.42269	8.49604e-05	0.00524731
ENSMUSG00000019734	Tmc4	transmembrane channel-like gene family 4	ProteinCodingRNA	0	0	0	0	3.80999	5.87849	0	3.22949	3.22949	9.37939	0.0398505	0.267835
ENSMUSG00000074604	Mgst2	microsomal glutathione S-transferase 2	ProteinCodingRNA	0	0	2.96381	3.50991	4.81009	4.31661	0.987937	4.2122	3.22426	9.34545	0.0262953	0.212443
ENSMUSG00000030142	Clec4e	C-type lectin domain family 4, member e	ProteinCodingRNA	0	0	0	5.48043	4.1726	0	0	3.21768	3.21768	9.30288	0.0343111	0.246406
ENSMUSG00000024947	Men1	multiple endocrine neoplasia 1	ProteinCodingRNA	9.21138	7.58053	6.54959	10.0736	11.409	11.4913	7.7805	10.9913	3.2108	9.25863	2.52628e-05	0.00218229
ENSMUSG00000031389	Arhgap4	Rho GTPase activating protein 4	ProteinCodingRNA	3.23482	2.0196	0	3.63585	6.71705	4.52862	1.75148	4.96051	3.20903	9.2473	0.00719808	0.0991304
ENSMUSG00000034595	Ppp1r18	protein phosphatase 1, regulatory subunit 18	ProteinCodingRNA	1.92778	2.34283	2.96381	3.2193	5.17268	8.46451	2.41147	5.61883	3.20736	9.23656	0.000637221	0.0213872
ENSMUSG00000020078	Vps26a	VPS26 retromer complex component A	ProteinCodingRNA	0	2.60673	2.79734	5.63926	2.3242	7.06053	1.80136	5.00799	3.20664	9.23196	0.00430652	0.0731112
ENSMUSG00000097075	D830044I16Rik	RIKEN cDNA D830044I16 gene	ProteinCodingRNA	0	0	0	0	4.39502	5.19966	0	3.19823	3.19823	9.1783	0.0325068	0.239579
ENSMUSG00000079469	Pigb	phosphatidylinositol glycan anchor biosynthesis, class B	ProteinCodingRNA	0	0	0	0	4.81009	4.77012	0	3.1934	3.1934	9.14766	0.0310513	0.233254
ENSMUSG00000035109	Shc4	SHC (Src homology 2 domain containing) family, member 4	ProteinCodingRNA	0	0	0.887703	0	5.52633	4.92794	0.295901	3.48476	3.18886	9.11889	0.0234457	0.199383
ENSMUSG00000054836	Elp6	elongator acetyltransferase complex subunit 6	ProteinCodingRNA	8.92128	4.54852	5.97881	9.45623	9.61201	9.93186	6.48287	9.6667	3.18383	9.08718	0.0306212	0.231488
ENSMUSG00000035694	Caps2	calcyphosphine 2	ProteinCodingRNA	0	0	0	0	4.95694	4.59289	0	3.18328	3.18328	9.08367	0.0316438	0.23591
ENSMUSG00000027219	Slc28a2	solute carrier family 28 (sodium-coupled nucleoside transporter), member 2	ProteinCodingRNA	0	0	0	6.20441	3.32448	0	0	3.1763	3.1763	9.03984	0.0488046	0.299778
ENSMUSG00000057666	Gapdh	glyceraldehyde-3-phosphate dehydrogenase	ProteinCodingRNA	0	0	0	4.91154	4.58768	0	0	3.1664	3.1664	8.97806	0.0317164	0.236245
ENSMUSG00000027224	Duoxa1	dual oxidase maturation factor 1	ProteinCodingRNA	0	0	0	0	4.95694	4.52862	0	3.16185	3.16185	8.94978	0.0323207	0.238962
ENSMUSG00000014592	Camta1	calmodulin binding transcription activator 1	ProteinCodingRNA	5.42863	4.19457	1.8281	6.28352	10.1576	4.46135	3.8171	6.96751	3.15041	8.87908	0.00662295	0.0943734
ENSMUSG00000019813	Cep57l1	centrosomal protein 57-like 1	ProteinCodingRNA	5.51964	3.48316	3.11304	8.08313	6.19262	7.2911	4.03861	7.18895	3.15033	8.8786	0.00024359	0.0110753
ENSMUSG00000042496	Prdm10	PR domain containing 10	ProteinCodingRNA	0	0	0	4.44516	0	4.97694	0	3.1407	3.1407	8.8195	0.0342393	0.246166
ENSMUSG00000050359	Sprr1a	small proline-rich protein 1A	ProteinCodingRNA	4.63459	7.08117	6.32321	7.78989	11.2043	8.45157	6.01299	9.1486	3.13561	8.78845	0.000224915	0.0104814
ENSMUSG00000027514	Zbp1	Z-DNA binding protein 1	ProteinCodingRNA	0	4.11202	4.58232	7.60973	5.28816	5.19966	2.89812	6.03252	3.1344	8.78112	0.0209061	0.186833
ENSMUSG00000029713	Gnb2	guanine nucleotide binding protein (G protein), beta 2	ProteinCodingRNA	8.97051	9.68783	9.15432	13.4937	10.2268	13.4729	9.27088	12.3978	3.12692	8.73567	7.76215e-05	0.00498905
ENSMUSG00000095028	Sirpb1b	signal-regulatory protein beta 1B	ProteinCodingRNA	0	0	0	4.13969	1.58685	3.65147	0	3.126	3.126	8.73013	0.00262784	0.0536166
ENSMUSG00000026414	Tnnt2	troponin T2, cardiac	ProteinCodingRNA	0	1.0131	1.4332	6.20441	0	5.59443	0.815434	3.93295	3.11751	8.6789	0.0150423	0.154793
ENSMUSG00000039952	Dag1	dystroglycan 1	ProteinCodingRNA	0	0	2.1378	4.44516	4.1726	2.86963	0.712601	3.82913	3.11653	8.67299	0.00488752	0.0787496
ENSMUSG00000026202	Tuba4a	tubulin, alpha 4A	ProteinCodingRNA	0	0	0	5.57781	0	3.7674	0	3.11507	3.11507	8.66422	0.0419766	0.275654
ENSMUSG00000044647	Csrnp3	cysteine-serine-rich nuclear protein 3	ProteinCodingRNA	5.22732	6.09178	5.62828	9.43473	9.08498	7.75856	5.64913	8.75942	3.11029	8.63558	1.52903e-10	8.44334e-08
ENSMUSG00000023979	Guca1b	guanylate cyclase activator 1B	ProteinCodingRNA	0	0	1.8281	3.8589	3.32448	3.97458	0.609366	3.71932	3.10995	8.63353	0.000924926	0.0273335
ENSMUSG00000027523	Gnas	GNAS (guanine nucleotide binding protein, alpha stimulating) complex locus	ProteinCodingRNA	9.51219	9.99472	9.37173	9.74536	14.1021	14.3354	9.62621	12.7276	3.10142	8.58265	0.000877599	0.0263793
ENSMUSG00000046223	Plaur	plasminogen activator, urokinase receptor	ProteinCodingRNA	1.92778	0	0.887703	6.34014	1.00142	4.77012	0.938495	4.03722	3.09873	8.56664	0.00790147	0.105233
ENSMUSG00000074818	Pdzd7	PDZ domain containing 7	ProteinCodingRNA	3.43516	2.82974	0	4.86084	2.3242	8.36219	2.0883	5.18241	3.09411	8.53927	0.0194467	0.179204
ENSMUSG00000038535	Zfp280d	zinc finger protein 280D	ProteinCodingRNA	4.26533	4.93211	7.99077	9.08323	8.58779	8.79333	5.7294	8.82145	3.09205	8.52706	0.0179028	0.170559
ENSMUSG00000020902	Ntn1	netrin 1	ProteinCodingRNA	0	0	1.4332	0	4.58768	6.11572	0.477734	3.5678	3.09007	8.51535	0.0411828	0.272773
ENSMUSG00000035295	Wdr38	WD repeat domain 38	ProteinCodingRNA	0	0	0	0	4.75762	4.46135	0	3.07299	3.07299	8.41515	0.0345414	0.247121
ENSMUSG00000026211	Obsl1	obscurin-like 1	ProteinCodingRNA	1.26445	6.23518	6.30781	6.97384	6.71705	9.33203	4.60248	7.67431	3.07183	8.40838	0.03556	0.251263
ENSMUSG00000049299	Trappc1	trafficking protein particle complex 1	ProteinCodingRNA	3.00212	4.54852	4.36143	5.88737	10.077	5.15779	3.97069	7.04071	3.07002	8.39784	0.000747185	0.0237082
ENSMUSG00000033847	Pla2g4c	phospholipase A2, group IVC (cytosolic, calcium-independent)	ProteinCodingRNA	0	0	0	0	3.46201	5.68567	0	3.04923	3.04923	8.27767	0.0461653	0.290702
ENSMUSG00000089862	Umad1	UMAP1-MVP12 associated (UMA) domain containing 1	ProteinCodingRNA	5.22732	6.19564	6.14402	6.12071	8.88852	11.6931	5.85566	8.90076	3.0451	8.25404	0.000161036	0.00825294
ENSMUSG00000026873	Phf19	PHD finger protein 19	ProteinCodingRNA	0	1.0131	0.887703	4.51239	1.00142	5.49702	0.6336	3.67028	3.03668	8.20598	0.00377301	0.0671506
ENSMUSG00000057280	Musk	muscle, skeletal, receptor tyrosine kinase	ProteinCodingRNA	0	1.6024	2.79734	4.37464	4.25061	4.87723	1.46658	4.50083	3.03425	8.19217	0.000335387	0.0137956
ENSMUSG00000042532	Golga7b	golgi autoantigen, golgin subfamily a, 7B	ProteinCodingRNA	0	0	0	4.63813	0	4.46135	0	3.03316	3.03316	8.186	0.0368231	0.256205
ENSMUSG00000022475	Hdac7	histone deacetylase 7	ProteinCodingRNA	3.00212	0	0.887703	8.09414	2.80978	2.05464	1.29661	4.31952	3.02291	8.12808	0.0312851	0.234309
ENSMUSG00000051043	Gprc5c	G protein-coupled receptor, family C, group 5, member C	ProteinCodingRNA	1.26445	1.0131	0.887703	5.30193	5.88543	1.03665	1.05508	4.07467	3.01959	8.10935	0.00163061	0.0393147
ENSMUSG00000022838	Eaf2	ELL associated factor 2	ProteinCodingRNA	1.26445	1.0131	1.8281	3.2193	4.32462	5.59443	1.36855	4.37945	3.0109	8.06068	0.000168418	0.00852127
ENSMUSG00000049728	Zfp668	zinc finger protein 668	ProteinCodingRNA	2.72452	0	3.11304	5.30193	3.17244	6.33827	1.94585	4.93755	2.99169	7.95407	0.00774726	0.104057
ENSMUSG00000032115	Hyou1	hypoxia up-regulated 1	ProteinCodingRNA	4.26533	6.21555	6.21178	8.98901	7.4037	9.27195	5.56422	8.55489	2.99067	7.94841	9.09333e-06	0.00103088
ENSMUSG00000027876	Reg4	regenerating islet-derived family, member 4	ProteinCodingRNA	0	0	0	2.04177	3.00248	3.8747	0	2.97298	2.97298	7.85159	0.00250938	0.0520473
ENSMUSG00000028717	Tal1	T cell acute lymphocytic leukemia 1	ProteinCodingRNA	3.43516	5.85852	7.6977	8.39511	8.52246	8.99112	5.66379	8.63623	2.97244	7.84863	0.0160785	0.160535
ENSMUSG00000037129	Tmprss13	transmembrane protease, serine 13	ProteinCodingRNA	0	0	2.60913	3.37191	5.09021	3.06355	0.869711	3.84189	2.97218	7.84721	0.0309375	0.232822
ENSMUSG00000039191	Rbpj	recombination signal binding protein for immunoglobulin kappa J region	ProteinCodingRNA	7.77983	7.80732	7.29868	7.76942	11.8836	12.1212	7.62861	10.5914	2.96279	7.7963	8.15547e-06	0.000951873
ENSMUSG00000021203	Otub2	OTU domain, ubiquitin aldehyde binding 2	ProteinCodingRNA	1.26445	4.41717	0.887703	5.05373	5.52633	4.82467	2.18977	5.13491	2.94514	7.7015	0.0470346	0.293602
ENSMUSG00000005069	Pex5	peroxisomal biogenesis factor 5	ProteinCodingRNA	1.26445	5.31082	3.48578	7.3312	4.32462	7.23178	3.35368	6.29587	2.94219	7.68575	0.0171058	0.166438
ENSMUSG00000056216	Cebpg	CCAAT/enhancer binding protein (C/EBP), gamma	ProteinCodingRNA	0	0	0	4.13969	4.64658	0	0	2.92876	2.92876	7.61453	0.0394249	0.266141
ENSMUSG00000037572	Wdhd1	WD repeat and HMG-box DNA binding protein 1	ProteinCodingRNA	0	0	0	4.13969	4.64658	0	0	2.92876	2.92876	7.61453	0.0394249	0.266141
ENSMUSG00000031879	Fam96b	family with sequence similarity 96, member B	ProteinCodingRNA	0	0	0	4.05203	4.70316	0	0	2.9184	2.9184	7.56006	0.0402342	0.269083
ENSMUSG00000016552	Foxred2	FAD-dependent oxidoreductase domain containing 2	ProteinCodingRNA	5.7626	6.43517	8.07506	11.6747	9.39515	7.95474	6.75761	9.67487	2.91726	7.55411	0.000537926	0.0190453
ENSMUSG00000027014	Cwc22	CWC22 spliceosome-associated protein	ProteinCodingRNA	6.65201	2.34283	7.00601	6.92533	9.87935	7.94246	5.33362	8.24905	2.91543	7.54453	0.0280169	0.220422
ENSMUSG00000090215	Trim34b	tripartite motif-containing 34B	ProteinCodingRNA	0	1.0131	0	5.05373	2.3242	2.38014	0.337699	3.25269	2.91499	7.54221	0.00617304	0.0905244
ENSMUSG00000030468	Siglecg	sialic acid binding Ig-like lectin G	ProteinCodingRNA	0	1.0131	0	4.30049	2.80978	2.64555	0.337699	3.25194	2.91424	7.53831	0.00235924	0.0499101
ENSMUSG00000010110	Stx5a	syntaxin 5A	ProteinCodingRNA	2.72452	2.0196	0.887703	2.6313	7.97437	3.7674	1.87728	4.79102	2.91375	7.53573	0.00442143	0.0742398
ENSMUSG00000040899	Ccr6	chemokine (C-C motif) receptor 6	ProteinCodingRNA	0	3.02284	4.63264	4.30049	7.32474	4.77012	2.55183	5.46512	2.91329	7.53335	0.0432345	0.280249
ENSMUSG00000064307	Lrrc51	leucine rich repeat containing 51	ProteinCodingRNA	0	0	0	2.6313	3.46201	2.64555	0	2.91295	2.91295	7.53158	0.00187861	0.043278
ENSMUSG00000079509	Zfx	zinc finger protein X-linked	ProteinCodingRNA	4.78893	6.00295	2.96381	8.04957	3.70306	10.735	4.58523	7.49588	2.91065	7.51959	0.0370034	0.257007
ENSMUSG00000030162	Olr1	oxidized low density lipoprotein (lectin-like) receptor 1	ProteinCodingRNA	0	2.0196	2.39263	5.14129	4.32462	3.65147	1.47074	4.37246	2.90172	7.47314	0.000606004	0.0206512
ENSMUSG00000030798	Cd37	CD37 antigen	ProteinCodingRNA	0	0	0	0	4.1726	4.52862	0	2.90041	2.90041	7.46637	0.0404699	0.269993
ENSMUSG00000046101	Mcmdc2	minichromosome maintenance domain containing 2	ProteinCodingRNA	0	0	0	4.37464	0	4.31661	0	2.89708	2.89708	7.44918	0.0416024	0.274402
ENSMUSG00000112920	Spata22	spermatogenesis associated 22	ProteinCodingRNA	0	0	0	3.75168	0	4.92794	0	2.89321	2.89321	7.42921	0.0451169	0.286829
ENSMUSG00000000037	Scml2	sex comb on midleg-like 2 (Drosophila)	ProteinCodingRNA	1.26445	1.0131	2.1378	1.62215	5.81014	5.65589	1.47178	4.36273	2.89094	7.41756	0.00169522	0.0403327
ENSMUSG00000020053	Igf1	insulin-like growth factor 1	ProteinCodingRNA	0	0	0	0	4.32462	4.31661	0	2.88041	2.88041	7.36359	0.0409411	0.271712
ENSMUSG00000046688	Tifa	TRAF-interacting protein with forkhead-associated domain	ProteinCodingRNA	1.26445	1.6024	0.887703	5.30193	4.70316	2.38014	1.25152	4.12841	2.87689	7.34566	0.000530949	0.0188763
ENSMUSG00000021694	Ercc8	excision repaiross-complementing rodent repair deficiency, complementation group 8	ProteinCodingRNA	3.23482	5.11278	5.35617	8.25492	8.05811	6.00198	4.56792	7.43833	2.87041	7.31273	0.00010355	0.00603984
ENSMUSG00000020364	Zfp354a	zinc finger protein 354A	ProteinCodingRNA	2.72452	2.0196	3.48578	5.6982	5.90968	5.19966	2.7433	5.60251	2.85921	7.25619	2.49034e-07	5.80007e-05
ENSMUSG00000021009	Ptpn21	protein tyrosine phosphatase, non-receptor type 21	ProteinCodingRNA	2.72452	1.0131	2.96381	3.37191	4.64658	7.24184	2.23381	5.08677	2.85296	7.22483	0.00218358	0.0476676
ENSMUSG00000054752	Fsd1l	fibronectin type III and SPRY domain containing 1-like	ProteinCodingRNA	1.92778	1.6024	4.90245	6.54668	5.04714	5.35599	2.81088	5.64994	2.83906	7.15554	0.0319285	0.237129
ENSMUSG00000018893	Mb	myoglobin	ProteinCodingRNA	0	0	0	4.44516	0	4.06798	0	2.83771	2.83771	7.14886	0.0444201	0.284261
ENSMUSG00000050558	Prokr2	prokineticin receptor 2	ProteinCodingRNA	0	4.02446	4.53019	4.44516	8.74429	3.8747	2.85155	5.68805	2.8365	7.14285	0.0338452	0.244778
ENSMUSG00000031570	Plpp5	phospholipid phosphatase 5	ProteinCodingRNA	0	0	0	0	4.95694	3.5254	0	2.82745	2.82745	7.09816	0.0481591	0.297648
ENSMUSG00000021765	Fst	follistatin	ProteinCodingRNA	4.26533	5.48492	4.30049	5.54607	9.25076	7.73026	4.68358	7.50903	2.82545	7.08835	0.000134766	0.00728515
ENSMUSG00000036036	Zfp57	zinc finger protein 57	ProteinCodingRNA	0	3.83159	4.17029	5.18316	5.25069	6.02546	2.66729	5.48643	2.81914	7.05743	0.0161871	0.161235
ENSMUSG00000032387	Rbpms2	RNA binding protein with multiple splicing 2	ProteinCodingRNA	0	2.34283	0.887703	0	5.00274	6.65663	1.07684	3.88646	2.80961	7.01097	0.037089	0.257456
ENSMUSG00000079557	2020-03-02	membrane-associated ring finger (C3HC4) 2	ProteinCodingRNA	4.63459	4.48434	5.32591	7.54698	10.2543	5.02432	4.81494	7.60854	2.79359	6.93354	0.00038135	0.0150416
ENSMUSG00000030089	Slc41a3	solute carrier family 41, member 3	ProteinCodingRNA	1.26445	2.0196	4.58232	3.63585	6.47853	6.11572	2.62212	5.41004	2.78791	6.9063	0.0246812	0.205114
ENSMUSG00000024803	Ankrd1	ankyrin repeat domain 1 (cardiac muscle)	ProteinCodingRNA	1.92778	3.48316	2.1378	3.75168	7.44576	4.71343	2.51625	5.30362	2.78738	6.90373	0.00142656	0.0361068
ENSMUSG00000040809	Chil3	chitinase-like 3	ProteinCodingRNA	3.90915	6.99166	7.78371	10.0984	8.26021	8.68693	6.22817	9.01518	2.78701	6.90198	0.00905588	0.114309
ENSMUSG00000038954	Supt3	suppressor of Ty 3	ProteinCodingRNA	4.71382	4.11202	4.68126	8.06084	4.52627	9.27195	4.50237	7.28636	2.78399	6.88754	0.00016722	0.00847738
ENSMUSG00000030008	Pradc1	protease-associated domain containing 1	ProteinCodingRNA	0	0	0	3.95869	0	4.39079	0	2.78316	2.78316	6.88359	0.0469594	0.29333
ENSMUSG00000005677	Nr1i3	nuclear receptor subfamily 1, group I, member 3	ProteinCodingRNA	0	0	0	4.69711	0	3.65147	0	2.78286	2.78286	6.88215	0.0492317	0.301229
ENSMUSG00000063889	Crem	cAMP responsive element modulator	ProteinCodingRNA	0	0	2.60913	3.37191	4.70316	2.86963	0.869711	3.64824	2.77852	6.8615	0.0461608	0.290702
ENSMUSG00000075415	Fnbp1	formin binding protein 1	ProteinCodingRNA	4.26533	6.75376	6.2606	6.87513	11.6435	7.09423	5.75989	8.53763	2.77773	6.85774	0.0236126	0.200169
ENSMUSG00000028034	Fubp1	far upstream element (FUSE) binding protein 1	ProteinCodingRNA	0	1.6024	0	4.05203	3.00248	2.86963	0.534134	3.30805	2.77391	6.83961	0.00507405	0.0806243
ENSMUSG00000041911	Dlx1	distal-less homeobox 1	ProteinCodingRNA	0	0	0	2.6313	3.58756	2.05464	0	2.75783	2.75783	6.7638	0.00492583	0.0791138
ENSMUSG00000031756	Cenpn	centromere protein N	ProteinCodingRNA	5.17228	4.11202	4.17029	6.87513	7.73074	7.11626	4.48486	7.24071	2.75585	6.75449	1.24339e-09	5.55253e-07
ENSMUSG00000047409	Ctdspl	CTD (carboxy-terminal domain, RNA polymerase II, polypeptide A) small phosphatase-like	ProteinCodingRNA	0	0	0	4.44516	3.80999	0	0	2.75171	2.75171	6.73517	0.04724	0.29449
ENSMUSG00000032204	Aqp9	aquaporin 9	ProteinCodingRNA	0	1.0131	1.4332	3.37191	4.09013	3.23446	0.815434	3.5655	2.75007	6.72748	0.000859573	0.0259741
ENSMUSG00000024163	Mapk8ip3	mitogen-activated protein kinase 8 interacting protein 3	ProteinCodingRNA	7.32973	6.38332	8.96603	10.7498	10.8717	9.3059	7.55969	10.3091	2.74941	6.72443	0.000391597	0.0153398
ENSMUSG00000020905	Usp43	ubiquitin specific peptidase 43	ProteinCodingRNA	0	0	0	4.13969	4.09013	0	0	2.74327	2.74327	6.69588	0.0466366	0.292424
ENSMUSG00000053007	Creb5	cAMP responsive element binding protein 5	ProteinCodingRNA	5.42863	7.66981	6.65072	10.0652	6.78417	11.1276	6.58305	9.32567	2.74262	6.69287	0.000637388	0.0213872
ENSMUSG00000024621	Csf1r	colony stimulating factor 1 receptor	ProteinCodingRNA	4.46174	4.88317	6.01719	7.5787	9.43119	6.57942	5.1207	7.8631	2.7424	6.69184	0.000133828	0.00724973
ENSMUSG00000007850	Hnrnph1	heterogeneous nuclear ribonucleoprotein H1	ProteinCodingRNA	3.23482	5.88361	4.17029	7.74167	4.81009	8.95183	4.42958	7.16786	2.73829	6.67277	0.00330768	0.0620133
ENSMUSG00000038145	Snrk	SNF related kinase	ProteinCodingRNA	9.0142	9.17324	10.4027	13.4728	9.76438	13.5458	9.53005	12.261	2.73094	6.6389	0.00267943	0.0541793
ENSMUSG00000000732	Icosl	icos ligand	ProteinCodingRNA	0	0	0	2.04177	1.58685	4.52862	0	2.71908	2.71908	6.58453	0.0134982	0.145446
ENSMUSG00000033793	Atp6v1h	ATPase, H+ transporting, lysosomal V1 subunit H	ProteinCodingRNA	0	0	0	4.05203	4.09013	0	0	2.71405	2.71405	6.56162	0.048092	0.297526
ENSMUSG00000020847	Rph3al	rabphilin 3A-like (without C2 domains)	ProteinCodingRNA	0	0	0	1.02798	3.70306	3.38725	0	2.7061	2.7061	6.52553	0.0114545	0.132245
ENSMUSG00000020027	Socs2	suppressor of cytokine signaling 2	ProteinCodingRNA	2.38047	3.02284	3.24827	7.37702	1.58685	7.7231	2.88386	5.56232	2.67846	6.40173	0.00165584	0.0397642
ENSMUSG00000033963	Fancd2os	Fancd2 opposite strand	ProteinCodingRNA	0	0	1.4332	2.6313	3.58756	3.23446	0.477734	3.15111	2.67337	6.37919	0.00575977	0.0869596
ENSMUSG00000049152	Ugt3a2	UDP glycosyltransferases 3 family, polypeptide A2	ProteinCodingRNA	0	0	0	2.6313	3.32448	2.05464	0	2.67014	2.67014	6.36491	0.00595897	0.0887666
ENSMUSG00000037913	Tmem156	transmembrane protein 156	ProteinCodingRNA	3.43516	0	1.4332	3.8589	4.75762	4.2384	1.62279	4.28497	2.66218	6.3299	0.031787	0.236497
ENSMUSG00000047866	Lonp2	lon peptidase 2, peroxisomal	ProteinCodingRNA	2.72452	2.0196	1.8281	4.91154	4.81009	4.82467	2.19074	4.84876	2.65802	6.31168	5.64935e-07	0.000116488
ENSMUSG00000033760	Rbm4b	RNA binding motif protein 4B	ProteinCodingRNA	2.38047	4.02446	3.78172	7.05501	5.00274	6.09368	3.39555	6.05048	2.65493	6.29815	9.22587e-05	0.00555445
ENSMUSG00000059149	Mfsd4a	major facilitator superfamily domain containing 4A	ProteinCodingRNA	5.79939	7.677	4.94289	8.73478	9.17025	8.4688	6.13976	8.79127	2.65151	6.28326	0.00139677	0.0356606
ENSMUSG00000022015	Tnfsf11	tumor necrosis factor (ligand) superfamily, member 11	ProteinCodingRNA	2.38047	0	3.37191	4.75378	5.17268	3.7674	1.91746	4.56462	2.64716	6.26433	0.0186927	0.174905
ENSMUSG00000041708	Mpped1	metallophosphoesterase domain containing 1	ProteinCodingRNA	6.33867	7.76743	7.29086	12.2191	9.38653	7.73026	7.13232	9.77862	2.6463	6.2606	0.000290161	0.012501
ENSMUSG00000022126	Acod1	aconitate decarboxylase 1	ProteinCodingRNA	0	3.72453	4.36143	6.26415	4.81009	4.92794	2.69532	5.33406	2.63874	6.22787	0.0463628	0.291427
ENSMUSG00000006058	Snf8	SNF8, ESCRT-II complex subunit, homolog (S. cerevisiae)	ProteinCodingRNA	0	3.34542	3.78172	4.91154	5.81014	4.31661	2.37571	5.01276	2.63705	6.22057	0.0191421	0.177365
ENSMUSG00000037426	Depdc5	DEP domain containing 5	ProteinCodingRNA	5.28034	6.51764	8.19711	8.06084	10.7468	9.0974	6.66503	9.30169	2.63666	6.21889	0.00352309	0.0644186
ENSMUSG00000034800	Zfp661	zinc finger protein 661	ProteinCodingRNA	4.0379	4.19457	3.37191	6.80981	6.39512	6.26126	3.86812	6.48873	2.62061	6.15008	3.91768e-11	2.33945e-08
ENSMUSG00000036940	Kdm1a	lysine (K)-specific demethylase 1A	ProteinCodingRNA	7.56159	7.47714	7.53527	11.1646	11.052	8.19109	7.52467	10.1359	2.61122	6.11021	4.13678e-06	0.000552521
ENSMUSG00000004609	Cd33	CD33 antigen	ProteinCodingRNA	3.61103	1.6024	2.60913	6.28352	4.58768	4.77012	2.60752	5.21377	2.60625	6.0892	0.000673847	0.0222114
ENSMUSG00000063229	Ldha	lactate dehydrogenase A	ProteinCodingRNA	4.15609	3.34542	6.50976	9.9242	6.34265	5.56268	4.67042	7.27651	2.60609	6.08849	0.0133604	0.144578
ENSMUSG00000027180	Fbxo3	F-box protein 3	ProteinCodingRNA	8.21381	7.66981	7.83833	11.4764	7.88546	12.1638	7.90732	10.5086	2.60125	6.06814	4.24165e-05	0.00319419
ENSMUSG00000029193	Cckar	cholecystokinin A receptor	ProteinCodingRNA	0	3.60889	2.39263	4.05203	4.58768	5.15779	2.00051	4.59916	2.59866	6.05723	0.0163918	0.162494
ENSMUSG00000027165	B230118H07Rik	RIKEN cDNA B230118H07 gene	ProteinCodingRNA	1.92778	1.0131	0.887703	6.03185	5.58774	0	1.27619	3.87319	2.597	6.05027	0.0124193	0.138485
ENSMUSG00000027778	Ift80	intraflagellar transport 80	ProteinCodingRNA	8.74859	6.88384	8.59303	11.7371	9.46431	10.8062	8.07515	10.6692	2.59405	6.03793	6.35985e-05	0.0043231
ENSMUSG00000022491	Glycam1	glycosylation dependent cell adhesion molecule 1	ProteinCodingRNA	2.38047	0	1.4332	4.63813	3.17244	3.7674	1.27122	3.85932	2.5881	6.01306	0.00437163	0.073729
ENSMUSG00000020121	Srgap1	SLIT-ROBO Rho GTPase activating protein 1	ProteinCodingRNA	7.19815	7.68416	3.37191	7.61739	8.39943	10.0001	6.08474	8.67231	2.58757	6.01085	0.0368207	0.256205
ENSMUSG00000035373	Ccl7	chemokine (C-C motif) ligand 7	ProteinCodingRNA	3.43516	5.66942	6.05458	6.42981	8.96283	7.51494	5.05305	7.63586	2.58281	5.99106	0.00198659	0.0447505
ENSMUSG00000046748	Tmem45a2	transmembrane protein 45A2	ProteinCodingRNA	0	3.02284	3.9499	5.14129	5.04714	4.52862	2.32425	4.90568	2.58144	5.98536	0.0241115	0.202328
ENSMUSG00000026017	Carf	calcium response factor	ProteinCodingRNA	2.38047	1.6024	1.8281	5.60886	5.88543	2.05464	1.93699	4.51631	2.57932	5.97659	0.00135377	0.0348225
ENSMUSG00000012819	Cdh23	cadherin 23 (otocadherin)	ProteinCodingRNA	5.47485	5.19529	6.07292	6.91294	6.79722	10.7693	5.58102	8.15983	2.57881	5.97448	0.000478046	0.0175644
ENSMUSG00000019854	Reps1	RalBP1 associated Eps domain containing protein	ProteinCodingRNA	4.46174	2.82974	2.96381	6.48106	3.00248	8.47307	3.41843	5.98554	2.56711	5.9262	0.00305374	0.05899
ENSMUSG00000066571	4931406P16Rik	RIKEN cDNA 4931406P16 gene	ProteinCodingRNA	8.11511	8.25961	7.625	11.6669	11.5391	8.49005	7.99991	10.5653	2.56543	5.91933	1.18e-05	0.00121839
ENSMUSG00000000131	Xpo6	exportin 6	ProteinCodingRNA	3.76778	3.83159	2.39263	9.35684	2.58732	5.74344	3.33066	5.89587	2.5652	5.91839	0.00397598	0.0694606
ENSMUSG00000048764	Tmprss11f	transmembrane protease, serine 11f	ProteinCodingRNA	0	0	0	2.04177	3.00248	2.64555	0	2.56327	2.56327	5.91044	0.00794875	0.105603
ENSMUSG00000036368	Rmdn2	regulator of microtubule dynamics 2	ProteinCodingRNA	0	2.34283	1.8281	7.15307	2.3242	2.38014	1.39031	3.95247	2.56216	5.9059	0.0174537	0.168263
ENSMUSG00000024670	Cd6	CD6 antigen	ProteinCodingRNA	2.38047	4.34671	4.77384	7.44742	7.07963	4.65442	3.83367	6.39382	2.56015	5.89769	0.00198054	0.0446981
ENSMUSG00000053158	Fes	feline sarcoma oncogene	ProteinCodingRNA	2.38047	3.02284	1.8281	8.31735	2.80978	3.7674	2.41047	4.96484	2.55437	5.87413	0.00416451	0.0714802
ENSMUSG00000055322	Tns1	tensin 1	ProteinCodingRNA	0	2.82974	3.78172	3.75168	7.63944	2.86963	2.20382	4.75359	2.54977	5.8554	0.0334522	0.243213
ENSMUSG00000025702	2020-03-08	membrane-associated ring finger (C3HC4) 8	ProteinCodingRNA	7.96125	7.50975	8.75511	10.0269	10.4427	11.4022	8.07537	10.6239	2.54855	5.85045	7.97e-08	2.2e-05
ENSMUSG00000031381	Piga	phosphatidylinositol glycan anchor biosynthesis, class A	ProteinCodingRNA	1.26445	1.0131	2.60913	2.36644	3.80999	6.33827	1.62889	4.17157	2.54267	5.82668	0.00706886	0.0980609
ENSMUSG00000017291	Taok1	TAO kinase 1	ProteinCodingRNA	11.9249	10.8918	12.7132	14.6282	13.8458	14.6766	11.8433	14.3835	2.54022	5.81679	2.84427e-08	9.15783e-06
ENSMUSG00000041607	Mbp	myelin basic protein	ProteinCodingRNA	7.40329	7.1027	9.2113	10.2575	10.6867	10.3589	7.90576	10.4344	2.52861	5.77015	0.000119404	0.00665796
ENSMUSG00000045374	Wdr81	WD repeat domain 81	ProteinCodingRNA	8.13684	10.4988	6.48259	10.6119	11.6097	10.4743	8.37273	10.8986	2.52591	5.75935	0.0439024	0.282532
ENSMUSG00000031805	Jak3	Janus kinase 3	ProteinCodingRNA	2.72452	4.83251	6.01719	7.1103	7.55741	6.48096	4.52474	7.04956	2.52482	5.75501	0.0073831	0.10076
ENSMUSG00000026683	Nuf2	NUF2, NDC80 kinetochore complex component	ProteinCodingRNA	3.00212	0	3.11304	2.36644	7.79724	3.5254	2.03839	4.56303	2.52464	5.75429	0.0306631	0.23164
ENSMUSG00000022439	Parvg	parvin, gamma	ProteinCodingRNA	3.23482	4.11202	3.78172	6.14209	6.67523	5.87849	3.70952	6.23194	2.52242	5.74544	8.61701e-09	3.19514e-06
ENSMUSG00000043587	Pxylp1	2-phosphoxylose phosphatase 1	ProteinCodingRNA	4.86032	2.60673	1.8281	4.91154	3.00248	8.92712	3.09838	5.61371	2.51533	5.71728	0.0179173	0.170649
ENSMUSG00000007216	Zfp775	zinc finger protein 775	ProteinCodingRNA	5.79939	4.93211	4.818	9.00661	8.84518	5.24036	5.18316	7.69738	2.51422	5.71288	0.000301833	0.0128345
ENSMUSG00000043613	Mmp3	matrix metallopeptidase 3	ProteinCodingRNA	0	2.60673	3.68966	4.51239	4.86072	4.46135	2.09879	4.61149	2.51269	5.70684	0.0214123	0.189398
ENSMUSG00000052336	Cx3cr1	chemokine (C-X3-C motif) receptor 1	ProteinCodingRNA	6.74925	7.6184	7.17681	9.7366	10.2098	9.13566	7.18149	9.69404	2.51255	5.70628	2.56648e-11	1.57846e-08
ENSMUSG00000040483	Xaf1	XIAP associated factor 1	ProteinCodingRNA	0	4.02446	3.48578	4.30049	3.46201	7.25182	2.50341	5.00477	2.50136	5.66219	0.0443152	0.283891
ENSMUSG00000019894	Slc6a15	solute carrier family 6 (neurotransmitter transporter), member 15	ProteinCodingRNA	2.38047	5.23483	6.1783	5.93715	6.02516	9.33438	4.59787	7.0989	2.50103	5.66089	0.0200281	0.182382
ENSMUSG00000029553	Tfec	transcription factor EC	ProteinCodingRNA	0	0	2.1378	3.95869	2.80978	2.86963	0.712601	3.2127	2.5001	5.65725	0.0384058	0.262662
ENSMUSG00000096546	Smlr1	small leucine-rich protein 1	ProteinCodingRNA	0	0	0	3.04862	2.80978	1.63363	0	2.49734	2.49734	5.64645	0.0117151	0.133783
ENSMUSG00000040690	Col16a1	collagen, type XVI, alpha 1	ProteinCodingRNA	0	3.72453	2.39263	3.2193	5.6752	4.71343	2.03905	4.53598	2.49692	5.64481	0.0412191	0.272901
ENSMUSG00000059956	Serpinb12	serine (or cysteine) peptidase inhibitor, clade B (ovalbumin), member 12	ProteinCodingRNA	0	2.0196	0	3.63585	3.00248	2.86963	0.673201	3.16932	2.49612	5.64167	0.0252217	0.207716
ENSMUSG00000026628	Atf3	activating transcription factor 3	ProteinCodingRNA	7.73305	8.58443	8.68233	9.80188	11.7123	10.9641	8.33327	10.8261	2.49286	5.62891	2.04884e-07	4.93982e-05
ENSMUSG00000034903	Cobll1	Cobl-like 1	ProteinCodingRNA	1.92778	1.6024	2.60913	7.57083	3.17244	2.86963	2.04644	4.53764	2.4912	5.62245	0.00442958	0.0743281
ENSMUSG00000015522	Arnt	aryl hydrocarbon receptor nuclear translocator	ProteinCodingRNA	4.86032	4.97944	4.818	7.17398	7.51852	7.40288	4.88592	7.36513	2.47921	5.57591	1.38826e-19	1.9804e-16
ENSMUSG00000032446	Eomes	eomesodermin	ProteinCodingRNA	0	1.6024	0.887703	5.05373	2.00213	2.86963	0.830035	3.3085	2.47846	5.57303	0.011318	0.131412
ENSMUSG00000000903	Vpreb3	pre-B lymphocyte gene 3	ProteinCodingRNA	0	0	0	3.37191	2.00213	2.05464	0	2.47622	2.47622	5.56439	0.0130936	0.1429
ENSMUSG00000028793	Rnf19b	ring finger protein 19B	ProteinCodingRNA	6.36346	6.68403	6.14402	7.8496	10.2123	8.55602	6.39717	8.87264	2.47546	5.56146	7.62421e-06	0.000896481
ENSMUSG00000055748	Gsdmc4	gasdermin C4	ProteinCodingRNA	1.26445	0	0	2.6313	2.80978	3.23446	0.421482	2.89185	2.47037	5.54184	0.00705587	0.0979601
ENSMUSG00000014418	Hps5	HPS5, biogenesis of lysosomal organelles complex 2 subunit 2	ProteinCodingRNA	4.36688	5.27333	6.35353	7.90068	7.61015	7.87298	5.33124	7.79461	2.46336	5.51501	1.50284e-05	0.00146588
ENSMUSG00000025358	Cdk2	cyclin-dependent kinase 2	ProteinCodingRNA	4.55075	4.93211	6.10891	8.09962	7.35154	7.51494	5.19726	7.65537	2.45811	5.49497	3.55516e-06	0.000492116
ENSMUSG00000056054	S100a8	S100 calcium binding protein A8 (calgranulin A)	ProteinCodingRNA	6.15213	7.26431	9.65493	11.2278	9.53616	9.67964	7.69046	10.1479	2.45742	5.49233	0.0284521	0.222365
ENSMUSG00000040187	Arntl2	aryl hydrocarbon receptor nuclear translocator-like 2	ProteinCodingRNA	0	3.02284	2.96381	5.91247	3.46201	3.97458	1.99555	4.44969	2.45413	5.47984	0.0226636	0.195694
ENSMUSG00000033111	3830406C13Rik	RIKEN cDNA 3830406C13 gene	ProteinCodingRNA	3.90915	7.65531	8.02884	8.82349	8.71707	9.3829	6.5311	8.97449	2.44339	5.43918	0.0454991	0.288137
ENSMUSG00000053388	Trim50	tripartite motif-containing 50	ProteinCodingRNA	0	0	1.4332	2.36644	3.32448	3.06355	0.477734	2.91816	2.44042	5.428	0.0152688	0.156022
ENSMUSG00000061898	Rbak	RB-associated KRAB zinc finger	ProteinCodingRNA	3.00212	2.82974	2.96381	5.41166	5.64663	5.02432	2.93189	5.36087	2.42898	5.38513	1.36143e-07	3.47842e-05
ENSMUSG00000036893	Ehmt1	euchromatic histone methyltransferase 1	ProteinCodingRNA	4.26533	3.02284	2.60913	8.12132	5.95698	3.06355	3.2991	5.71395	2.41485	5.33263	0.00382033	0.0676411
ENSMUSG00000031337	Mtm1	X-linked myotubular myopathy gene 1	ProteinCodingRNA	8.54699	8.48544	7.03436	10.3694	10.2708	10.6667	8.02226	10.4356	2.41336	5.32714	9.82734e-08	2.63542e-05
ENSMUSG00000002871	Tpra1	transmembrane protein, adipocyte asscociated 1	ProteinCodingRNA	6.0336	8.14493	4.63264	8.8035	8.83888	8.4031	6.27039	8.68182	2.41143	5.32003	0.0315784	0.23556
ENSMUSG00000028541	B4galt2	UDP-Gal:betaGlcNAc beta 1,4- galactosyltransferase, polypeptide 2	ProteinCodingRNA	7.84287	7.73331	7.82757	11.0694	10.9424	8.62296	7.80125	10.2116	2.41035	5.31602	2.66767e-06	0.000401711
ENSMUSG00000005947	Itgae	integrin alpha E, epithelial-associated	ProteinCodingRNA	0	0	0	2.36644	2.80978	2.05464	0	2.41029	2.41029	5.3158	0.0130774	0.142811
ENSMUSG00000070034	Sp110	Sp110 nuclear body protein	ProteinCodingRNA	0	3.34542	4.02716	4.8083	5.25069	4.52862	2.45753	4.86254	2.40501	5.29639	0.0481435	0.297634
ENSMUSG00000020218	Wif1	Wnt inhibitory factor 1	ProteinCodingRNA	4.92834	5.15462	5.26341	8.66262	8.07964	5.79899	5.11546	7.51375	2.39829	5.27178	4.86513e-05	0.003519
ENSMUSG00000031839	Hsbp1	heat shock factor binding protein 1	ProteinCodingRNA	1.92778	2.0196	3.86826	4.05203	5.95698	4.97694	2.60521	4.99532	2.3901	5.24194	0.00574231	0.0868384
ENSMUSG00000024907	Gal	galanin	ProteinCodingRNA	8.85291	9.5219	8.90336	10.5701	12.6768	11.2004	9.09273	11.4824	2.3897	5.24048	8.21298e-07	0.000159161
ENSMUSG00000025902	Sox17	SRY (sex determining region Y)-box 17	ProteinCodingRNA	0	2.34283	1.4332	3.63585	1.00142	6.30028	1.25868	3.64585	2.38717	5.23131	0.0260256	0.211244
ENSMUSG00000034175	Rhbdd3	rhomboid domain containing 3	ProteinCodingRNA	1.92778	2.34283	2.60913	2.855	3.00248	8.1436	2.29325	4.66703	2.37378	5.18296	0.00518356	0.0816946
ENSMUSG00000027593	Raly	hnRNP-associated with lethal yellow	ProteinCodingRNA	3.76778	7.27384	4.818	7.52273	5.52633	9.93186	5.28654	7.66031	2.37377	5.18294	0.0297515	0.227907
ENSMUSG00000013523	Bcas1	breast carcinoma amplified sequence 1	ProteinCodingRNA	3.23482	2.0196	3.59132	4.69711	6.46223	4.77012	2.94858	5.30982	2.36124	5.13812	0.00095659	0.0278806
ENSMUSG00000003283	Hck	hemopoietic cell kinase	ProteinCodingRNA	3.23482	4.97944	4.02716	9.5432	5.70322	4.06798	4.08048	6.43813	2.35766	5.12537	0.0040268	0.0699605
ENSMUSG00000040842	Szrd1	SUZ RNA binding domain containing 1	ProteinCodingRNA	7.09833	7.00315	9.31123	9.81192	9.77432	10.8652	7.80424	10.1505	2.34623	5.08493	0.00370018	0.0662793
ENSMUSG00000027677	Ttc14	tetratricopeptide repeat domain 14	ProteinCodingRNA	5.97047	6.53359	4.58232	9.34306	10.1244	4.65442	5.69546	8.04061	2.34515	5.08113	0.00270732	0.0544621
ENSMUSG00000038331	Satb2	special AT-rich sequence binding protein 2	ProteinCodingRNA	4.15609	4.48434	3.37191	8.18452	7.99151	2.86963	4.00411	6.34855	2.34444	5.07864	0.00191762	0.0438563
ENSMUSG00000042810	Krba1	KRAB-A domain containing 1	ProteinCodingRNA	4.26533	4.88317	2.39263	6.00875	6.63216	5.92916	3.84704	6.19002	2.34298	5.0735	0.00159913	0.0389394
ENSMUSG00000002803	Btbd6	BTB (POZ) domain containing 6	ProteinCodingRNA	1.26445	1.0131	1.4332	7.49806	1.58685	1.63363	1.23692	3.57285	2.33593	5.04877	0.0134998	0.145449
ENSMUSG00000021666	Gfm2	G elongation factor, mitochondrial 2	ProteinCodingRNA	4.86032	5.19529	4.86084	6.66959	7.50266	7.75154	4.97215	7.30793	2.33578	5.04824	2.04799e-09	8.76455e-07
ENSMUSG00000004207	Psap	prosaposin	ProteinCodingRNA	8.86164	8.85574	8.84053	12.5015	8.87934	12.1522	8.85264	11.1777	2.32503	5.01077	4.00627e-05	0.00307078
ENSMUSG00000030410	Dmwd	dystrophia myotonica-containing WD repeat motif	ProteinCodingRNA	5.51964	4.02446	6.72217	6.20441	8.47043	8.55602	5.42209	7.74362	2.32153	4.99862	0.00667021	0.0948362
ENSMUSG00000022995	Enah	enabled homolog (Drosophila)	ProteinCodingRNA	6.99109	6.89622	7.24308	9.40849	9.44162	9.2422	7.04346	9.36411	2.32064	4.99555	9.01023e-34	2.80436e-30
ENSMUSG00000049305	Ccdc71	coiled-coil domain containing 71	ProteinCodingRNA	1.92778	1.6024	2.1378	7.17398	2.80978	2.64555	1.88933	4.20977	2.32044	4.99485	0.00539168	0.0836019
ENSMUSG00000005982	Naa60	N(alpha)-acetyltransferase 60, NatF catalytic subunit	ProteinCodingRNA	6.56921	6.31115	6.57554	11.9483	7.07963	7.38484	6.4853	8.80427	2.31897	4.98975	0.0151638	0.155426
ENSMUSG00000041836	Ptpre	protein tyrosine phosphatase, receptor type, E	ProteinCodingRNA	1.92778	1.0131	1.4332	5.6982	4.58768	1.03665	1.45803	3.77418	2.31615	4.98001	0.00742615	0.101082
ENSMUSG00000004815	Dgkq	diacylglycerol kinase, theta	ProteinCodingRNA	5.42863	5.64026	4.818	5.91247	5.25069	11.6517	5.29563	7.60495	2.30932	4.9565	0.034247	0.246173
ENSMUSG00000003868	Ruvbl2	RuvB-like protein 2	ProteinCodingRNA	6.1234	6.19564	6.16126	7.24488	9.13982	9.01477	6.1601	8.46649	2.30639	4.94643	1.36774e-06	0.000235706
ENSMUSG00000030825	Hsd17b14	hydroxysteroid (17-beta) dehydrogenase 14	ProteinCodingRNA	0	1.6024	0	2.04177	2.00213	4.46135	0.534134	2.83508	2.30095	4.92782	0.0411473	0.27263
ENSMUSG00000022665	Ccdc80	coiled-coil domain containing 80	ProteinCodingRNA	7.35467	7.78751	7.21032	10.1962	8.90369	10.1317	7.45084	9.74386	2.29303	4.90083	6.64014e-09	2.54481e-06
ENSMUSG00000029915	Clec5a	C-type lectin domain family 5, member a	ProteinCodingRNA	3.23482	2.0196	3.78172	6.07696	5.21221	4.59289	3.01205	5.29402	2.28197	4.86342	0.000903841	0.0269473
ENSMUSG00000063142	Kcnma1	potassium large conductance calcium-activated channel, subfamily M, alpha member 1	ProteinCodingRNA	1.26445	1.0131	0.887703	6.93761	2.00213	1.03665	1.05508	3.32546	2.27038	4.82451	0.0150405	0.154791
ENSMUSG00000059763	Taar2	trace amine-associated receptor 2	ProteinCodingRNA	0	0	0.887703	2.6313	3.00248	2.05464	0.295901	2.56281	2.26691	4.8129	0.0188742	0.17593
ENSMUSG00000026698	Pigc	phosphatidylinositol glycan anchor biosynthesis, class C	ProteinCodingRNA	8.42279	6.11316	5.99812	8.63272	8.68582	10.0075	6.84469	9.10868	2.26398	4.80316	0.0116835	0.133601
ENSMUSG00000026727	Rsu1	Ras suppressor protein 1	ProteinCodingRNA	7.92008	7.2833	7.65574	9.63844	10.0796	9.91781	7.61971	9.87863	2.25893	4.78636	1.64802e-18	2.06425e-15
ENSMUSG00000031921	Terf2	telomeric repeat binding factor 2	ProteinCodingRNA	3.90915	4.11202	3.37191	7.67721	2.80978	7.67195	3.79769	6.05298	2.25529	4.77429	0.00187522	0.0432445
ENSMUSG00000029306	Ibsp	integrin binding sialoprotein	ProteinCodingRNA	4.46174	4.34671	3.11304	9.15336	4.75762	4.77012	3.97383	6.22703	2.2532	4.76739	0.00373303	0.0666236
ENSMUSG00000029510	Gpc2	glypican 2 (cerebroglycan)	ProteinCodingRNA	0	2.82974	1.8281	3.37191	4.64658	3.38725	1.55261	3.80191	2.2493	4.75452	0.0256187	0.209381
ENSMUSG00000036550	Cnot1	CCR4-NOT transcription complex, subunit 1	ProteinCodingRNA	7.62446	6.09178	6.68688	9.77304	8.21228	9.14641	6.80104	9.04391	2.24287	4.73337	6.51548e-05	0.00440266
ENSMUSG00000041390	Mdfic	MyoD family inhibitor domain containing	ProteinCodingRNA	3.23482	6.92068	6.30781	8.49822	7.46225	7.20118	5.48777	7.72055	2.23278	4.70038	0.0406091	0.270529
ENSMUSG00000029165	Agbl5	ATP/GTP binding protein-like 5	ProteinCodingRNA	3.61103	2.34283	2.1378	2.855	5.4622	6.46388	2.69722	4.92702	2.2298	4.6907	0.00511153	0.0810443
ENSMUSG00000046897	Zfp740	zinc finger protein 740	ProteinCodingRNA	7.57226	10.0989	11.005	11.6404	11.3604	12.3262	9.55872	11.7757	2.21695	4.64909	0.0148056	0.153294
ENSMUSG00000034435	Tmem30b	transmembrane protein 30B	ProteinCodingRNA	0	1.6024	1.4332	4.22233	1.58685	3.8747	1.01187	3.22796	2.21609	4.64634	0.0179744	0.17093
ENSMUSG00000050565	Tor1aip2	torsin A interacting protein 2	ProteinCodingRNA	6.06416	5.66942	6.91746	9.25501	8.44577	7.58771	6.21701	8.4295	2.21249	4.63473	3.89783e-05	0.00301693
ENSMUSG00000026305	Lrrfip1	leucine rich repeat (in FLII) interacting protein 1	ProteinCodingRNA	5.60526	4.34671	5.05783	4.96051	8.85145	7.83363	5.00326	7.21519	2.21193	4.63295	0.00140289	0.0357664
ENSMUSG00000009350	Mpo	myeloperoxidase	ProteinCodingRNA	4.36688	4.6689	6.35353	9.30089	6.09025	6.62624	5.12977	7.33913	2.20936	4.6247	0.00631882	0.0917324
ENSMUSG00000020125	Elane	elastase, neutrophil expressed	ProteinCodingRNA	2.38047	3.34542	5.47124	8.04957	4.70316	5.07019	3.73238	5.94098	2.2086	4.62227	0.0341523	0.245884
ENSMUSG00000037902	Sirpa	signal-regulatory protein alpha	ProteinCodingRNA	6.56921	5.383	4.77384	6.35852	10.7085	6.26126	5.57535	7.77608	2.20073	4.59712	0.00436177	0.0736233
ENSMUSG00000014856	Tmem208	transmembrane protein 208	ProteinCodingRNA	5.97047	6.72627	7.03436	6.82312	9.63582	9.82721	6.57703	8.76205	2.18502	4.54732	0.000362616	0.0145032
ENSMUSG00000002325	Irf9	interferon regulatory factor 9	ProteinCodingRNA	6.00238	8.27866	6.62609	10.112	9.50467	7.82027	6.96904	9.14565	2.17661	4.52088	0.00475392	0.0774426
ENSMUSG00000049648	Olfr273	olfactory receptor 273	ProteinCodingRNA	0	2.34283	1.4332	3.50991	2.80978	3.97458	1.25868	3.43142	2.17275	4.50881	0.0207511	0.186023
ENSMUSG00000044709	Gemin7	gem nuclear organelle associated protein 7	ProteinCodingRNA	3.61103	2.0196	5.65287	5.51363	3.58756	8.69061	3.76117	5.9306	2.16943	4.49846	0.0412609	0.273043
ENSMUSG00000020415	Pttg1	pituitary tumor-transforming gene 1	ProteinCodingRNA	2.38047	2.60673	4.94289	4.69711	5.70322	6.02546	3.31003	5.47526	2.16523	4.48539	0.0363934	0.254543
ENSMUSG00000055805	Fmnl1	formin-like 1	ProteinCodingRNA	6.38782	4.02446	2.79734	4.13969	9.00845	6.54734	4.40321	6.56516	2.16195	4.4752	0.048843	0.299878
ENSMUSG00000043931	Gimap7	GTPase, IMAP family member 7	ProteinCodingRNA	2.72452	4.27265	4.30049	7.06624	5.93352	4.77012	3.76589	5.92329	2.15741	4.46113	0.00194808	0.044326
ENSMUSG00000036570	Fxyd1	FXYD domain-containing ion transport regulator 1	ProteinCodingRNA	5.93784	6.38332	6.16126	6.48106	9.10349	9.36	6.16081	8.31485	2.15405	4.45074	0.000168822	0.0085375
ENSMUSG00000007867	Ift43	intraflagellar transport 43	ProteinCodingRNA	1.26445	2.60673	3.78172	0	6.17272	7.93628	2.55096	4.703	2.15204	4.44455	0.0331723	0.242242
ENSMUSG00000030579	Tyrobp	TYRO protein tyrosine kinase binding protein	ProteinCodingRNA	6.31346	6.54936	7.72114	9.09699	9.63945	8.30098	6.86132	9.01248	2.15116	4.44183	6.2604e-05	0.00428384
ENSMUSG00000026594	Ralgps2	Ral GEF with PH domain and SH3 binding motif 2	ProteinCodingRNA	1.92778	2.34283	0.887703	6.03185	1.58685	3.97458	1.71944	3.86443	2.14499	4.42288	0.0132432	0.143819
ENSMUSG00000068818	Olfr1132	olfactory receptor 1132	ProteinCodingRNA	0	0	0	2.36644	2.00213	2.05464	0	2.14107	2.14107	4.41089	0.0291927	0.225479
ENSMUSG00000022843	Clcn2	chloride channel, voltage-sensitive 2	ProteinCodingRNA	8.65131	8.43539	8.16755	11.4696	8.73415	11.4636	8.41809	10.5558	2.13769	4.40057	6.47345e-05	0.00438003
ENSMUSG00000031422	Morf4l2	mortality factor 4 like 2	ProteinCodingRNA	8.56313	8.36585	8.48762	13.2653	9.29054	9.2695	8.4722	10.6085	2.13626	4.3962	0.0114529	0.132245
ENSMUSG00000026532	Spta1	spectrin alpha, erythrocytic 1	ProteinCodingRNA	3.43516	3.60889	4.23686	7.3312	5.42903	4.92794	3.7603	5.89606	2.13576	4.39469	0.000938713	0.0275807
ENSMUSG00000002279	Lmf1	lipase maturation factor 1	ProteinCodingRNA	7.55084	4.83251	5.19808	7.21492	7.70326	9.06944	5.86048	7.99587	2.13539	4.39357	0.0338866	0.244941
ENSMUSG00000079317	Trappc2	trafficking protein particle complex 2	ProteinCodingRNA	1.92778	1.6024	1.4332	8.32672	2.00213	1.03665	1.65446	3.7885	2.13404	4.38944	0.0181199	0.171783
ENSMUSG00000040026	Saa3	serum amyloid A 3	ProteinCodingRNA	4.78893	5.06969	4.94289	8.40399	7.02518	5.77148	4.93384	7.06688	2.13305	4.38643	0.000213194	0.0100715
ENSMUSG00000005824	Tnfsf14	tumor necrosis factor (ligand) superfamily, member 14	ProteinCodingRNA	0	3.02284	2.39263	5.09818	3.32448	3.38725	1.80516	3.93663	2.13148	4.38166	0.0457375	0.289018
ENSMUSG00000042254	Cilp	cartilage intermediate layer protein, nucleotide pyrophosphohydrolase	ProteinCodingRNA	4.63459	4.41717	5.44332	9.74536	6.02516	5.11465	4.83169	6.96172	2.13003	4.37727	0.00304576	0.0588579
ENSMUSG00000025764	Jade1	jade family PHD finger 1	ProteinCodingRNA	1.26445	1.0131	0.887703	7.51455	1.00142	1.03665	1.05508	3.18421	2.12913	4.37452	0.0246716	0.205085
ENSMUSG00000062329	Cytl1	cytokine-like 1	ProteinCodingRNA	5.05546	5.19529	4.41991	7.81007	6.63216	6.6108	4.89022	7.01768	2.12746	4.36947	7.55548e-06	0.000891928
ENSMUSG00000054890	Olfr1535	olfactory receptor 1535	ProteinCodingRNA	0	1.0131	2.1378	3.04862	2.80978	3.65147	1.0503	3.16996	2.11966	4.3459	0.0315925	0.235613
ENSMUSG00000059248	2020-09-09	septin 9	ProteinCodingRNA	7.46184	5.75351	7.18526	7.86897	9.93061	8.94569	6.8002	8.91509	2.11489	4.33156	0.00080852	0.0249828
ENSMUSG00000029778	Adcyap1r1	adenylate cyclase activating polypeptide 1 receptor 1	ProteinCodingRNA	5.64623	5.11278	5.02052	5.78232	5.6752	10.6592	5.25984	7.37224	2.1124	4.32409	0.00284336	0.0562916
ENSMUSG00000029685	Asb15	ankyrin repeat and SOCS box-containing 15	ProteinCodingRNA	0	0	0	1.62215	2.3242	2.38014	0	2.10883	2.10883	4.31341	0.033072	0.241818
ENSMUSG00000025241	Fyco1	FYVE and coiled-coil domain containing 1	ProteinCodingRNA	7.6945	5.64026	8.08864	6.87513	12.2851	8.57205	7.14114	9.24408	2.10294	4.29585	0.0448978	0.286106
ENSMUSG00000022842	Ece2	endothelin converting enzyme 2	ProteinCodingRNA	6.67199	9.10818	9.21543	10.521	10.1153	10.6639	8.33187	10.4334	2.1015	4.29156	0.00372117	0.0664929
ENSMUSG00000022940	Pigp	phosphatidylinositol glycan anchor biosynthesis, class P	ProteinCodingRNA	7.1843	5.95639	5.62828	7.29348	8.95993	8.81707	6.25632	8.35682	2.1005	4.28858	0.000600999	0.0205079
ENSMUSG00000026177	Slc11a1	solute carrier family 11 (proton-coupled divalent metal ion transporters), member 1	ProteinCodingRNA	6.80459	6.09178	5.85712	8.46466	8.62121	7.96692	6.25116	8.35093	2.09977	4.2864	1.8465e-08	6.27038e-06
ENSMUSG00000049985	Ankrd55	ankyrin repeat domain 55	ProteinCodingRNA	3.23482	5.54908	6.97709	8.1999	9.85926	3.97458	5.25366	7.34458	2.09091	4.26017	0.0337472	0.244386
ENSMUSG00000060671	Atp8b2	ATPase, class I, type 8B, member 2	ProteinCodingRNA	9.09781	11.277	11.3491	11.796	13.4787	12.7115	10.5746	12.6621	2.08746	4.24999	0.0139664	0.148206
ENSMUSG00000026430	Rassf5	Ras association (RalGDS/AF-6) domain family member 5	ProteinCodingRNA	5.22732	6.72627	7.01552	9.03546	9.2025	6.99068	6.32304	8.40955	2.08651	4.2472	0.0014928	0.0370799
ENSMUSG00000030890	Ilk	integrin linked kinase	ProteinCodingRNA	9.50942	9.38139	8.74656	11.3802	11.3784	11.131	9.21246	11.2965	2.08408	4.24004	1.85951e-16	1.96897e-13
ENSMUSG00000031712	Il15	interleukin 15	ProteinCodingRNA	2.72452	2.60673	4.94289	5.60886	5.93352	4.97694	3.42471	5.50644	2.08173	4.23314	0.0287665	0.223817
ENSMUSG00000045232	Rln3	relaxin 3	ProteinCodingRNA	0	2.82974	2.79734	4.30049	4.1726	3.38725	1.87569	3.95345	2.07775	4.2215	0.034608	0.247379
ENSMUSG00000004730	Adgre1	adhesion G protein-coupled receptor E1	ProteinCodingRNA	8.50862	9.9715	8.26647	11.0125	11.6336	10.325	8.91553	10.9904	2.07483	4.21294	0.000287447	0.0124258
ENSMUSG00000043822	Adamtsl5	ADAMTS-like 5	ProteinCodingRNA	1.26445	2.0196	2.79734	2.36644	2.58732	7.34807	2.02713	4.10061	2.07348	4.20901	0.0135705	0.145905
ENSMUSG00000026207	Speg	SPEG complex locus	ProteinCodingRNA	5.51964	5.34736	5.26341	8.70635	7.73074	5.90405	5.37681	7.44705	2.07024	4.19957	0.000276298	0.0121069
ENSMUSG00000001062	Vps9d1	VPS9 domain containing 1	ProteinCodingRNA	5.87028	4.54852	6.94758	6.63983	8.23164	8.69793	5.78879	7.85647	2.06768	4.19211	0.00769938	0.103644
ENSMUSG00000096351	Samd11	sterile alpha motif domain containing 11	ProteinCodingRNA	4.15609	5.23483	5.35617	6.87513	6.55739	7.51494	4.9157	6.98249	2.06679	4.18953	1.01183e-05	0.00110946
ENSMUSG00000026365	Cfh	complement component factor h	ProteinCodingRNA	4.78893	5.02527	5.26341	6.35852	9.94094	4.97694	5.02587	7.09213	2.06626	4.188	0.00255283	0.0525875
ENSMUSG00000042816	Gpr151	G protein-coupled receptor 151	ProteinCodingRNA	5.93784	6.32953	7.30645	7.78989	9.6157	8.3483	6.52461	8.58463	2.06002	4.16992	0.000367531	0.0146371
ENSMUSG00000059498	Fcgr3	Fc receptor, IgG, low affinity III	ProteinCodingRNA	8.79488	8.43114	8.05675	9.90712	11.2894	10.2535	8.42759	10.4833	2.05574	4.15757	5.88276e-07	0.000119647
ENSMUSG00000018604	Tbx3	T-box 3	ProteinCodingRNA	4.26533	6.04805	3.37191	3.04862	9.60088	7.20118	4.56176	6.61689	2.05513	4.15581	0.017114	0.166441
ENSMUSG00000058454	Dhcr7	7-dehydrocholesterol reductase	ProteinCodingRNA	6.20794	6.94473	7.40382	7.5943	7.18272	11.9175	6.85216	8.89817	2.046	4.12961	0.0239498	0.201514
ENSMUSG00000064302	Clasp1	CLIP associating protein 1	ProteinCodingRNA	3.61103	5.51736	6.74522	7.05501	6.41219	8.53573	5.2912	7.33431	2.04311	4.12132	0.0336922	0.244232
ENSMUSG00000039745	Htatip2	HIV-1 Tat interactive protein 2	ProteinCodingRNA	5.11505	4.02446	6.2606	7.98002	7.58778	5.95385	5.13337	7.17388	2.04051	4.11392	0.00727105	0.0996999
ENSMUSG00000025510	Cd151	CD151 antigen	ProteinCodingRNA	4.86032	6.51764	6.65072	7.93172	7.67524	8.52753	6.00956	8.04483	2.03527	4.09899	0.000321326	0.0134324
ENSMUSG00000000827	Tpd52l2	tumor protein D52-like 2	ProteinCodingRNA	7.96935	7.19582	8.59303	10.4413	8.72734	10.6907	7.9194	9.95311	2.03371	4.09457	0.000236575	0.010854
ENSMUSG00000030846	Tial1	Tia1 cytotoxic granule-associated RNA binding protein-like 1	ProteinCodingRNA	7.26544	8.98892	9.19465	10.3649	10.4312	10.7189	8.483	10.505	2.02199	4.06143	0.000179078	0.00892001
ENSMUSG00000024534	Sncaip	synuclein, alpha interacting protein (synphilin)	ProteinCodingRNA	1.92778	3.72453	3.48578	5.63926	5.49462	4.06798	3.04603	5.06729	2.02126	4.05937	0.00391088	0.0686952
ENSMUSG00000009470	Tnpo1	transportin 1	ProteinCodingRNA	6.84034	7.0593	6.84462	7.84309	7.50266	11.4566	6.91476	8.93412	2.01937	4.05406	0.00138415	0.0354087
ENSMUSG00000068551	Zfp467	zinc finger protein 467	ProteinCodingRNA	4.26533	5.31082	4.72829	6.5784	5.64663	8.13283	4.76815	6.78596	2.01781	4.04968	0.00100784	0.0287943
ENSMUSG00000040350	Trim7	tripartite motif-containing 7	ProteinCodingRNA	1.92778	3.48316	2.1378	4.37464	8.1877	1.03665	2.51625	4.533	2.01675	4.04671	0.0160966	0.160615
ENSMUSG00000058057	Mettl7a3	methyltransferase like 7A3	ProteinCodingRNA	5.42863	6.15499	7.32951	7.12111	9.30433	8.53163	6.30438	8.31902	2.01465	4.04082	0.00311875	0.0598979
ENSMUSG00000070939	Tgfbrap1	transforming growth factor, beta receptor associated protein 1	ProteinCodingRNA	8.39902	9.79258	9.61482	12.4383	11.9472	9.46031	9.26881	11.2819	2.01313	4.03657	0.00059014	0.020272
ENSMUSG00000032036	Kirrel3	kin of IRRE like 3 (Drosophila)	ProteinCodingRNA	5.56308	3.83159	5.05783	6.8623	6.87317	6.74413	4.8175	6.82654	2.00904	4.02513	8.42617e-05	0.00523248
ENSMUSG00000035021	Baz1a	bromodomain adjacent to zinc finger domain 1A	ProteinCodingRNA	7.37918	5.698	4.68126	6.79639	8.97437	8.01463	5.91948	7.92846	2.00898	4.02498	0.0253616	0.208275
ENSMUSG00000029378	Areg	amphiregulin	ProteinCodingRNA	3.00212	3.60889	1.8281	4.63813	5.00274	4.82467	2.81303	4.82185	2.00881	4.02451	0.00132934	0.0344267
ENSMUSG00000039176	Polg	polymerase (DNA directed), gamma	ProteinCodingRNA	7.75194	7.86517	6.67493	8.23017	8.74092	11.3468	7.43068	9.43928	2.0086	4.02391	0.00160193	0.0389799
ENSMUSG00000057522	Spop	speckle-type POZ protein	ProteinCodingRNA	7.92841	8.40538	8.9758	11.7314	9.64127	9.94423	8.43653	10.439	2.00242	4.00673	0.000182774	0.00903837
ENSMUSG00000018479	1700125H20Rik	RIKEN cDNA 1700125H20 gene	ProteinCodingRNA	0	1.0131	0	1.62215	3.00248	2.38014	0.337699	2.33492	1.99722	3.99231	0.0452113	0.287168
ENSMUSG00000019810	Fuca2	fucosidase, alpha-L- 2, plasma	ProteinCodingRNA	11.5436	9.30449	9.18625	11.7559	12.0123	12.2554	10.0115	12.0079	1.9964	3.99004	0.0125654	0.139493
ENSMUSG00000034902	Pip5k1c	phosphatidylinositol-4-phosphate 5-kinase, type 1 gamma	ProteinCodingRNA	8.59487	10.2097	8.46697	11.374	11.5284	10.3566	9.09051	11.0863	1.99579	3.98834	0.000750953	0.0237763
ENSMUSG00000031628	Casp3	caspase 3	ProteinCodingRNA	3.90915	5.95639	4.02716	7.75561	5.78414	6.33827	4.6309	6.62601	1.9951	3.98645	0.014726	0.152909
ENSMUSG00000049176	Frmpd4	FERM and PDZ domain containing 4	ProteinCodingRNA	10.0666	7.21573	10.2418	10.9495	10.9758	11.5822	9.17473	11.1691	1.99441	3.98454	0.0238333	0.201122
ENSMUSG00000015314	Slamf6	SLAM family member 6	ProteinCodingRNA	2.38047	3.34542	3.78172	5.09818	6.23161	4.1557	3.1692	5.16183	1.99263	3.97962	0.00329777	0.0619108
ENSMUSG00000029204	Rhoh	ras homolog family member H	ProteinCodingRNA	4.26533	6.54936	4.72829	6.88784	8.15764	6.46388	5.18099	7.16979	1.98879	3.96905	0.0155306	0.157673
ENSMUSG00000034467	Dynlrb2	dynein light chain roadblock-type 2	ProteinCodingRNA	4.0379	4.93211	3.86826	6.099	6.04718	6.65663	4.27942	6.2676	1.98818	3.96737	1.1716e-05	0.0012166
ENSMUSG00000012609	Ttll5	tubulin tyrosine ligase-like family, member 5	ProteinCodingRNA	11.1609	8.95676	8.10656	11.214	10.983	11.9838	9.40807	11.3936	1.98551	3.96004	0.0498635	0.303549
ENSMUSG00000073888	Ccl27a	chemokine (C-C motif) ligand 27A	ProteinCodingRNA	4.46174	5.64026	6.49624	7.60973	5.98007	8.96099	5.53275	7.51693	1.98418	3.95639	0.00683352	0.0961862
ENSMUSG00000040746	Rnf167	ring finger protein 167	ProteinCodingRNA	7.30436	7.92684	7.82757	10.6186	10.6548	7.73739	7.68626	9.67025	1.984	3.95588	0.000392339	0.0153571
ENSMUSG00000033808	Tmem87a	transmembrane protein 87A	ProteinCodingRNA	5.42863	7.03711	6.66287	10.6637	7.01404	7.40288	6.3762	8.36019	1.98399	3.95585	0.00429463	0.0729938
ENSMUSG00000040667	Nup88	nucleoporin 88	ProteinCodingRNA	7.42699	6.61077	7.13378	8.07759	9.222	9.80533	7.05718	9.03497	1.97779	3.93889	2.43371e-05	0.00212196
ENSMUSG00000043541	Casc1	cancer susceptibility candidate 1	ProteinCodingRNA	3.00212	3.19313	4.94289	5.57781	6.09025	5.39256	3.71271	5.68688	1.97416	3.929	0.00867283	0.111599
ENSMUSG00000031840	Rab3a	RAB3A, member RAS oncogene family	ProteinCodingRNA	9.08297	10.6699	8.95618	12.4185	10.9082	11.3012	9.56969	11.5426	1.97293	3.92566	0.00095143	0.0277933
ENSMUSG00000032120	C2cd2l	C2 calcium-dependent domain containing 2-like	ProteinCodingRNA	9.1015	11.3575	10.1574	12.0391	12.0387	12.4382	10.2055	12.172	1.96652	3.90823	0.000835757	0.0255098
ENSMUSG00000038608	Dock10	dedicator of cytokinesis 10	ProteinCodingRNA	7.11302	9.61289	7.52199	10.925	8.69282	10.5277	8.08263	10.0485	1.96587	3.90648	0.0217114	0.190779
ENSMUSG00000029769	Ccdc136	coiled-coil domain containing 136	ProteinCodingRNA	3.00212	2.0196	2.79734	2.6313	2.00213	9.06662	2.60636	4.56668	1.96033	3.8915	0.0141629	0.149359
ENSMUSG00000040767	Snrnp25	small nuclear ribonucleoprotein 25 (U11/U12)	ProteinCodingRNA	5.28034	5.27333	5.97881	7.66986	8.5303	6.1799	5.51082	7.46002	1.9492	3.8616	0.000468229	0.0173482
ENSMUSG00000048583	Igf2	insulin-like growth factor 2	ProteinCodingRNA	8.57909	9.35919	7.81128	11.2334	10.0099	10.3531	8.58319	10.5321	1.94895	3.86095	0.000111378	0.00636045
ENSMUSG00000020694	Tlk2	tousled-like kinase 2 (Arabidopsis)	ProteinCodingRNA	6.1803	6.07008	5.05783	7.81673	7.33373	7.99097	5.7694	7.71381	1.94441	3.8488	2.73312e-06	0.000405078
ENSMUSG00000040374	Pex2	peroxisomal biogenesis factor 2	ProteinCodingRNA	2.38047	1.6024	3.37191	4.44516	3.90954	4.82467	2.45159	4.39312	1.94153	3.84112	0.00824377	0.108099
ENSMUSG00000024969	Mark2	MAP/microtubule affinity regulating kinase 2	ProteinCodingRNA	5.93784	6.04805	6.58835	6.60944	7.65387	10.129	6.19141	8.13076	1.93935	3.83532	0.0018781	0.043278
ENSMUSG00000002699	Lcp2	lymphocyte cytosolic protein 2	ProteinCodingRNA	3.23482	6.04805	6.38322	7.75561	6.8483	6.87912	5.22203	7.16101	1.93898	3.83434	0.0467109	0.292696
ENSMUSG00000079419	Ms4a6c	membrane-spanning 4-domains, subfamily A, member 6C	ProteinCodingRNA	5.79939	7.18577	7.21032	9.63656	8.62488	7.74448	6.73183	8.66864	1.93681	3.82858	0.000841627	0.0256281
ENSMUSG00000029076	Sdf4	stromal cell derived factor 4	ProteinCodingRNA	2.38047	3.93125	4.818	5.57781	4.70316	6.65663	3.7099	5.64587	1.93596	3.82634	0.0186967	0.174913
ENSMUSG00000071068	Treml2	triggering receptor expressed on myeloid cells-like 2	ProteinCodingRNA	4.0379	5.41778	6.4688	7.51455	7.89764	6.30028	5.30816	7.23749	1.92933	3.80878	0.0122246	0.137358
ENSMUSG00000058440	Nrf1	nuclear respiratory factor 1	ProteinCodingRNA	6.92603	5.54908	6.30781	8.43031	7.96861	8.1649	6.26097	8.18794	1.92697	3.80255	9.17379e-06	0.00103429
ENSMUSG00000040212	Emp3	epithelial membrane protein 3	ProteinCodingRNA	6.33867	5.97986	7.02497	8.7592	9.48059	6.86618	6.44783	8.36866	1.92082	3.78639	0.000953203	0.0278372
ENSMUSG00000014959	Gorasp2	golgi reassembly stacking protein 2	ProteinCodingRNA	7.05334	7.17564	5.81416	8.72418	8.60645	8.47307	6.68105	8.60124	1.92019	3.78472	8.75873e-06	0.00100498
ENSMUSG00000034566	Atp5h	ATP synthase, H+ transporting, mitochondrial F0 complex, subunit D	ProteinCodingRNA	8.33154	7.83975	9.65189	8.27442	11.9243	11.3836	8.60772	10.5274	1.9197	3.78345	0.00470494	0.0769463
ENSMUSG00000024737	Slc15a3	solute carrier family 15, member 3	ProteinCodingRNA	5.87028	5.66942	6.39784	7.52273	8.1877	7.985	5.97918	7.89848	1.9193	3.78238	1.99781e-08	6.64891e-06
ENSMUSG00000021200	Asb2	ankyrin repeat and SOCS box-containing 2	ProteinCodingRNA	3.76778	6.13423	5.74723	6.51424	7.35154	7.53961	5.21641	7.13513	1.91872	3.78087	0.00751897	0.102018
ENSMUSG00000027412	Lpin3	lipin 3	ProteinCodingRNA	6.97509	4.93211	5.41485	8.07759	7.64668	7.34807	5.77402	7.69078	1.91676	3.77574	0.00574743	0.0868754
ENSMUSG00000021872	Rnase10	ribonuclease, RNase A family, 10 (non-active)	ProteinCodingRNA	2.38047	0	2.1378	3.2193	3.80999	3.23446	1.50609	3.42125	1.91516	3.77155	0.0440798	0.283079
ENSMUSG00000034813	Grip1	glutamate receptor interacting protein 1	ProteinCodingRNA	4.71382	7.13442	6.66287	7.17398	6.5106	10.5542	6.17037	8.07958	1.90921	3.75602	0.0132596	0.143949
ENSMUSG00000030789	Itgax	integrin alpha X	ProteinCodingRNA	5.11505	7.02588	6.67493	8.64775	9.00283	6.89195	6.27195	8.18084	1.90889	3.7552	0.00417521	0.0716038
ENSMUSG00000023078	Cxcl13	chemokine (C-X-C motif) ligand 13	ProteinCodingRNA	2.38047	4.27265	4.36143	6.05458	6.61751	4.06798	3.67152	5.58003	1.90851	3.75421	0.013352	0.144554
ENSMUSG00000027082	Tfpi	tissue factor pathway inhibitor	ProteinCodingRNA	5.11505	5.95639	5.09419	5.26341	8.13211	8.49005	5.38854	7.29519	1.90664	3.74936	0.00223873	0.0484594
ENSMUSG00000059689	Zfp637	zinc finger protein 637	ProteinCodingRNA	5.83527	5.54908	5.38581	6.07696	10.1449	6.26126	5.59005	7.49439	1.90433	3.74336	0.00322869	0.0611697
ENSMUSG00000021670	Hmgcr	3-hydroxy-3-methylglutaryl-Coenzyme A reductase	ProteinCodingRNA	7.36698	7.76067	7.83296	12.4275	8.11657	8.12742	7.65353	9.55715	1.90362	3.7415	0.0212831	0.188642
ENSMUSG00000001632	Brpf1	bromodomain and PHD finger containing, 1	ProteinCodingRNA	4.26533	4.60996	4.77384	3.8589	5.04714	10.4496	4.54971	6.45187	1.90215	3.73771	0.041077	0.272326
ENSMUSG00000038305	Spats2l	spermatogenesis associated, serine-rich 2-like	ProteinCodingRNA	5.38087	6.38332	4.818	7.99185	7.66816	6.6108	5.5274	7.4236	1.89621	3.72233	0.00102466	0.0290409
ENSMUSG00000034855	Cxcl10	chemokine (C-X-C motif) ligand 10	ProteinCodingRNA	3.00212	2.34283	3.48578	5.48043	4.32462	4.71343	2.94358	4.83949	1.89592	3.72159	0.00159475	0.0388973
ENSMUSG00000025372	Baiap2	brain-specific angiogenesis inhibitor 1-associated protein 2	ProteinCodingRNA	7.11302	7.30204	9.63502	10.1743	9.75939	9.76231	8.01669	9.89867	1.88198	3.68582	0.0429328	0.279178
ENSMUSG00000007050	Lsm2	LSM2 homolog, U6 small nuclear RNA and mRNA degradation associated	ProteinCodingRNA	5.56308	7.00315	6.36845	8.23017	8.44991	7.87944	6.31156	8.18651	1.87494	3.66787	2.27984e-05	0.00202388
ENSMUSG00000031849	Comp	cartilage oligomeric matrix protein	ProteinCodingRNA	5.28034	5.72602	5.81416	10.2563	6.23161	5.95385	5.60684	7.48058	1.87374	3.66481	0.0037135	0.0664252
ENSMUSG00000020717	Pecam1	platelet/endothelial cell adhesion molecule 1	ProteinCodingRNA	8.38698	6.25455	7.84368	10.5858	10.1114	7.40288	7.49507	9.36668	1.87161	3.6594	0.00945603	0.117412
ENSMUSG00000068206	Pick1	protein interacting with C kinase 1	ProteinCodingRNA	8.52519	6.84603	6.80128	9.91024	9.60274	8.26692	7.39083	9.25997	1.86913	3.65313	0.00574028	0.0868384
ENSMUSG00000045502	Hcar2	hydroxycarboxylic acid receptor 2	ProteinCodingRNA	6.67199	6.75376	6.48259	8.53101	9.00564	7.979	6.63611	8.50522	1.86911	3.65306	2.0003e-08	6.64891e-06
ENSMUSG00000036053	Fmnl2	formin-like 2	ProteinCodingRNA	12.9477	10.8229	10.6864	13.3884	13.3984	13.2764	11.4857	13.3544	1.86871	3.65205	0.0457877	0.289181
ENSMUSG00000035835	Plppr3	phospholipid phosphatase related 3	ProteinCodingRNA	7.36698	9.13977	8.96848	11.209	10.5915	9.27685	8.49174	10.3591	1.86738	3.64868	0.00195531	0.0444313
ENSMUSG00000046879	Irgm1	immunity-related GTPase family M member 1	ProteinCodingRNA	10.0835	10.8366	8.73221	12.2437	11.4664	11.5369	9.88412	11.749	1.86487	3.64236	0.00102467	0.0290409
ENSMUSG00000058833	2810428I15Rik	RIKEN cDNA 2810428I15 gene	ProteinCodingRNA	3.76778	3.83159	0.887703	2.04177	4.1726	7.8665	2.82902	4.69362	1.8646	3.64167	0.0412079	0.272851
ENSMUSG00000040528	Milr1	mast cell immunoglobulin like receptor 1	ProteinCodingRNA	0	1.6024	1.8281	3.04862	3.32448	2.64555	1.1435	3.00621	1.86271	3.63691	0.0434485	0.280868
ENSMUSG00000006476	Nsmf	NMDA receptor synaptonuclear signaling and neuronal migration factor	ProteinCodingRNA	6.26166	6.38332	5.55189	5.44645	11.3337	7.00256	6.06562	7.92759	1.86196	3.63502	0.0330037	0.241577
ENSMUSG00000035762	Tmem161b	transmembrane protein 161B	ProteinCodingRNA	4.78893	3.48316	4.1005	8.2647	5.21221	4.46135	4.1242	5.97942	1.85522	3.61808	0.00810173	0.106861
ENSMUSG00000007656	Arpp19	cAMP-regulated phosphoprotein 19	ProteinCodingRNA	7.17032	7.97434	7.84901	8.12669	8.18273	12.2411	7.66456	9.51683	1.85227	3.61068	0.0219478	0.192032
ENSMUSG00000013539	Tango2	transport and golgi organization 2	ProteinCodingRNA	10.4373	10.468	12.1977	12.4196	12.9271	13.3077	11.0343	12.8848	1.85045	3.60613	0.00107687	0.0299905
ENSMUSG00000021130	Galnt16	UDP-N-acetyl-alpha-D-galactosamine:polypeptide N-acetylgalactosaminyltransferase 16	ProteinCodingRNA	8.9945	8.50982	9.23389	11.1242	10.089	11.0724	8.91274	10.7618	1.8491	3.60276	1.76463e-07	4.34642e-05
ENSMUSG00000030232	Aebp2	AE binding protein 2	ProteinCodingRNA	2.72452	1.6024	2.60913	7.60973	2.80978	2.05464	2.31202	4.15805	1.84603	3.5951	0.0147281	0.152909
ENSMUSG00000038523	1700003F12Rik	RIKEN cDNA 1700003F12 gene	ProteinCodingRNA	0	1.0131	0.887703	1.62215	4.1726	1.63363	0.6336	2.47613	1.84253	3.58638	0.0456035	0.288491
ENSMUSG00000017421	Zfp207	zinc finger protein 207	ProteinCodingRNA	5.51964	3.02284	4.02716	6.30264	6.5106	5.27994	4.18988	6.03106	1.84118	3.58302	0.0304712	0.230919
ENSMUSG00000028182	Lrriq3	leucine-rich repeats and IQ motif containing 3	ProteinCodingRNA	2.38047	3.48316	2.1378	3.2193	4.00266	6.30028	2.66714	4.50741	1.84027	3.58077	0.0160865	0.160583
ENSMUSG00000039661	Dusp26	dual specificity phosphatase 26 (putative)	ProteinCodingRNA	10.2187	9.91022	9.81737	12.6439	12.9249	9.88129	9.98209	11.8167	1.83459	3.56671	0.000278057	0.0121425
ENSMUSG00000020573	Pik3cg	phosphatidylinositol-4,5-bisphosphate 3-kinase catalytic subunit gamma	ProteinCodingRNA	4.9933	5.11278	5.70082	8.04957	6.67523	6.57942	5.26897	7.10141	1.83244	3.56139	0.000260979	0.0116696
ENSMUSG00000028399	Ptprd	protein tyrosine phosphatase, receptor type, D	ProteinCodingRNA	9.97108	11.6981	9.691	12.4916	11.3642	12.9968	10.4534	12.2842	1.83085	3.55746	0.0378729	0.260352
ENSMUSG00000029816	Gpnmb	glycoprotein (transmembrane) nmb	ProteinCodingRNA	5.72484	6.79403	7.41105	7.60973	10.6735	7.13796	6.6433	8.47373	1.83042	3.55641	0.00707546	0.0981391
ENSMUSG00000006586	Runx1t1	runt-related transcription factor 1; translocated to, 1 (cyclin D-related)	ProteinCodingRNA	8.22738	9.00044	8.36649	11.1646	8.54972	11.367	8.53144	10.3604	1.829	3.5529	0.00070965	0.0230076
ENSMUSG00000059089	Fcgr4	Fc receptor, IgG, low affinity IV	ProteinCodingRNA	4.92834	6.64053	6.83391	8.83338	7.96861	7.08308	6.13426	7.96169	1.82743	3.54905	0.0055207	0.084834
ENSMUSG00000020377	Ltc4s	leukotriene C4 synthase	ProteinCodingRNA	4.15609	5.97986	4.818	6.42981	7.46225	6.53103	4.98465	6.8077	1.82305	3.53828	0.00364402	0.0656684
ENSMUSG00000007610	Gtpbp3	GTP binding protein 3	ProteinCodingRNA	5.68607	4.02446	5.62828	6.62471	7.61015	6.56347	5.11294	6.93278	1.81984	3.53042	0.00271958	0.0546048
ENSMUSG00000027963	Extl2	exostoses (multiple)-like 2	ProteinCodingRNA	5.68607	6.8072	6.01719	8.82018	7.90369	7.24184	6.17015	7.98857	1.81841	3.52693	0.000372113	0.0147695
ENSMUSG00000012848	Rps5	ribosomal protein S5	ProteinCodingRNA	10.2638	10.1859	8.63065	11.0074	11.7627	11.7395	9.69346	11.5032	1.80975	3.50581	0.000254448	0.0114424
ENSMUSG00000021235	Coq6	coenzyme Q6 monooxygenase	ProteinCodingRNA	4.0379	2.60673	2.60913	6.00875	6.02516	2.64555	3.08459	4.89315	1.80857	3.50294	0.0176544	0.169213
ENSMUSG00000046207	Pik3r6	phosphoinositide-3-kinase regulatory subunit 5	ProteinCodingRNA	4.46174	2.82974	2.1378	8.46041	0	6.39345	3.14309	4.95129	1.80819	3.50203	0.0407302	0.270918
ENSMUSG00000023992	Trem2	triggering receptor expressed on myeloid cells 2	ProteinCodingRNA	7.35467	8.35243	8.48762	9.75754	10.0581	9.78999	8.06491	9.86855	1.80364	3.491	3.42514e-07	7.73179e-05
ENSMUSG00000027546	Atp9a	ATPase, class II, type 9A	ProteinCodingRNA	6.65201	6.68403	6.87629	7.34971	7.97437	10.2806	6.73744	8.53488	1.79744	3.47602	0.00161986	0.0392003
ENSMUSG00000024829	Mrpl21	mitochondrial ribosomal protein L21	ProteinCodingRNA	5.56308	7.40096	6.41232	8.00358	7.62487	9.13296	6.45879	8.2538	1.79502	3.47019	0.00405585	0.070185
ENSMUSG00000030602	Pak4	p21 protein (Cdc42/Rac)-activated kinase 4	ProteinCodingRNA	6.1234	7.09198	6.66287	8.07759	7.58778	9.59783	6.62608	8.42107	1.79498	3.47011	0.000780258	0.0244256
ENSMUSG00000007880	Arid1a	AT rich interactive domain 1A (SWI-like)	ProteinCodingRNA	4.36688	4.78001	4.17029	3.8589	9.68055	5.15779	4.43906	6.23241	1.79335	3.46619	0.00670676	0.0951835
ENSMUSG00000003644	Rps6ka1	ribosomal protein S6 kinase polypeptide 1	ProteinCodingRNA	7.79812	8.05389	9.09723	10.3897	11.3026	8.63063	8.31641	10.1076	1.79122	3.46108	0.00229343	0.0491977
ENSMUSG00000028896	Rcc1	regulator of chromosome condensation 1	ProteinCodingRNA	2.38047	1.6024	2.96381	4.30049	4.25061	3.7674	2.31556	4.10617	1.79061	3.45961	0.00711198	0.0984596
ENSMUSG00000040387	Klhl32	kelch-like 32	ProteinCodingRNA	6.63175	7.39224	7.38193	9.8318	6.77099	10.1704	7.13531	8.92439	1.78908	3.45594	0.002241	0.0484825
ENSMUSG00000029826	Zc3hav1	zinc finger CCCH type, antiviral 1	ProteinCodingRNA	5.93784	7.62586	7.93171	9.79683	8.59528	8.45589	7.16514	8.94934	1.7842	3.44427	0.00564424	0.0858971
ENSMUSG00000071715	Ncf4	neutrophil cytosolic factor 4	ProteinCodingRNA	6.06416	6.99166	6.01719	8.58667	8.54972	7.28138	6.35767	8.13925	1.78159	3.43804	0.000216118	0.0101497
ENSMUSG00000045752	Tssc4	tumor-suppressing subchromosomal transferable fragment 4	ProteinCodingRNA	6.78638	6.43517	5.97881	6.53055	7.47855	10.5287	6.40012	8.17927	1.77915	3.43225	0.00429632	0.0730104
ENSMUSG00000061371	Zfp873	zinc finger protein 873	ProteinCodingRNA	5.28034	3.72453	3.11304	6.18394	5.7307	5.53023	4.0393	5.81495	1.77565	3.42392	0.0195028	0.179524
ENSMUSG00000030321	Efcab12	EF-hand calcium binding domain 12	ProteinCodingRNA	4.78893	4.88317	3.86826	5.72679	7.60273	5.53023	4.51345	6.28658	1.77313	3.41795	0.0035597	0.0647906
ENSMUSG00000017724	Etv4	ets variant 4	ProteinCodingRNA	2.72452	1.0131	3.86826	2.04177	2.3242	8.55602	2.53529	4.30733	1.77204	3.41536	0.0351771	0.249797
ENSMUSG00000018593	Sparc	secreted acidic cysteine rich glycoprotein	ProteinCodingRNA	9.60084	11.7369	11.1351	12.7147	12.5878	12.4561	10.8243	12.5862	1.76195	3.39156	0.00101426	0.0288974
ENSMUSG00000041351	Rap1gap	Rap1 GTPase-activating protein	ProteinCodingRNA	10.9633	11.1142	11.3392	13.4847	11.3089	13.8986	11.1389	12.8974	1.75853	3.38352	0.00320532	0.06091
ENSMUSG00000059436	Max	Max protein	ProteinCodingRNA	10.2356	10.0456	10.4846	12.0656	11.8593	12.1144	10.2553	12.0131	1.75781	3.38184	2.05516e-25	4.13893e-22
ENSMUSG00000071054	Safb	scaffold attachment factor B	ProteinCodingRNA	10.4917	9.42265	8.94378	11.2691	11.5958	11.2622	9.61936	11.3757	1.75633	3.37837	0.000130469	0.00709397
ENSMUSG00000032309	Fbxo22	F-box protein 22	ProteinCodingRNA	9.3818	7.86517	9.65189	9.44981	10.7735	11.9393	8.96628	10.7209	1.75458	3.37427	0.00513717	0.0813128
ENSMUSG00000059975	Zfp74	zinc finger protein 74	ProteinCodingRNA	3.23482	3.60889	2.79734	3.04862	6.13208	5.71484	3.21368	4.96518	1.75149	3.36707	0.00780176	0.104434
ENSMUSG00000000167	Pih1d2	PIH1 domain containing 2	ProteinCodingRNA	4.9933	3.60889	3.48578	5.376	6.32473	5.62549	4.02932	5.7754	1.74608	3.35446	0.00446199	0.0746403
ENSMUSG00000052419	2610001J05Rik	RIKEN cDNA 2610001J05 gene	ProteinCodingRNA	6.43535	7.30204	6.75661	9.12142	8.00282	8.59969	6.83133	8.57464	1.74331	3.34803	1.35e-05	0.00136149
ENSMUSG00000070645	Ren1	renin 1 structural	ProteinCodingRNA	3.43516	5.45174	4.68126	6.76916	6.25072	5.77148	4.52272	6.26379	1.74107	3.34283	0.00673314	0.095414
ENSMUSG00000069601	Ank3	ankyrin 3, epithelial	ProteinCodingRNA	11.4628	11.8185	11.1965	13.8036	13.9708	11.9171	11.4926	13.2305	1.73793	3.33556	3.4696e-05	0.00277639
ENSMUSG00000026584	Scyl3	SCY1-like 3 (S. cerevisiae)	ProteinCodingRNA	7.03803	6.78073	6.69874	7.68451	8.15257	9.8845	6.83916	8.57386	1.7347	3.32809	0.000760634	0.0240015
ENSMUSG00000029587	Zfp12	zinc finger protein 12	ProteinCodingRNA	9.09041	9.10017	9.16718	11.6889	11.5239	9.34375	9.11925	10.8522	1.73293	3.32403	0.000208415	0.00995178
ENSMUSG00000017176	Nt5c3b	5-nucleotidase, cytosolic IIIB	ProteinCodingRNA	1.26445	1.6024	0.887703	1.62215	6.2882	1.03665	1.25152	2.98234	1.73082	3.31916	0.0282735	0.221728
ENSMUSG00000042185	Nfrkb	nuclear factor related to kappa B binding protein	ProteinCodingRNA	5.60526	7.61091	8.42119	8.70635	9.34712	8.77613	7.21245	8.9432	1.73075	3.31901	0.0389842	0.264572
ENSMUSG00000035310	Lin54	lin-54 homolog (C. elegans)	ProteinCodingRNA	3.00212	3.48316	5.02052	3.04862	7.51061	6.13744	3.83527	5.56556	1.73029	3.31794	0.0290255	0.224742
ENSMUSG00000038181	Chpf2	chondroitin polymerizing factor 2	ProteinCodingRNA	10.6474	9.75567	10.1071	12.3847	12.5067	10.7883	10.17	11.8932	1.72318	3.30163	7.86803e-05	0.00504133
ENSMUSG00000020646	Mboat2	membrane bound O-acyltransferase domain containing 2	ProteinCodingRNA	11.4272	11.8494	13.4027	14.0633	14.1474	13.637	12.2264	13.9493	1.72281	3.30079	0.029659	0.227518
ENSMUSG00000031024	St5	suppression of tumorigenicity 5	ProteinCodingRNA	8.08563	10.748	10.5268	11.6925	11.5784	11.2423	9.78681	11.5044	1.71758	3.28883	0.0231799	0.198087
ENSMUSG00000032609	Klhdc8b	kelch domain containing 8B	ProteinCodingRNA	4.0379	3.48316	2.1378	5.63926	3.80999	5.35599	3.21962	4.93508	1.71546	3.28401	0.0195554	0.179664
ENSMUSG00000022584	Ly6c2	lymphocyte antigen 6 complex, locus C2	ProteinCodingRNA	4.55075	4.02446	5.44332	3.2193	8.03073	7.90498	4.67285	6.385	1.71216	3.2765	0.0122237	0.137358
ENSMUSG00000057110	Cntrl	centriolin	ProteinCodingRNA	8.32524	8.72992	7.75561	9.56315	10.2824	10.0822	8.27026	9.97592	1.70566	3.26178	9.53099e-07	0.000178311
ENSMUSG00000059552	Trp53	transformation related protein 53	ProteinCodingRNA	7.05334	7.69838	5.95922	8.25	8.08497	9.49015	6.90365	8.60837	1.70473	3.25967	0.00420018	0.0718641
ENSMUSG00000033029	1700088E04Rik	RIKEN cDNA 1700088E04 gene	ProteinCodingRNA	3.00212	4.97944	5.41485	5.75482	6.2882	6.46388	4.46547	6.16897	1.7035	3.25689	0.0227857	0.196222
ENSMUSG00000015176	Nolc1	nucleolar and coiled-body phosphoprotein 1	ProteinCodingRNA	9.25177	7.26431	8.31735	11.6614	10.1778	8.08894	8.27781	9.97602	1.69821	3.24498	0.0128472	0.141276
ENSMUSG00000048047	Zbtb33	zinc finger and BTB domain containing 33	ProteinCodingRNA	8.1863	7.23536	6.36845	7.98595	8.8134	10.085	7.26337	8.96143	1.69807	3.24466	0.00898375	0.113804
ENSMUSG00000079018	Ly6c1	lymphocyte antigen 6 complex, locus C1	ProteinCodingRNA	10.0779	9.34345	7.53527	10.4775	10.7299	10.8381	8.98554	10.6818	1.69627	3.24061	0.0193732	0.178732
ENSMUSG00000049734	Trex1	three prime repair exonuclease 1	ProteinCodingRNA	7.12756	5.64026	5.67704	6.18394	8.51458	8.83046	6.14829	7.84299	1.6947	3.23711	0.0123655	0.138197
ENSMUSG00000037936	Scarb1	scavenger receptor class B, member 1	ProteinCodingRNA	6.38782	8.71601	8.64298	9.99789	9.87781	8.94877	7.91561	9.60816	1.69255	3.23228	0.0202264	0.183284
ENSMUSG00000049130	C5ar1	complement component 5a receptor 1	ProteinCodingRNA	5.38087	6.17546	6.42665	7.90694	8.05811	7.08308	5.99433	7.68271	1.68838	3.22295	8.1728e-05	0.00513763
ENSMUSG00000030452	Nipa2	non imprinted in Prader-Willi/Angelman syndrome 2 homolog (human)	ProteinCodingRNA	7.83403	8.07583	8.786	11.0673	7.87319	10.8079	8.23196	9.91614	1.68419	3.2136	0.00302814	0.0585775
ENSMUSG00000009281	Rarres2	retinoic acid receptor responder (tazarotene induced) 2	ProteinCodingRNA	5.93784	6.9085	5.32591	7.66248	7.68932	7.87298	6.05742	7.7416	1.68418	3.21357	0.000720177	0.0232097
ENSMUSG00000090841	Myl6	myosin, light polypeptide 6, alkali, smooth muscle and non-muscle	ProteinCodingRNA	10.2915	10.4617	10.9081	11.6701	12.5271	12.5138	10.5538	12.237	1.68321	3.21143	6.42921e-09	2.4732e-06
ENSMUSG00000036896	C1qc	complement component 1, q subcomponent, C chain	ProteinCodingRNA	9.55854	10.5299	10.3669	11.7454	12.4341	11.3233	10.1518	11.8342	1.68246	3.20975	4.88815e-06	0.000634899
ENSMUSG00000032396	Dis3l	DIS3 like exosome 3-5 exoribonuclease	ProteinCodingRNA	2.38047	2.60673	1.8281	4.51239	6.30658	1.03665	2.27176	3.95187	1.68011	3.20452	0.0201398	0.182848
ENSMUSG00000033083	Tbc1d4	TBC1 domain family, member 4	ProteinCodingRNA	8.4749	8.11874	8.33265	10.5362	10.3382	9.08349	8.30876	9.98597	1.6772	3.19807	1.50883e-05	0.00147032
ENSMUSG00000042202	Slc35e2	solute carrier family 35, member E2	ProteinCodingRNA	3.76778	4.78001	5.72421	6.34014	7.10084	5.85248	4.75733	6.43115	1.67382	3.19058	0.0121237	0.136718
ENSMUSG00000075602	Ly6a	lymphocyte antigen 6 complex, locus A	ProteinCodingRNA	7.40329	8.54957	8.23017	9.44767	9.65567	10.1002	8.06101	9.73453	1.67352	3.18992	8.03591e-06	0.000940055
ENSMUSG00000024968	Rcor2	REST corepressor 2	ProteinCodingRNA	8.03253	7.02588	5.87812	8.14799	9.10874	8.69793	6.97884	8.65155	1.67271	3.18813	0.0129444	0.141937
ENSMUSG00000010066	Cacna2d2	calcium channel, voltage-dependent, alpha 2/delta subunit 2	ProteinCodingRNA	4.15609	3.48316	4.36143	2.855	6.68931	7.47286	4.00023	5.67239	1.67216	3.18691	0.0106028	0.126248
ENSMUSG00000046245	Pilra	paired immunoglobin-like type 2 receptor alpha	ProteinCodingRNA	6.90929	6.40081	6.95749	8.06084	9.0554	8.1649	6.75586	8.42705	1.67119	3.18476	9.43918e-06	0.00105725
ENSMUSG00000022469	Rapgef3	Rap guanine nucleotide exchange factor (GEF) 3	ProteinCodingRNA	4.9933	7.45219	6.66287	8.13738	8.66104	7.31986	6.36946	8.03943	1.66997	3.18208	0.0268926	0.215305
ENSMUSG00000040813	Tex264	testis expressed gene 264	ProteinCodingRNA	7.78901	8.53776	8.29799	8.91018	10.5017	10.2183	8.20825	9.87671	1.66846	3.17875	9.74358e-05	0.00578063
ENSMUSG00000034724	Cnot6l	CCR4-NOT transcription complex, subunit 6-like	ProteinCodingRNA	6.09408	5.64026	7.6977	7.53086	9.07697	7.82696	6.47735	8.14493	1.66758	3.17682	0.0257148	0.209769
ENSMUSG00000026872	Zeb2	zinc finger E-box binding homeobox 2	ProteinCodingRNA	6.73032	6.17546	5.76989	10.3637	6.04718	7.26174	6.22522	7.89088	1.66566	3.17259	0.0072356	0.0994205
ENSMUSG00000048731	Ggnbp1	gametogenetin binding protein 1	ProteinCodingRNA	5.90445	6.23518	5.8358	10.3466	6.17272	6.44659	5.99181	7.65529	1.66348	3.16779	0.00586481	0.0879508
ENSMUSG00000056367	Actr3b	ARP3 actin-related protein 3B	ProteinCodingRNA	9.61639	11.5916	9.41549	11.8111	11.6543	12.1475	10.2078	11.871	1.66316	3.16708	0.0203651	0.183918
ENSMUSG00000006574	Slc4a1	solute carrier family 4 (anion exchanger), member 1	ProteinCodingRNA	5.79939	6.02568	6.32321	8.96221	7.24122	6.92977	6.04943	7.71107	1.66164	3.16376	0.00147257	0.0367551
ENSMUSG00000042357	Gjb5	gap junction protein, beta 5	ProteinCodingRNA	3.76778	5.02527	3.24827	5.05373	5.75767	6.20067	4.01377	5.67069	1.65692	3.15342	0.0138288	0.147389
ENSMUSG00000039156	Stim2	stromal interaction molecule 2	ProteinCodingRNA	9.24844	9.44389	9.94107	10.5189	10.7834	12.2925	9.54447	11.1983	1.65378	3.14657	0.000221996	0.0103783
ENSMUSG00000029439	Sfswap	splicing factor, suppressor of white-apricot homolog (Drosophila)	ProteinCodingRNA	6.06416	6.87134	7.37455	7.82337	9.04995	8.39411	6.77002	8.42248	1.65246	3.14368	0.000650324	0.0216106
ENSMUSG00000026831	1700007K13Rik	RIKEN cDNA 1700007K13 gene	ProteinCodingRNA	4.63459	6.41809	6.30781	7.24488	7.17274	7.89864	5.78683	7.43875	1.65192	3.14252	0.00459031	0.0759564
ENSMUSG00000031442	Mcf2l	mcf.2 transforming sequence-like	ProteinCodingRNA	7.11302	8.30677	8.1021	9.9118	9.51458	9.04667	7.84063	9.49102	1.65039	3.13919	6.90952e-05	0.00458744
ENSMUSG00000010453	Kansl3	KAT8 regulatory NSL complex subunit 3	ProteinCodingRNA	7.6549	7.13442	6.91746	9.6309	9.58779	7.42952	7.23559	8.88274	1.64715	3.13214	0.00149596	0.0371357
ENSMUSG00000072946	Ptgr2	prostaglandin reductase 2	ProteinCodingRNA	4.15609	3.19313	4.818	5.54607	5.93352	5.62549	4.05574	5.7017	1.64596	3.12955	0.00323462	0.061229
ENSMUSG00000004612	Nkg7	natural killer cell group 7 sequence	ProteinCodingRNA	3.23482	4.93211	4.77384	7.1946	6.09025	4.59289	4.31359	5.95925	1.64566	3.1289	0.0185742	0.174279
ENSMUSG00000015217	Hmgb3	high mobility group box 3	ProteinCodingRNA	7.96935	7.95671	6.62609	9.10245	8.52246	9.86022	7.51738	9.16171	1.64433	3.12602	0.00159058	0.0388417
ENSMUSG00000067764	Xlr5c	X-linked lymphocyte-regulated 5C	ProteinCodingRNA	1.92778	2.60673	1.4332	2.36644	3.00248	5.53023	1.98924	3.63305	1.64381	3.1249	0.0318154	0.236657
ENSMUSG00000033249	Hsf4	heat shock transcription factor 4	ProteinCodingRNA	8.16531	6.87134	6.68688	9.33843	9.26257	8.0494	7.24118	8.88347	1.64229	3.12161	0.00459318	0.0759564
ENSMUSG00000006546	Cryba2	crystallin, beta A2	ProteinCodingRNA	6.74925	5.23483	4.63264	6.37668	7.93356	7.23178	5.53891	7.18067	1.64176	3.12047	0.0313664	0.234732
ENSMUSG00000026274	Pask	PAS domain containing serine/threonine kinase	ProteinCodingRNA	6.26166	6.45204	5.16428	6.92533	8.7809	7.09423	5.95933	7.60015	1.64083	3.11844	0.00515315	0.0814472
ENSMUSG00000032725	Folr2	folate receptor 2 (fetal)	ProteinCodingRNA	4.0379	4.19457	2.1378	4.44516	5.13204	5.71484	3.45676	5.09735	1.64059	3.11793	0.0304374	0.230752
ENSMUSG00000056870	Gulp1	GULP, engulfment adaptor PTB domain containing 1	ProteinCodingRNA	6.76793	6.02568	7.70947	8.60218	8.10611	8.71608	6.83436	8.47479	1.64043	3.11759	0.00226855	0.0488168
ENSMUSG00000036905	C1qb	complement component 1, q subcomponent, beta polypeptide	ProteinCodingRNA	10.5669	11.556	11.3631	12.7535	13.3219	12.3318	11.162	12.8024	1.6404	3.11751	1.29864e-06	0.000226456
ENSMUSG00000057751	Megf6	multiple EGF-like-domains 6	ProteinCodingRNA	2.38047	1.6024	2.79734	5.30193	2.00213	4.39079	2.26007	3.89828	1.63821	3.1128	0.0292593	0.225855
ENSMUSG00000031996	Aplp2	amyloid beta (A4) precursor-like protein 2	ProteinCodingRNA	6.23505	7.22558	6.67493	7.39495	7.23163	10.4222	6.71185	8.34959	1.63774	3.11177	0.0066756	0.0948735
ENSMUSG00000027947	Il6ra	interleukin 6 receptor, alpha	ProteinCodingRNA	8.22738	8.25481	6.97709	9.54118	9.58403	9.2472	7.81976	9.45747	1.63771	3.11172	0.000109149	0.0062805
ENSMUSG00000041975	Mettl8	methyltransferase like 8	ProteinCodingRNA	4.36688	2.82974	2.96381	8.1999	5.83567	1.03665	3.38681	5.02408	1.63727	3.11076	0.0226796	0.195717
ENSMUSG00000017943	Gdap1l1	ganglioside-induced differentiation-associated protein 1-like 1	ProteinCodingRNA	5.47485	6.66968	7.48138	8.95316	9.51656	6.04856	6.54197	8.17276	1.63079	3.09683	0.0199277	0.181774
ENSMUSG00000026104	Stat1	signal transducer and activator of transcription 1	ProteinCodingRNA	8.43454	9.01471	9.78853	10.4994	10.3582	11.272	9.07926	10.7099	1.6306	3.09643	0.000238174	0.0109063
ENSMUSG00000058239	Usf2	upstream transcription factor 2	ProteinCodingRNA	5.90445	5.93254	5.62828	6.56263	6.44574	9.34841	5.82176	7.45226	1.6305	3.09621	0.00512396	0.0811788
ENSMUSG00000048277	Syngr2	synaptogyrin 2	ProteinCodingRNA	7.17032	8.10813	8.17606	9.02111	11.1684	8.14895	7.81817	9.44614	1.62797	3.09078	0.00498748	0.0797795
ENSMUSG00000028551	Cdkn2c	cyclin-dependent kinase inhibitor 2C (p18, inhibits CDK4)	ProteinCodingRNA	3.23482	5.48492	4.818	6.05458	6.02516	6.33827	4.51258	6.13934	1.62675	3.08818	0.0162262	0.161454
ENSMUSG00000029020	Mfn2	mitofusin 2	ProteinCodingRNA	8.38698	8.11874	8.73797	12.6671	8.38653	9.06378	8.41456	10.0392	1.62459	3.08354	0.0299084	0.228563
ENSMUSG00000018906	P4ha2	procollagen-proline, 2-oxoglutarate 4-dioxygenase (proline 4-hydroxylase), alpha II polypeptide	ProteinCodingRNA	5.05546	6.54936	5.32591	5.18316	7.89156	8.71247	5.64358	7.2624	1.61882	3.07124	0.0156653	0.158306
ENSMUSG00000014329	Bicc1	BicC family RNA binding protein 1	ProteinCodingRNA	3.00212	2.0196	3.48578	5.91247	1.00142	6.44659	2.83583	4.45349	1.61766	3.06877	0.027207	0.216891
ENSMUSG00000027852	Nras	neuroblastoma ras oncogene	ProteinCodingRNA	10.3282	10.6923	10.3679	12.812	10.8984	12.5249	10.4628	12.0784	1.61565	3.0645	5.94261e-05	0.00414088
ENSMUSG00000022969	Il10rb	interleukin 10 receptor, beta	ProteinCodingRNA	6.31346	6.07008	7.10734	7.32186	8.2025	8.81033	6.49696	8.11156	1.6146	3.06227	0.000962286	0.0279441
ENSMUSG00000010825	Grid2ip	glutamate receptor, ionotropic, delta 2 (Grid2) interacting protein 1	ProteinCodingRNA	6.38782	7.5495	6.036	7.60973	9.94827	7.25182	6.65778	8.26994	1.61217	3.05711	0.0132435	0.143819
ENSMUSG00000047284	Neurl4	neuralized E3 ubiquitin protein ligase 4	ProteinCodingRNA	10.1312	9.74201	10.0767	12.0565	10.3994	12.3271	9.98331	11.5943	1.61103	3.0547	0.00010747	0.0062152
ENSMUSG00000020583	Matn3	matrilin 3	ProteinCodingRNA	4.0379	4.11202	2.96381	7.3312	5.09021	3.5254	3.70458	5.31561	1.61103	3.0547	0.0169346	0.165589
ENSMUSG00000018899	Irf1	interferon regulatory factor 1	ProteinCodingRNA	7.85166	8.29278	6.52316	10.8891	9.43119	7.18041	7.55587	9.16689	1.61103	3.05469	0.0139524	0.148165
ENSMUSG00000030720	Cln3	ceroid lipofuscinosis, neuronal 3, juvenile (Batten, Spielmeyer-Vogt disease)	ProteinCodingRNA	6.28779	7.04825	5.72421	6.79639	8.09029	9.00595	6.35342	7.96421	1.61079	3.05419	0.00538172	0.0835232
ENSMUSG00000041396	Mettl18	methyltransferase like 18	ProteinCodingRNA	6.45854	7.45219	5.62828	7.65506	8.45404	8.26198	6.513	8.12369	1.61069	3.05398	0.0057093	0.0865502
ENSMUSG00000040621	Gemin8	gem nuclear organelle associated protein 8	ProteinCodingRNA	6.52596	6.34768	7.94671	8.80014	8.50267	8.3483	6.94012	8.55037	1.61025	3.05305	0.00455331	0.0755921
ENSMUSG00000029001	Fbxo44	F-box protein 44	ProteinCodingRNA	3.61103	1.6024	2.39263	7.1946	1.00142	4.2384	2.53535	4.1448	1.60945	3.05135	0.0366446	0.255431
ENSMUSG00000021838	Samd4	sterile alpha motif domain containing 4	ProteinCodingRNA	9.58249	9.01187	8.39956	13.3903	9.47247	8.95489	8.99797	10.6059	1.6079	3.04808	0.0386994	0.26353
ENSMUSG00000036136	Fam110c	family with sequence similarity 110, member C	ProteinCodingRNA	6.15213	6.23518	6.35353	6.65478	9.21228	7.69409	6.24695	7.85372	1.60677	3.04569	0.0023663	0.0499472
ENSMUSG00000027611	Procr	protein C receptor, endothelial	ProteinCodingRNA	5.79939	6.84603	7.15115	7.55498	9.16774	7.89227	6.59886	8.20499	1.60614	3.04436	0.00341274	0.0632231
ENSMUSG00000005045	Chd5	chromodomain helicase DNA binding protein 5	ProteinCodingRNA	9.6394	9.65722	9.22571	11.0652	11.6832	10.592	9.50745	11.1135	1.60602	3.04412	3.86441e-07	8.53576e-05
ENSMUSG00000069310	Hist1h3c	histone cluster 1, H3c	ProteinCodingRNA	3.43516	5.31082	5.79219	7.03228	6.68931	5.62549	4.84606	6.44902	1.60297	3.03768	0.0372215	0.257894
ENSMUSG00000035285	Nat14	N-acetyltransferase 14	ProteinCodingRNA	7.15621	7.41824	9.02843	9.25501	8.81018	10.3415	7.86763	9.46889	1.60126	3.03408	0.0195418	0.179664
ENSMUSG00000020455	Trim11	tripartite motif-containing 11	ProteinCodingRNA	1.92778	2.60673	2.60913	2.36644	1.58685	7.99097	2.38121	3.98142	1.60021	3.03187	0.019121	0.177245
ENSMUSG00000034842	Art3	ADP-ribosyltransferase 3	ProteinCodingRNA	5.64623	4.6689	5.57781	7.77627	6.67523	6.24134	5.29765	6.89762	1.59997	3.03137	0.00213038	0.046925
ENSMUSG00000048483	Zdhhc22	zinc finger, DHHC-type containing 22	ProteinCodingRNA	2.38047	2.0196	1.8281	4.05203	3.58756	3.38725	2.07606	3.67561	1.59956	3.0305	0.0115845	0.133018
ENSMUSG00000036986	Pml	promyelocytic leukemia	ProteinCodingRNA	5.60526	7.31132	7.0804	9.19233	8.17775	7.4207	6.66566	8.26359	1.59793	3.02709	0.00937666	0.116793
ENSMUSG00000036281	Snapc4	small nuclear RNA activating complex, polypeptide 4	ProteinCodingRNA	6.73032	6.58039	7.93673	8.65148	8.98582	8.4031	7.08248	8.68013	1.59765	3.02651	0.00115755	0.0315501
ENSMUSG00000073400	Trim10	tripartite motif-containing 10	ProteinCodingRNA	3.43516	3.93125	2.39263	5.48043	5.83567	3.23446	3.25301	4.85019	1.59718	3.02551	0.0238469	0.201181
ENSMUSG00000019082	Slc25a22	solute carrier family 25 (mitochondrial carrier, glutamate), member 22	ProteinCodingRNA	6.63175	7.60337	6.30781	6.594	7.93946	10.7969	6.84765	8.44345	1.5958	3.02262	0.0106281	0.126476
ENSMUSG00000027848	Olfml3	olfactomedin-like 3	ProteinCodingRNA	8.79488	9.57871	9.33421	10.0652	11.5717	10.8422	9.23594	10.8264	1.59045	3.01142	7.55911e-05	0.004883
ENSMUSG00000033538	Casp4	caspase 4, apoptosis-related cysteine peptidase	ProteinCodingRNA	5.28034	5.95639	6.22824	7.88808	7.50266	6.82663	5.82166	7.40579	1.58414	2.99828	0.000187675	0.00923183
ENSMUSG00000037750	Fam222b	family with sequence similarity 222, member B	ProteinCodingRNA	6.87523	6.94473	7.58722	8.24012	10.1437	7.7725	7.13573	8.71876	1.58303	2.99599	0.00358436	0.0650097
ENSMUSG00000054199	Gon4l	gon-4-like (C.elegans)	ProteinCodingRNA	7.1843	8.34793	8.47043	8.15852	10.8013	9.78656	8.00089	9.58213	1.58124	2.99227	0.00593524	0.0885633
ENSMUSG00000039782	Cpeb2	cytoplasmic polyadenylation element binding protein 2	ProteinCodingRNA	8.91291	9.44811	8.88012	12.7168	9.74766	9.51731	9.08038	10.6606	1.5802	2.99011	0.00356062	0.0647906
ENSMUSG00000051497	Kcnj16	potassium inwardly-rectifying channel, subfamily J, member 16	ProteinCodingRNA	7.63468	5.58012	7.49504	8.89136	8.20739	8.3483	6.90328	8.48235	1.57907	2.98778	0.0182322	0.172355
ENSMUSG00000026991	Pkp4	plakophilin 4	ProteinCodingRNA	2.38047	2.0196	1.8281	1.62215	8.29745	1.03665	2.07606	3.65208	1.57603	2.98148	0.0256155	0.209372
ENSMUSG00000030091	Nup210	nucleoporin 210	ProteinCodingRNA	11.0489	10.0786	8.70895	11.7114	11.5555	11.2946	9.94548	11.5205	1.57501	2.97937	0.0169293	0.165585
ENSMUSG00000036887	C1qa	complement component 1, q subcomponent, alpha polypeptide	ProteinCodingRNA	11.4996	11.9333	11.6882	13.252	13.7385	12.8546	11.707	13.2817	1.57466	2.97865	1.30354e-10	7.27646e-08
ENSMUSG00000005338	Cadm3	cell adhesion molecule 3	ProteinCodingRNA	11.1206	10.6636	11.2239	13.0995	11.6143	13.018	11.0027	12.5773	1.57458	2.97848	1.79331e-05	0.00168057
ENSMUSG00000036510	Cdh8	cadherin 8	ProteinCodingRNA	7.96125	8.56128	8.96603	9.75407	9.62305	10.8314	8.49619	10.0695	1.57332	2.9759	0.00023024	0.0106667
ENSMUSG00000114755	Galr3	galanin receptor 3	ProteinCodingRNA	4.55075	2.34283	4.02716	4.75378	5.90968	4.97694	3.64025	5.21346	1.57321	2.97567	0.0402534	0.26914
ENSMUSG00000039795	Zfand1	zinc finger, AN1-type domain 1	ProteinCodingRNA	6.87523	6.56496	6.91746	8.45187	8.11657	8.50682	6.78588	8.35842	1.57254	2.97428	4.7795e-11	2.82128e-08
ENSMUSG00000027261	Hao1	hydroxyacid oxidase 1, liver	ProteinCodingRNA	2.72452	3.60889	3.86826	4.86084	5.4622	4.59289	3.40055	4.97198	1.57142	2.97198	0.0039902	0.0696167
ENSMUSG00000062545	Tlr12	toll-like receptor 12	ProteinCodingRNA	5.38087	5.97986	6.27651	7.74866	7.85457	6.74413	5.87908	7.44912	1.57004	2.96913	0.000264161	0.0117658
ENSMUSG00000035649	Zcchc7	zinc finger, CCHC domain containing 7	ProteinCodingRNA	8.2804	7.6184	7.77253	10.0847	7.70326	10.5881	7.89044	9.45866	1.56821	2.96537	0.00331524	0.0621139
ENSMUSG00000032440	Tgfbr2	transforming growth factor, beta receptor II	ProteinCodingRNA	7.32973	7.27384	8.80806	9.64595	9.70327	8.76223	7.80388	9.37048	1.5666	2.96207	0.00696036	0.0971122
ENSMUSG00000045349	Sh2d5	SH2 domain containing 5	ProteinCodingRNA	7.75194	8.27866	7.07131	8.69915	9.12695	9.9747	7.70064	9.26693	1.5663	2.96144	0.000775004	0.0243071
ENSMUSG00000053985	Zfp14	zinc finger protein 14	ProteinCodingRNA	8.75797	8.45646	8.6491	10.2228	10.3702	9.96259	8.62118	10.1852	1.56404	2.9568	1.53245e-15	1.54311e-12
ENSMUSG00000064293	Cntn4	contactin 4	ProteinCodingRNA	8.55239	7.09198	9.5261	10.0511	9.93357	9.87484	8.39016	9.95318	1.56303	2.95473	0.030589	0.231321
ENSMUSG00000001506	Col1a1	collagen, type I, alpha 1	ProteinCodingRNA	10.525	12.0313	12.5049	15.0036	13.3787	11.3664	11.6871	13.2496	1.56249	2.95364	0.0468919	0.293285
ENSMUSG00000027204	Fbn1	fibrillin 1	ProteinCodingRNA	7.49586	7.39224	8.38128	8.14799	10.0635	9.73765	7.75646	9.31639	1.55993	2.94839	0.00232462	0.0494945
ENSMUSG00000026927	Sdccag3	serologically defined colon cancer antigen 3	ProteinCodingRNA	6.00238	7.07028	6.85525	9.57106	7.09028	7.92384	6.64264	8.19506	1.55242	2.93309	0.00635166	0.0919751
ENSMUSG00000003308	Keap1	kelch-like ECH-associated protein 1	ProteinCodingRNA	6.73032	7.96261	5.74723	8.79001	8.33374	7.96085	6.81339	8.36153	1.54815	2.92441	0.0286572	0.223274
ENSMUSG00000021782	Dlg5	discs, large homolog 5 (Drosophila)	ProteinCodingRNA	5.38087	5.698	6.61362	7.31246	8.45815	6.56347	5.8975	7.44469	1.5472	2.92249	0.00672407	0.0953118
ENSMUSG00000023286	Ube2j2	ubiquitin-conjugating enzyme E2J 2	ProteinCodingRNA	7.45032	7.99752	8.21373	9.01242	9.2074	10.0822	7.88719	9.43399	1.54681	2.92169	4.75451e-05	0.00346092
ENSMUSG00000024667	Tmem216	transmembrane protein 216	ProteinCodingRNA	5.38087	5.78049	4.77384	8.44759	5.7307	6.39345	5.31173	6.85724	1.54551	2.91907	0.00993304	0.121136
ENSMUSG00000030124	Lag3	lymphocyte-activation gene 3	ProteinCodingRNA	8.07065	8.49361	8.33265	9.98759	10.3637	9.17818	8.29897	9.84315	1.54418	2.91638	6.01175e-06	0.000748444
ENSMUSG00000035697	Arhgap45	Rho GTPase activating protein 45	ProteinCodingRNA	6.23505	6.45204	7.57441	9.23525	8.35597	7.30075	6.75383	8.29732	1.54349	2.91498	0.00809966	0.106848
ENSMUSG00000043631	Ecm2	extracellular matrix protein 2, female organ and adipocyte specific	ProteinCodingRNA	6.41178	8.45227	7.20202	8.62894	9.887	8.17543	7.35536	8.89712	1.54177	2.91151	0.024992	0.206561
ENSMUSG00000022667	Cd200r1	CD200 receptor 1	ProteinCodingRNA	4.0379	3.93125	4.818	5.72679	6.09025	5.59443	4.26238	5.80382	1.54144	2.91086	0.000458129	0.0170921
ENSMUSG00000053930	Shisa6	shisa family member 6	ProteinCodingRNA	3.00212	3.48316	2.79734	3.8589	4.32462	5.71484	3.09421	4.63279	1.53858	2.90508	0.0122647	0.1376
ENSMUSG00000042359	Osbpl6	oxysterol binding protein-like 6	ProteinCodingRNA	4.63459	6.29253	5.91924	6.7414	6.78417	7.92384	5.61545	7.1498	1.53435	2.89658	0.00891655	0.113356
ENSMUSG00000018433	Nol11	nucleolar protein 11	ProteinCodingRNA	8.35644	7.22558	7.05295	8.41282	8.94241	9.88129	7.54499	9.07884	1.53385	2.89557	0.00476706	0.0775337
ENSMUSG00000021282	Eif5	eukaryotic translation initiation factor 5	ProteinCodingRNA	7.9854	7.26431	6.58835	9.18976	9.39943	7.84687	7.27935	8.81202	1.53266	2.8932	0.00440737	0.0741285
ENSMUSG00000049600	Zbtb45	zinc finger and BTB domain containing 45	ProteinCodingRNA	7.63468	8.23056	5.79219	7.32186	7.90369	11.028	7.21914	8.75119	1.53204	2.89195	0.0330616	0.241818
ENSMUSG00000028565	Nfia	nuclear factor I/A	ProteinCodingRNA	3.90915	4.83251	4.77384	5.18316	7.5342	5.39256	4.50517	6.03664	1.53147	2.89081	0.0119305	0.135342
ENSMUSG00000035352	Ccl12	chemokine (C-C motif) ligand 12	ProteinCodingRNA	5.38087	6.17546	5.8358	7.5787	7.57267	6.82663	5.79738	7.326	1.52862	2.8851	3.7218e-05	0.00292476
ENSMUSG00000041459	Tardbp	TAR DNA binding protein	ProteinCodingRNA	5.28034	4.72552	5.60326	6.16317	5.90968	8.12198	5.20304	6.73161	1.52857	2.88499	0.00794491	0.105578
ENSMUSG00000027797	Dclk1	doublecortin-like kinase 1	ProteinCodingRNA	10.5414	10.9003	9.87729	11.195	12.0032	12.7006	10.4396	11.9663	1.5266	2.88106	0.000191319	0.00936622
ENSMUSG00000026821	Ralgds	ral guanine nucleotide dissociation stimulator	ProteinCodingRNA	9.39688	8.21582	7.64352	8.57492	10.3768	10.8829	8.41874	9.94488	1.52614	2.88014	0.0169126	0.165564
ENSMUSG00000022704	Qtrt2	queuine tRNA-ribosyltransferase accessory subunit 2	ProteinCodingRNA	2.38047	4.19457	3.78172	5.05373	5.28816	4.59289	3.45225	4.97826	1.52601	2.87988	0.0159615	0.159927
ENSMUSG00000039087	Rreb1	ras responsive element binding protein 1	ProteinCodingRNA	5.87028	6.04805	5.76989	6.24451	7.92168	8.10004	5.89607	7.42208	1.52601	2.87988	0.00115017	0.0314353
ENSMUSG00000023087	Noct	nocturnin	ProteinCodingRNA	9.00636	8.23056	8.24237	11.469	9.96428	8.62296	8.4931	10.0188	1.52566	2.87919	0.0047296	0.0771442
ENSMUSG00000030538	Cib1	calcium and integrin binding 1 (calmyrin)	ProteinCodingRNA	6.56921	7.34785	5.26341	8.18966	7.22198	8.34364	6.39349	7.91843	1.52494	2.87774	0.0222622	0.193627
ENSMUSG00000044252	Osbpl1a	oxysterol binding protein-like 1A	ProteinCodingRNA	4.36688	3.60889	3.78172	3.63585	3.80999	8.88602	3.91916	5.44396	1.5248	2.87746	0.0131016	0.142928
ENSMUSG00000037235	Mxd4	Max dimerization protein 4	ProteinCodingRNA	11.2467	11.8136	11.5917	13.1336	13.0803	13.0099	11.5507	13.0746	1.52396	2.87578	7.28765e-21	1.13411e-17
ENSMUSG00000030493	Faap24	Fanconi anemia core complex associated protein 24	ProteinCodingRNA	6.95892	6.56496	6.54959	8.46041	8.56507	7.61892	6.69116	8.2148	1.52364	2.87516	1.06443e-05	0.00114946
ENSMUSG00000003873	Bax	BCL2-associated X protein	ProteinCodingRNA	7.11302	8.41402	7.1683	9.18462	8.78746	9.29145	7.56511	9.08784	1.52273	2.87334	0.00123231	0.032842
ENSMUSG00000037674	Rfx7	regulatory factor X, 7	ProteinCodingRNA	4.63459	4.93211	3.9499	9.84164	4.00266	4.2384	4.50553	6.02756	1.52203	2.87195	0.0120244	0.135995
ENSMUSG00000039693	Msantd3	Myb/SANT-like DNA-binding domain containing 3	ProteinCodingRNA	2.72452	2.82974	2.1378	1.02798	8.36038	2.86963	2.56402	4.086	1.52198	2.87184	0.0214555	0.189565
ENSMUSG00000020023	Tmcc3	transmembrane and coiled coil domains 3	ProteinCodingRNA	12.7737	11.0664	10.9688	13.0083	13.2102	13.1517	11.603	13.1234	1.52045	2.8688	0.00908695	0.114504
ENSMUSG00000102418	Sh2d1b1	SH2 domain containing 1B1	ProteinCodingRNA	3.76778	5.34736	5.16428	6.16317	6.67523	6.00198	4.75981	6.28013	1.52032	2.86855	0.00467459	0.0766242
ENSMUSG00000031323	Dmrtc1a	DMRT-like family C1a	ProteinCodingRNA	4.78893	6.29253	5.23112	6.76916	6.68931	7.41181	5.43753	6.95676	1.51923	2.86639	0.00443529	0.0743752
ENSMUSG00000016487	Ppfibp1	PTPRF interacting protein, binding protein 1 (liprin beta 1)	ProteinCodingRNA	8.53613	8.98022	8.34024	10.8449	10.7273	8.83711	8.61886	10.1365	1.5176	2.86314	0.00109767	0.0303969
ENSMUSG00000079477	Rab7	RAB7, member RAS oncogene family	ProteinCodingRNA	14.2546	12.3981	13.1083	14.7014	14.7698	14.8421	13.2537	14.7711	1.51747	2.86289	0.0243386	0.203435
ENSMUSG00000028671	Gale	galactose-4-epimerase, UDP	ProteinCodingRNA	6.0336	8.27866	7.56148	8.83338	9.0554	8.53573	7.29125	8.80817	1.51692	2.8618	0.0227064	0.195866
ENSMUSG00000064109	Hcst	hematopoietic cell signal transducer	ProteinCodingRNA	2.38047	3.72453	2.79734	4.30049	4.32462	4.82467	2.96745	4.48326	1.51581	2.8596	0.0132107	0.14357
ENSMUSG00000035498	Cdcp1	CUB domain containing protein 1	ProteinCodingRNA	3.90915	4.19457	5.12966	5.80931	6.09025	5.87849	4.41113	5.92602	1.51489	2.85778	0.00151377	0.0374199
ENSMUSG00000031925	Maml2	mastermind like 2 (Drosophila)	ProteinCodingRNA	1.92778	2.60673	1.4332	2.6313	4.64658	3.23446	1.98924	3.50411	1.51487	2.85774	0.0451627	0.287001
ENSMUSG00000045427	Hnrnph2	heterogeneous nuclear ribonucleoprotein H2	ProteinCodingRNA	1.26445	1.0131	0.887703	5.66903	1.00142	1.03665	1.05508	2.56903	1.51395	2.85591	0.0429738	0.279296
ENSMUSG00000026656	Fcgr2b	Fc receptor, IgG, low affinity IIb	ProteinCodingRNA	7.51811	7.6184	7.25919	8.55114	9.34268	9.03804	7.46523	8.97729	1.51205	2.85216	1.14273e-07	3.00949e-05
ENSMUSG00000018677	Slc25a39	solute carrier family 25, member 39	ProteinCodingRNA	8.14401	9.24762	8.7148	10.0052	9.66461	10.9626	8.70214	10.2108	1.50867	2.84547	0.000573801	0.0198635
ENSMUSG00000023367	Tmem176a	transmembrane protein 176A	ProteinCodingRNA	7.11302	7.46887	7.88578	8.4899	10.5793	7.9113	7.48922	8.9935	1.50428	2.83683	0.00590359	0.0882488
ENSMUSG00000025613	Cct8	chaperonin containing Tcp1, subunit 8 (theta)	ProteinCodingRNA	6.45854	6.78073	8.38495	8.81019	8.62488	8.69427	7.20807	8.70978	1.50171	2.83178	0.0258681	0.210599
ENSMUSG00000057230	Aak1	AP2 associated kinase 1	ProteinCodingRNA	5.79939	7.3297	6.12657	8.17418	6.77099	8.80694	6.41855	7.91737	1.49882	2.82611	0.0154708	0.157421
ENSMUSG00000049916	2610318N02Rik	RIKEN cDNA 2610318N02 gene	ProteinCodingRNA	2.72452	1.6024	2.39263	3.50991	3.46201	4.2384	2.23985	3.73677	1.49692	2.8224	0.0249474	0.206342
ENSMUSG00000064057	Scgb3a1	secretoglobin, family 3A, member 1	ProteinCodingRNA	4.78893	6.27367	5.44332	7.95002	6.61751	6.42909	5.50197	6.99888	1.4969	2.82236	0.010913	0.128521
ENSMUSG00000028700	Pomgnt1	protein O-linked mannose beta 1,2-N-acetylglucosaminyltransferase	ProteinCodingRNA	7.88628	9.44178	8.51135	10.2253	9.98011	10.1235	8.61314	10.1097	1.49652	2.82161	0.00107154	0.0298826
ENSMUSG00000079084	Ccdc82	coiled-coil domain containing 82	ProteinCodingRNA	8.78574	8.70901	8.00039	11.3796	9.15003	9.44733	8.49838	9.99232	1.49394	2.81657	0.0038854	0.0683807
ENSMUSG00000026822	Lcn2	lipocalin 2	ProteinCodingRNA	7.49586	9.00617	9.70429	11.4595	10.4343	8.78648	8.73544	10.2268	1.49133	2.81147	0.0303297	0.230361
ENSMUSG00000053565	Eif3k	eukaryotic translation initiation factor 3, subunit K	ProteinCodingRNA	6.00238	6.7673	7.80581	8.00941	7.71707	9.32258	6.8585	8.34969	1.49119	2.8112	0.0195461	0.179664
ENSMUSG00000038174	Fam126b	family with sequence similarity 126, member B	ProteinCodingRNA	6.50383	7.12392	5.99812	6.28352	8.39084	9.42323	6.54196	8.03253	1.49057	2.81	0.0109567	0.128819
ENSMUSG00000027907	S100a11	S100 calcium binding protein A11	ProteinCodingRNA	6.26166	7.12392	7.03436	8.06645	8.84518	7.979	6.80665	8.29687	1.49023	2.80933	0.000138263	0.00740022
ENSMUSG00000033918	Parl	presenilin associated, rhomboid-like	ProteinCodingRNA	6.84034	8.92689	7.76691	9.75233	7.96282	10.2867	7.84472	9.33394	1.48922	2.80738	0.0314301	0.235017
ENSMUSG00000078921	Tgtp2	T cell specific GTPase 2	ProteinCodingRNA	8.20012	9.34345	10.352	11.6866	9.53616	11.1385	9.29852	10.7871	1.48855	2.80607	0.0258853	0.210676
ENSMUSG00000015971	Actr8	ARP8 actin-related protein 8	ProteinCodingRNA	7.50703	7.61091	7.64964	7.58652	12.1224	7.52321	7.58919	9.07738	1.48819	2.80537	0.0394093	0.266105
ENSMUSG00000032359	Ctsh	cathepsin H	ProteinCodingRNA	7.96935	7.96849	8.07506	10.3045	8.39943	9.76928	8.0043	9.49107	1.48677	2.80261	0.000541675	0.0191384
ENSMUSG00000020451	Limk2	LIM motif-containing protein kinase 2	ProteinCodingRNA	9.71116	9.52987	9.63656	10.0168	10.0042	13.3138	9.62586	11.1116	1.48575	2.80064	0.0377675	0.260059
ENSMUSG00000024663	Rab3il1	RAB3A interacting protein (rabin3)-like 1	ProteinCodingRNA	5.05546	3.60889	4.4761	5.72679	7.15256	4.71343	4.38015	5.86426	1.48411	2.79745	0.021963	0.192104
ENSMUSG00000069874	Irgm2	immunity-related GTPase family M member 2	ProteinCodingRNA	8.20698	10.0663	10.0341	11.8571	10.1205	10.7797	9.4358	10.9191	1.4833	2.79588	0.0163776	0.16241
ENSMUSG00000069516	Lyz2	lysozyme 2	ProteinCodingRNA	10.446	11.1062	12.0389	13.1931	13.0395	11.8079	11.197	12.6802	1.48314	2.79556	0.0025576	0.0526541
ENSMUSG00000061991	Hist1h2af	histone cluster 1, H2af	ProteinCodingRNA	4.36688	5.383	5.09419	6.8623	6.8357	5.59443	4.94802	6.43081	1.48279	2.79488	0.0025734	0.0528417
ENSMUSG00000040506	Ambra1	autophagy/beclin 1 regulator 1	ProteinCodingRNA	7.21186	6.19564	8.00517	8.34066	8.4037	9.11666	7.13756	8.62034	1.48278	2.79488	0.0105423	0.125776
ENSMUSG00000028184	Adgrl2	adhesion G protein-coupled receptor L2	ProteinCodingRNA	3.00212	4.88317	4.1005	4.51239	6.52636	5.39256	3.99526	5.47711	1.48184	2.79305	0.0373448	0.258364
ENSMUSG00000038623	Tm6sf1	transmembrane 6 superfamily member 1	ProteinCodingRNA	6.67199	4.88317	5.79219	6.49775	8.39943	6.89195	5.78245	7.26304	1.48059	2.79064	0.0258947	0.210686
ENSMUSG00000017734	Dbndd2	dysbindin (dystrobrevin binding protein 1) domain containing 2	ProteinCodingRNA	6.85789	6.34768	6.94758	9.40186	6.89763	8.29133	6.71772	8.19694	1.47922	2.78798	0.00466144	0.0765218
ENSMUSG00000020758	Itgb4	integrin beta 4	ProteinCodingRNA	7.46184	5.97986	8.34779	8.58276	8.48664	9.15708	7.26316	8.74216	1.479	2.78755	0.0456094	0.28851
ENSMUSG00000059363	Fxn	frataxin	ProteinCodingRNA	6.92603	6.74008	5.41485	7.72759	7.60273	8.18589	6.36032	7.83874	1.47842	2.78643	0.00362433	0.065431
ENSMUSG00000029217	Tec	tec protein tyrosine kinase	ProteinCodingRNA	7.74253	7.20581	6.60104	8.64775	8.83888	8.49426	7.18313	8.66029	1.47717	2.78402	8.48066e-05	0.00524324
ENSMUSG00000052160	Pld4	phospholipase D family, member 4	ProteinCodingRNA	9.16279	10.1643	9.90953	11.1395	11.7764	10.7518	9.74555	11.2226	1.47704	2.78377	6.50993e-05	0.00440181
ENSMUSG00000074796	Slc4a11	solute carrier family 4, sodium bicarbonate transporter-like, member 11	ProteinCodingRNA	4.78893	5.72602	5.93937	7.15307	7.67524	6.04856	5.48477	6.95896	1.47418	2.77826	0.00487985	0.078695
ENSMUSG00000013033	Adgrl1	adhesion G protein-coupled receptor L1	ProteinCodingRNA	7.92841	7.62586	6.21178	8.98901	8.56507	8.63063	7.25535	8.72824	1.47289	2.77577	0.00631776	0.0917324
ENSMUSG00000022791	Tnk2	tyrosine kinase, non-receptor, 2	ProteinCodingRNA	12.6199	13.5658	13.3357	13.721	15.0932	15.121	13.1738	14.6451	1.47123	2.77259	6.7218e-05	0.00450356
ENSMUSG00000053175	Bcl3	B cell leukemia/lymphoma 3	ProteinCodingRNA	4.46174	4.93211	6.29224	6.594	7.50266	6.00198	5.2287	6.69955	1.47085	2.77185	0.0351437	0.249662
ENSMUSG00000054434	Tmem120b	transmembrane protein 120B	ProteinCodingRNA	4.71382	6.00295	6.36845	7.03228	7.07963	7.38484	5.69507	7.16558	1.47051	2.77119	0.00440879	0.0741285
ENSMUSG00000038393	Txnip	thioredoxin interacting protein	ProteinCodingRNA	9.45569	9.89333	10.063	10.1613	11.9837	11.6672	9.80402	11.2707	1.4667	2.76388	0.00040144	0.0156004
ENSMUSG00000031832	Taf1c	TATA-box binding protein associated factor, RNA polymerase I, C	ProteinCodingRNA	5.87028	5.97986	5.52551	6.96187	8.02519	6.78597	5.79188	7.25768	1.4658	2.76216	0.000497479	0.0180807
ENSMUSG00000041264	Uspl1	ubiquitin specific peptidase like 1	ProteinCodingRNA	6.73032	5.95639	7.58083	7.1946	8.17275	9.29628	6.75585	8.22121	1.46536	2.76133	0.0178991	0.170556
ENSMUSG00000035949	Fbxw2	F-box and WD-40 domain protein 2	ProteinCodingRNA	3.00212	2.34283	2.60913	3.75168	4.00266	4.59289	2.65136	4.11574	1.46438	2.75945	0.0108743	0.128306
ENSMUSG00000063234	Gpr84	G protein-coupled receptor 84	ProteinCodingRNA	5.90445	5.41778	6.24451	7.22498	7.8166	6.91728	5.85558	7.31962	1.46404	2.75879	0.000230859	0.010676
ENSMUSG00000075304	Sp5	trans-acting transcription factor 5	ProteinCodingRNA	3.90915	3.02284	2.60913	4.30049	4.64658	4.97694	3.18038	4.64134	1.46096	2.75291	0.010271	0.123702
ENSMUSG00000015947	Fcgr1	Fc receptor, IgG, high affinity I	ProteinCodingRNA	8.73441	8.92084	8.91103	10.2997	10.6761	9.97319	8.85543	10.3164	1.46093	2.75286	5.85061e-10	2.83451e-07
ENSMUSG00000038506	Dcun1d2	DCN1, defective in cullin neddylation 1, domain containing 2 (S. cerevisiae)	ProteinCodingRNA	6.50383	8.28338	8.58666	8.67368	9.13982	9.94269	7.79129	9.25206	1.46077	2.75255	0.0278572	0.219654
ENSMUSG00000073489	Ifi204	interferon activated gene 204	ProteinCodingRNA	6.0336	7.61091	7.1683	8.7764	9.10086	7.31034	6.9376	8.39587	1.45826	2.74777	0.0117312	0.133846
ENSMUSG00000027886	1700013F07Rik	RIKEN cDNA 1700013F07 gene	ProteinCodingRNA	3.00212	3.72453	2.79734	5.05373	4.52627	4.31661	3.17466	4.6322	1.45754	2.7464	0.00763874	0.103166
ENSMUSG00000078578	Ube2d3	ubiquitin-conjugating enzyme E2D 3	ProteinCodingRNA	3.23482	3.60889	5.02052	4.57663	5.58774	6.0713	3.95474	5.41189	1.45714	2.74564	0.0492798	0.301367
ENSMUSG00000032480	Dhx30	DEAH (Asp-Glu-Ala-His) box polypeptide 30	ProteinCodingRNA	10.4373	10.7108	10.617	12.2064	11.9472	11.9778	10.5884	12.0438	1.45543	2.74238	1.94079e-27	4.42974e-24
ENSMUSG00000039396	Neil3	nei like 3 (E. coli)	ProteinCodingRNA	3.00212	3.60889	4.36143	5.6982	5.04714	4.59289	3.65748	5.11274	1.45526	2.74207	0.014565	0.151845
ENSMUSG00000025812	Pard3	par-3 family cell polarity regulator	ProteinCodingRNA	3.23482	5.23483	4.58232	6.49775	5.52633	5.39256	4.35066	5.80555	1.45489	2.74135	0.03356	0.243635
ENSMUSG00000060063	Alox5ap	arachidonate 5-lipoxygenase activating protein	ProteinCodingRNA	8.02478	8.81718	8.14173	9.99054	9.79562	9.56215	8.3279	9.78277	1.45487	2.74133	1.06622e-06	0.000195207
ENSMUSG00000009214	Mymk	myomaker, myoblast fusion factor	ProteinCodingRNA	3.90915	3.93125	3.68966	4.96051	5.95698	4.97694	3.84335	5.29814	1.45479	2.74117	0.0018671	0.043139
ENSMUSG00000059336	Slc14a1	solute carrier family 14 (urea transporter), member 1	ProteinCodingRNA	6.31346	6.51764	6.58835	7.65506	8.25549	7.8665	6.47315	7.92568	1.45253	2.73688	6.56019e-08	1.84602e-05
ENSMUSG00000042404	Dennd4b	DENN/MADD domain containing 4B	ProteinCodingRNA	8.80848	10.0581	9.40105	11.0771	11.0203	10.5266	9.42254	10.8747	1.45214	2.73614	0.000125162	0.00688191
ENSMUSG00000046093	Hpcal4	hippocalcin-like 4	ProteinCodingRNA	10.0438	10.6417	10.0306	13.8225	10.5106	10.7234	10.2387	11.6855	1.44681	2.72605	0.0464196	0.291713
ENSMUSG00000029472	Anapc5	anaphase-promoting complex subunit 5	ProteinCodingRNA	11.5183	10.4237	10.2132	12.3469	12.3163	11.831	10.7184	12.1647	1.44631	2.72511	0.000535771	0.0189952
ENSMUSG00000001020	S100a4	S100 calcium binding protein A4	ProteinCodingRNA	5.17228	7.36577	6.66287	8.23017	8.51853	6.78597	6.40031	7.84489	1.44458	2.72184	0.0429561	0.27926
ENSMUSG00000039662	Icmt	isoprenylcysteine carboxyl methyltransferase	ProteinCodingRNA	11.0306	9.12932	9.36616	9.68654	12.4959	11.6741	9.84203	11.2855	1.44351	2.71983	0.0338879	0.244941
ENSMUSG00000053113	Socs3	suppressor of cytokine signaling 3	ProteinCodingRNA	8.01699	8.58443	8.7148	10.0455	10.2986	9.28173	8.43874	9.87527	1.43653	2.70669	3.66185e-05	0.00289092
ENSMUSG00000055720	Ubl7	ubiquitin-like 7 (bone marrow stromal cell-derived)	ProteinCodingRNA	8.33154	7.86517	7.18526	8.9949	10.1728	8.52341	7.79399	9.23036	1.43637	2.70638	0.00422258	0.0720746
ENSMUSG00000028678	Kif2c	kinesin family member 2C	ProteinCodingRNA	3.76778	4.97944	5.67704	6.16317	6.71705	5.85248	4.80809	6.24423	1.43614	2.70597	0.023928	0.20146
ENSMUSG00000005583	Mef2c	myocyte enhancer factor 2C	ProteinCodingRNA	6.43535	6.17546	5.67704	5.98528	9.58215	7.02603	6.09595	7.53115	1.4352	2.70419	0.0130024	0.142345
ENSMUSG00000032411	Tfdp2	transcription factor Dp 2	ProteinCodingRNA	1.92778	2.0196	1.4332	2.04177	2.3242	5.31847	1.79353	3.22815	1.43462	2.7031	0.0435528	0.281163
ENSMUSG00000026035	Ppil3	peptidylprolyl isomerase (cyclophilin)-like 3	ProteinCodingRNA	7.26544	7.5651	7.31417	9.22776	7.70326	9.51109	7.38157	8.81404	1.43247	2.69908	0.00102998	0.0291509
ENSMUSG00000036446	Lum	lumican	ProteinCodingRNA	8.55777	8.97731	9.85759	10.4921	11.2329	9.96411	9.13089	10.563	1.43213	2.69845	0.00240142	0.0505015
ENSMUSG00000096727	Psmb9	proteasome (prosome, macropain) subunit, beta type 9 (large multifunctional peptidase 2)	ProteinCodingRNA	6.92603	7.63328	8.38495	10.0226	8.68231	8.53573	7.64809	9.08021	1.43213	2.69844	0.00904432	0.114219
ENSMUSG00000069301	Hist1h2ag	histone cluster 1, H2ag	ProteinCodingRNA	2.72452	4.83251	4.36143	4.8083	5.86077	5.53023	3.97282	5.39976	1.42694	2.68876	0.0469494	0.29333
ENSMUSG00000031970	Dbndd1	dysbindin (dystrobrevin binding protein 1) domain containing 1	ProteinCodingRNA	10.4387	11.0491	8.6643	11.6427	11.2673	11.5195	10.0507	11.4765	1.42577	2.68658	0.03521	0.24996
ENSMUSG00000051550	Zfp579	zinc finger protein 579	ProteinCodingRNA	8.36874	7.17564	7.56796	9.25255	9.06352	9.05525	7.70411	9.12378	1.41966	2.67523	0.000336979	0.0138334
ENSMUSG00000045098	Kmt5b	lysine methyltransferase 5B	ProteinCodingRNA	6.52596	5.85852	5.49863	5.93715	6.89763	9.3011	5.96103	7.37863	1.41759	2.6714	0.0171522	0.166686
ENSMUSG00000030854	Ptpn5	protein tyrosine phosphatase, non-receptor type 5	ProteinCodingRNA	7.7613	7.70543	7.86488	7.7205	8.51458	11.3397	7.7772	9.19161	1.4144	2.66549	0.00843251	0.109631
ENSMUSG00000028758	Kif17	kinesin family member 17	ProteinCodingRNA	5.11505	6.17546	6.29224	8.32672	7.29744	6.20067	5.86092	7.27494	1.41402	2.66479	0.012454	0.138782
ENSMUSG00000022096	Hr	hairless	ProteinCodingRNA	10.3376	10.2035	9.45623	11.8636	10.811	11.5647	9.9991	11.4131	1.414	2.66475	8.67934e-05	0.00532848
ENSMUSG00000021423	Ly86	lymphocyte antigen 86	ProteinCodingRNA	8.82196	9.79919	9.33041	10.5462	11.6673	9.97319	9.31718	10.7289	1.41172	2.66055	0.00171065	0.040512
ENSMUSG00000028874	Fgr	FGR proto-oncogene, Src family tyrosine kinase	ProteinCodingRNA	6.26166	6.64053	7.2268	8.57492	8.04722	7.73739	6.70966	8.11984	1.41018	2.6577	0.000361689	0.0144774
ENSMUSG00000028954	Nub1	negative regulator of ubiquitin-like proteins 1	ProteinCodingRNA	9.85354	10.5319	10.6699	12.2845	11.8755	11.1209	10.3518	11.7603	1.40852	2.65464	5.82483e-05	0.00407539
ENSMUSG00000022708	Zbtb20	zinc finger and BTB domain containing 20	ProteinCodingRNA	7.02255	6.88384	5.99812	7.47297	10.0445	6.6108	6.63484	8.04275	1.40791	2.65353	0.0160462	0.160291
ENSMUSG00000037787	Apopt1	apoptogenic, mitochondrial 1	ProteinCodingRNA	3.00212	3.83159	4.1005	6.14209	3.80999	5.19966	3.64474	5.05058	1.40585	2.64973	0.025245	0.207799
ENSMUSG00000070420	Zscan25	zinc finger and SCAN domain containing 25	ProteinCodingRNA	6.26166	6.74008	6.91746	7.1103	10.2111	6.81321	6.63973	8.04486	1.40513	2.64841	0.0123985	0.138359
ENSMUSG00000031916	Cog8	component of oligomeric golgi complex 8	ProteinCodingRNA	9.4528	9.57487	8.49104	10.186	10.6761	10.8652	9.1729	10.5757	1.40285	2.64423	0.00018258	0.00903489
ENSMUSG00000002107	Celf2	CUGBP, Elav-like family member 2	ProteinCodingRNA	5.22732	5.88361	6.16126	6.75535	7.18272	7.53961	5.7574	7.15923	1.40183	2.64236	0.000332867	0.013738
ENSMUSG00000094338	Hist1h2bl	histone cluster 1, H2bl	ProteinCodingRNA	6.06416	6.93275	7.32186	8.49822	8.12694	7.89864	6.77293	8.1746	1.40167	2.64208	0.000860272	0.0259767
ENSMUSG00000020150	Gamt	guanidinoacetate methyltransferase	ProteinCodingRNA	7.50703	6.45204	7.77253	8.22517	8.71363	8.99112	7.24387	8.64331	1.39944	2.63799	0.00231535	0.0493791
ENSMUSG00000063268	Parp10	poly (ADP-ribose) polymerase family, member 10	ProteinCodingRNA	5.28034	4.78001	5.91924	7.35887	6.55739	6.26126	5.32653	6.72584	1.39931	2.63775	0.00461195	0.0760709
ENSMUSG00000042523	Dnal1	dynein, axonemal, light chain 1	ProteinCodingRNA	5.87028	6.29253	4.53019	5.26341	8.91572	6.70104	5.56433	6.96006	1.39573	2.63121	0.034477	0.246869
ENSMUSG00000031586	Rbpms	RNA binding protein gene with multiple splicing	ProteinCodingRNA	3.61103	5.15462	5.81416	6.099	6.32473	6.33827	4.85994	6.254	1.39406	2.62817	0.0469408	0.29333
ENSMUSG00000075486	Commd6	COMM domain containing 6	ProteinCodingRNA	7.27853	8.33888	7.41105	9.07213	8.67171	9.46031	7.67615	9.06805	1.3919	2.62424	0.000723169	0.0232551
ENSMUSG00000058589	Anks1b	ankyrin repeat and sterile alpha motif domain containing 1B	ProteinCodingRNA	7.94493	7.66981	7.76127	6.96187	9.48665	11.0968	7.792	9.18178	1.38977	2.62038	0.00931144	0.116206
ENSMUSG00000023259	Slc26a6	solute carrier family 26, member 6	ProteinCodingRNA	7.14195	6.58039	5.49863	8.644	6.37784	8.3668	6.40699	7.79621	1.38922	2.61937	0.026716	0.214442
ENSMUSG00000056629	Fkbp2	FK506 binding protein 2	ProteinCodingRNA	7.94493	8.2644	7.81673	8.38169	9.09294	10.7189	8.00868	9.39785	1.38916	2.61927	0.00460483	0.0760145
ENSMUSG00000003746	Man1a	mannosidase 1, alpha	ProteinCodingRNA	9.52048	7.95079	9.64271	10.2064	10.6431	10.431	9.03799	10.4268	1.38883	2.61867	0.00894926	0.113549
ENSMUSG00000019795	Pcmt1	protein-L-isoaspartate (D-aspartate) O-methyltransferase 1	ProteinCodingRNA	9.13067	8.92991	9.11946	9.52906	9.64849	12.1628	9.06001	10.4468	1.38678	2.61495	0.00559881	0.0854576
ENSMUSG00000038729	Akap2	A kinase (PRKA) anchor protein 2	ProteinCodingRNA	3.61103	3.19313	3.24827	2.855	8.48664	2.86963	3.35081	4.73709	1.38628	2.61403	0.0170762	0.16634
ENSMUSG00000028268	Gbp3	guanylate binding protein 3	ProteinCodingRNA	8.34404	7.47714	9.20508	9.25746	9.54005	10.3852	8.34209	9.72758	1.38549	2.61261	0.0145925	0.151982
ENSMUSG00000027669	Gnb4	guanine nucleotide binding protein (G protein), beta 4	ProteinCodingRNA	4.15609	4.11202	3.37191	5.91247	4.52627	5.35599	3.88001	5.26491	1.38491	2.61155	0.00780075	0.104434
ENSMUSG00000019487	Trip10	thyroid hormone receptor interactor 10	ProteinCodingRNA	7.39128	6.15499	6.10891	6.56263	8.15257	9.08349	6.55173	7.9329	1.38117	2.60479	0.0248057	0.205754
ENSMUSG00000030759	Far1	fatty acyl CoA reductase 1	ProteinCodingRNA	7.32973	6.79403	6.66287	11.0103	6.86079	7.04912	6.92888	8.30675	1.37787	2.59884	0.0122703	0.137615
ENSMUSG00000064267	Hvcn1	hydrogen voltage-gated channel 1	ProteinCodingRNA	7.17032	6.38332	7.33711	8.55513	8.83255	7.63427	6.96358	8.34065	1.37706	2.59739	0.00169465	0.0403327
ENSMUSG00000048550	Thnsl1	threonine synthase-like 1 (bacterial)	ProteinCodingRNA	4.26533	4.48434	5.38581	4.8083	6.77099	6.68639	4.71182	6.08856	1.37674	2.5968	0.0195437	0.179664
ENSMUSG00000023572	Ccndbp1	cyclin D-type binding-protein 1	ProteinCodingRNA	8.52519	9.02603	8.70013	10.1962	10.935	9.2497	8.75045	10.127	1.37654	2.59644	0.000719821	0.0232097
ENSMUSG00000027695	Pld1	phospholipase D1	ProteinCodingRNA	9.89025	8.21087	8.13738	10.2551	9.63401	10.4743	8.74616	10.1211	1.37496	2.5936	0.0379158	0.260554
ENSMUSG00000049796	Crh	corticotropin releasing hormone	ProteinCodingRNA	6.00238	6.79403	6.38322	7.78309	7.84831	7.67195	6.39321	7.76779	1.37457	2.59291	1.41077e-06	0.000240299
ENSMUSG00000068457	Uty	ubiquitously transcribed tetratricopeptide repeat gene, Y chromosome	ProteinCodingRNA	6.20794	5.58012	5.91924	9.15599	6.11132	6.56347	5.90243	7.27693	1.37449	2.59277	0.014962	0.154292
ENSMUSG00000004562	Arhgef40	Rho guanine nucleotide exchange factor (GEF) 40	ProteinCodingRNA	7.17032	7.62586	8.08413	9.67007	8.59528	8.73756	7.62677	9.00097	1.3742	2.59224	0.000855665	0.0258943
ENSMUSG00000024382	Ercc3	excision repair cross-complementing rodent repair deficiency, complementation group 3	ProteinCodingRNA	9.40287	11.1866	10.7625	12.0009	11.7606	11.7058	10.4507	11.8224	1.37179	2.58791	0.00454149	0.075454
ENSMUSG00000031297	Slc7a3	solute carrier family 7 (cationic amino acid transporter, y+ system), member 3	ProteinCodingRNA	7.42699	7.65531	6.35353	8.84647	7.771	8.93334	7.14528	8.51694	1.37166	2.58768	0.00569046	0.086434
ENSMUSG00000025138	Sirt7	sirtuin 7	ProteinCodingRNA	4.86032	4.48434	4.94289	6.4471	6.36035	5.59443	4.76251	6.13396	1.37145	2.5873	0.000479367	0.0175905
ENSMUSG00000044627	Swi5	SWI5 recombination repair homolog (yeast)	ProteinCodingRNA	5.7626	7.64066	6.86581	7.94394	7.56506	8.8699	6.75635	8.1263	1.36995	2.58461	0.0276219	0.218748
ENSMUSG00000003778	Brd8	bromodomain containing 8	ProteinCodingRNA	10.0323	8.58825	9.84697	11.5533	10.4489	10.5742	9.48916	10.8588	1.36962	2.58402	0.00609827	0.0900198
ENSMUSG00000030688	Stard10	START domain containing 10	ProteinCodingRNA	10.6309	10.1682	9.28787	11.4621	11.318	11.415	10.029	11.3984	1.36941	2.58365	0.000338427	0.0138706
ENSMUSG00000034201	Gas2l1	growth arrest-specific 2 like 1	ProteinCodingRNA	6.41178	5.72602	5.62828	7.27423	7.52638	7.07185	5.92203	7.29082	1.36879	2.58255	7.04026e-05	0.00464713
ENSMUSG00000025044	Msr1	macrophage scavenger receptor 1	ProteinCodingRNA	5.60526	6.71233	6.81224	8.37267	7.72392	7.13796	6.37661	7.74485	1.36824	2.58156	0.0052637	0.0824264
ENSMUSG00000049755	Zfp672	zinc finger protein 672	ProteinCodingRNA	6.33867	6.48522	6.30781	6.82312	9.33822	7.07185	6.37723	7.74439	1.36716	2.57962	0.00974659	0.11978
ENSMUSG00000043832	Clec4a3	C-type lectin domain family 4, member a3	ProteinCodingRNA	5.33148	6.43517	6.69874	8.00358	7.69631	6.86618	6.15513	7.52202	1.36689	2.57914	0.00723149	0.0993906
ENSMUSG00000025722	Wdr73	WD repeat domain 73	ProteinCodingRNA	5.60526	5.58012	6.88669	6.78284	8.16773	7.22165	6.02402	7.39074	1.36672	2.57883	0.0190904	0.177157
ENSMUSG00000016940	Kctd2	potassium channel tetramerisation domain containing 2	ProteinCodingRNA	3.23482	4.02446	4.72829	5.14129	5.78414	5.15779	3.99586	5.36107	1.36521	2.57614	0.016827	0.165103
ENSMUSG00000034574	Daam1	dishevelled associated activator of morphogenesis 1	ProteinCodingRNA	7.19815	5.31082	6.24451	7.63257	9.23645	5.97811	6.25116	7.61571	1.36456	2.57497	0.0446509	0.285081
ENSMUSG00000006418	Rnf114	ring finger protein 114	ProteinCodingRNA	1.92778	2.82974	2.60913	2.6313	4.00266	4.82467	2.45555	3.81954	1.36399	2.57396	0.0460668	0.290384
ENSMUSG00000095217	Hist1h2bn	histone cluster 1, H2bn	ProteinCodingRNA	4.55075	5.95639	6.24451	6.78284	7.29744	6.75822	5.58388	6.94616	1.36228	2.57091	0.0142418	0.149821
ENSMUSG00000033386	Frrs1	ferric-chelate reductase 1	ProteinCodingRNA	6.63175	8.64807	7.42539	8.96221	9.13982	8.68693	7.5684	8.92965	1.36125	2.56908	0.033855	0.244821
ENSMUSG00000047878	A4galt	alpha 1,4-galactosyltransferase	ProteinCodingRNA	6.89236	6.29253	6.38322	7.56293	9.46226	6.62624	6.5227	7.88381	1.3611	2.56882	0.0125517	0.139417
ENSMUSG00000024338	Psmb8	proteasome (prosome, macropain) subunit, beta type 8 (large multifunctional peptidase 7)	ProteinCodingRNA	7.46184	8.59587	8.62134	10.1161	9.69108	8.94877	8.22635	9.58531	1.35896	2.565	0.00282061	0.055906
ENSMUSG00000026494	Kif26b	kinesin family member 26B	ProteinCodingRNA	5.87028	6.40081	6.12657	7.54698	7.56506	7.34807	6.13255	7.4867	1.35415	2.55647	7.77225e-08	2.16926e-05
ENSMUSG00000015396	Cd83	CD83 antigen	ProteinCodingRNA	10.0245	12.3789	12.1772	12.9773	12.7063	12.9583	11.5269	12.8806	1.35373	2.55571	0.042385	0.277133
ENSMUSG00000022881	Rfc4	replication factor C (activator 1) 4	ProteinCodingRNA	5.93784	6.17546	5.57781	6.91294	7.0689	7.75856	5.89704	7.2468	1.34976	2.5487	0.00019598	0.00951283
ENSMUSG00000099517	Hist1h3g	histone cluster 1, H3g	ProteinCodingRNA	4.46174	5.95639	5.95922	6.80981	7.07963	6.53103	5.45912	6.80682	1.3477	2.54507	0.0103343	0.124217
ENSMUSG00000064068	Mtx1	metaxin 1	ProteinCodingRNA	5.64623	6.64053	7.07131	7.50633	7.95702	7.93628	6.45269	7.79988	1.34719	2.54416	0.00330313	0.0619774
ENSMUSG00000054204	Alkal2	ALK and LTK ligand 2	ProteinCodingRNA	4.63459	4.97944	5.16428	5.33944	7.1321	6.33827	4.9261	6.26993	1.34383	2.53825	0.00614497	0.0903038
ENSMUSG00000022212	Cpne6	copine VI	ProteinCodingRNA	5.79939	6.74008	7.64352	6.76916	8.59902	8.84373	6.72766	8.07063	1.34297	2.53673	0.0399532	0.268086
ENSMUSG00000075593	Gal3st4	galactose-3-O-sulfotransferase 4	ProteinCodingRNA	7.02255	8.15527	6.83391	8.80685	8.98582	8.24708	7.33724	8.67992	1.34268	2.53621	0.00583132	0.0875912
ENSMUSG00000052915	Msl1	male-specific lethal 1 homolog (Drosophila)	ProteinCodingRNA	9.21479	9.73685	9.43335	11.3373	11.1614	9.91153	9.46166	10.8034	1.34177	2.53462	0.000321502	0.0134343
ENSMUSG00000057841	Rpl32	ribosomal protein L32	ProteinCodingRNA	10.9864	10.8017	10.389	11.9196	12.0853	12.1936	10.7257	12.0662	1.34046	2.53232	4.58193e-11	2.72029e-08
ENSMUSG00000057554	Lgals8	lectin, galactose binding, soluble 8	ProteinCodingRNA	5.97047	7.5958	7.92668	8.00358	9.24362	8.26692	7.16432	8.5047	1.34039	2.53219	0.0387706	0.263774
ENSMUSG00000049988	Lrrc25	leucine rich repeat containing 25	ProteinCodingRNA	5.28034	5.75351	5.91924	7.13184	7.42908	6.41138	5.65103	6.99077	1.33974	2.53105	0.00056831	0.0197333
ENSMUSG00000020262	Adarb1	adenosine deaminase, RNA-specific, B1	ProteinCodingRNA	10.4503	9.05394	9.48047	12.379	10.3713	10.2485	9.66158	10.9996	1.33805	2.5281	0.0165528	0.163446
ENSMUSG00000019929	Dcn	decorin	ProteinCodingRNA	10.1686	11.3858	12.2956	13.0459	12.428	12.373	11.2833	12.6157	1.33231	2.51805	0.0228381	0.196408
ENSMUSG00000025491	Ifitm1	interferon induced transmembrane protein 1	ProteinCodingRNA	7.09833	7.99176	7.03436	9.68654	8.76105	7.67195	7.37481	8.70651	1.3317	2.51699	0.00977004	0.119933
ENSMUSG00000020592	Sdc1	syndecan 1	ProteinCodingRNA	7.8777	8.34341	8.63065	9.28656	10.31	9.2497	8.28392	9.61543	1.33151	2.51666	0.000545149	0.0192196
ENSMUSG00000019254	Ppp1r12c	protein phosphatase 1, regulatory (inhibitor) subunit 12C	ProteinCodingRNA	10.9531	9.58829	9.34745	11.277	11.0506	11.5557	9.96295	11.2944	1.33149	2.51662	0.0131491	0.143173
ENSMUSG00000044811	Cd300c2	CD300C molecule 2	ProteinCodingRNA	6.76793	7.35684	7.19366	8.2647	8.50665	8.53981	7.10614	8.43705	1.33091	2.51561	4.01267e-08	1.21935e-05
ENSMUSG00000056501	Cebpb	CCAAT/enhancer binding protein (C/EBP), beta	ProteinCodingRNA	6.89236	7.97434	7.88058	8.85621	8.86701	9.01184	7.58243	8.91169	1.32926	2.51273	0.000186963	0.00920121
ENSMUSG00000015355	Cd48	CD48 antigen	ProteinCodingRNA	5.72484	6.78073	6.58835	7.80337	8.22683	7.04912	6.36464	7.69311	1.32847	2.51136	0.00317059	0.0604404
ENSMUSG00000001964	Emd	emerin	ProteinCodingRNA	9.98712	8.92387	8.95371	10.5056	10.6395	10.699	9.28823	10.6147	1.32643	2.50782	0.000525157	0.0187288
ENSMUSG00000030057	Cnbp	cellular nucleic acid binding protein	ProteinCodingRNA	11.843	11.4804	10.9948	13.1007	11.7312	13.4655	11.4394	12.7658	1.32637	2.50771	0.000934614	0.0275007
ENSMUSG00000024889	Rce1	Ras converting CAAX endopeptidase 1	ProteinCodingRNA	5.11505	6.92068	7.15115	7.50633	7.66816	7.99097	6.39563	7.72182	1.32619	2.5074	0.0443804	0.284147
ENSMUSG00000013707	Tnfaip8l2	tumor necrosis factor, alpha-induced protein 8-like 2	ProteinCodingRNA	6.61121	7.20581	7.14249	8.31264	8.56125	8.06081	6.9865	8.31156	1.32506	2.50544	2.113e-06	0.000334401
ENSMUSG00000058298	Mcm9	minichromosome maintenance 9 homologous recombination repair factor	ProteinCodingRNA	4.92834	5.93254	6.69874	6.16317	5.04714	10.3238	5.85321	7.17804	1.32484	2.50505	0.0233957	0.199119
ENSMUSG00000034390	Cmip	c-Maf inducing protein	ProteinCodingRNA	10.766	10.6554	11.3018	11.991	11.7809	12.9202	10.9077	12.2307	1.32298	2.50182	9.30032e-05	0.00559271
ENSMUSG00000029152	Ociad1	OCIA domain containing 1	ProteinCodingRNA	7.48461	8.34341	8.98793	9.97275	9.30661	9.50484	8.27198	9.59473	1.32275	2.50142	0.0049908	0.0798136
ENSMUSG00000025925	Terf1	telomeric repeat binding factor 1	ProteinCodingRNA	7.47327	7.83332	6.84462	8.66632	8.83255	8.61911	7.38374	8.70599	1.32226	2.50057	6.0026e-05	0.00416854
ENSMUSG00000035929	H2-Q4	histocompatibility 2, Q region locus 4	ProteinCodingRNA	9.42952	10.1997	10.1324	11.6366	11.2298	10.857	9.92056	11.2412	1.32059	2.49768	1.79098e-05	0.00167992
ENSMUSG00000002111	Spi1	spleen focus forming virus (SFFV) proviral integration oncogene	ProteinCodingRNA	7.0069	7.57284	7.50858	8.67734	9.07429	8.29133	7.36277	8.68099	1.31822	2.49358	2.39029e-05	0.00209298
ENSMUSG00000033991	Ttc37	tetratricopeptide repeat domain 37	ProteinCodingRNA	9.26827	8.75734	10.2659	10.5382	10.6485	11.0489	9.43052	10.7452	1.31469	2.48749	0.00540155	0.0836666
ENSMUSG00000041939	Mvk	mevalonate kinase	ProteinCodingRNA	8.20012	10.294	9.01427	10.4348	10.7041	10.3107	9.16947	10.4832	1.31375	2.48587	0.0425076	0.277662
ENSMUSG00000048668	Rhno1	RAD9-HUS1-RAD1 interacting nuclear orphan 1	ProteinCodingRNA	6.06416	6.21555	5.85712	6.78284	6.30658	8.98215	6.04561	7.35719	1.31158	2.48213	0.0141695	0.14939
ENSMUSG00000015843	Rxrg	retinoid X receptor gamma	ProteinCodingRNA	6.89236	5.51736	5.52551	8.19479	5.17268	8.49846	5.97841	7.28864	1.31023	2.47982	0.0421345	0.276156
ENSMUSG00000024349	Tmem173	transmembrane protein 173	ProteinCodingRNA	8.32524	8.93891	8.96848	10.1228	10.3214	9.71075	8.74421	10.0516	1.30743	2.47501	3.96956e-06	0.00053576
ENSMUSG00000066900	Suds3	suppressor of defective silencing 3 homolog (S. cerevisiae)	ProteinCodingRNA	9.09781	11.3836	10.9785	11.6071	11.7985	11.9755	10.4867	11.7937	1.30705	2.47434	0.0452637	0.287405
ENSMUSG00000028040	Efna4	ephrin A4	ProteinCodingRNA	4.71382	4.34671	3.86826	5.51363	5.64663	5.68567	4.3096	5.61531	1.30571	2.47206	0.00070167	0.022839
ENSMUSG00000099974	Bcl2a1d	B cell leukemia/lymphoma 2 related protein A1d	ProteinCodingRNA	5.33148	5.90828	6.19514	6.8623	7.58025	6.90467	5.81164	7.11574	1.3041	2.4693	0.000773583	0.0243071
ENSMUSG00000047180	Neurl3	neuralized E3 ubiquitin protein ligase 3	ProteinCodingRNA	6.71114	7.31132	8.14173	9.07492	8.52246	8.47307	7.38806	8.69015	1.30209	2.46586	0.00639337	0.0923447
ENSMUSG00000024087	Cyp1b1	cytochrome P450, family 1, subfamily b, polypeptide 1	ProteinCodingRNA	9.59038	9.70024	9.99134	11.0038	11.6032	10.5772	9.76065	11.0614	1.30073	2.46353	1.36091e-05	0.00136149
ENSMUSG00000034755	Pcdh11x	protocadherin 11 X-linked	ProteinCodingRNA	8.73441	8.74026	8.43897	10.1309	9.12177	10.5632	8.63788	9.93861	1.30073	2.46353	0.000433886	0.016536
ENSMUSG00000015092	Edf1	endothelial differentiation-related factor 1	ProteinCodingRNA	7.42699	9.31606	8.73221	9.65899	9.938	9.74827	8.49175	9.78175	1.29	2.44528	0.0202633	0.183483
ENSMUSG00000027993	Trim2	tripartite motif-containing 2	ProteinCodingRNA	10.0816	10.3502	10.3014	10.6664	13.2277	10.7063	10.2444	11.5335	1.28906	2.44369	0.00603251	0.0894341
ENSMUSG00000029346	Srrd	SRR1 domain containing	ProteinCodingRNA	6.1803	5.66942	5.47124	7.98595	5.21221	7.985	5.77365	7.06105	1.2874	2.44087	0.0188354	0.175759
ENSMUSG00000053841	Txlna	taxilin alpha	ProteinCodingRNA	9.82483	9.25485	9.57838	9.86755	12.4788	10.1664	9.55269	10.8376	1.28491	2.43666	0.00878383	0.112484
ENSMUSG00000028102	Pex11b	peroxisomal biogenesis factor 11 beta	ProteinCodingRNA	7.54001	8.49768	6.85525	8.80685	9.26492	8.67585	7.63098	8.91587	1.28489	2.43663	0.0155751	0.157872
ENSMUSG00000029560	Snx8	sorting nexin 8	ProteinCodingRNA	3.90915	3.34542	4.63264	4.44516	3.58756	7.70867	3.9624	5.24713	1.28473	2.43636	0.0361257	0.253472
ENSMUSG00000048779	P2ry6	pyrimidinergic receptor P2Y, G-protein coupled, 6	ProteinCodingRNA	7.2389	7.71944	7.66181	8.83667	9.10349	8.53163	7.54005	8.82393	1.28388	2.43493	1.08929e-06	0.00019802
ENSMUSG00000032327	Stra6	stimulated by retinoic acid gene 6	ProteinCodingRNA	5.93784	6.98007	6.09102	8.08313	7.823	6.95445	6.33631	7.62019	1.28388	2.43493	0.00578072	0.0871296
ENSMUSG00000029641	Rasl11a	RAS-like, family 11, member A	ProteinCodingRNA	5.68607	6.66968	6.12657	7.00919	7.89764	7.4207	6.16077	7.44251	1.28174	2.43131	0.00163585	0.0394039
ENSMUSG00000013622	Atraid	all-trans retinoic acid induced differentiation factor	ProteinCodingRNA	6.65201	5.383	6.22824	7.66986	7.59528	6.83994	6.08775	7.36836	1.28061	2.42941	0.00662999	0.0944344
ENSMUSG00000060579	Fhit	fragile histidine triad gene	ProteinCodingRNA	4.46174	2.60673	3.37191	2.04177	7.84831	4.39079	3.48013	4.76029	1.28017	2.42867	0.0417291	0.274744
ENSMUSG00000047710	Champ1	chromosome alignment maintaining phosphoprotein 1	ProteinCodingRNA	7.3171	6.43517	8.07506	8.29366	8.36477	9.00299	7.27578	8.55381	1.27803	2.42507	0.0184746	0.173782
ENSMUSG00000024292	Cyp4f14	cytochrome P450, family 4, subfamily f, polypeptide 14	ProteinCodingRNA	7.59337	8.64807	8.10656	8.38618	9.98154	9.80872	8.116	9.39215	1.27615	2.42192	0.00640283	0.0924293
ENSMUSG00000022677	Fopnl	Fgfr1op N-terminal like	ProteinCodingRNA	9.69416	10.1985	10.0982	11.5071	11.5463	10.7624	9.99693	11.2719	1.27501	2.42001	3.454e-06	0.000480813
ENSMUSG00000106864	Gtf3c2	general transcription factor IIIC, polypeptide 2, beta	ProteinCodingRNA	9.09041	7.80732	9.42266	8.53506	10.2508	11.3531	8.77346	10.0463	1.27286	2.41639	0.0325141	0.239581
ENSMUSG00000040170	Fmo2	flavin containing monooxygenase 2	ProteinCodingRNA	5.87028	7.08117	7.85432	8.58667	7.61015	8.42533	6.93525	8.20738	1.27213	2.41518	0.04815	0.297634
ENSMUSG00000054675	Tmem119	transmembrane protein 119	ProteinCodingRNA	10.9521	11.2811	11.1092	12.0902	12.9135	12.1515	11.1141	12.3851	1.27094	2.41319	5.70469e-07	0.000117186
ENSMUSG00000010048	Ifrd2	interferon-related developmental regulator 2	ProteinCodingRNA	7.03803	5.83297	6.35353	8.44759	7.1321	7.44701	6.40818	7.67557	1.26739	2.40726	0.0127495	0.1407
ENSMUSG00000042228	Lyn	LYN proto-oncogene, Src family tyrosine kinase	ProteinCodingRNA	6.95892	7.89015	8.43543	9.53917	8.97437	8.57205	7.7615	9.02853	1.26703	2.40665	0.0104118	0.124755
ENSMUSG00000078853	Igtp	interferon gamma induced GTPase	ProteinCodingRNA	9.00242	10.2367	11.0151	12.1445	10.5821	11.3227	10.0848	11.3498	1.26502	2.40331	0.0379226	0.260554
ENSMUSG00000079017	Ifi27l2a	interferon, alpha-inducible protein 27 like 2A	ProteinCodingRNA	7.5291	8.43963	7.97135	9.47742	9.42068	8.83379	7.98003	9.24396	1.26393	2.4015	0.000219884	0.0102937
ENSMUSG00000039221	Rpl22l1	ribosomal protein L22 like 1	ProteinCodingRNA	7.6847	8.65172	8.92119	8.35904	10.3371	10.3531	8.4192	9.68309	1.26388	2.40141	0.0158825	0.159555
ENSMUSG00000044258	Ctla2a	cytotoxic T lymphocyte-associated protein 2 alpha	ProteinCodingRNA	7.35467	8.66987	8.8512	9.60418	9.64127	9.42102	8.29191	9.55549	1.26358	2.4009	0.00658581	0.0941028
ENSMUSG00000036412	Arsi	arylsulfatase i	ProteinCodingRNA	3.00212	3.34542	3.9499	5.18316	4.58768	4.31661	3.43248	4.69581	1.26334	2.4005	0.0217382	0.190897
ENSMUSG00000044442	N6amt1	N-6 adenine-specific DNA methyltransferase 1 (putative)	ProteinCodingRNA	7.40329	7.48536	7.38926	8.33603	8.95119	8.77613	7.42597	8.68779	1.26181	2.39797	1.64379e-07	4.11789e-05
ENSMUSG00000026781	Acbd5	acyl-Coenzyme A binding domain containing 5	ProteinCodingRNA	9.02589	8.75734	7.38193	9.14809	9.84361	9.94884	8.38839	9.64685	1.25846	2.3924	0.0195559	0.179664
ENSMUSG00000038965	Ube2l3	ubiquitin-conjugating enzyme E2L 3	ProteinCodingRNA	10.8418	11.3842	10.9139	11.4025	12.655	12.8515	11.0466	12.303	1.25638	2.38896	0.000366289	0.0146063
ENSMUSG00000022335	Zfat	zinc finger and AT hook domain containing	ProteinCodingRNA	7.84287	8.45646	8.26248	9.30801	9.35818	9.66477	8.18727	9.44365	1.25638	2.38896	2.35829e-07	5.56828e-05
ENSMUSG00000021702	Thbs4	thrombospondin 4	ProteinCodingRNA	6.54775	7.54164	7.15975	8.40399	8.73415	7.87944	7.08304	8.33919	1.25615	2.38857	0.0011861	0.0320422
ENSMUSG00000028629	Exo5	exonuclease 5	ProteinCodingRNA	6.82258	7.85886	7.69178	8.81686	8.18273	9.13566	7.45774	8.71175	1.25401	2.38504	0.0021781	0.0475782
ENSMUSG00000021396	Nxnl2	nucleoredoxin-like 2	ProteinCodingRNA	3.43516	2.60673	3.24827	4.05203	4.1726	4.82467	3.09672	4.34977	1.25305	2.38344	0.0230123	0.197229
ENSMUSG00000060791	Gmfg	glia maturation factor, gamma	ProteinCodingRNA	4.55075	4.02446	3.48578	6.24451	4.64658	4.92794	4.02033	5.27301	1.25268	2.38283	0.0283429	0.222018
ENSMUSG00000011960	Ccnt1	cyclin T1	ProteinCodingRNA	5.05546	4.34671	3.86826	5.376	7.33373	4.31661	4.42348	5.67545	1.25197	2.38166	0.0412415	0.27296
ENSMUSG00000035242	Oaz1	ornithine decarboxylase antizyme 1	ProteinCodingRNA	9.37876	8.23056	9.019	9.29135	9.84518	11.2423	8.87611	10.1263	1.25017	2.37869	0.0139428	0.148078
ENSMUSG00000053768	Chchd3	coiled-coil-helix-coiled-coil-helix domain containing 3	ProteinCodingRNA	8.72965	8.70197	8.72063	8.50649	10.7477	10.6479	8.71742	9.96735	1.24993	2.3783	0.00555517	0.0852109
ENSMUSG00000036707	Cab39	calcium binding protein 39	ProteinCodingRNA	7.0069	7.85886	7.38193	7.48138	10.3822	8.12742	7.4159	8.66367	1.24777	2.37475	0.0197733	0.180815
ENSMUSG00000063439	B9d2	B9 protein domain 2	ProteinCodingRNA	7.37918	7.82038	8.82439	9.56908	8.98867	9.20927	8.00798	9.25567	1.24769	2.37461	0.0102916	0.123907
ENSMUSG00000014599	Csf1	colony stimulating factor 1 (macrophage)	ProteinCodingRNA	6.41178	6.34768	6.32321	6.53055	8.00845	8.28648	6.36089	7.60849	1.2476	2.37446	0.00428886	0.0729319
ENSMUSG00000038112	AW551984	expressed sequence AW551984	ProteinCodingRNA	12.1477	10.9752	10.8687	12.6453	12.3631	12.7243	11.3305	12.5776	1.24708	2.3736	0.00270589	0.0544621
ENSMUSG00000053318	Slamf8	SLAM family member 8	ProteinCodingRNA	5.68607	6.53359	6.21178	8.27925	7.25074	6.64151	6.14381	7.3905	1.24669	2.37296	0.00902024	0.114069
ENSMUSG00000078713	Tomm5	translocase of outer mitochondrial membrane 5 homolog (yeast)	ProteinCodingRNA	7.15621	9.10017	8.99996	9.53109	9.36915	10.0961	8.41878	9.66544	1.24666	2.37292	0.0496196	0.302692
ENSMUSG00000094777	Hist1h2ap	histone cluster 1, H2ap	ProteinCodingRNA	4.15609	5.06969	4.98223	5.96141	6.13208	5.85248	4.736	5.98199	1.24599	2.37181	0.00123794	0.0329226
ENSMUSG00000025264	Tsr2	TSR2 20S rRNA accumulation	ProteinCodingRNA	8.64121	8.47722	7.60623	9.81359	9.68055	8.96404	8.24155	9.48606	1.2445	2.36937	0.00194509	0.0442678
ENSMUSG00000028013	Ppa2	pyrophosphatase (inorganic) 2	ProteinCodingRNA	9.25839	9.92692	11.1944	11.5347	11.2147	11.3578	10.1266	11.3691	1.2425	2.36608	0.0362067	0.253865
ENSMUSG00000000120	Ngfr	nerve growth factor receptor (TNFR superfamily, member 16)	ProteinCodingRNA	8.78574	8.83015	9.26213	9.67558	11.5126	9.41659	8.95934	10.2016	1.24225	2.36567	0.00800033	0.106
ENSMUSG00000029687	Ezh2	enhancer of zeste 2 polycomb repressive complex 2 subunit	ProteinCodingRNA	6.74925	7.45219	7.70947	8.27442	8.04174	9.31784	7.30364	8.54467	1.24103	2.36367	0.00545295	0.0841329
ENSMUSG00000073418	C4b	complement component 4B (Chido blood group)	ProteinCodingRNA	13.2783	13.5169	13.9005	14.8098	15.1085	14.4954	13.5653	14.8046	1.23933	2.36089	1.81827e-08	6.22514e-06
ENSMUSG00000074886	Grk6	G protein-coupled receptor kinase 6	ProteinCodingRNA	7.09833	8.39232	7.32951	8.25492	8.60274	9.67036	7.60672	8.84267	1.23595	2.35537	0.0196422	0.180194
ENSMUSG00000022364	Tbc1d31	TBC1 domain family, member 31	ProteinCodingRNA	3.61103	4.27265	4.17029	4.63813	5.52633	5.59443	4.01799	5.25296	1.23497	2.35377	0.00839895	0.109349
ENSMUSG00000063273	Naa15	N(alpha)-acetyltransferase 15, NatA auxiliary subunit	ProteinCodingRNA	9.57985	10.1733	9.08147	9.71892	11.7573	11.0596	9.61153	10.8453	1.23376	2.35179	0.00963045	0.11893
ENSMUSG00000060550	H2-Q7	histocompatibility 2, Q region locus 7	ProteinCodingRNA	6.48137	7.85886	7.70947	8.45187	8.87627	8.42091	7.3499	8.58302	1.23312	2.35075	0.00704909	0.0978924
ENSMUSG00000000682	Cd52	CD52 antigen	ProteinCodingRNA	6.95892	7.85886	7.32951	9.14809	9.13469	7.56386	7.38243	8.61555	1.23312	2.35074	0.00813843	0.107125
ENSMUSG00000029822	Osbpl3	oxysterol binding protein-like 3	ProteinCodingRNA	7.67483	7.15518	6.32321	7.53086	8.00845	9.3083	7.05107	8.28253	1.23146	2.34805	0.0258065	0.210263
ENSMUSG00000034792	Gna15	guanine nucleotide binding protein, alpha 15	ProteinCodingRNA	7.21186	7.17564	7.29868	8.08865	9.08231	8.20658	7.22873	8.45918	1.23045	2.34641	0.000258249	0.0115576
ENSMUSG00000078588	Ccdc24	coiled-coil domain containing 24	ProteinCodingRNA	8.23411	8.05389	8.23017	8.98013	9.61938	9.60952	8.17272	9.40301	1.23029	2.34614	1.05714e-06	0.000194238
ENSMUSG00000079014	Serpina3i	serine (or cysteine) peptidase inhibitor, clade A, member 3I	ProteinCodingRNA	6.06416	6.94473	7.2268	8.68465	7.74429	7.48984	6.74523	7.97293	1.2277	2.34193	0.0102026	0.12323
ENSMUSG00000033220	Rac2	RAS-related C3 botulinum substrate 2	ProteinCodingRNA	7.67483	8.86837	8.89566	10.0355	10.279	8.80694	8.47962	9.70714	1.22752	2.34164	0.0131918	0.143454
ENSMUSG00000039728	Slc6a5	solute carrier family 6 (neurotransmitter transporter, glycine), member 5	ProteinCodingRNA	11.887	12.1576	11.9026	13.1306	13.3367	13.157	11.9824	13.2081	1.22569	2.33867	9.54964e-25	1.85065e-21
ENSMUSG00000031388	Naa10	N(alpha)-acetyltransferase 10, NatA catalytic subunit	ProteinCodingRNA	6.00238	6.88384	7.25919	7.98002	7.57267	8.26692	6.71514	7.93987	1.22473	2.33712	0.00495448	0.0794248
ENSMUSG00000094248	Hist1h2ao	histone cluster 1, H2ao	ProteinCodingRNA	4.0379	5.02527	5.05783	5.86181	6.13208	5.79899	4.707	5.93096	1.22396	2.33587	0.00351306	0.06431
ENSMUSG00000027322	Siglec1	sialic acid binding Ig-like lectin 1, sialoadhesin	ProteinCodingRNA	7.80719	6.88384	8.67334	9.36823	9.41434	8.25207	7.78812	9.01154	1.22342	2.335	0.0432787	0.280274
ENSMUSG00000025877	Hk3	hexokinase 3	ProteinCodingRNA	6.71114	7.648	8.34779	9.26235	8.85145	8.26198	7.56897	8.79193	1.22296	2.33424	0.0240546	0.202065
ENSMUSG00000030474	Siglece	sialic acid binding Ig-like lectin E	ProteinCodingRNA	6.52596	6.62573	7.21858	8.15326	8.3822	7.49825	6.79009	8.01124	1.22115	2.33133	0.000903654	0.0269473
ENSMUSG00000020107	Anapc16	anaphase promoting complex subunit 16	ProteinCodingRNA	9.38785	10.843	9.14351	11.1975	11.4069	10.4321	9.79147	11.0122	1.2207	2.3306	0.037662	0.259685
ENSMUSG00000024066	Xdh	xanthine dehydrogenase	ProteinCodingRNA	11.0258	11.4947	11.9577	12.7443	12.5698	12.8193	11.4927	12.7112	1.21846	2.32699	2.83341e-06	0.000417531
ENSMUSG00000026117	Zap70	zeta-chain (TCR) associated protein kinase	ProteinCodingRNA	5.42863	6.25455	5.09419	6.90045	7.23163	6.30028	5.59246	6.81079	1.21833	2.32677	0.0104532	0.125163
ENSMUSG00000028037	Ifi44	interferon-induced protein 44	ProteinCodingRNA	7.03803	8.13973	7.83296	9.12411	8.80696	8.73044	7.67024	8.88717	1.21693	2.32452	0.000794855	0.0247318
ENSMUSG00000039910	Cited2	Cbp/p300-interacting transactivator, with Glu/Asp-rich carboxy-terminal domain, 2	ProteinCodingRNA	6.1234	6.79403	6.56263	7.64011	7.90971	7.57186	6.49335	7.70723	1.21388	2.3196	1.39184e-05	0.00138486
ENSMUSG00000025150	Cbr2	carbonyl reductase 2	ProteinCodingRNA	3.76778	5.45174	5.05783	5.51363	6.52636	5.87849	4.75912	5.97283	1.21371	2.31934	0.0444799	0.284519
ENSMUSG00000061232	H2-K1	histocompatibility 2, K1, K region	ProteinCodingRNA	11.0659	11.3858	11.4004	13.1863	12.6976	11.6062	11.284	12.4967	1.21267	2.31766	0.000422837	0.0162414
ENSMUSG00000020649	Rrm2	ribonucleotide reductase M2	ProteinCodingRNA	6.61121	6.99166	7.11621	8.23017	8.44162	7.67937	6.90636	8.11705	1.21069	2.31449	9.41605e-05	0.00565151
ENSMUSG00000031310	Zmym3	zinc finger, MYM-type 3	ProteinCodingRNA	5.7626	5.97986	6.14402	9.21268	6.47853	5.82598	5.96216	7.1724	1.21024	2.31376	0.0231572	0.197942
ENSMUSG00000046805	Mpeg1	macrophage expressed gene 1	ProteinCodingRNA	12.2497	12.3861	12.6107	13.6186	14.0441	13.2127	12.4155	13.6251	1.20966	2.31283	1.17197e-07	3.07073e-05
ENSMUSG00000074896	Ifit3	interferon-induced protein with tetratricopeptide repeats 3	ProteinCodingRNA	10.9592	11.6522	11.1131	12.5007	12.5567	12.2937	11.2415	12.4504	1.20884	2.31151	3.60181e-08	1.12104e-05
ENSMUSG00000078127	Fam170b	family with sequence similarity 170, member B	ProteinCodingRNA	4.36688	3.02284	3.78172	4.91154	5.17268	4.71343	3.72381	4.93255	1.20874	2.31135	0.0230237	0.197294
ENSMUSG00000034602	Mon2	MON2 homolog, regulator of endosome to Golgi trafficking	ProteinCodingRNA	10.1149	10.8833	11.1389	12.1175	11.409	12.231	10.7123	11.9192	1.20683	2.3083	0.00045915	0.0171239
ENSMUSG00000028581	Laptm5	lysosomal-associated protein transmembrane 5	ProteinCodingRNA	11.2215	11.7642	11.8124	12.7219	13.3207	12.375	11.5994	12.8059	1.2065	2.30778	2.04757e-05	0.00187561
ENSMUSG00000070390	Nlrp1b	NLR family, pyrin domain containing 1B	ProteinCodingRNA	5.47485	4.54852	5.95922	6.7131	6.70325	6.1799	5.32753	6.53208	1.20455	2.30466	0.0173214	0.167583
ENSMUSG00000075316	Scn9a	sodium channel, voltage-gated, type IX, alpha	ProteinCodingRNA	7.14195	7.12392	7.85432	7.94394	9.72051	8.06648	7.3734	8.57698	1.20358	2.3031	0.0148467	0.153566
ENSMUSG00000006369	Fbln1	fibulin 1	ProteinCodingRNA	7.35467	8.36139	8.18029	8.98901	9.67349	8.84042	7.96545	9.16764	1.20219	2.30088	0.00220954	0.0480301
ENSMUSG00000024096	Ralbp1	ralA binding protein 1	ProteinCodingRNA	10.4945	9.8778	11.2316	10.9426	11.5684	12.6972	10.5346	11.7361	1.20146	2.29972	0.0140552	0.148612
ENSMUSG00000069184	Zfp72	zinc finger protein 72	ProteinCodingRNA	5.05546	5.41778	4.17029	6.49775	6.25072	5.49702	4.88118	6.08183	1.20065	2.29844	0.018027	0.171266
ENSMUSG00000034361	Cpne2	copine II	ProteinCodingRNA	8.77192	9.35022	9.01189	10.8851	9.14749	10.7026	9.04468	10.2451	1.2004	2.29803	0.0040453	0.0700898
ENSMUSG00000067212	H2-T23	histocompatibility 2, T region locus 23	ProteinCodingRNA	8.64121	9.94492	9.38646	10.8261	10.1257	10.6144	9.3242	10.522	1.19785	2.29397	0.00335473	0.0625312
ENSMUSG00000022831	Hcls1	hematopoietic cell specific Lyn substrate 1	ProteinCodingRNA	8.11511	8.82368	8.98309	9.92728	10.2543	9.32967	8.64063	9.83709	1.19646	2.29176	0.000915913	0.02713
ENSMUSG00000014074	Rnf168	ring finger protein 168	ProteinCodingRNA	7.82514	8.52186	6.94758	8.48154	8.47856	9.92095	7.76486	8.96035	1.19549	2.29022	0.0358257	0.252446
ENSMUSG00000041736	Tspo	translocator protein	ProteinCodingRNA	8.16531	8.7195	9.18836	10.0652	9.98154	9.60952	8.69106	9.88542	1.19437	2.28845	0.000426837	0.0163523
ENSMUSG00000006333	Rps9	ribosomal protein S9	ProteinCodingRNA	10.158	9.11084	10.3548	10.7825	11.0452	11.379	9.87455	11.0689	1.19434	2.2884	0.00294398	0.0576724
ENSMUSG00000079105	C7	complement component 7	ProteinCodingRNA	3.43516	3.83159	3.59132	4.75378	5.81014	3.8747	3.61935	4.81287	1.19352	2.2871	0.0303297	0.230361
ENSMUSG00000024908	Ppp6r3	protein phosphatase 6, regulatory subunit 3	ProteinCodingRNA	9.60084	9.34119	9.06782	9.67558	12.4892	9.42544	9.33662	10.5301	1.19345	2.28698	0.0149134	0.154
ENSMUSG00000025172	Ankrd2	ankyrin repeat domain 2 (stretch responsive muscle)	ProteinCodingRNA	3.43516	4.41717	4.30049	5.18316	5.61749	4.92794	4.05094	5.24286	1.19193	2.28457	0.0129768	0.142163
ENSMUSG00000027254	Map1a	microtubule-associated protein 1 A	ProteinCodingRNA	14.0757	13.6189	13.7243	15.3418	15.5944	14.053	13.8063	14.9964	1.19008	2.28165	0.000347747	0.0141007
ENSMUSG00000030218	Mgp	matrix Gla protein	ProteinCodingRNA	8.48623	8.96266	9.31123	10.49	10.2268	9.61146	8.92004	10.1094	1.1894	2.28058	0.000482952	0.0176778
ENSMUSG00000047246	Hist1h2be	histone cluster 1, H2be	ProteinCodingRNA	7.67483	6.56496	6.19514	8.13738	8.246	7.61892	6.81164	8.00076	1.18912	2.28014	0.0276149	0.218738
ENSMUSG00000002546	Golga2	golgi autoantigen, golgin subfamily a, 2	ProteinCodingRNA	7.92841	7.6184	7.61252	11.3425	7.69631	7.68675	7.71978	8.90853	1.18876	2.27956	0.0178649	0.170387
ENSMUSG00000101355	Hist1h3h	histone cluster 1, H3h	ProteinCodingRNA	6.59036	7.12392	7.17681	8.40841	8.1877	7.85998	6.9637	8.15203	1.18833	2.2789	4.2161e-05	0.00317951
ENSMUSG00000113262	Dohh	deoxyhypusine hydroxylase/monooxygenase	ProteinCodingRNA	6.0336	6.38332	6.07292	7.18433	6.95701	7.9113	6.16328	7.35088	1.1876	2.27773	0.000757423	0.0239148
ENSMUSG00000031903	Pla2g15	phospholipase A2, group XV	ProteinCodingRNA	8.07065	9.88559	9.28787	10.2039	10.454	10.1465	9.08137	10.2681	1.18676	2.27641	0.0263553	0.21276
ENSMUSG00000022214	Dcaf11	DDB1 and CUL4 associated factor 11	ProteinCodingRNA	6.06416	7.58818	7.44664	8.25492	8.03073	8.37138	7.033	8.21901	1.18602	2.27523	0.0178988	0.170556
ENSMUSG00000060288	Ppih	peptidyl prolyl isomerase H	ProteinCodingRNA	3.43516	5.19529	4.63264	5.60886	5.52633	5.68567	4.42103	5.60695	1.18593	2.2751	0.043455	0.280868
ENSMUSG00000003617	Cp	ceruloplasmin	ProteinCodingRNA	7.99337	8.76073	9.71309	10.5392	10.2928	9.19121	8.82239	10.0078	1.18536	2.27421	0.0397675	0.267557
ENSMUSG00000027399	Il1a	interleukin 1 alpha	ProteinCodingRNA	5.68607	6.59566	6.10891	6.56263	7.92763	7.45568	6.13021	7.31531	1.1851	2.27379	0.00844625	0.109692
ENSMUSG00000015127	Unkl	unkempt family like zinc finger	ProteinCodingRNA	9.16279	8.16554	9.51609	10.4445	10.0513	9.90205	8.94814	10.1326	1.18448	2.27281	0.00646989	0.0930053
ENSMUSG00000030330	Ing4	inhibitor of growth family, member 4	ProteinCodingRNA	9.42952	8.43114	8.66127	10.5452	10.1564	9.3715	8.84065	10.0244	1.18373	2.27163	0.00558366	0.0854073
ENSMUSG00000031948	Kars	lysyl-tRNA synthetase	ProteinCodingRNA	8.38092	10.0595	9.81601	10.3373	10.2074	11.2616	9.4188	10.6021	1.18329	2.27095	0.0294245	0.226619
ENSMUSG00000057789	Bak1	BCL2-antagonist/killer 1	ProteinCodingRNA	8.9087	8.3703	8.23831	10.0916	10.4887	8.48582	8.50577	9.68868	1.18291	2.27034	0.00999964	0.12169
ENSMUSG00000025804	Ccr1	chemokine (C-C motif) receptor 1	ProteinCodingRNA	7.45032	7.42681	8.01468	8.95013	9.0252	8.46451	7.6306	8.81328	1.18268	2.26998	8.77195e-05	0.00536102
ENSMUSG00000033740	St18	suppression of tumorigenicity 18	ProteinCodingRNA	7.64482	6.96838	7.64964	7.3312	9.68231	8.79675	7.42095	8.60342	1.18247	2.26965	0.0173253	0.167583
ENSMUSG00000029467	Atp2a2	ATPase, Ca++ transporting, cardiac muscle, slow twitch 2	ProteinCodingRNA	12.1929	12.7108	12.9138	14.1673	13.1843	14.0133	12.6058	13.7883	1.18244	2.2696	5.29821e-05	0.00377352
ENSMUSG00000050144	Slc25a44	solute carrier family 25, member 44	ProteinCodingRNA	8.87893	9.62967	9.81192	11.8986	10.0956	9.86998	9.44018	10.6214	1.1812	2.26765	0.0144231	0.150886
ENSMUSG00000000290	Itgb2	integrin beta 2	ProteinCodingRNA	9.34494	10.0704	10.1148	11.1724	11.5293	10.3704	9.84341	11.024	1.18064	2.26677	0.00106014	0.0296614
ENSMUSG00000046718	Bst2	bone marrow stromal cell antigen 2	ProteinCodingRNA	7.93669	8.9538	9.04013	10.5066	9.61201	9.35306	8.64354	9.82389	1.18035	2.26632	0.0080251	0.106164
ENSMUSG00000038147	Cd84	CD84 antigen	ProteinCodingRNA	8.72009	8.66987	8.44602	9.9118	10.1231	9.34141	8.61199	9.79209	1.1801	2.26592	1.00567e-05	0.00110591
ENSMUSG00000021710	Nln	neurolysin (metallopeptidase M3 family)	ProteinCodingRNA	5.28034	6.07008	6.63846	5.54607	8.12176	7.85998	5.99629	7.17594	1.17965	2.26521	0.043991	0.282766
ENSMUSG00000033355	Rtp4	receptor transporter protein 4	ProteinCodingRNA	5.97047	7.58818	6.81224	8.76611	7.75771	7.38484	6.7903	7.96955	1.17925	2.26459	0.0413814	0.273453
ENSMUSG00000037578	Pkd2l1	polycystic kidney disease 2-like 1	ProteinCodingRNA	8.3378	8.68779	9.47703	9.81858	10.2519	9.96866	8.83421	10.0131	1.17885	2.26397	0.00191967	0.043887
ENSMUSG00000031099	Smarca1	SWI/SNF related, matrix associated, actin dependent regulator of chromatin, subfamily a, member 1	ProteinCodingRNA	8.87031	10.0415	9.45623	10.9426	11.2226	9.73587	9.456	10.6337	1.1777	2.26215	0.0091543	0.114972
ENSMUSG00000090164	BC035044	cDNA sequence BC035044	ProteinCodingRNA	6.76793	6.78073	6.60104	7.72759	8.25075	7.7014	6.71657	7.89325	1.17668	2.26056	9.20366e-06	0.00103535
ENSMUSG00000090264	Eif4ebp3	eukaryotic translation initiation factor 4E binding protein 3	ProteinCodingRNA	4.55075	3.72453	3.86826	5.30193	6.60272	3.7674	4.04785	5.22401	1.17617	2.25976	0.044816	0.285726
ENSMUSG00000017607	Tns4	tensin 4	ProteinCodingRNA	3.61103	4.72552	4.72829	5.93715	5.88543	4.77012	4.35495	5.5309	1.17595	2.25942	0.030291	0.230142
ENSMUSG00000031165	Was	Wiskott-Aldrich syndrome	ProteinCodingRNA	6.78638	7.36577	7.08944	8.43031	8.62854	7.70867	7.08053	8.25584	1.17531	2.25841	0.000531152	0.018877
ENSMUSG00000029343	Crybb1	crystallin, beta B1	ProteinCodingRNA	6.95892	8.21582	7.94671	8.83994	9.21715	8.58791	7.70715	8.88167	1.17452	2.25717	0.00545147	0.0841329
ENSMUSG00000048865	Arhgap30	Rho GTPase activating protein 30	ProteinCodingRNA	8.45774	8.98313	8.55113	10.1011	10.0224	9.39196	8.664	9.83851	1.17451	2.25716	4.24191e-05	0.00319419
ENSMUSG00000037904	Ankrd9	ankyrin repeat domain 9	ProteinCodingRNA	5.05546	5.698	5.8358	6.8623	6.21225	7.03762	5.52975	6.70406	1.1743	2.25684	0.00270908	0.0544763
ENSMUSG00000037731	Themis2	thymocyte selection associated family member 2	ProteinCodingRNA	7.39128	7.68416	8.12864	9.37276	8.98582	8.3668	7.73469	8.90846	1.17376	2.25599	0.00124091	0.0329338
ENSMUSG00000049625	Tifab	TRAF-interacting protein with forkhead-associated domain, family member B	ProteinCodingRNA	7.93669	8.36585	7.29086	9.38626	9.49668	8.22697	7.86447	9.03664	1.17217	2.25351	0.00915093	0.114959
ENSMUSG00000028672	Hmgcl	3-hydroxy-3-methylglutaryl-Coenzyme A lyase	ProteinCodingRNA	9.68927	10.0745	10.0329	11.0212	11.1035	11.1874	9.93224	11.104	1.17179	2.25291	2.8782e-14	2.5706e-11
ENSMUSG00000035673	Sbno2	strawberry notch homolog 2 (Drosophila)	ProteinCodingRNA	8.19322	7.5958	8.34024	10.2127	9.28128	8.14895	8.04309	9.21432	1.17123	2.25204	0.0132855	0.144103
ENSMUSG00000036223	Ska1	spindle and kinetochore associated complex subunit 1	ProteinCodingRNA	3.43516	2.82974	3.59132	4.44516	4.39502	4.52862	3.2854	4.45626	1.17086	2.25146	0.021832	0.191344
ENSMUSG00000020745	Pafah1b1	platelet-activating factor acetylhydrolase, isoform 1b, subunit 1	ProteinCodingRNA	14.6223	14.7252	14.7477	16.2184	16.3094	15.0722	14.6984	15.8667	1.1683	2.24747	3.01773e-05	0.00248956
ENSMUSG00000039167	Adgrl4	adhesion G protein-coupled receptor L4	ProteinCodingRNA	4.92834	5.72602	5.35617	6.56263	5.28816	7.66449	5.33684	6.50509	1.16825	2.24739	0.0277484	0.219301
ENSMUSG00000026728	Vim	vimentin	ProteinCodingRNA	11.6582	12.4127	12.5885	13.4108	13.59	13.1618	12.2198	13.3875	1.16772	2.24656	1.59933e-05	0.00153952
ENSMUSG00000028080	Lrba	LPS-responsive beige-like anchor	ProteinCodingRNA	10.4889	11.0457	9.21955	12.2471	10.9534	11.0561	10.2514	11.4189	1.1675	2.24622	0.039585	0.266808
ENSMUSG00000046432	Bex3	brain expressed X-linked 3	ProteinCodingRNA	9.06797	9.32525	8.04287	10.3818	8.83255	10.718	8.81203	9.97746	1.16543	2.24301	0.0236584	0.200326
ENSMUSG00000094796	BC147527	cDNA sequence BC147527	ProteinCodingRNA	3.76778	3.60889	4.63264	5.6982	5.09021	4.71343	4.0031	5.16728	1.16418	2.24106	0.0333673	0.242957
ENSMUSG00000030859	Fam24a	family with sequence similarity 24, member A	ProteinCodingRNA	2.38047	3.48316	3.24827	3.95869	4.32462	4.31661	3.0373	4.19997	1.16267	2.23872	0.0489693	0.300426
ENSMUSG00000018381	Abi3	ABI gene family, member 3	ProteinCodingRNA	9.03749	9.20594	9.62728	10.2427	11.1583	9.9565	9.29024	10.4525	1.16227	2.23809	0.00133981	0.0345684
ENSMUSG00000061718	Ppp1r1b	protein phosphatase 1, regulatory (inhibitor) subunit 1B	ProteinCodingRNA	9.69416	10.1758	10.4622	11.9839	10.7162	11.1161	10.1107	11.2721	1.16136	2.23669	0.00159164	0.0388492
ENSMUSG00000019772	Vip	vasoactive intestinal polypeptide	ProteinCodingRNA	6.59036	7.23536	7.41824	8.07203	8.49868	8.15429	7.08132	8.24167	1.16035	2.23511	0.000263306	0.0117379
ENSMUSG00000022587	Ly6e	lymphocyte antigen 6 complex, locus E	ProteinCodingRNA	8.64121	7.20581	7.50182	7.82997	9.246	9.75179	7.78295	8.94259	1.15964	2.23402	0.0484444	0.298502
ENSMUSG00000026126	Ptpn18	protein tyrosine phosphatase, non-receptor type 18	ProteinCodingRNA	5.7626	6.64053	6.92757	8.00358	7.79072	7.01434	6.44356	7.60288	1.15932	2.23352	0.0109915	0.129095
ENSMUSG00000018774	Cd68	CD68 antigen	ProteinCodingRNA	7.60381	8.24999	8.53138	9.37727	10.1009	8.38052	8.12839	9.28622	1.15782	2.23121	0.0113642	0.131755
ENSMUSG00000101972	Hist1h3i	histone cluster 1, H3i	ProteinCodingRNA	7.02255	7.677	7.95662	8.74879	8.63218	8.74819	7.55206	8.70972	1.15766	2.23096	0.000192321	0.00939736
ENSMUSG00000018501	Ncor1	nuclear receptor co-repressor 1	ProteinCodingRNA	8.91291	9.75397	9.17781	11.2316	11.2923	8.79333	9.28156	10.4391	1.1575	2.23071	0.0169239	0.165585
ENSMUSG00000037405	Icam1	intercellular adhesion molecule 1	ProteinCodingRNA	8.66633	9.06495	9.45273	10.4118	10.5225	9.71797	9.06134	10.2174	1.15609	2.22853	0.000440684	0.0166898
ENSMUSG00000041012	Cmtm8	CKLF-like MARVEL transmembrane domain containing 8	ProteinCodingRNA	4.9933	6.13423	5.72421	6.78284	6.95701	6.57942	5.61725	6.77309	1.15584	2.22814	0.00372093	0.0664929
ENSMUSG00000026574	Dpt	dermatopontin	ProteinCodingRNA	6.73032	7.25473	7.24308	8.31735	8.20739	8.17018	7.07604	8.23164	1.1556	2.22777	7.30912e-07	0.000144092
ENSMUSG00000026782	Abi2	abl-interactor 2	ProteinCodingRNA	9.9072	10.2257	11.3278	11.1309	11.5279	12.2607	10.4869	11.6398	1.1529	2.22361	0.0176	0.168957
ENSMUSG00000049686	Orai1	ORAI calcium release-activated calcium modulator 1	ProteinCodingRNA	9.00636	8.2644	8.21786	9.99054	10.0266	8.92712	8.4962	9.64808	1.15188	2.22203	0.0046456	0.0763684
ENSMUSG00000063445	Nmral1	NmrA-like family domain containing 1	ProteinCodingRNA	6.20794	4.93211	5.41485	6.75535	6.86079	6.39345	5.5183	6.66986	1.15156	2.22154	0.0131871	0.143445
ENSMUSG00000058755	Osm	oncostatin M	ProteinCodingRNA	3.43516	3.60889	3.48578	3.95869	5.95698	4.06798	3.50994	4.66122	1.15128	2.22111	0.0428027	0.278785
ENSMUSG00000031554	Adam5	a disintegrin and metallopeptidase domain 5	ProteinCodingRNA	3.00212	4.11202	3.9499	4.8083	4.58768	5.11465	3.68801	4.83688	1.14887	2.2174	0.0278973	0.219859
ENSMUSG00000101860	Mindy4b-ps	MINDY lysine 48 deubiquitinase 4B, pseudogene	ProteinCodingRNA	4.9933	3.83159	5.12966	5.18316	6.2882	5.92916	4.65151	5.80017	1.14866	2.21708	0.0380804	0.261312
ENSMUSG00000029430	Ran	RAN, member RAS oncogene family	ProteinCodingRNA	11.6563	11.5973	11.7045	12.374	12.5393	13.4892	11.6527	12.8008	1.14811	2.21623	6.64573e-05	0.00446717
ENSMUSG00000029475	Kdm2b	lysine (K)-specific demethylase 2B	ProteinCodingRNA	4.92834	5.51736	5.70082	8.30792	5.78414	5.49702	5.38217	6.52969	1.14752	2.21533	0.0365265	0.254971
ENSMUSG00000039488	Cntn5	contactin 5	ProteinCodingRNA	4.46174	4.19457	3.9499	3.8589	4.64658	7.53961	4.20207	5.34836	1.14629	2.21344	0.0375336	0.259185
ENSMUSG00000002985	Apoe	apolipoprotein E	ProteinCodingRNA	13.4033	14.2366	13.7658	15.6324	14.7757	14.4352	13.8019	14.9477	1.14585	2.21277	0.000442148	0.0167075
ENSMUSG00000050377	Il31ra	interleukin 31 receptor A	ProteinCodingRNA	4.55075	3.83159	5.09419	5.80931	5.17268	5.92916	4.49218	5.63705	1.14487	2.21127	0.0282796	0.221759
ENSMUSG00000026288	Inpp5d	inositol polyphosphate-5-phosphatase D	ProteinCodingRNA	7.48461	7.40963	6.91746	8.17936	9.09029	7.97297	7.27057	8.41421	1.14364	2.20938	0.00289925	0.0570354
ENSMUSG00000024679	Ms4a6d	membrane-spanning 4-domains, subfamily A, member 6D	ProteinCodingRNA	6.87523	6.85874	7.06216	8.69915	7.9801	7.54774	6.93204	8.07566	1.14362	2.20935	0.00128338	0.0336881
ENSMUSG00000037400	Atp11b	ATPase, class VI, type 11B	ProteinCodingRNA	10.4107	10.4386	9.44923	9.93496	12.0608	11.7324	10.0995	11.2427	1.14318	2.20868	0.0156446	0.158202
ENSMUSG00000041594	Tmtc4	transmembrane and tetratricopeptide repeat containing 4	ProteinCodingRNA	10.2439	9.69847	10.1433	11.193	11.5617	10.7597	10.0286	11.1715	1.14293	2.20829	4.90783e-05	0.0035424
ENSMUSG00000057969	Sema3b	sema domain, immunoglobulin domain (Ig), short basic domain, secreted, (semaphorin) 3B	ProteinCodingRNA	5.11505	5.48492	5.47124	6.66959	6.21225	6.6108	5.35707	6.49754	1.14047	2.20453	0.000217839	0.0102165
ENSMUSG00000040747	Cd53	CD53 antigen	ProteinCodingRNA	9.59038	9.8684	9.80096	10.8219	11.2335	10.6221	9.75325	10.8925	1.13926	2.20268	1.45257e-07	3.68789e-05
ENSMUSG00000114456	Hist1h2bh	histone cluster 1, H2bh	ProteinCodingRNA	5.47485	5.93254	5.99812	6.8623	6.67523	7.28138	5.80184	6.93964	1.1378	2.20045	0.000398362	0.0155249
ENSMUSG00000034116	Vav1	vav 1 oncogene	ProteinCodingRNA	8.60009	9.28578	9.25009	10.1847	10.6867	9.67408	9.04532	10.1818	1.13649	2.19846	0.00093472	0.0275007
ENSMUSG00000000561	Wdr77	WD repeat domain 77	ProteinCodingRNA	7.57226	8.59966	7.56796	8.77298	8.87934	9.49015	7.91329	9.04749	1.1342	2.19496	0.0079738	0.105837
ENSMUSG00000006519	Cyba	cytochrome b-245, alpha polypeptide	ProteinCodingRNA	7.86039	8.39232	8.4068	9.52906	9.76438	8.76572	8.21984	9.35305	1.13321	2.19347	0.0007862	0.0245517
ENSMUSG00000042032	Mat2b	methionine adenosyltransferase II, beta	ProteinCodingRNA	9.14503	11.0657	10.4682	11.2403	11.3925	11.4387	10.2263	11.3571	1.13083	2.18985	0.039252	0.265619
ENSMUSG00000036473	Tbc1d24	TBC1 domain family, member 24	ProteinCodingRNA	6.36346	7.2833	6.19514	7.85609	7.47855	7.89864	6.61396	7.74443	1.13046	2.18929	0.00665781	0.0947255
ENSMUSG00000069793	Slfn9	schlafen 9	ProteinCodingRNA	7.36698	7.70543	7.04368	8.84321	9.54779	7.11626	7.37203	8.50242	1.13039	2.18918	0.020362	0.183906
ENSMUSG00000024563	Smad2	SMAD family member 2	ProteinCodingRNA	5.60526	7.15518	7.1683	7.66248	7.59528	8.06081	6.64291	7.77286	1.12994	2.1885	0.0397916	0.267649
ENSMUSG00000013974	Mcemp1	mast cell expressed membrane protein 1	ProteinCodingRNA	4.78893	5.15462	5.93937	6.97384	5.88543	6.41138	5.29431	6.42355	1.12924	2.18744	0.0248912	0.206175
ENSMUSG00000063550	Nup98	nucleoporin 98	ProteinCodingRNA	8.24749	8.02598	8.0796	9.54118	9.90521	8.29133	8.11769	9.24591	1.12822	2.18588	0.00431837	0.0732155
ENSMUSG00000054387	Mdm4	transformed mouse 3T3 cell double minute 4	ProteinCodingRNA	5.51964	5.27333	5.295	8.17936	5.28816	6.00198	5.36266	6.48983	1.12718	2.18431	0.0320979	0.237985
ENSMUSG00000031931	Ankrd49	ankyrin repeat domain 49	ProteinCodingRNA	7.08349	8.36139	8.71188	9.03546	8.96861	9.53378	8.05225	9.17928	1.12703	2.18409	0.0309921	0.233065
ENSMUSG00000025431	Crisp1	cysteine-rich secretory protein 1	ProteinCodingRNA	4.46174	3.72453	3.11304	5.00787	4.64658	5.02432	3.76644	4.89292	1.12648	2.18326	0.0367668	0.25599
ENSMUSG00000020530	Ggnbp2	gametogenetin binding protein 2	ProteinCodingRNA	6.41178	7.09198	7.38926	8.644	7.51061	8.11653	6.96434	8.09038	1.12604	2.18259	0.00808644	0.106742
ENSMUSG00000024302	Dtna	dystrobrevin alpha	ProteinCodingRNA	7.3171	7.41824	7.37455	8.021	8.44162	9.02354	7.36997	8.49539	1.12542	2.18165	0.00034041	0.0139346
ENSMUSG00000026247	Ecel1	endothelin converting enzyme-like 1	ProteinCodingRNA	9.593	9.85577	9.74631	10.6243	11.0383	10.9068	9.7317	10.8565	1.12479	2.18069	7.01709e-11	4.06134e-08
ENSMUSG00000054252	Fgfr3	fibroblast growth factor receptor 3	ProteinCodingRNA	8.89602	10.7196	10.6053	10.9025	11.5521	11.1378	10.0736	11.1975	1.12385	2.17927	0.0487564	0.299705
ENSMUSG00000024799	Tm7sf2	transmembrane 7 superfamily member 2	ProteinCodingRNA	8.65633	8.65537	8.8512	9.22776	10.2871	10.0192	8.72097	9.84469	1.12372	2.17909	0.000269289	0.0118978
ENSMUSG00000039713	Plekhg5	pleckstrin homology domain containing, family G (with RhoGef domain) member 5	ProteinCodingRNA	8.36874	8.94489	8.96603	10.6664	8.73075	10.2535	8.75988	9.88355	1.12367	2.17901	0.0103148	0.12409
ENSMUSG00000007833	Aldh16a1	aldehyde dehydrogenase 16 family, member A1	ProteinCodingRNA	7.2389	6.96838	6.72217	7.74167	7.60273	8.95489	6.97648	8.09976	1.12328	2.17842	0.00749004	0.1018
ENSMUSG00000054263	Lifr	leukemia inhibitory factor receptor	ProteinCodingRNA	9.73034	9.70553	10.61	11.9204	10.7282	10.7667	10.0153	11.1384	1.12315	2.17822	0.00782963	0.104629
ENSMUSG00000035642	Aamdc	adipogenesis associated Mth938 domain containing	ProteinCodingRNA	4.46174	4.27265	5.26341	5.78232	5.36032	6.22115	4.66593	5.78793	1.122	2.17648	0.0215931	0.190289
ENSMUSG00000051375	Pcdh1	protocadherin 1	ProteinCodingRNA	4.55075	3.34542	2.96381	2.36644	3.90954	7.94862	3.62	4.74153	1.12154	2.17579	0.0455759	0.28837
ENSMUSG00000045948	Mrps12	mitochondrial ribosomal protein S12	ProteinCodingRNA	9.10518	9.90257	9.47531	10.5975	10.3134	10.921	9.49435	10.6106	1.11628	2.16787	0.000126627	0.00695131
ENSMUSG00000073411	H2-D1	histocompatibility 2, D region locus 1	ProteinCodingRNA	13.3741	13.9309	13.9481	15.4398	14.8406	14.3201	13.751	14.8668	1.11582	2.16717	0.000103555	0.00603984
ENSMUSG00000021822	Plau	plasminogen activator, urokinase	ProteinCodingRNA	7.7613	8.34341	8.75794	9.29135	9.84203	9.07226	8.28755	9.40188	1.11433	2.16495	0.0027839	0.0554781
ENSMUSG00000045725	Prr15	proline rich 15	ProteinCodingRNA	5.79939	6.09178	6.85525	7.21492	7.60273	7.27159	6.24881	7.36308	1.11427	2.16486	0.0056942	0.0864499
ENSMUSG00000020918	Kat2a	K(lysine) acetyltransferase 2A	ProteinCodingRNA	11.408	10.0759	9.83762	11.9192	10.7602	11.9834	10.4405	11.5543	1.11378	2.16411	0.0487856	0.299759
ENSMUSG00000049922	Slc35c1	solute carrier family 35, member C1	ProteinCodingRNA	9.72557	9.18085	9.46667	10.5984	10.7375	10.3704	9.4577	10.5688	1.1111	2.1601	9.76889e-07	0.000181769
ENSMUSG00000031826	Usp10	ubiquitin specific peptidase 10	ProteinCodingRNA	8.98655	9.20096	10.1226	11.2878	10.5235	9.83054	9.43669	10.5473	1.11058	2.15933	0.0175717	0.168792
ENSMUSG00000004933	Matk	megakaryocyte-associated tyrosine kinase	ProteinCodingRNA	6.82258	6.07008	6.41232	7.52273	7.15256	7.96085	6.43499	7.54538	1.11039	2.15903	0.00226626	0.0487779
ENSMUSG00000027667	Zfp639	zinc finger protein 639	ProteinCodingRNA	3.90915	5.19529	5.32591	6.26415	5.81014	5.68567	4.81011	5.91999	1.10987	2.15826	0.0373327	0.258334
ENSMUSG00000032329	Hmg20a	high mobility group 20A	ProteinCodingRNA	4.9933	4.19457	4.68126	6.69874	4.64658	5.85248	4.62304	5.7326	1.10956	2.15779	0.0369245	0.256737
ENSMUSG00000005087	Cd44	CD44 antigen	ProteinCodingRNA	9.48422	9.87467	10.2225	10.7859	11.4618	10.662	9.86045	10.9699	1.10943	2.1576	0.000398943	0.0155306
ENSMUSG00000040253	Gbp7	guanylate binding protein 7	ProteinCodingRNA	9.61639	9.66086	10.7144	11.6095	10.5332	11.1757	9.99722	11.1061	1.10892	2.15684	0.0109498	0.128797
ENSMUSG00000031540	Kat6a	K(lysine) acetyltransferase 6A	ProteinCodingRNA	11.152	10.3978	10.7526	11.4069	11.0465	13.1744	10.7675	11.8759	1.10845	2.15613	0.0125415	0.139319
ENSMUSG00000022897	Dyrk1a	dual-specificity tyrosine-(Y)-phosphorylation regulated kinase 1a	ProteinCodingRNA	5.68607	5.85852	6.09102	7.1946	6.87317	6.89195	5.87854	6.98657	1.10804	2.15552	5.13025e-05	0.00367197
ENSMUSG00000003812	Dnase2a	deoxyribonuclease II alpha	ProteinCodingRNA	10.2221	10.4628	9.26013	11.0412	11.2056	11.0222	9.98166	11.0897	1.10801	2.15548	0.00232395	0.0494942
ENSMUSG00000026670	Uap1	UDP-N-acetylglucosamine pyrophosphorylase 1	ProteinCodingRNA	7.83403	8.8041	8.79431	9.8449	9.32476	9.58406	8.47748	9.58457	1.10709	2.15411	0.00194937	0.0443378
ENSMUSG00000038975	Rabggtb	Rab geranylgeranyl transferase, b subunit	ProteinCodingRNA	5.28034	4.27265	4.30049	8.25982	4.75762	4.1557	4.61783	5.72438	1.10655	2.1533	0.043674	0.281534
ENSMUSG00000089832	Shkbp1	Sh3kbp1 binding protein 1	ProteinCodingRNA	6.6917	7.97434	7.20202	8.33603	8.75437	8.08894	7.28935	8.39311	1.10376	2.14914	0.0131712	0.143353
ENSMUSG00000007041	Clic1	chloride intracellular channel 1	ProteinCodingRNA	9.20111	10.2525	10.0117	10.8835	11.2129	10.6797	9.82175	10.9254	1.10362	2.14893	0.00108746	0.0302015
ENSMUSG00000040472	Rabggta	Rab geranylgeranyl transferase, a subunit	ProteinCodingRNA	5.97047	6.15499	6.69874	7.14249	7.1321	7.85998	6.27474	7.37819	1.10346	2.14869	0.00329035	0.0618281
ENSMUSG00000028048	Gba	glucosidase, beta, acid	ProteinCodingRNA	7.25223	7.50167	7.02497	8.20499	8.56888	8.31534	7.25962	8.36307	1.10345	2.14868	4.55995e-06	0.000603547
ENSMUSG00000032892	Rangrf	RAN guanine nucleotide release factor	ProteinCodingRNA	7.5291	7.47714	7.54844	8.1999	8.43745	9.22709	7.51823	8.62148	1.10325	2.14839	0.000746736	0.0237082
ENSMUSG00000051439	Cd14	CD14 antigen	ProteinCodingRNA	8.12963	8.88089	8.74371	10.1268	9.77101	9.16503	8.58474	9.68763	1.10289	2.14784	0.00153116	0.0377267
ENSMUSG00000047230	Cldn2	claudin 2	ProteinCodingRNA	3.76778	4.41717	3.48578	4.37464	5.32469	5.27994	3.89024	4.99309	1.10285	2.14779	0.0328249	0.240868
ENSMUSG00000033970	Rfc3	replication factor C (activator 1) 3	ProteinCodingRNA	6.84034	7.58053	6.89702	8.40841	7.81018	8.40757	7.10596	8.20872	1.10276	2.14765	0.00139277	0.035585
ENSMUSG00000032518	Rpsa	ribosomal protein SA	ProteinCodingRNA	12.4976	12.4744	13.5433	13.5523	14.286	13.9819	12.8384	13.9401	1.10162	2.14596	0.0023648	0.049936
ENSMUSG00000030711	Sult1a1	sulfotransferase family 1A, phenol-preferring, member 1	ProteinCodingRNA	8.42868	9.87311	9.5344	10.9304	9.80049	10.4066	9.27873	10.3792	1.10044	2.1442	0.0227329	0.195979
ENSMUSG00000029561	Oasl2	2-5 oligoadenylate synthetase-like 2	ProteinCodingRNA	8.8875	9.62782	9.71892	11.0923	10.4786	9.95955	9.41141	10.5101	1.09871	2.14164	0.00333861	0.0623294
ENSMUSG00000024965	Fermt3	fermitin family member 3	ProteinCodingRNA	8.9461	9.36143	9.25612	10.214	10.6148	10.0309	9.18788	10.2866	1.09867	2.14157	3.08934e-06	0.000444406
ENSMUSG00000028414	Fktn	fukutin	ProteinCodingRNA	10.5986	9.89024	9.95349	10.3952	12.6994	10.6394	10.1474	11.2447	1.09721	2.1394	0.0190574	0.176987
ENSMUSG00000021738	Atxn7	ataxin 7	ProteinCodingRNA	9.8226	9.72995	9.13044	9.85303	11.1778	10.9373	9.561	10.656	1.09504	2.13619	0.00392026	0.0687702
ENSMUSG00000023046	Igfbp6	insulin-like growth factor binding protein 6	ProteinCodingRNA	7.5291	7.93286	8.32884	9.02399	9.26727	8.78304	7.93027	9.02477	1.0945	2.13539	0.000320778	0.0134259
ENSMUSG00000018572	Phf23	PHD finger protein 23	ProteinCodingRNA	9.31666	9.0484	9.55084	10.5402	11.0056	9.65351	9.3053	10.3998	1.09449	2.13538	0.00236205	0.0499305
ENSMUSG00000031516	Dctn6	dynactin 6	ProteinCodingRNA	9.29428	9.20843	9.02843	11.2557	9.68231	9.87322	9.17705	10.2704	1.09336	2.13371	0.00632079	0.0917386
ENSMUSG00000026547	Tagln2	transgelin 2	ProteinCodingRNA	10.0854	10.5139	10.2509	11.4283	11.5454	11.1525	10.2834	11.3754	1.092	2.13169	5.10665e-09	2.03296e-06
ENSMUSG00000064264	Zfp428	zinc finger protein 428	ProteinCodingRNA	8.86598	8.0594	8.14606	9.33611	9.46635	9.54398	8.35715	9.44881	1.09167	2.1312	0.000494709	0.0180119
ENSMUSG00000075031	Hist1h2bb	histone cluster 1, H2bb	ProteinCodingRNA	6.23505	6.8332	6.92757	8.22517	7.62487	7.4207	6.66527	7.75691	1.09164	2.13116	0.00223506	0.0484309
ENSMUSG00000073940	Hbb-bt	hemoglobin, beta adult t chain	ProteinCodingRNA	11.6066	11.9843	11.615	13.4851	13.1625	11.8306	11.7353	12.8261	1.09079	2.12991	0.00189839	0.0435985
ENSMUSG00000012428	Steap4	STEAP family member 4	ProteinCodingRNA	7.37918	8.34341	8.51135	9.50037	9.79887	8.20658	8.07798	9.1686	1.09062	2.12966	0.0244015	0.20379
ENSMUSG00000090553	Snrpe	small nuclear ribonucleoprotein E	ProteinCodingRNA	8.4692	8.41832	8.44953	9.43256	9.54199	9.63264	8.44569	9.53573	1.09004	2.1288	1.19671e-14	1.1174e-11
ENSMUSG00000067049	Unc93a	unc-93 homolog A (C. elegans)	ProteinCodingRNA	3.61103	3.72453	2.79734	4.22233	4.58768	4.59289	3.37763	4.46763	1.09	2.12874	0.0372492	0.258034
ENSMUSG00000060703	Cd302	CD302 antigen	ProteinCodingRNA	6.31346	7.0593	6.33845	6.93761	8.49868	7.53961	6.5704	7.65863	1.08823	2.12613	0.0187255	0.175052
ENSMUSG00000044103	Il1f9	interleukin 1 family, member 9	ProteinCodingRNA	8.07065	7.62586	8.03353	8.83667	9.44784	8.70158	7.91001	8.99536	1.08535	2.12189	0.000354236	0.014313
ENSMUSG00000032436	Cmtm7	CKLF-like MARVEL transmembrane domain containing 7	ProteinCodingRNA	7.15621	7.70543	7.70947	8.83667	8.71363	8.27673	7.5237	8.60901	1.08531	2.12183	0.000141322	0.00750915
ENSMUSG00000031157	Pqbp1	polyglutamine binding protein 1	ProteinCodingRNA	8.42279	8.30212	8.6491	8.73829	9.0554	10.8347	8.45801	9.54281	1.0848	2.12109	0.0174797	0.168312
ENSMUSG00000025899	Alkbh8	alkB homolog 8, tRNA methyltransferase	ProteinCodingRNA	6.26166	6.46873	5.74723	7.64761	5.55736	8.52341	6.15921	7.24279	1.08359	2.1193	0.0372098	0.257865
ENSMUSG00000030560	Ctsc	cathepsin C	ProteinCodingRNA	9.22159	10.1682	10.2509	11.1289	11.1002	10.6564	9.88022	10.9618	1.0816	2.11638	0.00170155	0.0404083
ENSMUSG00000091705	H2-Q2	histocompatibility 2, Q region locus 2	ProteinCodingRNA	7.15621	7.69129	8.11985	9.26723	8.55357	8.38959	7.65578	8.7368	1.08102	2.11553	0.00618708	0.0906047
ENSMUSG00000021756	Il6st	interleukin 6 signal transducer	ProteinCodingRNA	8.84414	9.24035	9.28787	10.9009	9.3315	10.3795	9.12412	10.204	1.07986	2.11383	0.00476156	0.0774686
ENSMUSG00000038618	Rassf7	Ras association (RalGDS/AF-6) domain family (N-terminal) member 7	ProteinCodingRNA	4.71382	5.27333	5.32591	6.32151	6.06888	6.15882	5.10435	6.18307	1.07872	2.11216	0.00111425	0.0307309
ENSMUSG00000004994	Ccdc130	coiled-coil domain containing 130	ProteinCodingRNA	6.41178	7.13442	5.89883	6.82312	8.03625	7.82027	6.48168	7.55988	1.0782	2.1114	0.0299667	0.228822
ENSMUSG00000001127	Araf	Araf proto-oncogene, serine/threonine kinase	ProteinCodingRNA	8.62593	9.95827	9.83628	10.7825	10.567	10.2963	9.47349	10.5486	1.07511	2.10688	0.0118438	0.134745
ENSMUSG00000031431	Tsc22d3	TSC22 domain family, member 3	ProteinCodingRNA	9.2975	9.56908	9.541	10.7576	10.6258	10.2473	9.46919	10.5435	1.07435	2.10578	1.15751e-07	3.04062e-05
ENSMUSG00000030530	Furin	furin (paired basic amino acid cleaving enzyme)	ProteinCodingRNA	11.4649	11.9318	10.2689	12.3339	12.3402	12.2132	11.2219	12.2958	1.07386	2.10506	0.0203463	0.183812
ENSMUSG00000026095	Asnsd1	asparagine synthetase domain containing 1	ProteinCodingRNA	6.36346	7.49354	6.54959	8.87549	7.1321	7.61892	6.8022	7.8755	1.07331	2.10425	0.0434785	0.280948
ENSMUSG00000041763	Tpp2	tripeptidyl peptidase II	ProteinCodingRNA	11.6904	11.0345	10.8206	12.7276	12.5313	11.506	11.1818	12.255	1.07311	2.10396	0.00391391	0.0686952
ENSMUSG00000026836	Acvr1	activin A receptor, type 1	ProteinCodingRNA	8.4749	9.11879	8.39227	9.0915	9.26492	10.8463	8.66199	9.73425	1.07226	2.10273	0.0195726	0.179748
ENSMUSG00000034818	Celf5	CUGBP, Elav-like family member 5	ProteinCodingRNA	6.67199	6.72627	7.21858	8.38169	6.95701	8.49426	6.87228	7.94432	1.07204	2.1024	0.0135799	0.145975
ENSMUSG00000002032	Tmem25	transmembrane protein 25	ProteinCodingRNA	8.32524	10.0691	9.37543	10.1468	10.2013	10.6356	9.25658	10.3279	1.0713	2.10132	0.0429294	0.279175
ENSMUSG00000036699	Zcchc12	zinc finger, CCHC domain containing 12	ProteinCodingRNA	9.65455	10.6932	9.65493	10.1455	10.7694	12.2994	10.0009	11.0714	1.07053	2.10021	0.030531	0.231118
ENSMUSG00000000628	Hk2	hexokinase 2	ProteinCodingRNA	9.37572	9.47931	9.86023	10.5671	11.1282	10.2297	9.57175	10.6417	1.06994	2.09934	0.000299603	0.0127963
ENSMUSG00000025492	Ifitm3	interferon induced transmembrane protein 3	ProteinCodingRNA	9.19076	10.5672	10.5117	11.7318	11.0561	10.6871	10.0899	11.1583	1.06843	2.09715	0.0236759	0.200408
ENSMUSG00000021624	Cd180	CD180 antigen	ProteinCodingRNA	7.95311	7.82038	7.83833	9.33147	9.68407	7.79999	7.87061	8.93851	1.0679	2.09638	0.0113677	0.131766
ENSMUSG00000026313	Hdac4	histone deacetylase 4	ProteinCodingRNA	6.71114	7.00315	7.15975	7.42142	9.21715	7.43829	6.95801	8.02562	1.06761	2.09596	0.0224345	0.1945
ENSMUSG00000033382	Trappc8	trafficking protein particle complex 8	ProteinCodingRNA	7.90328	8.1909	8.85385	8.68465	9.26727	10.1978	8.31601	9.38322	1.06722	2.09539	0.0179962	0.171068
ENSMUSG00000020399	Havcr2	hepatitis A virus cellular receptor 2	ProteinCodingRNA	8.6713	9.02603	8.72933	9.65341	10.4259	9.54601	8.80888	9.87512	1.06624	2.09397	0.00043534	0.0165607
ENSMUSG00000091649	Phf11b	PHD finger protein 11B	ProteinCodingRNA	5.68607	6.27367	6.12657	7.65506	6.55739	7.07185	6.02877	7.09477	1.066	2.09362	0.00592906	0.0885137
ENSMUSG00000041420	Meis3	Meis homeobox 3	ProteinCodingRNA	8.405	8.22075	8.75511	8.83994	10.4217	9.31546	8.46028	9.52571	1.06543	2.09279	0.00986318	0.120572
ENSMUSG00000028641	P3h1	prolyl 3-hydroxylase 1	ProteinCodingRNA	5.56308	5.78049	6.33845	7.14249	7.36037	6.37529	5.89401	6.95938	1.06538	2.09271	0.00939372	0.116892
ENSMUSG00000026395	Ptprc	protein tyrosine phosphatase, receptor type, C	ProteinCodingRNA	7.60381	8.0649	8.39227	9.47109	9.32476	8.46021	8.02033	9.08535	1.06503	2.09221	0.00413086	0.0711332
ENSMUSG00000054626	Xlr	X-linked lymphocyte-regulated	ProteinCodingRNA	3.90915	4.19457	3.78172	5.09818	5.21221	4.77012	3.96181	5.02684	1.06502	2.0922	0.0103507	0.124341
ENSMUSG00000037339	Fam53a	family with sequence similarity 53, member A	ProteinCodingRNA	7.92008	7.04825	6.97709	8.07759	9.65925	7.40288	7.31514	8.37991	1.06477	2.09183	0.0439589	0.28263
ENSMUSG00000028789	Azin2	antizyme inhibitor 2	ProteinCodingRNA	6.59036	7.42681	7.5153	7.20479	9.13469	8.38052	7.17749	8.24	1.06251	2.08856	0.0298818	0.228462
ENSMUSG00000043008	Klhl6	kelch-like 6	ProteinCodingRNA	7.78901	8.02598	8.01468	8.95013	9.41222	8.65342	7.94322	9.00526	1.06203	2.08787	8.46331e-05	0.00524286
ENSMUSG00000025089	Gfra1	glial cell line derived neurotrophic factor family receptor alpha 1	ProteinCodingRNA	4.86032	5.66942	5.09419	5.75482	6.98009	6.0713	5.20798	6.26874	1.06076	2.08603	0.0218874	0.191618
ENSMUSG00000049037	Clec4a1	C-type lectin domain family 4, member a1	ProteinCodingRNA	5.38087	6.25455	6.50976	7.68451	7.19264	6.44659	6.0484	7.10791	1.05952	2.08423	0.0277915	0.219421
ENSMUSG00000071478	Hist1h2ad	histone cluster 1, H2ad	ProteinCodingRNA	4.92834	5.75351	5.76989	6.20441	6.81016	6.6108	5.48391	6.54179	1.05788	2.08187	0.00621845	0.0908959
ENSMUSG00000025736	Jmjd8	jumonji domain containing 8	ProteinCodingRNA	7.32973	8.21582	7.28301	8.33138	8.72734	8.94261	7.60952	8.66711	1.05759	2.08145	0.00602576	0.0893727
ENSMUSG00000025069	Gsto2	glutathione S-transferase omega 2	ProteinCodingRNA	6.84034	6.31115	6.74522	7.14249	8.07964	7.84687	6.63224	7.68967	1.05743	2.08122	0.00268449	0.0542337
ENSMUSG00000034308	Sdr42e1	short chain dehydrogenase/reductase family 42E, member 1	ProteinCodingRNA	8.51969	7.46056	8.92371	9.28896	9.27196	9.51524	8.30132	9.35872	1.0574	2.08118	0.0249299	0.206306
ENSMUSG00000043259	Fam13c	family with sequence similarity 13, member C	ProteinCodingRNA	10.7555	9.23549	10.5184	11.0694	11.0796	11.5262	10.1698	11.2251	1.05528	2.07811	0.0275731	0.218578
ENSMUSG00000068699	Flnc	filamin C, gamma	ProteinCodingRNA	10.2931	10.4269	10.4027	10.8086	12.2705	11.2068	10.3743	11.4286	1.05438	2.07682	0.00243388	0.0509605
ENSMUSG00000047013	Fbxo41	F-box protein 41	ProteinCodingRNA	7.4387	8.19591	8.45304	8.60218	8.73415	9.9131	8.02922	9.08314	1.05392	2.07617	0.0202513	0.183434
ENSMUSG00000051504	Siglech	sialic acid binding Ig-like lectin H	ProteinCodingRNA	6.06416	6.02568	6.29224	7.29348	7.16268	7.08308	6.12736	7.17975	1.05239	2.07396	1.16186e-05	0.00121275
ENSMUSG00000069267	Hist1h3b	histone cluster 1, H3b	ProteinCodingRNA	5.97047	6.58039	6.87629	7.98002	7.73753	6.86618	6.47572	7.52791	1.05219	2.07368	0.0129551	0.142023
ENSMUSG00000044433	Camsap3	calmodulin regulated spectrin-associated protein family, member 3	ProteinCodingRNA	8.23411	9.32753	9.24201	9.62141	10.3516	9.98222	8.93455	9.98506	1.05051	2.07126	0.00761033	0.102983
ENSMUSG00000056220	Pla2g4a	phospholipase A2, group IVA (cytosolic, calcium-dependent)	ProteinCodingRNA	8.26074	8.20092	8.19711	10.3245	8.93947	8.54388	8.21959	9.26929	1.0497	2.07009	0.0128603	0.141332
ENSMUSG00000015943	Bola1	bolA-like 1 (E. coli)	ProteinCodingRNA	7.60381	7.2927	7.53527	8.29843	8.80696	8.4688	7.47726	8.52473	1.04747	2.0669	1.66487e-05	0.00158222
ENSMUSG00000015027	Galns	galactosamine (N-acetyl)-6-sulfate sulfatase	ProteinCodingRNA	8.9087	8.7942	7.53527	9.3952	9.89157	9.09186	8.41273	9.45954	1.04682	2.06596	0.0328196	0.240865
ENSMUSG00000071713	Csf2rb	colony stimulating factor 2 receptor, beta, low-affinity (granulocyte-macrophage)	ProteinCodingRNA	8.58437	8.66987	9.54757	10.6719	10.2062	9.06378	8.93394	9.98064	1.0467	2.0658	0.0236288	0.20024
ENSMUSG00000033417	Cacul1	CDK2 associated, cullin domain 1	ProteinCodingRNA	10.1686	9.73168	10.1004	10.9434	10.8126	11.3824	10.0002	11.0461	1.04592	2.06468	1.07533e-05	0.00115297
ENSMUSG00000063787	Chchd1	coiled-coil-helix-coiled-coil-helix domain containing 1	ProteinCodingRNA	8.78574	10.2952	10.0676	10.5701	10.5047	11.2087	9.71618	10.7612	1.04498	2.06334	0.030095	0.229404
ENSMUSG00000037628	Cdkn3	cyclin-dependent kinase inhibitor 3	ProteinCodingRNA	5.72484	4.93211	5.72421	5.88737	6.95701	6.67159	5.46039	6.50532	1.04493	2.06327	0.0175289	0.168529
ENSMUSG00000023150	Ivns1abp	influenza virus NS1A binding protein	ProteinCodingRNA	6.45854	6.19564	6.85525	6.97384	7.823	7.84687	6.50315	7.5479	1.04476	2.06302	0.00490088	0.0788981
ENSMUSG00000021483	Cdk20	cyclin-dependent kinase 20	ProteinCodingRNA	6.6917	7.62586	7.88058	8.46466	9.31117	7.55582	7.39938	8.44388	1.04451	2.06266	0.0401727	0.268944
ENSMUSG00000034416	Pkd1l2	polycystic kidney disease 1 like 2	ProteinCodingRNA	6.0336	6.84603	5.72421	7.3312	6.87317	7.53143	6.20128	7.24527	1.04399	2.06192	0.0175746	0.168792
ENSMUSG00000072620	Slfn2	schlafen 2	ProteinCodingRNA	7.7613	8.22075	8.59303	9.74536	9.14749	8.8137	8.19169	9.23552	1.04383	2.06169	0.00416986	0.0715374
ENSMUSG00000035799	Twist1	twist basic helix-loop-helix transcription factor 1	ProteinCodingRNA	5.22732	4.19457	5.05783	6.26415	6.23161	5.11465	4.82657	5.87014	1.04357	2.06132	0.0382793	0.262146
ENSMUSG00000021876	Rnase4	ribonuclease, RNase A family 4	ProteinCodingRNA	9.963	10.3814	10.3207	10.9638	11.5396	11.2915	10.2217	11.265	1.04327	2.06089	1.655e-06	0.00027595
ENSMUSG00000051736	Fam229b	family with sequence similarity 229, member B	ProteinCodingRNA	5.90445	6.11316	6.56263	7.25473	7.69631	6.75822	6.19341	7.23642	1.043	2.06051	0.00545981	0.0841881
ENSMUSG00000026676	Ccdc3	coiled-coil domain containing 3	ProteinCodingRNA	10.3203	10.6816	10.8863	11.7047	11.6285	11.6834	10.6294	11.6722	1.04282	2.06025	7.48891e-09	2.83832e-06
ENSMUSG00000039182	AW209491	expressed sequence AW209491	ProteinCodingRNA	8.59487	7.93886	9.10394	8.35904	10.751	9.65539	8.54589	9.58849	1.0426	2.05993	0.0430766	0.279689
ENSMUSG00000023994	Nfya	nuclear transcription factor-Y alpha	ProteinCodingRNA	7.51811	7.40963	8.24237	10.011	8.05267	8.23203	7.72337	8.76524	1.04187	2.0589	0.0367293	0.255874
ENSMUSG00000018339	Gpx3	glutathione peroxidase 3	ProteinCodingRNA	10.4575	10.8605	10.7794	11.524	11.1877	12.5062	10.6991	11.7393	1.04018	2.05648	0.00188004	0.0432859
ENSMUSG00000028859	Csf3r	colony stimulating factor 3 receptor (granulocyte)	ProteinCodingRNA	8.94199	9.06495	9.51609	9.68654	10.7502	10.2068	9.17434	10.2145	1.04015	2.05645	0.00186905	0.0431684
ENSMUSG00000034403	Pja1	praja ring finger ubiquitin ligase 1	ProteinCodingRNA	10.1878	10.8972	10.8804	11.7641	11.5788	11.7408	10.6551	11.6946	1.03944	2.05543	1.06766e-05	0.00114946
ENSMUSG00000006014	Prg4	proteoglycan 4 (megakaryocyte stimulating factor, articular superficial zone protein)	ProteinCodingRNA	6.67199	6.34768	6.22824	9.91801	6.70325	5.74344	6.41597	7.4549	1.03893	2.0547	0.0321779	0.238318
ENSMUSG00000018566	Slc2a4	solute carrier family 2 (facilitated glucose transporter), member 4	ProteinCodingRNA	8.83087	9.54568	9.70135	10.26	10.0916	10.843	9.3593	10.3982	1.0389	2.05466	0.00222793	0.0483274
ENSMUSG00000015474	Ppt2	palmitoyl-protein thioesterase 2	ProteinCodingRNA	8.63104	7.93886	8.41761	7.08844	10.0363	10.9762	8.32917	9.36698	1.03781	2.05311	0.0338795	0.244933
ENSMUSG00000051331	Cacna1c	calcium channel, voltage-dependent, L type, alpha 1C subunit	ProteinCodingRNA	3.90915	3.48316	3.11304	2.855	2.58732	8.17543	3.50178	4.53925	1.03747	2.05262	0.0314032	0.234901
ENSMUSG00000029735	Tpk1	thiamine pyrophosphokinase	ProteinCodingRNA	7.1843	6.79403	7.84901	9.02687	8.246	7.66449	7.27578	8.31245	1.03667	2.05149	0.0276494	0.218869
ENSMUSG00000031139	Mcf2	mcf.2 transforming sequence	ProteinCodingRNA	9.81138	11.1431	10.3557	11.682	11.6889	11.0482	10.4367	11.473	1.03632	2.05099	0.0120608	0.136218
ENSMUSG00000028914	Casp9	caspase 9	ProteinCodingRNA	10.6884	9.36811	10.8098	11.0219	11.3609	11.591	10.2888	11.3246	1.03587	2.05035	0.0264068	0.212896
ENSMUSG00000029086	Prom1	prominin 1	ProteinCodingRNA	9.39988	9.2452	10.1215	9.95322	10.877	11.0381	9.58885	10.6228	1.03396	2.04763	0.00762622	0.103105
ENSMUSG00000001473	Tubb6	tubulin, beta 6 class V	ProteinCodingRNA	10.0148	10.3161	10.5653	10.954	12.0591	10.9823	10.2987	11.3318	1.03307	2.04637	0.00238374	0.0502287
ENSMUSG00000027995	Tlr2	toll-like receptor 2	ProteinCodingRNA	9.13067	9.08402	9.03312	10.2013	10.4196	9.72157	9.0826	10.1142	1.03157	2.04424	1.07981e-05	0.00115408
ENSMUSG00000018909	Arrb1	arrestin, beta 1	ProteinCodingRNA	9.24178	8.52585	8.77484	9.85303	10.1061	9.67222	8.84749	9.87712	1.02963	2.0415	0.000307366	0.0129916
ENSMUSG00000037541	Shank2	SH3/ankyrin domain gene 2	ProteinCodingRNA	8.57909	9.16046	9.34368	9.95171	9.71191	10.507	9.02774	10.0569	1.02912	2.04078	0.00162006	0.0392003
ENSMUSG00000032228	Tcf12	transcription factor 12	ProteinCodingRNA	6.84034	6.71233	6.65072	5.78232	8.62121	8.88602	6.73446	7.76319	1.02872	2.04022	0.0351347	0.249615
ENSMUSG00000060802	B2m	beta-2 microglobulin	ProteinCodingRNA	12.0708	13.1344	13.1379	14.29	13.7231	13.416	12.781	13.8097	1.02867	2.04014	0.00371312	0.0664252
ENSMUSG00000057315	Arhgap24	Rho GTPase activating protein 24	ProteinCodingRNA	7.12756	7.43532	7.6312	8.27925	8.17275	8.82712	7.39802	8.42637	1.02835	2.03969	0.000456537	0.0170726
ENSMUSG00000049044	Rapgef4	Rap guanine nucleotide exchange factor (GEF) 4	ProteinCodingRNA	7.75194	8.11874	8.71772	8.83667	9.51656	9.32021	8.19613	9.22448	1.02834	2.03968	0.00495537	0.0794267
ENSMUSG00000028362	Tnfsf8	tumor necrosis factor (ligand) superfamily, member 8	ProteinCodingRNA	6.73032	6.9085	7.81128	9.07769	8.19265	7.26174	7.15003	8.17736	1.02733	2.03825	0.0473637	0.295065
ENSMUSG00000007888	Crlf1	cytokine receptor-like factor 1	ProteinCodingRNA	6.09408	5.66942	5.85712	6.34014	8.56125	5.79899	5.87354	6.90012	1.02658	2.03719	0.043048	0.279574
ENSMUSG00000004552	Ctse	cathepsin E	ProteinCodingRNA	6.61121	7.32054	7.25116	8.81019	8.91572	6.53103	7.06097	8.08565	1.02468	2.03451	0.0376294	0.259547
ENSMUSG00000079055	Slc8a3	solute carrier family 8 (sodium/calcium exchanger), member 3	ProteinCodingRNA	10.0476	10.0317	10.3697	11.1442	11.0823	11.2946	10.1497	11.1737	1.02402	2.03357	2.17292e-10	1.16848e-07
ENSMUSG00000001288	Rarg	retinoic acid receptor, gamma	ProteinCodingRNA	6.89236	7.5958	7.57441	7.44742	9.13469	8.55198	7.35419	8.37803	1.02384	2.03333	0.0210634	0.187618
ENSMUSG00000089929	Bcl2a1b	B cell leukemia/lymphoma 2 related protein A1b	ProteinCodingRNA	6.76793	6.88384	6.30781	8.03821	7.771	7.22165	6.65319	7.67695	1.02376	2.03321	0.00239684	0.050426
ENSMUSG00000032324	Tspan3	tetraspanin 3	ProteinCodingRNA	9.49827	10.019	9.86419	9.65341	12.6566	10.1425	9.79382	10.8175	1.02366	2.03308	0.024905	0.206242
ENSMUSG00000017679	Ttpal	tocopherol (alpha) transfer protein-like	ProteinCodingRNA	7.2389	6.87134	7.32951	7.96809	8.25075	8.29133	7.14658	8.17006	1.02348	2.03281	3.25068e-05	0.00262689
ENSMUSG00000026227	2810459M11Rik	RIKEN cDNA 2810459M11 gene	ProteinCodingRNA	4.78893	4.41717	4.98223	5.6982	6.13208	5.42823	4.72944	5.75283	1.02339	2.0327	0.00912263	0.114786
ENSMUSG00000032582	Rbm6	RNA binding motif protein 6	ProteinCodingRNA	8.31892	8.46063	8.21373	8.78662	8.81018	10.4657	8.3311	9.35418	1.02309	2.03226	0.0166804	0.164244
ENSMUSG00000062727	Hist1h2bk	histone cluster 1, H2bk	ProteinCodingRNA	6.87523	7.25473	7.43959	8.32672	8.38653	7.92384	7.18985	8.21236	1.02251	2.03146	0.00018491	0.00911988
ENSMUSG00000079110	Capn3	calpain 3	ProteinCodingRNA	9.38785	9.68068	9.65341	10.2721	11.1302	10.3852	9.57398	10.5958	1.02187	2.03054	0.000291107	0.0125365
ENSMUSG00000020167	Tcf3	transcription factor 3	ProteinCodingRNA	6.28779	7.20581	6.57554	6.37668	7.02518	9.73231	6.68972	7.71139	1.02167	2.03027	0.0467113	0.292696
ENSMUSG00000081058	Hist2h3c2	histone cluster 2, H3c2	ProteinCodingRNA	6.76793	7.32054	7.40382	8.33603	8.22199	7.99692	7.1641	8.18498	1.02088	2.02916	0.000178362	0.00889731
ENSMUSG00000038793	Lefty1	left right determination factor 1	ProteinCodingRNA	6.50383	5.45174	5.81416	7.06624	6.81016	6.95445	5.92325	6.94361	1.02037	2.02844	0.00957159	0.118417
ENSMUSG00000079227	Ccr5	chemokine (C-C motif) receptor 5	ProteinCodingRNA	9.98712	9.88092	10.0259	10.8985	11.4887	10.5662	9.96464	10.9845	1.01983	2.02768	0.000141956	0.00753116
ENSMUSG00000029381	Shroom3	shroom family member 3	ProteinCodingRNA	8.96242	9.47519	9.898	10.9165	10.1715	10.3012	9.4452	10.4631	1.01785	2.02489	0.00350271	0.0641912
ENSMUSG00000027630	Tbl1xr1	transducin (beta)-like 1X-linked receptor 1	ProteinCodingRNA	8.64627	8.74712	8.50123	8.7453	11.3083	8.88923	8.63154	9.64762	1.01608	2.02241	0.0289626	0.224594
ENSMUSG00000033777	Tlr13	toll-like receptor 13	ProteinCodingRNA	8.87893	9.36811	9.33041	10.1717	10.6027	9.8504	9.19248	10.2083	1.0158	2.02203	0.000242817	0.01105
ENSMUSG00000042272	Sestd1	SEC14 and spectrin domains 1	ProteinCodingRNA	5.42863	5.41778	6.01719	6.79639	6.75769	6.3569	5.6212	6.63699	1.01579	2.02202	0.00316544	0.0603868
ENSMUSG00000062797	Hikeshi	heat shock protein nuclear import factor	ProteinCodingRNA	4.15609	4.19457	4.86084	4.91154	5.49462	5.85248	4.40383	5.41954	1.01571	2.0219	0.0296737	0.227583
ENSMUSG00000003484	Cyp4f18	cytochrome P450, family 4, subfamily f, polypeptide 18	ProteinCodingRNA	5.38087	5.54908	5.47124	7.12111	6.02516	6.30028	5.46706	6.48218	1.01512	2.02107	0.00855095	0.110629
ENSMUSG00000004105	Angptl2	angiopoietin-like 2	ProteinCodingRNA	9.5772	9.77927	10.0081	10.3637	11.6069	10.4376	9.78819	10.8027	1.01455	2.02027	0.00453518	0.0753857
ENSMUSG00000030930	Chst15	carbohydrate (N-acetylgalactosamine 4-sulfate 6-O) sulfotransferase 15	ProteinCodingRNA	9.34494	10.7565	10.6395	11.2502	11.2561	11.2769	10.247	11.2611	1.01407	2.01961	0.0181507	0.171916
ENSMUSG00000041355	Ssr2	signal sequence receptor, beta	ProteinCodingRNA	10.038	10.4355	9.59116	10.9304	11.3309	10.8397	10.0216	11.0337	1.01213	2.01689	0.000513461	0.0184914
ENSMUSG00000058715	Fcer1g	Fc receptor, IgE, high affinity I, gamma polypeptide	ProteinCodingRNA	7.90328	8.28809	8.07506	9.16907	9.7527	8.38052	8.08881	9.10076	1.01195	2.01664	0.00589107	0.0881385
ENSMUSG00000001794	Capns1	calpain, small subunit 1	ProteinCodingRNA	9.96907	10.7506	10.9936	11.1228	12.0455	11.5802	10.5711	11.5828	1.01175	2.01635	0.00485843	0.0784942
ENSMUSG00000025930	Msc	musculin	ProteinCodingRNA	5.87028	6.09178	6.39784	6.79639	7.3157	7.28138	6.11997	7.13115	1.01119	2.01557	0.000954248	0.027844
ENSMUSG00000056529	Ptafr	platelet-activating factor receptor	ProteinCodingRNA	7.42699	8.0316	8.12864	9.11061	9.34934	8.1596	7.86241	8.87319	1.01077	2.01499	0.00894515	0.113511
ENSMUSG00000028643	Svbp	small vasohibin binding protein	ProteinCodingRNA	7.32973	7.648	8.35904	8.80014	8.81018	8.75873	7.77892	8.78968	1.01076	2.01497	0.00458864	0.0759425
ENSMUSG00000044017	Adgrd1	adhesion G protein-coupled receptor D1	ProteinCodingRNA	6.95892	7.40096	7.12502	7.82337	8.63218	8.06081	7.16164	8.17212	1.01048	2.01459	0.00116912	0.0317343
ENSMUSG00000027333	Smox	spermine oxidase	ProteinCodingRNA	8.24749	8.85574	8.111	9.30564	9.64307	9.29628	8.40474	9.415	1.01025	2.01427	0.000571408	0.019794
ENSMUSG00000042198	Chchd7	coiled-coil-helix-coiled-coil-helix domain containing 7	ProteinCodingRNA	5.05546	5.02527	4.36143	5.376	5.95698	6.13744	4.81405	5.82347	1.00942	2.0131	0.0133579	0.144572
ENSMUSG00000027400	Pdyn	prodynorphin	ProteinCodingRNA	11.3323	11.3435	11.0526	11.8587	12.8678	12.0295	11.2428	12.252	1.00921	2.01281	0.000369173	0.0146797
ENSMUSG00000039109	F13a1	coagulation factor XIII, A1 subunit	ProteinCodingRNA	8.30619	9.38359	9.56872	10.5532	9.8577	9.87322	9.08617	10.0947	1.00855	2.01189	0.0206576	0.185613
ENSMUSG00000029819	Npy	neuropeptide Y	ProteinCodingRNA	8.75329	9.30449	9.05865	9.71	10.2626	10.1691	9.03881	10.0472	1.0084	2.01168	6.22119e-05	0.00427125
ENSMUSG00000068264	Ap5s1	adaptor-related protein 5 complex, sigma 1 subunit	ProteinCodingRNA	7.32973	7.93886	7.11621	7.95002	8.33821	9.11119	7.4616	8.46647	1.00487	2.00677	0.0142311	0.149811
ENSMUSG00000002064	Sdf2	stromal cell derived factor 2	ProteinCodingRNA	11.4147	11.4602	10.6123	12.0621	12.1234	12.3114	11.1624	12.1656	1.00323	2.00448	0.000263187	0.0117377
ENSMUSG00000028864	Hgf	hepatocyte growth factor	ProteinCodingRNA	7.7139	7.0593	6.58835	8.24012	8.03073	8.10004	7.12052	8.12363	1.00311	2.00431	0.0107985	0.127726
ENSMUSG00000003062	Stard3nl	STARD3 N-terminal like	ProteinCodingRNA	8.35644	8.12927	8.06135	9.75407	9.10349	8.69793	8.18236	9.18516	1.00281	2.0039	0.0020865	0.0462295
ENSMUSG00000030108	Slc6a13	solute carrier family 6 (neurotransmitter transporter, GABA), member 13	ProteinCodingRNA	8.63614	8.77085	9.22981	9.97125	10.0982	9.56816	8.87893	9.87921	1.00028	2.00039	0.000212533	0.0100589
ENSMUSG00000025270	Alas2	aminolevulinic acid synthase 2, erythroid	ProteinCodingRNA	7.55084	7.46056	8.19711	9.93496	9.39515	6.87912	7.73617	8.73641	1.00024	2.00033	0.0446433	0.285057
ENSMUSG00000023079	Gtf2ird1	general transcription factor II I repeat domain-containing 1	ProteinCodingRNA	7.9854	7.27384	8.18029	8.89452	8.69979	8.84373	7.81318	8.81268	0.999501	1.99931	0.00229961	0.0492475
ENSMUSG00000037206	Islr	immunoglobulin superfamily containing leucine-rich repeat	ProteinCodingRNA	8.69101	8.69135	9.59592	10.2026	10.3471	9.42544	8.99276	9.99172	0.998955	1.99855	0.0136349	0.146168
ENSMUSG00000032487	Ptgs2	prostaglandin-endoperoxide synthase 2	ProteinCodingRNA	8.9461	8.82692	9.51441	10.9495	9.85302	9.48169	9.09581	10.0947	0.998911	1.99849	0.0154407	0.157208
ENSMUSG00000068129	Cst7	cystatin F (leukocystatin)	ProteinCodingRNA	5.47485	5.72602	5.19808	7.14249	6.93355	5.31847	5.46632	6.46484	0.998517	1.99794	0.0334134	0.243046
ENSMUSG00000031780	Ccl17	chemokine (C-C motif) ligand 17	ProteinCodingRNA	6.09408	6.15499	6.01719	7.09941	6.67523	7.48138	6.08876	7.08534	0.996584	1.99527	0.0013045	0.0340495
ENSMUSG00000041845	Rhod	ras homolog family member D	ProteinCodingRNA	6.15213	5.31082	5.99812	6.53055	7.00281	6.91728	5.82036	6.81688	0.996521	1.99518	0.00639797	0.0923851
ENSMUSG00000041827	Oasl1	2-5 oligoadenylate synthetase-like 1	ProteinCodingRNA	5.47485	6.45204	5.72421	6.7414	7.69631	6.20067	5.8837	6.87946	0.995759	1.99413	0.0428342	0.278831
ENSMUSG00000042688	Mapk6	mitogen-activated protein kinase 6	ProteinCodingRNA	7.1843	7.2927	7.11621	8.62514	7.85457	8.10004	7.19774	8.19325	0.995514	1.99379	0.000482153	0.0176549
ENSMUSG00000055707	Klhl26	kelch-like 26	ProteinCodingRNA	6.50383	6.64053	6.01719	8.54713	6.61751	6.9787	6.38718	7.38112	0.993934	1.99161	0.0390442	0.264771
ENSMUSG00000008373	Prpf31	pre-mRNA processing factor 31	ProteinCodingRNA	10.0891	10.1228	10.6123	11.4848	10.6981	11.6207	10.2747	11.2679	0.993135	1.99051	0.000996009	0.0285515
ENSMUSG00000026860	Sh3glb2	SH3-domain GRB2-like endophilin B2	ProteinCodingRNA	7.9117	8.31602	8.51806	8.67368	9.37787	9.67222	8.24859	9.24126	0.992665	1.98986	0.00319404	0.060763
ENSMUSG00000098112	Bin2	bridging integrator 2	ProteinCodingRNA	8.77654	9.25966	9.17144	9.80524	10.6212	9.75706	9.06921	10.0612	0.99196	1.98889	0.0015162	0.0374524
ENSMUSG00000045180	Shroom2	shroom family member 2	ProteinCodingRNA	12.4693	12.8144	13.0073	13.7191	13.6894	13.858	12.7637	13.7555	0.991819	1.98869	6.97968e-10	3.34356e-07
ENSMUSG00000020659	Cbll1	Casitas B-lineage lymphoma-like 1	ProteinCodingRNA	9.69904	9.19596	9.87859	10.9365	10.6083	10.2029	9.5912	10.5826	0.991383	1.98809	0.000996693	0.0285631
ENSMUSG00000068299	Nat8f4	N-acetyltransferase 8 (GCN5-related) family member 4	ProteinCodingRNA	9.06797	9.76245	9.52777	10.2178	10.3973	10.7171	9.45273	10.4441	0.991333	1.98802	0.000160616	0.00824019
ENSMUSG00000102428	Pcdhga12	protocadherin gamma subfamily A, 12	ProteinCodingRNA	8.65131	9.29282	9.11946	9.87714	10.0335	10.1263	9.0212	10.0123	0.991104	1.9877	1.72576e-05	0.00163216
ENSMUSG00000049225	Pdp1	pyruvate dehyrogenase phosphatase catalytic subunit 1	ProteinCodingRNA	9.83373	8.66626	8.47389	9.98019	9.87474	10.0905	8.99129	9.98182	0.990528	1.98691	0.0457692	0.289147
ENSMUSG00000028552	Eps15	epidermal growth factor receptor pathway substrate 15	ProteinCodingRNA	10.0264	11.4633	11.21	12.5558	10.983	12.1304	10.8999	11.8897	0.98979	1.9859	0.0403642	0.269558
ENSMUSG00000022488	Nckap1l	NCK associated protein 1 like	ProteinCodingRNA	10.6761	11.145	11.0014	11.8692	12.4309	11.4908	10.9408	11.9303	0.98945	1.98543	0.000296505	0.0126945
ENSMUSG00000046410	Kcnk6	potassium inwardly-rectifying channel, subfamily K, member 6	ProteinCodingRNA	8.73916	9.21833	8.94378	9.87235	10.4755	9.52145	8.96709	9.95644	0.989354	1.9853	0.00131539	0.034235
ENSMUSG00000030107	Usp18	ubiquitin specific peptidase 18	ProteinCodingRNA	7.56159	8.44807	8.02884	9.50244	9.0554	8.44723	8.01284	9.00169	0.988851	1.9846	0.0103592	0.124357
ENSMUSG00000018822	Sfrp5	secreted frizzled-related sequence protein 5	ProteinCodingRNA	9.90298	10.5279	10.4018	11.5179	11.3315	10.9466	10.2776	11.2653	0.987772	1.98312	8.71788e-05	0.00534035
ENSMUSG00000052776	Oas1a	2-5 oligoadenylate synthetase 1A	ProteinCodingRNA	6.78638	7.96849	7.84368	8.65148	8.51853	8.38959	7.53285	8.51987	0.987017	1.98208	0.0146743	0.152556
ENSMUSG00000034786	Gpsm3	G-protein signalling modulator 3 (AGS3-like, C. elegans)	ProteinCodingRNA	7.27853	7.80732	7.66785	8.93796	8.79724	7.979	7.58457	8.5714	0.986832	1.98183	0.00351385	0.06431
ENSMUSG00000068566	Myadm	myeloid-associated differentiation marker	ProteinCodingRNA	8.20012	8.48133	8.72933	9.39964	9.8134	9.15708	8.47026	9.45671	0.986448	1.9813	0.00033237	0.0137265
ENSMUSG00000026942	Traf2	TNF receptor-associated factor 2	ProteinCodingRNA	8.74859	8.10813	7.43251	9.23026	9.14749	8.8699	8.09641	9.08255	0.986139	1.98088	0.0251293	0.207154
ENSMUSG00000020886	Dlg4	discs, large homolog 4 (Drosophila)	ProteinCodingRNA	6.1234	6.11316	6.22824	6.96187	7.34267	7.11626	6.15493	7.14026	0.985331	1.97977	6.41228e-05	0.00434802
ENSMUSG00000030235	Slco1c1	solute carrier organic anion transporter family, member 1c1	ProteinCodingRNA	11.3549	10.2525	10.6931	11.4321	12.7188	11.101	10.7668	11.7506	0.983791	1.97766	0.028449	0.222357
ENSMUSG00000007891	Ctsd	cathepsin D	ProteinCodingRNA	15.2724	15.0649	14.989	15.9548	16.6263	15.6965	15.1087	16.0925	0.98376	1.97761	3.857e-05	0.00299888
ENSMUSG00000050530	Fam171a1	family with sequence similarity 171, member A1	ProteinCodingRNA	9.84697	10.3704	9.28394	11.301	10.6858	10.4647	9.83375	10.8172	0.983398	1.97712	0.010055	0.122074
ENSMUSG00000035824	Tk2	thymidine kinase 2, mitochondrial	ProteinCodingRNA	10.7354	10.4721	10.5782	11.1969	12.0011	11.5344	10.5953	11.5774	0.982176	1.97544	5.14321e-05	0.00367357
ENSMUSG00000069917	Hba-a2	hemoglobin alpha, adult chain 2	ProteinCodingRNA	11.8074	12.1005	11.6083	13.4142	13.3631	11.6852	11.8387	12.8209	0.982115	1.97536	0.00742534	0.101082
ENSMUSG00000046008	Pnlip	pancreatic lipase	ProteinCodingRNA	4.78893	4.93211	4.58232	5.41166	6.21225	5.62549	4.76779	5.7498	0.98201	1.97522	0.0102632	0.123623
ENSMUSG00000036834	Plch1	phospholipase C, eta 1	ProteinCodingRNA	7.22544	6.21555	7.11621	8.25	7.86701	7.38484	6.8524	7.83395	0.98155	1.97459	0.0221643	0.193218
ENSMUSG00000046186	Cd109	CD109 antigen	ProteinCodingRNA	8.70563	9.04562	8.82439	9.99495	9.8373	9.68518	8.85855	9.83914	0.9806	1.97329	6.42077e-08	1.82176e-05
ENSMUSG00000036622	Atp13a2	ATPase type 13A2	ProteinCodingRNA	12.4192	11.9171	11.9888	13.0774	13.1004	13.0876	12.1084	13.0885	0.980122	1.97263	2.64192e-08	8.58708e-06
ENSMUSG00000021665	Hexb	hexosaminidase B	ProteinCodingRNA	13.3697	13.4523	13.421	14.078	14.7946	14.3087	13.4143	14.3938	0.979416	1.97167	2.96622e-07	6.80045e-05
ENSMUSG00000059588	Calcrl	calcitonin receptor-like	ProteinCodingRNA	9.18729	8.43539	8.6491	9.85465	10.0956	9.25963	8.75726	9.73662	0.979361	1.97159	0.00462262	0.076198
ENSMUSG00000030917	Tmem159	transmembrane protein 159	ProteinCodingRNA	8.61048	9.05394	8.77764	9.42604	9.91122	10.041	8.81402	9.79275	0.978732	1.97073	9.1049e-05	0.00549907
ENSMUSG00000075376	Rc3h2	ring finger and CCCH-type zinc finger domains 2	ProteinCodingRNA	9.35424	8.58443	8.32119	9.82355	9.54972	9.82219	8.75329	9.73182	0.978536	1.97046	0.0080153	0.106116
ENSMUSG00000019982	Myb	myeloblastosis oncogene	ProteinCodingRNA	6.43535	5.48492	6.01719	6.69874	7.00281	7.16992	5.97915	6.95716	0.978002	1.96974	0.00914457	0.114934
ENSMUSG00000037070	Rbmxl1	RNA binding motif protein, X-linked like-1	ProteinCodingRNA	9.08669	10.649	9.80508	10.7401	10.853	10.8781	9.84693	10.8238	0.976822	1.96812	0.0378509	0.260271
ENSMUSG00000025534	Gusb	glucuronidase, beta	ProteinCodingRNA	9.83151	9.90257	9.61638	10.5965	10.9165	10.7676	9.78349	10.7602	0.976696	1.96795	3.21357e-09	1.32557e-06
ENSMUSG00000030060	Hmces	5-hydroxymethylcytosine (hmC) binding, ES cell specific	ProteinCodingRNA	7.77059	7.85251	7.26717	8.84647	8.54198	8.42974	7.63009	8.60606	0.975972	1.96697	0.00035559	0.0143534
ENSMUSG00000047045	Tmem164	transmembrane protein 164	ProteinCodingRNA	11.0267	10.5594	10.7064	11.7185	11.3675	12.1341	10.7642	11.74	0.975884	1.96685	0.000138401	0.00740079
ENSMUSG00000091648	C2cd4d	C2 calcium-dependent domain containing 4D	ProteinCodingRNA	4.55075	4.27265	4.90245	5.41166	5.88543	5.35599	4.57528	5.55103	0.975743	1.96665	0.0155655	0.157806
ENSMUSG00000020000	Moxd1	monooxygenase, DBH-like 1	ProteinCodingRNA	7.8777	8.1909	8.53799	9.21773	9.52835	8.78304	8.2022	9.17637	0.974176	1.96452	0.00173011	0.0408411
ENSMUSG00000033569	Adgrb3	adhesion G protein-coupled receptor B3	ProteinCodingRNA	8.83087	8.96266	8.92371	9.74011	10.6385	9.25963	8.90575	9.87943	0.973683	1.96385	0.00604803	0.0895349
ENSMUSG00000026111	Unc50	unc-50 homolog (C. elegans)	ProteinCodingRNA	8.22061	9.09212	9.17569	9.66269	10.0431	9.70349	8.82947	9.8031	0.973627	1.96377	0.00402557	0.0699605
ENSMUSG00000024958	Gpr137	G protein-coupled receptor 137	ProteinCodingRNA	10.9844	10.8825	10.6975	12.7223	11.3321	11.4239	10.8548	11.8261	0.971271	1.96057	0.00586043	0.0879364
ENSMUSG00000013629	Cad	carbamoyl-phosphate synthetase 2, aspartate transcarbamylase, and dihydroorotase	ProteinCodingRNA	10.7175	10.859	9.66856	11.1066	11.127	11.9245	10.415	11.386	0.971016	1.96022	0.0195521	0.179664
ENSMUSG00000006589	Aprt	adenine phosphoribosyl transferase	ProteinCodingRNA	9.44412	9.43331	9.39742	10.1834	10.541	10.4625	9.42495	10.3956	0.97069	1.95978	6.99897e-10	3.34356e-07
ENSMUSG00000069919	Hba-a1	hemoglobin alpha, adult chain 1	ProteinCodingRNA	12.3863	12.6431	12.2244	13.9924	13.9294	12.2426	12.4179	13.3882	0.970222	1.95914	0.0067188	0.0952535
ENSMUSG00000026380	Tfcp2l1	transcription factor CP2-like 1	ProteinCodingRNA	6.54775	7.3297	6.96732	8.24012	7.78418	7.73026	6.94825	7.91819	0.969933	1.95875	0.00280935	0.0557688
ENSMUSG00000025423	Pias2	protein inhibitor of activated STAT 2	ProteinCodingRNA	10.5986	10.2416	10.9126	11.0154	11.1166	12.5285	10.5843	11.5535	0.969221	1.95778	0.0140124	0.148409
ENSMUSG00000058665	En1	engrailed 1	ProteinCodingRNA	7.6649	7.36577	7.65574	8.15326	8.97149	8.4688	7.56214	8.53118	0.96905	1.95755	0.00111368	0.0307241
ENSMUSG00000014837	4931428F04Rik	RIKEN cDNA 4931428F04 gene	ProteinCodingRNA	9.35733	9.64993	8.7351	10.2415	10.1538	10.2535	9.24745	10.2163	0.968829	1.95725	0.00107468	0.0299457
ENSMUSG00000020932	Gfap	glial fibrillary acidic protein	ProteinCodingRNA	16.0846	16.6582	16.487	17.1945	17.7071	17.2343	16.4099	17.3786	0.968688	1.95706	2.51038e-06	0.000380858
ENSMUSG00000024339	Tap2	transporter 2, ATP-binding cassette, sub-family B (MDR/TAP)	ProteinCodingRNA	9.59562	9.78261	10.1071	10.9517	10.6102	10.8272	9.82844	10.7964	0.967945	1.95605	3.15942e-06	0.000452635
ENSMUSG00000061615	Hist1h2ab	histone cluster 1, H2ab	ProteinCodingRNA	5.33148	5.48492	5.93937	6.5784	6.92167	6.15882	5.58526	6.55297	0.967707	1.95573	0.00857169	0.110812
ENSMUSG00000026767	Mindy3	MINDY lysine 48 deubiquitinase 3	ProteinCodingRNA	7.73305	7.32054	7.91656	9.23276	8.246	8.39411	7.65672	8.62429	0.967572	1.95555	0.00790507	0.105268
ENSMUSG00000020460	Rps27a	ribosomal protein S27A	ProteinCodingRNA	11.1169	12.2752	11.1449	12.5413	12.659	12.2385	11.5123	12.4796	0.967283	1.95516	0.0127922	0.141006
ENSMUSG00000035692	Isg15	ISG15 ubiquitin-like modifier	ProteinCodingRNA	6.87523	7.65531	7.46064	8.681	8.06891	8.13283	7.33039	8.29425	0.963859	1.95052	0.00412936	0.0711264
ENSMUSG00000034974	Dapk3	death-associated protein kinase 3	ProteinCodingRNA	7.92841	8.72298	9.35121	9.31509	9.61754	9.96107	8.66754	9.63123	0.963695	1.9503	0.0385384	0.263099
ENSMUSG00000028284	Map3k7	mitogen-activated protein kinase kinase kinase 7	ProteinCodingRNA	11.699	12.206	11.3706	12.2115	13.0761	12.8781	11.7585	12.7219	0.963428	1.94994	0.00160389	0.0389979
ENSMUSG00000029920	Smarcad1	SWI/SNF-related, matrix-associated actin-dependent regulator of chromatin, subfamily a, containing DEAD/H box 1	ProteinCodingRNA	6.48137	5.27333	6.50976	7.04369	7.2696	6.83994	6.08815	7.05108	0.962924	1.94926	0.0456869	0.288805
ENSMUSG00000023886	Smoc2	SPARC related modular calcium binding 2	ProteinCodingRNA	7.6847	8.63704	8.98552	9.90086	9.15511	9.13836	8.43575	9.39811	0.962359	1.94849	0.0346221	0.247422
ENSMUSG00000068874	Selenbp1	selenium binding protein 1	ProteinCodingRNA	8.78115	9.28107	9.0378	9.8449	10.081	10.0582	9.03334	9.99469	0.961349	1.94713	1.24185e-06	0.000218035
ENSMUSG00000024910	Ctsw	cathepsin W	ProteinCodingRNA	5.7626	6.15499	6.4688	7.87537	7.19264	6.20067	6.1288	7.08956	0.960763	1.94634	0.0350525	0.249368
ENSMUSG00000058773	Hist1h1b	histone cluster 1, H1b	ProteinCodingRNA	7.02255	7.96849	7.81673	8.91018	8.50665	8.27183	7.60259	8.56289	0.9603	1.94571	0.00889876	0.113328
ENSMUSG00000006215	Zbtb17	zinc finger and BTB domain containing 17	ProteinCodingRNA	7.41519	7.677	6.7105	8.64025	7.99718	8.04366	7.26756	8.22703	0.959467	1.94459	0.0128381	0.141247
ENSMUSG00000061477	Rps7	ribosomal protein S7	ProteinCodingRNA	11.307	12.5866	12.1337	12.9455	12.9958	12.9619	12.0091	12.9677	0.958621	1.94345	0.00491362	0.0789811
ENSMUSG00000004864	Mapk13	mitogen-activated protein kinase 13	ProteinCodingRNA	4.55075	4.88317	5.35617	6.20441	5.83567	5.62549	4.93003	5.88852	0.958494	1.94328	0.018424	0.173497
ENSMUSG00000025784	Clec3b	C-type lectin domain family 3, member b	ProteinCodingRNA	8.99053	9.5038	9.40829	10.1521	10.4887	10.1344	9.30087	10.2584	0.957504	1.94195	1.5872e-05	0.00153137
ENSMUSG00000027584	Oprl1	opioid receptor-like 1	ProteinCodingRNA	7.94493	8.1028	7.96155	8.63649	8.83888	9.40545	8.00309	8.96027	0.957181	1.94151	0.000418857	0.0161429
ENSMUSG00000026811	St6galnac6	ST6 (alpha-N-acetyl-neuraminyl-2,3-beta-galactosyl-1,3)-N-acetylgalactosaminide alpha-2,6-sialyltransferase 6	ProteinCodingRNA	9.95079	9.8621	10.9056	11.3425	11.0896	11.1558	10.2395	11.196	0.956517	1.94062	0.00859429	0.111034
ENSMUSG00000032215	Rsl24d1	ribosomal L24 domain containing 1	ProteinCodingRNA	11.8386	11.1726	10.9209	12.2102	12.1308	12.4596	11.3107	12.2669	0.956182	1.94017	0.00129891	0.0339728
ENSMUSG00000020434	4921536K21Rik	RIKEN cDNA 4921536K21 gene	ProteinCodingRNA	4.71382	5.80697	5.41485	6.07696	6.30658	6.41138	5.31188	6.26497	0.953092	1.93602	0.0198169	0.181085
ENSMUSG00000034120	Srsf2	serine/arginine-rich splicing factor 2	ProteinCodingRNA	10.0108	9.41406	10.6395	10.84	11.1398	10.9427	10.0215	10.9742	0.952727	1.93553	0.0124532	0.138782
ENSMUSG00000032014	Oaf	out at first homolog	ProteinCodingRNA	8.17933	8.56128	8.71188	9.50862	9.71019	9.09186	8.48417	9.43689	0.952723	1.93552	0.00039904	0.0155306
ENSMUSG00000036111	Lmo1	LIM domain only 1	ProteinCodingRNA	7.93669	7.80732	7.77813	9.69922	8.51062	8.17018	7.84072	8.79334	0.952623	1.93539	0.0169046	0.165548
ENSMUSG00000025195	Dnmbp	dynamin binding protein	ProteinCodingRNA	7.94493	8.08668	8.55766	9.07492	9.79073	8.58	8.19642	9.14855	0.95213	1.93473	0.0113384	0.131559
ENSMUSG00000028100	Nudt17	nudix (nucleoside diphosphate linked moiety X)-type motif 17	ProteinCodingRNA	6.97509	7.07028	7.38193	8.06645	7.99718	8.21681	7.14243	8.09348	0.951045	1.93327	2.08426e-05	0.00189753
ENSMUSG00000051730	Mettl5	methyltransferase like 5	ProteinCodingRNA	5.38087	5.23483	4.68126	5.6982	5.81014	6.64151	5.09899	6.04995	0.950961	1.93316	0.0252367	0.20778
ENSMUSG00000005142	Man2b1	mannosidase 2, alpha B1	ProteinCodingRNA	12.0249	12.3623	12.3441	13.0404	13.779	12.7646	12.2438	13.1946	0.950859	1.93302	0.00038638	0.0151964
ENSMUSG00000029622	Arpc1b	actin related protein 2/3 complex, subunit 1B	ProteinCodingRNA	10.124	10.8294	10.8804	11.7194	11.7184	11.2485	10.6113	11.5621	0.950852	1.93301	0.000575935	0.0199263
ENSMUSG00000039899	Fgl2	fibrinogen-like protein 2	ProteinCodingRNA	9.70632	10.009	10.1148	11.2962	11.0676	10.3167	9.9434	10.8935	0.950089	1.93199	0.00113407	0.0311112
ENSMUSG00000034652	Cd300a	CD300A molecule	ProteinCodingRNA	6.31346	6.99166	6.72217	7.75561	8.32024	6.79965	6.67576	7.62517	0.949407	1.93108	0.0262827	0.212402
ENSMUSG00000034334	Fam151b	family with sequence similarity 151, member B	ProteinCodingRNA	6.06416	6.8072	7.1683	8.021	7.35154	7.51494	6.67989	7.62916	0.949271	1.9309	0.023212	0.198275
ENSMUSG00000034957	Cebpa	CCAAT/enhancer binding protein (C/EBP), alpha	ProteinCodingRNA	9.39988	9.83341	9.79683	10.6366	10.8182	10.4211	9.6767	10.6253	0.94859	1.92999	3.50703e-06	0.000486766
ENSMUSG00000027488	Snta1	syntrophin, acidic 1	ProteinCodingRNA	3.90915	4.02446	4.90245	8.34988	4.46214	2.86963	4.27869	5.22722	0.948529	1.9299	0.0440915	0.283079
ENSMUSG00000026608	Kctd3	potassium channel tetramerisation domain containing 3	ProteinCodingRNA	11.8518	12.2392	11.6099	12.8128	12.6659	13.0655	11.9003	12.8481	0.947784	1.92891	7.11362e-06	0.00085513
ENSMUSG00000035342	Lzts2	leucine zipper, putative tumor suppressor 2	ProteinCodingRNA	9.02589	9.58638	9.28787	9.46262	9.83888	11.442	9.30005	10.2478	0.947777	1.9289	0.0284434	0.22233
ENSMUSG00000074607	Tox2	TOX high mobility group box family member 2	ProteinCodingRNA	8.86598	8.51385	8.98309	9.57303	10.3908	9.2422	8.78764	9.73536	0.947718	1.92882	0.00674941	0.0954961
ENSMUSG00000028911	Srsf4	serine/arginine-rich splicing factor 4	ProteinCodingRNA	10.1384	10.0622	9.85096	10.7216	11.0581	11.1085	10.0172	10.9628	0.945567	1.92595	1.62288e-07	4.07546e-05
ENSMUSG00000000632	Sez6	seizure related gene 6	ProteinCodingRNA	10.703	10.9664	11.4538	11.226	12.2725	12.4572	11.0411	11.9852	0.94415	1.92406	0.00662259	0.0943734
ENSMUSG00000021040	Slirp	SRA stem-loop interacting RNA binding protein	ProteinCodingRNA	10.0206	10.1175	9.95349	11.202	11.0321	10.6861	10.0305	10.9734	0.94288	1.92236	4.36041e-07	9.44848e-05
ENSMUSG00000054072	Iigp1	interferon inducible GTPase 1	ProteinCodingRNA	7.7613	8.49361	8.87229	10.0943	9.43537	8.42533	8.37573	9.31833	0.9426	1.92199	0.0459397	0.289832
ENSMUSG00000024236	Svil	supervillin	ProteinCodingRNA	8.53613	8.67347	9.25813	8.43031	11.269	9.59587	8.82258	9.76507	0.942491	1.92184	0.0462512	0.291082
ENSMUSG00000079022	Col22a1	collagen, type XXII, alpha 1	ProteinCodingRNA	6.74925	7.52578	7.10734	8.85297	7.89156	7.4643	7.12746	8.06961	0.942154	1.9214	0.0278709	0.2197
ENSMUSG00000024937	Ehbp1l1	EH domain binding protein 1-like 1	ProteinCodingRNA	8.12239	7.89015	7.87013	8.55114	8.59528	9.56215	7.96089	8.90286	0.941964	1.92114	0.00576707	0.0870314
ENSMUSG00000022577	Ly6h	lymphocyte antigen 6 complex, locus H	ProteinCodingRNA	9.34494	10.2134	9.59592	10.9048	10.7735	10.3012	9.71809	10.6598	0.941731	1.92083	0.0031779	0.0605232
ENSMUSG00000042208	0610010F05Rik	RIKEN cDNA 0610010F05 gene	ProteinCodingRNA	10.5576	11.4317	10.8843	11.5051	12.6313	11.5622	10.9579	11.8995	0.941641	1.92071	0.0104983	0.125454
ENSMUSG00000023224	Serping1	serine (or cysteine) peptidase inhibitor, clade G, member 1	ProteinCodingRNA	8.82642	9.70553	9.90953	10.7207	10.7932	9.74827	9.48049	10.4207	0.940236	1.91884	0.0233781	0.199036
ENSMUSG00000019838	Slc16a10	solute carrier family 16 (monocarboxylic acid transporters), member 10	ProteinCodingRNA	5.11505	5.27333	5.81416	5.98528	6.57266	6.46388	5.40085	6.3406	0.939758	1.91821	0.0124142	0.138459
ENSMUSG00000037126	Psd	pleckstrin and Sec7 domain containing	ProteinCodingRNA	9.60864	10.0745	9.37911	10.5652	10.5574	10.758	9.68743	10.6269	0.939426	1.91777	0.00010303	0.0060366
ENSMUSG00000021786	Oxsm	3-oxoacyl-ACP synthase, mitochondrial	ProteinCodingRNA	6.00238	6.36561	6.72217	7.82997	7.93946	6.13744	6.36339	7.30229	0.938902	1.91707	0.0447511	0.285472
ENSMUSG00000048163	Selplg	selectin, platelet (p-selectin) ligand	ProteinCodingRNA	10.1149	10.1122	9.80782	10.7366	11.5391	10.5732	10.0116	10.9496	0.938013	1.91589	0.0016136	0.0391385
ENSMUSG00000036256	Igfbp7	insulin-like growth factor binding protein 7	ProteinCodingRNA	9.98712	10.0498	10.2679	11.2606	11.0155	10.8422	10.1016	11.0394	0.937794	1.9156	1.85733e-07	4.54206e-05
ENSMUSG00000070003	Ssbp4	single stranded DNA binding protein 4	ProteinCodingRNA	9.22159	8.6949	9.2701	9.74536	9.99435	10.2597	9.06219	9.9998	0.937608	1.91535	0.000474103	0.0174669
ENSMUSG00000041132	N4bp2l1	NEDD4 binding protein 2-like 1	ProteinCodingRNA	7.94493	9.17578	8.51806	9.24516	9.12953	10.0766	8.54625	9.48375	0.937495	1.9152	0.0369311	0.256766
ENSMUSG00000062488	Ifit3b	interferon-induced protein with tetratricopeptide repeats 3B	ProteinCodingRNA	10.6116	11.0793	10.6147	11.6071	11.8659	11.6451	10.7685	11.706	0.937487	1.91519	8.30212e-07	0.000160284
ENSMUSG00000031822	Gse1	genetic suppressor element 1, coiled-coil protein	ProteinCodingRNA	7.55084	7.46887	7.21858	7.12111	10.9505	6.9787	7.41277	8.3501	0.937328	1.91498	0.0338789	0.244933
ENSMUSG00000003420	Fcgrt	Fc receptor, IgG, alpha chain transporter	ProteinCodingRNA	7.82514	7.89633	7.50858	8.18966	8.92764	8.91774	7.74335	8.67835	0.934997	1.91189	0.00158145	0.0386555
ENSMUSG00000030678	Maz	MYC-associated zinc finger protein (purine-binding transcription factor)	ProteinCodingRNA	8.52519	9.17578	9.22981	9.47109	9.3315	10.9327	8.97693	9.91176	0.934831	1.91167	0.03063	0.231503
ENSMUSG00000021091	Serpina3n	serine (or cysteine) peptidase inhibitor, clade A, member 3N	ProteinCodingRNA	12.8046	13.0758	12.9909	13.6271	14.2931	13.7476	12.9571	13.8893	0.932186	1.90817	2.91361e-06	0.000425685
ENSMUSG00000040549	Ckap5	cytoskeleton associated protein 5	ProteinCodingRNA	8.81748	9.5219	8.3776	9.60418	10.259	9.64974	8.90566	9.83765	0.931995	1.90791	0.0219789	0.192189
ENSMUSG00000029208	Guf1	GUF1 homolog, GTPase	ProteinCodingRNA	5.79939	6.00295	6.86581	6.84936	7.00281	7.61118	6.22272	7.15445	0.931734	1.90757	0.0433444	0.280576
ENSMUSG00000024013	Fgd2	FYVE, RhoGEF and PH domain containing 2	ProteinCodingRNA	7.96935	8.15011	8.43543	9.08599	9.51062	8.75171	8.18496	9.11611	0.931146	1.90679	0.00124752	0.033058
ENSMUSG00000026201	Stk16	serine/threonine kinase 16	ProteinCodingRNA	6.97509	6.9566	7.21858	7.82337	8.04722	8.07212	7.05009	7.9809	0.930808	1.90634	1.25886e-05	0.00128144
ENSMUSG00000008976	Gabpa	GA repeat binding protein, alpha	ProteinCodingRNA	6.73032	7.20581	7.28301	7.7205	8.42909	7.85998	7.07305	8.00319	0.930145	1.90547	0.00356186	0.064796
ENSMUSG00000003352	Cacnb3	calcium channel, voltage-dependent, beta 3 subunit	ProteinCodingRNA	11.1653	11.855	10.2887	11.9683	12.1038	12.0244	11.103	12.0322	0.929178	1.90419	0.0386459	0.263392
ENSMUSG00000026603	Smyd2	SET and MYND domain containing 2	ProteinCodingRNA	11.9343	11.7947	11.5786	12.1369	12.8653	13.0929	11.7692	12.6983	0.929175	1.90419	0.000336064	0.0138158
ENSMUSG00000032827	Ppp1r9a	protein phosphatase 1, regulatory (inhibitor) subunit 9A	ProteinCodingRNA	8.68611	9.0786	8.63065	9.33379	10.169	9.67964	8.79845	9.72748	0.929022	1.90398	0.00152074	0.0375109
ENSMUSG00000000562	Adora3	adenosine A3 receptor	ProteinCodingRNA	6.65201	6.96838	6.83391	7.06624	8.33374	7.84026	6.8181	7.74675	0.928646	1.90349	0.0115409	0.132754
ENSMUSG00000024036	Slc37a1	solute carrier family 37 (glycerol-3-phosphate transporter), member 1	ProteinCodingRNA	7.75194	8.41402	8.21786	8.71707	9.28823	9.15973	8.12794	9.05501	0.927073	1.90141	0.0012961	0.0339079
ENSMUSG00000010142	Tnfrsf13b	tumor necrosis factor receptor superfamily, member 13b	ProteinCodingRNA	6.6917	7.46887	7.41824	8.05522	8.49067	7.81354	7.19294	8.11981	0.926871	1.90115	0.00799948	0.106
ENSMUSG00000062210	Tnfaip8	tumor necrosis factor, alpha-induced protein 8	ProteinCodingRNA	4.86032	5.66942	5.32591	6.12071	6.06888	6.44659	5.28521	6.21206	0.926845	1.90111	0.0103681	0.124419
ENSMUSG00000055762	Eef1d	eukaryotic translation elongation factor 1 delta (guanine nucleotide exchange protein)	ProteinCodingRNA	8.53067	8.44386	7.80581	9.09699	9.10612	9.35538	8.26011	9.18616	0.926048	1.90006	0.00120624	0.0323988
ENSMUSG00000028470	Hint2	histidine triad nucleotide binding protein 2	ProteinCodingRNA	7.80719	8.41832	8.2096	9.23525	8.61754	9.36	8.14503	9.07093	0.925894	1.89986	0.00247324	0.0515268
ENSMUSG00000036067	Slc2a6	solute carrier family 2 (facilitated glucose transporter), member 6	ProteinCodingRNA	8.0479	8.87151	8.54458	9.63844	9.74598	8.85688	8.488	9.41377	0.92577	1.8997	0.00933682	0.116467
ENSMUSG00000030168	Adipor2	adiponectin receptor 2	ProteinCodingRNA	12.4018	12.1595	11.9533	14.0752	12.853	12.363	12.1715	13.0971	0.925526	1.89938	0.0102275	0.123439
ENSMUSG00000020111	Micu1	mitochondrial calcium uptake 1	ProteinCodingRNA	10.0187	9.95086	10.912	10.8547	11.1087	11.6898	10.2938	11.2178	0.923923	1.89727	0.0156597	0.158292
ENSMUSG00000022014	Epsti1	epithelial stromal interaction 1 (breast)	ProteinCodingRNA	6.59036	6.8072	6.95749	8.32204	7.77761	7.02603	6.78502	7.70856	0.923542	1.89677	0.0143623	0.150464
ENSMUSG00000058385	Hist1h2bg	histone cluster 1, H2bg	ProteinCodingRNA	7.93669	8.80081	8.49444	9.20508	9.39085	9.40097	8.41065	9.3323	0.921652	1.89428	0.00150988	0.0373326
ENSMUSG00000025290	Rps24	ribosomal protein S24	ProteinCodingRNA	10.2883	11.0868	10.5982	11.5306	12.0383	11.1678	10.6577	11.5789	0.921172	1.89365	0.00333888	0.0623294
ENSMUSG00000033021	Gmppa	GDP-mannose pyrophosphorylase A	ProteinCodingRNA	7.19815	7.40096	8.05214	7.98002	8.82301	8.61137	7.55042	8.47147	0.92105	1.89349	0.0161399	0.160913
ENSMUSG00000073409	H2-Q6	histocompatibility 2, Q region locus 6	ProteinCodingRNA	9.46717	10.0261	10.2679	11.0957	10.7956	10.6317	9.92038	10.841	0.920631	1.89294	0.00102345	0.0290223
ENSMUSG00000033192	Lpcat2	lysophosphatidylcholine acyltransferase 2	ProteinCodingRNA	10.2102	10.5691	10.3963	11.1114	11.7527	11.0703	10.3919	11.3114	0.91957	1.89155	0.000163213	0.0083318
ENSMUSG00000020128	Vps54	VPS54 GARP complex subunit	ProteinCodingRNA	9.7039	10.0076	8.94875	10.8011	10.3692	10.2485	9.55342	10.4729	0.919489	1.89145	0.010917	0.128529
ENSMUSG00000041684	Bivm	basic, immunoglobulin-like variable motif containing	ProteinCodingRNA	8.72009	8.8041	8.02414	11.4283	8.25549	8.62296	8.51611	9.43557	0.919465	1.89141	0.0495305	0.302511
ENSMUSG00000030279	C2cd5	C2 calcium-dependent domain containing 5	ProteinCodingRNA	10.3155	10.2609	10.4948	11.2153	11.1133	11.4997	10.3571	11.2761	0.919012	1.89082	3.43685e-08	1.07951e-05
ENSMUSG00000058402	Zfp420	zinc finger protein 420	ProteinCodingRNA	6.06416	6.66968	5.57781	7.29348	7.00281	6.77216	6.10388	7.02282	0.918934	1.89072	0.0278449	0.219624
ENSMUSG00000005881	Ergic3	ERGIC and golgi 3	ProteinCodingRNA	11.0402	12.0076	11.2778	12.2437	12.3248	12.5125	11.4419	12.3603	0.918432	1.89006	0.00175432	0.0412998
ENSMUSG00000056130	Ticam2	toll-like receptor adaptor molecule 2	ProteinCodingRNA	6.59036	6.72627	6.85525	7.77627	7.93356	7.21145	6.72396	7.64043	0.916467	1.88749	0.00164559	0.0395828
ENSMUSG00000064145	Arih2	ariadne RBR E3 ubiquitin protein ligase 2	ProteinCodingRNA	8.23411	7.47714	7.24308	8.57098	8.46635	8.66467	7.65145	8.56734	0.915889	1.88673	0.0135323	0.145673
ENSMUSG00000059878	Zfp422	zinc finger protein 422	ProteinCodingRNA	9.11251	8.61097	8.57384	10.0341	8.67525	10.3356	8.76578	9.68165	0.915875	1.88671	0.0261356	0.211735
ENSMUSG00000031825	Crispld2	cysteine-rich secretory protein LCCL domain containing 2	ProteinCodingRNA	8.34404	9.63338	9.33611	9.90712	10.1475	10.006	9.10451	10.0202	0.915699	1.88648	0.0239781	0.201606
ENSMUSG00000041959	S100a10	S100 calcium binding protein A10 (calpactin)	ProteinCodingRNA	11.5483	11.8189	11.7543	12.0698	12.9139	12.8836	11.7072	12.6224	0.915226	1.88586	0.000169364	0.00854635
ENSMUSG00000037349	Nudt22	nudix (nucleoside diphosphate linked moiety X)-type motif 22	ProteinCodingRNA	3.90915	4.72552	4.23686	5.00787	5.49462	5.11465	4.29051	5.20572	0.915205	1.88584	0.0379568	0.260737
ENSMUSG00000014846	Tppp3	tubulin polymerization-promoting protein family member 3	ProteinCodingRNA	9.95691	9.97003	9.47186	11.5921	10.2555	10.2963	9.7996	10.7147	0.915063	1.88565	0.0165246	0.163349
ENSMUSG00000019122	Ccl9	chemokine (C-C motif) ligand 9	ProteinCodingRNA	7.9774	8.07583	7.88578	9.37049	8.97437	8.33896	7.97967	8.89461	0.91494	1.88549	0.00332294	0.0621838
ENSMUSG00000021069	Pygl	liver glycogen phosphorylase	ProteinCodingRNA	8.9945	9.30913	8.30576	9.70462	9.78583	9.86022	8.8698	9.78356	0.913759	1.88395	0.00555883	0.0852287
ENSMUSG00000050370	Ch25h	cholesterol 25-hydroxylase	ProteinCodingRNA	7.09833	7.27384	7.44664	9.21521	8.15257	7.19083	7.27293	8.1862	0.913269	1.88331	0.0372731	0.258112
ENSMUSG00000044499	Hs3st5	heparan sulfate (glucosamine) 3-O-sulfotransferase 5	ProteinCodingRNA	9.83151	9.02603	8.95865	10.2563	10.3168	9.98222	9.27206	10.1851	0.913056	1.88303	0.00751308	0.101973
ENSMUSG00000052305	Hbb-bs	hemoglobin, beta adult s chain	ProteinCodingRNA	13.3819	13.6371	13.2701	14.7274	14.821	13.4798	13.4297	14.3427	0.913007	1.88297	0.00271947	0.0546048
ENSMUSG00000053046	Brsk2	BR serine/threonine kinase 2	ProteinCodingRNA	9.00242	8.6222	8.88791	9.63279	9.938	9.67964	8.83751	9.75014	0.912632	1.88248	7.13525e-06	0.000855148
ENSMUSG00000057897	Camk2b	calcium/calmodulin-dependent protein kinase II, beta	ProteinCodingRNA	10.1057	9.87467	9.02137	11.3175	10.4694	9.95038	9.66725	10.5791	0.911851	1.88146	0.0386431	0.263391
ENSMUSG00000025017	Pik3ap1	phosphoinositide-3-kinase adaptor protein 1	ProteinCodingRNA	9.01028	9.25004	9.46146	10.3773	10.5613	9.51731	9.24059	10.152	0.911368	1.88083	0.00419438	0.0717888
ENSMUSG00000004558	Ndrg2	N-myc downstream regulated gene 2	ProteinCodingRNA	13.8177	14.1448	13.9117	14.52	14.6407	15.4475	13.9581	14.8694	0.91134	1.88079	0.000233334	0.0107522
ENSMUSG00000020143	Dock2	dedicator of cyto-kinesis 2	ProteinCodingRNA	9.84257	10.3446	10.0813	11.1853	11.3055	10.5111	10.0895	11.0006	0.911169	1.88057	0.000822893	0.0252221
ENSMUSG00000067786	Nnat	neuronatin	ProteinCodingRNA	9.22497	9.6681	9.44395	9.66269	10.5342	10.8708	9.44567	10.3559	0.910239	1.87936	0.00586857	0.0879685
ENSMUSG00000016256	Ctsz	cathepsin Z	ProteinCodingRNA	11.5031	12.0356	11.8676	12.6558	13.0992	12.3804	11.8021	12.7118	0.90974	1.87871	0.000127191	0.00697355
ENSMUSG00000028644	Ermap	erythroblast membrane-associated protein	ProteinCodingRNA	5.42863	5.6105	5.76989	6.93761	6.46223	6.13744	5.60301	6.51243	0.909421	1.87829	0.00792855	0.105512
ENSMUSG00000031101	Sash3	SAM and SH3 domain containing 3	ProteinCodingRNA	8.01699	8.40538	8.1547	9.30327	9.4437	8.55602	8.19236	9.101	0.90864	1.87727	0.00281054	0.0557818
ENSMUSG00000040532	Abhd11	abhydrolase domain containing 11	ProteinCodingRNA	7.15621	6.61077	6.2606	7.22498	7.84831	7.67937	6.67586	7.58422	0.90836	1.87691	0.0151529	0.155401
ENSMUSG00000032231	Anxa2	annexin A2	ProteinCodingRNA	11.0111	11.2078	11.4669	11.7092	12.4307	12.2671	11.2286	12.1357	0.907042	1.8752	0.000127817	0.00699417
ENSMUSG00000052488	Cherp	calcium homeostasis endoplasmic reticulum protein	ProteinCodingRNA	7.34226	7.677	7.82216	9.60803	8.78419	7.16992	7.61381	8.52071	0.906905	1.87502	0.0465347	0.292061
ENSMUSG00000035493	Tgfbi	transforming growth factor, beta induced	ProteinCodingRNA	10.4329	11.1385	11.53	12.4348	12.4045	10.9823	11.0338	11.9405	0.906718	1.87478	0.0298975	0.228497
ENSMUSG00000038301	Snx10	sorting nexin 10	ProteinCodingRNA	7.60381	8.5806	8.34024	9.17687	9.25076	8.81707	8.17488	9.08156	0.906684	1.87473	0.0085455	0.110612
ENSMUSG00000043592	Unc5cl	unc-5 family C-terminal like	ProteinCodingRNA	4.63459	5.11278	5.295	5.98528	6.09025	5.68567	5.01412	5.9204	0.906276	1.8742	0.0123582	0.138188
ENSMUSG00000031565	Fgfr1	fibroblast growth factor receptor 1	ProteinCodingRNA	6.84034	7.51779	7.57441	8.9949	8.4745	7.18041	7.31085	8.2166	0.905757	1.87353	0.045534	0.288211
ENSMUSG00000059355	Wdr83os	WD repeat domain 83 opposite strand	ProteinCodingRNA	8.08563	8.59966	8.55113	8.86266	9.53031	9.56014	8.41214	9.3177	0.905566	1.87328	0.00197837	0.0446691
ENSMUSG00000037112	Sik2	salt inducible kinase 2	ProteinCodingRNA	6.1234	6.41809	6.36845	7.49806	6.54196	7.57981	6.30331	7.20661	0.903296	1.87033	0.0116129	0.13315
ENSMUSG00000067455	Hist1h4j	histone cluster 1, H4j	ProteinCodingRNA	7.06849	7.09198	7.05295	8.06645	7.94534	7.9113	7.07114	7.97436	0.90322	1.87024	8.23904e-07	0.000159366
ENSMUSG00000036586	Grifin	galectin-related inter-fiber protein	ProteinCodingRNA	5.72484	5.58012	5.62828	6.18394	6.09025	7.36657	5.64441	6.54692	0.902509	1.86931	0.029594	0.227307
ENSMUSG00000029911	Ssbp1	single-stranded DNA binding protein 1	ProteinCodingRNA	6.36346	7.20581	6.81224	7.5787	7.71018	7.79999	6.79384	7.69629	0.902452	1.86924	0.00346592	0.0637911
ENSMUSG00000059981	Taok2	TAO kinase 2	ProteinCodingRNA	12.2182	11.0526	12.0997	12.9717	12.0053	13.1	11.7902	12.6923	0.902151	1.86885	0.0284748	0.222423
ENSMUSG00000032936	Camkv	CaM kinase-like vesicle-associated	ProteinCodingRNA	10.0704	10.1042	10.2418	11.1093	11.0836	10.9288	10.1388	11.0406	0.90178	1.86837	1.82026e-13	1.4838e-10
ENSMUSG00000037649	H2-DMa	histocompatibility 2, class II, locus DMa	ProteinCodingRNA	9.29428	10.0429	10.545	11.1114	10.8166	10.6592	9.9607	10.8624	0.901689	1.86825	0.0203957	0.184054
ENSMUSG00000019054	Fis1	fission, mitochondrial 1	ProteinCodingRNA	6.87523	7.22558	7.1683	7.87537	8.01405	8.08335	7.0897	7.99092	0.901222	1.86765	1.60772e-05	0.00154616
ENSMUSG00000025887	Casp12	caspase 12	ProteinCodingRNA	7.51811	7.17564	6.56263	8.5188	7.19264	8.24708	7.08546	7.98617	0.900715	1.86699	0.0442541	0.283658
ENSMUSG00000019539	Rcn3	reticulocalbin 3, EF-hand calcium binding domain	ProteinCodingRNA	6.1803	6.40081	6.68688	7.25473	7.81018	6.90467	6.42267	7.32319	0.900528	1.86675	0.00983616	0.120414
ENSMUSG00000023021	Cers5	ceramide synthase 5	ProteinCodingRNA	8.00916	8.87151	9.09499	9.79683	9.29745	9.58208	8.65855	9.55879	0.900233	1.86637	0.0162013	0.161317
ENSMUSG00000090083	Rnf8	ring finger protein 8	ProteinCodingRNA	7.5291	8.37473	7.90637	8.93796	8.75771	8.8137	7.93673	8.83646	0.899724	1.86571	0.00220758	0.0480061
ENSMUSG00000022185	Acin1	apoptotic chromatin condensation inducer 1	ProteinCodingRNA	5.68607	6.15499	5.52551	6.92533	6.8357	6.30028	5.78886	6.6871	0.898245	1.8638	0.0101457	0.122769
ENSMUSG00000067604	Nms	neuromedin S	ProteinCodingRNA	7.77983	8.36139	8.33265	8.86909	8.90671	9.39196	8.15795	9.05592	0.897966	1.86344	0.00159294	0.0388625
ENSMUSG00000037686	Aspg	asparaginase	ProteinCodingRNA	7.11302	6.71233	7.59359	8.40399	8.57647	7.12715	7.13964	8.03587	0.896228	1.86119	0.0467919	0.292926
ENSMUSG00000036915	Kirrel2	kin of IRRE like 2 (Drosophila)	ProteinCodingRNA	8.97453	9.46691	9.55574	10.2842	9.82779	10.5732	9.3324	10.2284	0.896	1.8609	0.00172709	0.0407887
ENSMUSG00000038909	Kat7	K(lysine) acetyltransferase 7	ProteinCodingRNA	10.6168	11.7872	10.6692	11.7889	11.7932	12.1789	11.0244	11.9203	0.895944	1.86083	0.026543	0.213688
ENSMUSG00000021273	Fdft1	farnesyl diphosphate farnesyl transferase 1	ProteinCodingRNA	11.0912	12.0502	11.7318	12.983	12.3112	12.2628	11.6244	12.519	0.894622	1.85912	0.00524015	0.0821578
ENSMUSG00000045983	Eif4g1	eukaryotic translation initiation factor 4, gamma 1	ProteinCodingRNA	12.9096	13.1315	13.2742	13.2531	14.2846	14.4613	13.1051	13.9997	0.89457	1.85906	0.0016399	0.039483
ENSMUSG00000009549	Srp14	signal recognition particle 14	ProteinCodingRNA	11.144	11.8087	11.575	11.8612	12.1392	13.2105	11.5092	12.4036	0.894405	1.85884	0.0100512	0.122057
ENSMUSG00000026193	Fn1	fibronectin 1	ProteinCodingRNA	9.95487	10.1694	10.8706	11.5347	12.0424	10.1002	10.3316	11.2258	0.89414	1.8585	0.0403259	0.269411
ENSMUSG00000040485	Lrrc52	leucine rich repeat containing 52	ProteinCodingRNA	4.26533	5.11278	4.86084	6.099	5.32469	5.49702	4.74632	5.64024	0.893921	1.85822	0.0423721	0.277094
ENSMUSG00000025511	Tspan4	tetraspanin 4	ProteinCodingRNA	9.05661	9.53582	9.09723	10.2624	10.0783	10.0294	9.22989	10.1234	0.893492	1.85767	1.77265e-05	0.0016673
ENSMUSG00000000600	Krit1	KRIT1, ankyrin repeat containing	ProteinCodingRNA	7.26544	8.63704	8.03353	8.66632	8.8577	9.08349	7.97867	8.86917	0.890498	1.85382	0.0476364	0.295919
ENSMUSG00000036932	Aifm1	apoptosis-inducing factor, mitochondrion-associated 1	ProteinCodingRNA	7.8777	8.34341	8.23017	9.12411	8.75102	9.2472	8.15043	9.04078	0.890352	1.85363	0.000282513	0.0122901
ENSMUSG00000032232	Cgnl1	cingulin-like 1	ProteinCodingRNA	11.1958	11.3004	11.1658	10.9434	12.6708	12.7178	11.2207	12.1107	0.889981	1.85315	0.0135943	0.14602
ENSMUSG00000048758	Rpl29	ribosomal protein L29	ProteinCodingRNA	9.05661	9.41621	9.06782	9.93035	9.89309	10.3864	9.18021	10.0699	0.889723	1.85282	0.000107346	0.00621157
ENSMUSG00000028599	Tnfrsf1b	tumor necrosis factor receptor superfamily, member 1b	ProteinCodingRNA	9.35733	9.75397	9.72618	10.6195	10.7154	10.1704	9.61249	10.5018	0.889265	1.85223	0.000105825	0.00615822
ENSMUSG00000039318	Rab3gap2	RAB3 GTPase activating protein subunit 2	ProteinCodingRNA	7.64482	6.8332	7.25116	8.10507	8.08497	8.20658	7.24306	8.13221	0.889147	1.85208	0.00356279	0.0648016
ENSMUSG00000025485	Ric8a	RIC8 guanine nucleotide exchange factor A	ProteinCodingRNA	8.61048	9.26444	9.07693	9.65899	9.95557	10.0031	8.98395	9.87254	0.888588	1.85136	0.000345267	0.0140612
ENSMUSG00000038718	Pbx3	pre B cell leukemia homeobox 3	ProteinCodingRNA	9.61123	9.25726	9.48219	9.43473	10.9548	10.6231	9.45022	10.3376	0.887334	1.84976	0.0155886	0.157884
ENSMUSG00000026525	Opn3	opsin 3	ProteinCodingRNA	7.42699	7.32054	7.29868	8.43031	7.771	8.50682	7.34873	8.23605	0.887311	1.84972	0.00150108	0.0372136
ENSMUSG00000020388	Pdlim4	PDZ and LIM domain 4	ProteinCodingRNA	9.3387	9.5038	9.29959	10.2477	10.3962	10.1558	9.3807	10.2666	0.885873	1.84788	1.35975e-09	5.96838e-07
ENSMUSG00000061013	Mkx	mohawk homeobox	ProteinCodingRNA	9.44702	9.49365	9.53274	10.7524	10.4207	9.95497	9.49114	10.376	0.88487	1.8466	0.000333905	0.0137601
ENSMUSG00000018927	Ccl6	chemokine (C-C motif) ligand 6	ProteinCodingRNA	7.14195	7.13442	7.56148	8.75227	7.9801	7.75856	7.27928	8.16364	0.884358	1.84594	0.0124718	0.13892
ENSMUSG00000027833	Shox2	short stature homeobox 2	ProteinCodingRNA	5.33148	4.41717	5.16428	6.00875	5.75767	5.79899	4.97098	5.85514	0.88416	1.84569	0.0279984	0.220361
ENSMUSG00000022760	Thap7	THAP domain containing 7	ProteinCodingRNA	7.95311	7.35684	8.50798	8.8268	8.78419	8.8536	7.93931	8.82153	0.882217	1.84321	0.0243246	0.203385
ENSMUSG00000003531	Dgcr6	DiGeorge syndrome critical region gene 6	ProteinCodingRNA	9.30391	10.0019	9.61012	9.96976	10.6413	10.9489	9.63864	10.52	0.881325	1.84207	0.00685509	0.0963528
ENSMUSG00000073802	Cdkn2b	cyclin-dependent kinase inhibitor 2B (p15, inhibits CDK4)	ProteinCodingRNA	6.20794	7.01456	7.15975	7.45599	7.8608	7.70867	6.79408	7.67515	0.881071	1.84174	0.015165	0.155426
ENSMUSG00000026107	Nabp1	nucleic acid binding protein 1	ProteinCodingRNA	8.4749	8.5729	8.71188	8.82018	9.85614	9.72516	8.58656	9.46716	0.880596	1.84114	0.00492421	0.0791125
ENSMUSG00000081683	Fzd10	frizzled class receptor 10	ProteinCodingRNA	8.21381	8.58825	8.80532	9.84	9.393	9.01477	8.5358	9.41592	0.880128	1.84054	0.00443513	0.0743752
ENSMUSG00000002831	Plin4	perilipin 4	ProteinCodingRNA	10.6423	11.4408	10.9221	12.1154	11.5052	12.0226	11.0017	11.8811	0.879336	1.83953	0.00191295	0.0437787
ENSMUSG00000022696	Sidt1	SID1 transmembrane family, member 1	ProteinCodingRNA	9.28458	9.31606	9.42087	10.4838	10.4836	9.6907	9.3405	10.2194	0.878854	1.83891	0.00101051	0.0288384
ENSMUSG00000019942	Cdk1	cyclin-dependent kinase 1	ProteinCodingRNA	6.23505	6.43517	5.8358	6.98572	7.47042	6.68639	6.16867	7.04751	0.87884	1.8389	0.01163	0.133302
ENSMUSG00000057367	Birc2	baculoviral IAP repeat-containing 2	ProteinCodingRNA	6.71114	6.51764	5.67704	7.37702	7.00281	7.15934	6.30194	7.17972	0.877784	1.83755	0.0269147	0.215406
ENSMUSG00000027078	Ube2l6	ubiquitin-conjugating enzyme E2L 6	ProteinCodingRNA	8.62593	9.12932	8.89308	10.289	9.87474	9.11666	8.88278	9.76013	0.877357	1.83701	0.00972208	0.119559
ENSMUSG00000039354	Smarcal1	SWI/SNF related matrix associated, actin dependent regulator of chromatin, subfamily a-like 1	ProteinCodingRNA	10.4518	11.1022	11.6897	11.8335	11.9636	12.0777	11.0812	11.9582	0.877011	1.83657	0.0143393	0.150338
ENSMUSG00000040688	Tbl3	transducin (beta)-like 3	ProteinCodingRNA	10.6116	10.8123	10.8206	11.3321	11.8499	11.6931	10.7482	11.625	0.876828	1.83633	1.15288e-06	0.000207378
ENSMUSG00000036580	Spg20	spastic paraplegia 20, spartin (Troyer syndrome) homolog (human)	ProteinCodingRNA	10.1982	10.5506	10.5092	11.4119	11.8214	10.6526	10.4193	11.2953	0.875969	1.83524	0.00405249	0.0701536
ENSMUSG00000063172	Hspb11	heat shock protein family B (small), member 11	ProteinCodingRNA	7.11302	6.8332	7.38193	7.24488	8.30661	8.4031	7.10938	7.98486	0.87548	1.83462	0.0214854	0.189748
ENSMUSG00000030272	Camk1	calcium/calmodulin-dependent protein kinase I	ProteinCodingRNA	10.4167	10.612	9.99134	11.0052	11.5106	11.1297	10.34	11.2152	0.875184	1.83424	0.000427996	0.0163801
ENSMUSG00000021886	Gpr65	G-protein coupled receptor 65	ProteinCodingRNA	5.7626	6.66968	6.4688	7.57083	7.42067	6.53103	6.30036	7.17418	0.873819	1.83251	0.0402102	0.269037
ENSMUSG00000027455	Nsfl1c	NSFL1 (p97) cofactor (p47)	ProteinCodingRNA	8.23411	8.66987	9.04942	8.92876	10.3604	9.28173	8.65113	9.52363	0.872492	1.83082	0.0370882	0.257456
ENSMUSG00000044475	Ascc1	activating signal cointegrator 1 complex subunit 1	ProteinCodingRNA	9.11616	9.68426	10.3529	10.6673	10.3427	10.7597	9.71778	10.5899	0.872138	1.83037	0.0278393	0.219624
ENSMUSG00000043716	Rpl7	ribosomal protein L7	ProteinCodingRNA	13.8235	13.7439	14.1242	14.6865	14.692	14.9292	13.8972	14.7692	0.872047	1.83026	1.38502e-09	6.05341e-07
ENSMUSG00000007659	Bcl2l1	BCL2-like 1	ProteinCodingRNA	8.27388	9.56908	8.87752	9.60418	9.72393	10.0045	8.90682	9.77755	0.870728	1.82859	0.0382689	0.262117
ENSMUSG00000023999	Kif6	kinesin family member 6	ProteinCodingRNA	8.41689	7.78085	8.27045	8.68829	9.06622	9.32495	8.15606	9.02649	0.870427	1.8282	0.00422445	0.0720753
ENSMUSG00000024608	Rps14	ribosomal protein S14	ProteinCodingRNA	12.3677	11.9296	12.615	13.0942	13.2423	13.1863	12.3041	13.1743	0.870167	1.82787	2.98429e-05	0.0024719
ENSMUSG00000027454	Gins1	GINS complex subunit 1 (Psf1 homolog)	ProteinCodingRNA	4.63459	5.66942	5.57781	6.24451	6.13208	6.11572	5.29394	6.1641	0.870165	1.82787	0.0347757	0.248166
ENSMUSG00000071516	Hist1h2ai	histone cluster 1, H2ai	ProteinCodingRNA	4.55075	5.54908	5.52551	6.18394	5.98007	6.0713	5.20845	6.07843	0.869987	1.82765	0.036991	0.256973
ENSMUSG00000031997	Trpc6	transient receptor potential cation channel, subfamily C, member 6	ProteinCodingRNA	6.23505	6.71233	7.06216	7.45599	7.25074	7.9113	6.66985	7.53934	0.869496	1.82702	0.0156446	0.158202
ENSMUSG00000070604	Vsig10l	V-set and immunoglobulin domain containing 10 like	ProteinCodingRNA	7.37918	7.14483	7.10734	8.07759	8.15257	8.00875	7.21045	8.07964	0.869185	1.82663	1.07492e-05	0.00115297
ENSMUSG00000024164	C3	complement component 3	ProteinCodingRNA	12.0365	12.3553	12.4373	13.3405	13.1852	12.9106	12.2764	13.1455	0.869085	1.8265	4.75405e-07	0.000101305
ENSMUSG00000034459	Ifit1	interferon-induced protein with tetratricopeptide repeats 1	ProteinCodingRNA	9.7633	10.4638	9.90057	11.0384	11.0595	10.6308	10.0426	10.9095	0.866984	1.82385	0.00123722	0.0329125
ENSMUSG00000031490	Eif4ebp1	eukaryotic translation initiation factor 4E binding protein 1	ProteinCodingRNA	6.28779	6.88384	6.88669	7.71337	7.72392	7.22165	6.68611	7.55298	0.866875	1.82371	0.00557728	0.0854031
ENSMUSG00000028495	Rps6	ribosomal protein S6	ProteinCodingRNA	11.8912	11.1733	11.3018	11.2715	12.8051	12.8888	11.4554	12.3218	0.866396	1.8231	0.0248495	0.205946
ENSMUSG00000021996	Esd	esterase D/formylglutathione hydrolase	ProteinCodingRNA	10.8831	11.4628	11.5024	12.1042	11.9922	12.3503	11.2828	12.1489	0.866158	1.8228	8.72092e-05	0.00534035
ENSMUSG00000026208	Des	desmin	ProteinCodingRNA	7.2389	6.56496	7.1683	7.98002	7.87319	7.7159	6.99072	7.85637	0.865649	1.82216	0.00355876	0.0647906
ENSMUSG00000036972	Zic4	zinc finger protein of the cerebellum 4	ProteinCodingRNA	7.30436	6.58039	7.14249	8.01521	8.26021	7.34807	7.00908	7.8745	0.865418	1.82187	0.020539	0.184868
ENSMUSG00000022216	Psme1	proteasome (prosome, macropain) activator subunit 1 (PA28 alpha)	ProteinCodingRNA	8.00128	9.05945	8.74371	9.25991	9.05268	10.0877	8.60148	9.46678	0.865297	1.82172	0.0390687	0.264903
ENSMUSG00000040725	Hnrnpul1	heterogeneous nuclear ribonucleoprotein U-like 1	ProteinCodingRNA	11.827	11.8645	11.9116	13.5268	12.348	12.3209	11.8677	12.7319	0.864218	1.82035	0.00515359	0.0814472
ENSMUSG00000078656	Vps25	vacuolar protein sorting 25	ProteinCodingRNA	7.12756	6.88384	7.06216	7.48138	7.24122	8.93644	7.02452	7.88634	0.861826	1.81734	0.0445415	0.284736
ENSMUSG00000048537	Phldb1	pleckstrin homology like domain, family B, member 1	ProteinCodingRNA	10.6372	11.5667	11.3926	12.0462	12.1369	11.9983	11.1988	12.0605	0.861647	1.81711	0.00175437	0.0412998
ENSMUSG00000071637	Cebpd	CCAAT/enhancer binding protein (C/EBP), delta	ProteinCodingRNA	8.31257	8.81066	8.70308	9.64032	9.62671	9.14373	8.60877	9.47026	0.861487	1.81691	0.000669213	0.0220941
ENSMUSG00000016496	Cd274	CD274 antigen	ProteinCodingRNA	9.36655	9.78094	10.2418	10.904	10.179	10.8901	9.79644	10.6577	0.861284	1.81665	0.0104864	0.1254
ENSMUSG00000062762	Ei24	etoposide induced 2.4 mRNA	ProteinCodingRNA	10.8647	11.8115	11.1329	11.9188	12.2552	12.2183	11.2697	12.1308	0.861064	1.81638	0.00345746	0.0636724
ENSMUSG00000008668	Rps18	ribosomal protein S18	ProteinCodingRNA	8.00128	8.21582	8.27045	8.68465	9.32476	9.06095	8.16252	9.02345	0.860936	1.81622	0.000454433	0.0170182
ENSMUSG00000044034	Npb	neuropeptide B	ProteinCodingRNA	5.28034	5.66942	5.52551	6.80981	5.83567	6.41138	5.49176	6.35229	0.860533	1.81571	0.019869	0.181401
ENSMUSG00000068220	Lgals1	lectin, galactose binding, soluble 1	ProteinCodingRNA	11.0003	11.4275	11.3862	11.6687	12.6386	12.0868	11.2713	12.1313	0.860013	1.81505	0.00158344	0.0386859
ENSMUSG00000053931	Cnn3	calponin 3, acidic	ProteinCodingRNA	10.9794	11.1669	10.973	11.2545	12.1389	12.3048	11.0398	11.8994	0.859594	1.81453	0.00177873	0.0416906
ENSMUSG00000028478	Clta	clathrin, light polypeptide (Lca)	ProteinCodingRNA	8.50862	8.49361	8.26248	9.14279	9.40371	9.29387	8.42157	9.28012	0.858553	1.81322	1.28162e-06	0.000224534
ENSMUSG00000016494	Cd34	CD34 antigen	ProteinCodingRNA	10.1185	10.4988	10.5854	11.3756	11.5161	10.8837	10.4009	11.2585	0.857584	1.812	0.00033833	0.0138706
ENSMUSG00000053846	Lipg	lipase, endothelial	ProteinCodingRNA	4.63459	5.58012	4.818	6.099	5.78414	5.71484	5.0109	5.866	0.855094	1.80888	0.0476279	0.295919
ENSMUSG00000031880	Rrad	Ras-related associated with diabetes	ProteinCodingRNA	6.54775	6.72627	6.90727	7.77627	7.99151	6.9787	6.7271	7.58216	0.855064	1.80884	0.0128074	0.141051
ENSMUSG00000001763	Tspan33	tetraspanin 33	ProteinCodingRNA	8.28689	7.98017	8.67634	8.52695	9.62305	9.35769	8.31447	9.16923	0.854763	1.80846	0.0204086	0.184068
ENSMUSG00000031938	4931406C07Rik	RIKEN cDNA 4931406C07 gene	ProteinCodingRNA	9.79326	10.4977	9.25009	10.5035	10.4887	11.1127	9.84703	10.7016	0.854581	1.80823	0.0406972	0.270848
ENSMUSG00000042269	Fam92b	family with sequence similarity 92, member B	ProteinCodingRNA	5.47485	6.29253	5.41485	6.5784	6.39512	6.77216	5.72741	6.58189	0.854482	1.80811	0.0315634	0.235539
ENSMUSG00000018574	Acadvl	acyl-Coenzyme A dehydrogenase, very long chain	ProteinCodingRNA	10.3297	9.95827	11.0104	10.9312	11.272	11.6583	10.4328	11.2871	0.854328	1.80792	0.0202561	0.183434
ENSMUSG00000056737	Capg	capping protein (actin filament), gelsolin-like	ProteinCodingRNA	7.6945	7.38347	6.98679	8.28887	8.82938	7.50662	7.35492	8.20829	0.853366	1.80671	0.035058	0.249368
ENSMUSG00000003198	Zfp959	zinc finger protein 959	ProteinCodingRNA	7.54001	8.72992	8.67334	9.11602	9.1627	9.22456	8.31443	9.16776	0.853337	1.80667	0.0393222	0.265836
ENSMUSG00000028382	Ptbp3	polypyrimidine tract binding protein 3	ProteinCodingRNA	9.02201	10.2233	9.90698	10.2709	10.9262	10.5143	9.71742	10.5704	0.853026	1.80629	0.031782	0.236495
ENSMUSG00000030745	Il21r	interleukin 21 receptor	ProteinCodingRNA	7.6549	7.17564	7.28301	8.19479	8.61754	7.85998	7.37118	8.2241	0.85292	1.80615	0.00606353	0.0896868
ENSMUSG00000021936	Mapk8	mitogen-activated protein kinase 8	ProteinCodingRNA	8.44619	8.63334	8.09314	9.21521	9.50068	9.01477	8.39089	9.24355	0.852663	1.80583	0.000888361	0.0266029
ENSMUSG00000039328	Rnf122	ring finger protein 122	ProteinCodingRNA	8.01699	9.06769	8.42119	9.28416	9.56507	9.21183	8.50196	9.35369	0.85173	1.80466	0.0180947	0.171671
ENSMUSG00000039059	Hrh3	histamine receptor H3	ProteinCodingRNA	10.2899	9.86368	10.1934	10.951	10.9402	11.0105	10.1157	10.9672	0.851553	1.80444	1.0292e-06	0.000190125
ENSMUSG00000106918	Mrpl33	mitochondrial ribosomal protein L33	ProteinCodingRNA	8.42868	8.9538	8.65824	9.29375	9.40371	9.8941	8.68024	9.53052	0.850276	1.80285	0.00150359	0.0372488
ENSMUSG00000071078	Nr2c2ap	nuclear receptor 2C2-associated protein	ProteinCodingRNA	8.21381	8.34341	8.32884	8.64775	9.53616	9.25219	8.29535	9.14536	0.850011	1.80251	0.00248626	0.0517036
ENSMUSG00000017776	Crk	v-crk avian sarcoma virus CT10 oncogene homolog	ProteinCodingRNA	11.5327	11.3587	11.3467	13.3102	11.735	11.7417	11.4127	12.2623	0.849579	1.80198	0.018845	0.175801
ENSMUSG00000025058	5430427O19Rik	RIKEN cDNA 5430427O19 gene	ProteinCodingRNA	6.00238	5.85852	6.22824	7.05501	7.48663	6.09368	6.02971	6.87844	0.848728	1.80091	0.0353916	0.250578
ENSMUSG00000045205	Dpy19l4	dpy-19-like 4 (C. elegans)	ProteinCodingRNA	11.2265	12.0725	11.5705	12.6586	11.9578	12.7975	11.6232	12.4713	0.8481	1.80013	0.00588282	0.0880665
ENSMUSG00000100210	Hist1h3f	histone cluster 1, H3f	ProteinCodingRNA	7.83403	8.74026	8.41761	9.36368	9.0252	9.14641	8.33063	9.17843	0.847796	1.79975	0.00708888	0.0982855
ENSMUSG00000040740	Slc25a34	solute carrier family 25, member 34	ProteinCodingRNA	9.06041	9.42478	9.51609	9.96377	9.65567	10.9241	9.33376	10.1812	0.847425	1.79929	0.0167979	0.164932
ENSMUSG00000064215	Ifi27	interferon, alpha-inducible protein 27	ProteinCodingRNA	8.98655	9.4544	9.55411	9.60611	9.96573	10.9649	9.33169	10.1789	0.847225	1.79904	0.0235097	0.199676
ENSMUSG00000022901	Cd86	CD86 antigen	ProteinCodingRNA	7.2915	7.5495	7.59993	8.21511	8.92467	7.84026	7.48031	8.32668	0.846371	1.79797	0.0128257	0.141132
ENSMUSG00000038274	Fau	Finkel-Biskis-Reilly murine sarcoma virus (FBR-MuSV) ubiquitously expressed (fox derived)	ProteinCodingRNA	11.8452	12.2211	12.2267	12.8988	13.0035	12.9288	12.0977	12.9437	0.846017	1.79753	4.82546e-10	2.41767e-07
ENSMUSG00000051652	Lrrc3	leucine rich repeat containing 3	ProteinCodingRNA	9.78869	10.1109	9.7334	10.7056	10.9127	10.5501	9.87765	10.7228	0.845144	1.79644	8.97715e-06	0.00102222
ENSMUSG00000020901	Pik3r5	phosphoinositide-3-kinase regulatory subunit 5	ProteinCodingRNA	9.10885	9.12143	9.17569	9.78499	10.5332	9.62305	9.13532	9.98043	0.845105	1.7964	0.00326941	0.0616392
ENSMUSG00000003575	Crtc1	CREB regulated transcription coactivator 1	ProteinCodingRNA	11.5584	12.1385	11.7727	12.5597	12.7089	12.7355	11.8232	12.668	0.844842	1.79607	2.70633e-06	0.000402982
ENSMUSG00000020077	Srgn	serglycin	ProteinCodingRNA	8.54157	8.92991	9.19465	10.1201	9.40371	9.67594	8.88871	9.73326	0.844546	1.7957	0.00490381	0.0789185
ENSMUSG00000096472	Cdkn2d	cyclin-dependent kinase inhibitor 2D (p19, inhibits CDK4)	ProteinCodingRNA	4.36688	3.93125	4.02716	4.8083	4.81009	5.24036	4.10843	4.95292	0.84449	1.79563	0.0418297	0.275212
ENSMUSG00000027601	Mtfr1	mitochondrial fission regulator 1	ProteinCodingRNA	9.15216	9.58829	9.22981	9.9242	10.6476	9.93186	9.32342	10.1679	0.844462	1.7956	0.00302636	0.0585775
ENSMUSG00000025260	Hsd17b10	hydroxysteroid (17-beta) dehydrogenase 10	ProteinCodingRNA	9.39988	10.4875	10.0129	10.6385	10.7392	11.0546	9.96676	10.8108	0.844023	1.79505	0.0139676	0.148206
ENSMUSG00000030787	Lyve1	lymphatic vessel endothelial hyaluronan receptor 1	ProteinCodingRNA	6.73032	6.93275	6.87629	7.60203	7.71018	7.75856	6.84645	7.69026	0.843804	1.79478	2.26883e-05	0.00202109
ENSMUSG00000023008	Fmnl3	formin-like 3	ProteinCodingRNA	8.25413	8.78424	8.78322	8.33138	9.6157	10.4033	8.6072	9.45011	0.842915	1.79367	0.0489809	0.30043
ENSMUSG00000010067	Rassf1	Ras association (RalGDS/AF-6) domain family member 1	ProteinCodingRNA	9.08297	8.95084	9.00236	9.77304	9.80049	9.9897	9.01205	9.85441	0.842357	1.79298	9.29996e-09	3.41142e-06
ENSMUSG00000047213	Ythdf3	YTH domain family 3	ProteinCodingRNA	8.76264	9.04005	8.94627	10.5462	10.05	8.67955	8.91632	9.75858	0.842265	1.79286	0.0331897	0.242334
ENSMUSG00000078429	Ctdsp2	CTD (carboxy-terminal domain, RNA polymerase II, polypeptide A) small phosphatase 2	ProteinCodingRNA	12.499	11.6106	12.7765	13.2272	13.2073	12.9755	12.2953	13.1367	0.841327	1.7917	0.0137566	0.146923
ENSMUSG00000020639	Pfn4	profilin family, member 4	ProteinCodingRNA	7.72351	7.73331	7.58083	9.07769	7.94534	8.53573	7.67922	8.51959	0.840367	1.79051	0.0112024	0.130601
ENSMUSG00000026199	Ankzf1	ankyrin repeat and zinc finger domain containing 1	ProteinCodingRNA	5.33148	6.02568	5.91924	5.91247	7.05809	6.82663	5.7588	6.59907	0.840267	1.79038	0.0439438	0.282627
ENSMUSG00000034708	Grn	granulin	ProteinCodingRNA	10.8702	11.9352	11.6875	12.3569	12.8401	11.8164	11.4976	12.3378	0.840174	1.79027	0.0216815	0.19066
ENSMUSG00000024298	Zfp871	zinc finger protein 871	ProteinCodingRNA	9.43538	9.13456	8.62134	10.2902	10.2147	9.20413	9.06376	9.90302	0.839261	1.78913	0.0281635	0.221254
ENSMUSG00000038884	A230050P20Rik	RIKEN cDNA A230050P20 gene	ProteinCodingRNA	7.0069	6.38332	6.60104	7.5787	7.52638	7.40288	6.66375	7.50265	0.838899	1.78868	0.00246534	0.0514142
ENSMUSG00000018008	Cyth4	cytohesin 4	ProteinCodingRNA	10.5084	10.7377	10.9675	11.4504	12.1244	11.1552	10.7379	11.5767	0.838753	1.7885	0.0034163	0.0632231
ENSMUSG00000029249	Rest	RE1-silencing transcription factor	ProteinCodingRNA	9.16983	8.31602	9.16076	9.40629	9.86081	9.8925	8.8822	9.71987	0.837663	1.78715	0.0166522	0.164125
ENSMUSG00000072680	Tmem254c	transmembrane protein 254c	ProteinCodingRNA	8.00916	7.16545	7.17681	8.61371	7.89764	8.35294	7.45047	8.2881	0.837626	1.78711	0.0354089	0.250667
ENSMUSG00000040552	C3ar1	complement component 3a receptor 1	ProteinCodingRNA	8.1078	8.77421	8.87491	9.65713	9.87474	8.73756	8.58564	9.42314	0.837505	1.78696	0.0284223	0.222301
ENSMUSG00000015341	Golga7	golgi autoantigen, golgin subfamily a, 7	ProteinCodingRNA	4.36688	4.48434	3.86826	4.75378	5.36032	5.11465	4.23982	5.07625	0.836427	1.78562	0.0498836	0.303561
ENSMUSG00000031342	Gpm6b	glycoprotein m6b	ProteinCodingRNA	10.8285	11.0962	11.1706	11.5538	12.4246	11.6241	11.0318	11.8675	0.835726	1.78476	0.00196547	0.0445788
ENSMUSG00000003476	Crhr2	corticotropin releasing hormone receptor 2	ProteinCodingRNA	5.47485	5.64026	5.49863	6.14209	6.19262	6.78597	5.53791	6.37356	0.835647	1.78466	0.0100612	0.122135
ENSMUSG00000032806	Slc10a3	solute carrier family 10 (sodium/bile acid cotransporter family), member 3	ProteinCodingRNA	8.04023	8.56517	7.78371	9.12411	8.78746	8.98215	8.1297	8.96457	0.834868	1.78369	0.00523658	0.082146
ENSMUSG00000013483	Card14	caspase recruitment domain family, member 14	ProteinCodingRNA	4.9933	5.6105	5.99812	6.28352	6.44574	6.37529	5.53398	6.36819	0.83421	1.78288	0.0335813	0.243755
ENSMUSG00000022146	Osmr	oncostatin M receptor	ProteinCodingRNA	9.98113	9.86052	10.3149	11.084	11.0307	10.543	10.0522	10.8859	0.833729	1.78229	0.000464098	0.0172387
ENSMUSG00000021760	Gpx8	glutathione peroxidase 8 (putative)	ProteinCodingRNA	7.96125	8.30212	8.41041	9.14544	9.00001	9.02936	8.2246	9.05827	0.833675	1.78222	2.68312e-05	0.0022761
ENSMUSG00000022678	Nde1	nudE neurodevelopment protein 1	ProteinCodingRNA	9.63177	9.94641	9.97559	10.6646	10.3134	11.0695	9.85126	10.6825	0.831265	1.77924	0.000912455	0.0271013
ENSMUSG00000032498	Mlh1	mutL homolog 1	ProteinCodingRNA	8.01699	8.2644	8.42476	9.09425	8.98582	9.11939	8.23538	9.06649	0.831103	1.77905	9.01315e-06	0.00102405
ENSMUSG00000047090	Tmem198b	transmembrane protein 198b	ProteinCodingRNA	8.77654	8.90254	8.50123	9.26723	9.97725	9.42764	8.72677	9.55737	0.830602	1.77843	0.00240837	0.0505971
ENSMUSG00000026623	Lpgat1	lysophosphatidylglycerol acyltransferase 1	ProteinCodingRNA	6.84034	7.78751	7.29868	8.00941	8.12694	8.28162	7.30884	8.13932	0.830479	1.77828	0.013548	0.145785
ENSMUSG00000041926	Rnpep	arginyl aminopeptidase (aminopeptidase B)	ProteinCodingRNA	9.58512	9.8621	9.98045	10.3104	10.9972	10.6115	9.80923	10.6397	0.830478	1.77827	0.000655509	0.0217466
ENSMUSG00000025509	Pnpla2	patatin-like phospholipase domain containing 2	ProteinCodingRNA	10.6773	11.2805	10.3492	11.7554	11.4432	11.5969	10.769	11.5985	0.829509	1.77708	0.00493851	0.0792472
ENSMUSG00000029125	Stx18	syntaxin 18	ProteinCodingRNA	6.84034	7.36577	6.48259	7.73465	7.78418	7.657	6.89623	7.72527	0.829041	1.7765	0.0122327	0.137404
ENSMUSG00000029338	Antxr2	anthrax toxin receptor 2	ProteinCodingRNA	8.83087	9.0567	9.35684	9.99054	10.5086	9.23215	9.08147	9.91044	0.828976	1.77642	0.0189005	0.176079
ENSMUSG00000036181	Hist1h1c	histone cluster 1, H1c	ProteinCodingRNA	10.6193	11.0847	11.0721	11.5347	11.6534	12.0727	10.9254	11.7536	0.828235	1.77551	0.000198539	0.00960226
ENSMUSG00000045302	Preb	prolactin regulatory element binding	ProteinCodingRNA	8.64121	8.61847	8.63991	8.74879	10.0995	9.53583	8.6332	9.46139	0.82819	1.77546	0.0157773	0.159058
ENSMUSG00000019188	H13	histocompatibility 13	ProteinCodingRNA	6.15213	6.46873	5.79219	6.84936	6.66102	7.38484	6.13768	6.96507	0.827387	1.77447	0.0201651	0.182959
ENSMUSG00000031851	Ntpcr	nucleoside-triphosphatase, cancer-related	ProteinCodingRNA	8.48623	9.17578	8.47389	9.3952	9.50268	9.71977	8.71197	9.53921	0.827248	1.7743	0.00460475	0.0760145
ENSMUSG00000021647	Cartpt	CART prepropeptide	ProteinCodingRNA	8.55777	8.82692	8.80806	9.32447	9.65925	9.6907	8.73092	9.55814	0.827222	1.77427	1.82937e-05	0.00170504
ENSMUSG00000030035	Wbp1	WW domain binding protein 1	ProteinCodingRNA	5.72484	6.59566	6.1783	6.79639	7.11134	7.07185	6.16627	6.99319	0.826924	1.7739	0.015806	0.159254
ENSMUSG00000020536	Llgl1	lethal giant larvae homolog 1 (Drosophila)	ProteinCodingRNA	10.2883	11.7282	11.1918	12.1073	11.8507	11.7306	11.0694	11.8962	0.826763	1.7737	0.0497812	0.303214
ENSMUSG00000004951	Hspb1	heat shock protein 1	ProteinCodingRNA	10.6486	10.9634	11.0451	11.3603	11.9402	11.836	10.8857	11.7122	0.826478	1.77335	0.000112382	0.00640909
ENSMUSG00000090150	Acad11	acyl-Coenzyme A dehydrogenase family, member 11	ProteinCodingRNA	11.7038	10.7801	10.7483	11.4973	11.9772	12.2348	11.0774	11.9031	0.825695	1.77239	0.0276129	0.218738
ENSMUSG00000030946	Lhpp	phospholysine phosphohistidine inorganic pyrophosphate phosphatase	ProteinCodingRNA	9.66704	8.65172	9.71455	9.99936	10.1488	10.3612	9.34444	10.1698	0.825339	1.77195	0.0334846	0.243277
ENSMUSG00000027832	Ptx3	pentraxin related gene	ProteinCodingRNA	6.1234	6.00295	6.22824	6.5784	7.41221	6.83994	6.1182	6.94352	0.825319	1.77193	0.0115785	0.132978
ENSMUSG00000031995	St14	suppression of tumorigenicity 14 (colon carcinoma)	ProteinCodingRNA	6.74925	7.68416	7.58083	8.18452	8.27895	8.02631	7.33808	8.16326	0.825179	1.77176	0.0171043	0.166438
ENSMUSG00000003808	Farsa	phenylalanyl-tRNA synthetase, alpha subunit	ProteinCodingRNA	8.72488	8.85257	8.66732	9.06935	9.73923	9.91153	8.74826	9.57337	0.825111	1.77167	0.00244177	0.0510887
ENSMUSG00000057342	Sphk2	sphingosine kinase 2	ProteinCodingRNA	4.26533	4.34671	4.23686	4.75378	5.28816	5.27994	4.28297	5.10729	0.824328	1.77071	0.0361138	0.25345
ENSMUSG00000026854	Usp20	ubiquitin specific peptidase 20	ProteinCodingRNA	10.6699	11.2952	10.8402	12.1309	10.7485	12.3988	10.9351	11.7594	0.824319	1.7707	0.0263812	0.212819
ENSMUSG00000005625	Psmd4	proteasome (prosome, macropain) 26S subunit, non-ATPase, 4	ProteinCodingRNA	5.64623	5.88361	6.29224	6.90045	6.52636	6.86618	5.9407	6.76433	0.823636	1.76986	0.0110072	0.129236
ENSMUSG00000069227	Gprin1	G protein-regulated inducer of neurite outgrowth 1	ProteinCodingRNA	10.0495	10.4617	10.6479	11.2746	10.8862	11.4679	10.3864	11.2096	0.823172	1.76929	0.000927299	0.0273527
ENSMUSG00000020798	Spns3	spinster homolog 3	ProteinCodingRNA	4.36688	4.27265	4.23686	4.96051	5.36032	5.02432	4.29213	5.11505	0.82292	1.76898	0.0317181	0.236245
ENSMUSG00000028173	Wls	wntless homolog (Drosophila)	ProteinCodingRNA	7.03803	7.44378	6.81224	7.76253	8.19265	7.80678	7.09802	7.92065	0.822637	1.76864	0.00525875	0.0823866
ENSMUSG00000034354	Mtmr3	myotubularin related protein 3	ProteinCodingRNA	8.13684	7.76743	7.7036	8.69554	8.5381	8.84042	7.86929	8.69135	0.822068	1.76794	0.000376137	0.014876
ENSMUSG00000069300	Hist1h2bj	histone cluster 1, H2bj	ProteinCodingRNA	6.36346	6.9085	6.61362	7.37702	7.52638	7.44701	6.62853	7.45014	0.821611	1.76738	0.0010288	0.0291258
ENSMUSG00000045322	Tlr9	toll-like receptor 9	ProteinCodingRNA	7.95311	8.46063	8.21786	9.08047	9.5555	8.46021	8.21053	9.03206	0.821523	1.76727	0.0153436	0.156561
ENSMUSG00000038235	F11r	F11 receptor	ProteinCodingRNA	9.95894	10.3514	10.3567	10.8756	11.3957	10.8594	10.2223	11.0436	0.821245	1.76693	0.000390265	0.0153051
ENSMUSG00000036362	P2ry13	purinergic receptor P2Y, G-protein coupled 13	ProteinCodingRNA	9.9177	9.88092	10.0105	10.4541	11.1908	10.6279	9.93637	10.7576	0.821241	1.76693	0.000631114	0.0212321
ENSMUSG00000034330	Plcg2	phospholipase C, gamma 2	ProteinCodingRNA	9.67449	9.9875	10.0223	10.6902	11.0629	10.3909	9.89478	10.7146	0.819873	1.76525	0.000553859	0.0194087
ENSMUSG00000004631	Sgce	sarcoglycan, epsilon	ProteinCodingRNA	9.08297	9.41406	9.36244	10.0847	9.97581	10.2585	9.28649	10.1063	0.819822	1.76519	2.19522e-06	0.000344757
ENSMUSG00000022361	Zhx1	zinc fingers and homeoboxes 1	ProteinCodingRNA	7.55084	6.87134	7.81673	8.36814	7.73753	8.59184	7.41297	8.23251	0.819533	1.76483	0.0420895	0.276045
ENSMUSG00000024696	Lpxn	leupaxin	ProteinCodingRNA	7.21186	7.54164	7.44664	8.09962	8.48664	8.07212	7.40005	8.21946	0.819416	1.76469	0.000521251	0.0186542
ENSMUSG00000025575	Cant1	calcium activated nucleotidase 1	ProteinCodingRNA	10.7163	10.9472	10.6594	12.1669	11.4275	11.1861	10.7743	11.5935	0.819225	1.76446	0.00334616	0.0624313
ENSMUSG00000028906	Epb41	erythrocyte membrane protein band 4.1	ProteinCodingRNA	5.7626	6.40081	5.74723	6.94979	6.71705	6.70104	5.97021	6.7893	0.819085	1.76429	0.0125547	0.139435
ENSMUSG00000020776	Fbf1	Fas (TNFRSF6) binding factor 1	ProteinCodingRNA	7.86907	8.95084	8.65216	9.32681	9.13982	9.46246	8.49069	9.3097	0.819008	1.76419	0.0239375	0.20146
ENSMUSG00000021192	Golga5	golgi autoantigen, golgin subfamily a, 5	ProteinCodingRNA	9.83815	11.1221	10.583	11.298	11.3208	11.3796	10.5144	11.3328	0.81835	1.76339	0.0302371	0.229946
ENSMUSG00000020594	Pum2	pumilio RNA-binding family member 2	ProteinCodingRNA	13.1388	13.1465	13.2247	14.2678	14.2198	13.4774	13.17	13.9884	0.818337	1.76337	0.00015776	0.00814248
ENSMUSG00000074916	Chst14	carbohydrate (N-acetylgalactosamine 4-0) sulfotransferase 14	ProteinCodingRNA	7.37918	7.65531	7.44664	8.1999	8.42489	8.31057	7.49371	8.31179	0.818077	1.76305	2.04697e-05	0.00187561
ENSMUSG00000026096	Osgepl1	O-sialoglycoprotein endopeptidase-like 1	ProteinCodingRNA	7.2389	8.0649	7.70947	8.38169	8.42068	8.66467	7.67109	8.48901	0.817926	1.76287	0.00660117	0.0942461
ENSMUSG00000045165	AI467606	expressed sequence AI467606	ProteinCodingRNA	7.46184	7.648	8.18873	8.92259	8.57647	8.25207	7.76619	8.58371	0.817522	1.76238	0.0145667	0.151847
ENSMUSG00000055214	Pld5	phospholipase D family, member 5	ProteinCodingRNA	9.47856	9.6771	10.3706	10.5887	10.2755	11.1127	9.8421	10.6589	0.81685	1.76156	0.0235398	0.199827
ENSMUSG00000042190	Cmklr1	chemokine-like receptor 1	ProteinCodingRNA	8.76264	8.91477	9.00713	9.66823	9.98154	9.48381	8.89485	9.71119	0.816347	1.76094	8.90721e-05	0.00541978
ENSMUSG00000031539	Ap3m2	adaptor-related protein complex 3, mu 2 subunit	ProteinCodingRNA	11.5107	11.067	12.2251	12.0666	12.3265	12.8585	11.601	12.4172	0.816219	1.76079	0.0322052	0.238439
ENSMUSG00000033684	Qsox1	quiescin Q6 sulfhydryl oxidase 1	ProteinCodingRNA	9.89663	10.3412	9.89929	10.6205	10.7989	11.1658	10.0457	10.8617	0.816009	1.76053	0.000516769	0.018539
ENSMUSG00000053483	Usp21	ubiquitin specific peptidase 21	ProteinCodingRNA	8.29979	9.09212	8.56739	8.9349	9.65925	9.80872	8.6531	9.46762	0.814525	1.75872	0.0207919	0.186233
ENSMUSG00000037428	Vgf	VGF nerve growth factor inducible	ProteinCodingRNA	6.06416	6.07008	5.85712	6.7131	6.9915	6.72991	5.99712	6.8115	0.814385	1.75855	0.00145699	0.0365593
ENSMUSG00000027933	Ints3	integrator complex subunit 3	ProteinCodingRNA	9.21138	9.34797	9.72763	9.85303	10.7222	10.1492	9.42899	10.2415	0.812476	1.75622	0.00699416	0.0974042
ENSMUSG00000004040	Stat3	signal transducer and activator of transcription 3	ProteinCodingRNA	11.1096	11.3897	11.4415	11.9099	12.4375	12.0288	11.3136	12.1254	0.811769	1.75536	2.78836e-05	0.00234364
ENSMUSG00000026662	Sephs1	selenophosphate synthetase 1	ProteinCodingRNA	6.90929	7.01456	6.96732	7.93784	7.47042	7.91758	6.96372	7.77528	0.811559	1.75511	0.000707856	0.0229567
ENSMUSG00000070031	Sp140	Sp140 nuclear body protein	ProteinCodingRNA	7.78901	8.94489	8.69422	9.56513	9.27895	9.0177	8.47604	9.28726	0.811223	1.7547	0.0440269	0.282909
ENSMUSG00000026833	Olfm1	olfactomedin 1	ProteinCodingRNA	10.4889	10.9846	10.8733	11.4321	11.2098	12.1381	10.7822	11.5934	0.811113	1.75456	0.00457513	0.0758288
ENSMUSG00000058886	Deaf1	deformed epidermal autoregulatory factor 1 (Drosophila)	ProteinCodingRNA	8.41096	9.19345	8.56091	9.80858	9.29975	9.49015	8.72177	9.53283	0.811054	1.75449	0.0101483	0.122786
ENSMUSG00000005973	Rcn1	reticulocalbin 1	ProteinCodingRNA	10.5305	10.3792	10.9316	11.3897	11.4101	11.4743	10.6138	11.4247	0.810949	1.75437	3.96286e-05	0.00304432
ENSMUSG00000061911	Myt1l	myelin transcription factor 1-like	ProteinCodingRNA	11.2113	11.5373	11.5665	11.4047	12.8076	12.5346	11.4384	12.249	0.810605	1.75395	0.0114554	0.132245
ENSMUSG00000024011	Pi16	peptidase inhibitor 16	ProteinCodingRNA	7.21186	7.50167	7.52864	7.80337	8.90972	7.96085	7.41406	8.22464	0.810589	1.75393	0.0235666	0.199911
ENSMUSG00000006057	Atp5g1	ATP synthase, H+ transporting, mitochondrial F0 complex, subunit C1 (subunit 9)	ProteinCodingRNA	10.7402	11.6677	11.5588	12.1419	12.1143	12.1412	11.3222	12.1324	0.810238	1.7535	0.00384576	0.067904
ENSMUSG00000027368	Dusp2	dual specificity phosphatase 2	ProteinCodingRNA	6.31346	6.38332	6.61362	7.65506	7.03623	7.04912	6.4368	7.24681	0.810008	1.75322	0.00763844	0.103166
ENSMUSG00000114279	Hist1h2bm	histone cluster 1, H2bm	ProteinCodingRNA	5.33148	5.698	5.65287	6.4471	6.52636	6.13744	5.56078	6.3703	0.809518	1.75263	0.00704343	0.0978533
ENSMUSG00000026827	Gpd2	glycerol phosphate dehydrogenase 2, mitochondrial	ProteinCodingRNA	12.961	12.155	13.2634	13.4709	13.6745	13.6572	12.7931	13.6009	0.807733	1.75046	0.0113146	0.131387
ENSMUSG00000039648	Kyat1	kynurenine aminotransferase 1	ProteinCodingRNA	6.78638	7.50167	7.64352	8.07203	7.74429	8.53573	7.31052	8.11735	0.806825	1.74936	0.0318222	0.236673
ENSMUSG00000056201	Cfl1	cofilin 1, non-muscle	ProteinCodingRNA	7.83403	8.0316	8.27441	8.49822	9.16018	8.90197	8.04668	8.85345	0.80677	1.74929	0.00294571	0.0576796
ENSMUSG00000028214	Gem	GTP binding protein (gene overexpressed in skeletal muscle)	ProteinCodingRNA	4.63459	5.11278	4.90245	6.2246	5.25069	5.59443	4.88327	5.6899	0.806631	1.74912	0.0487935	0.299778
ENSMUSG00000009772	Nuak2	NUAK family, SNF1-like kinase, 2	ProteinCodingRNA	6.67199	7.64066	7.32951	8.23017	8.19758	7.63427	7.21405	8.02067	0.806621	1.74911	0.0324552	0.239371
ENSMUSG00000062300	Nectin2	nectin cell adhesion molecule 2	ProteinCodingRNA	7.77983	7.68416	7.72694	8.62514	9.0554	7.93008	7.73031	8.53687	0.80656	1.74904	0.0136641	0.146344
ENSMUSG00000069270	Hist1h2ac	histone cluster 1, H2ac	ProteinCodingRNA	6.15213	6.84603	6.21178	7.08844	6.9686	7.57186	6.40332	7.20963	0.806315	1.74874	0.0231596	0.197946
ENSMUSG00000074342	I830077J02Rik	RIKEN cDNA I830077J02 gene	ProteinCodingRNA	7.02255	7.19582	6.92757	7.74866	8.12176	7.69409	7.04865	7.85484	0.80619	1.74859	0.00080788	0.0249828
ENSMUSG00000016150	Tenm1	teneurin transmembrane protein 1	ProteinCodingRNA	11.326	11.382	11.0913	11.9138	13.3731	10.9288	11.2664	12.0719	0.805451	1.74769	0.0383133	0.262291
ENSMUSG00000030030	1700003E16Rik	RIKEN cDNA 1700003E16 gene	ProteinCodingRNA	7.85166	8.56128	8.48762	8.94101	9.15258	9.22202	8.30019	9.1052	0.805015	1.74716	0.00353505	0.0645369
ENSMUSG00000030869	Ndufab1	NADH dehydrogenase (ubiquinone) 1, alpha/beta subcomplex, 1	ProteinCodingRNA	5.72484	6.56496	5.95922	6.66959	6.89763	7.09423	6.08301	6.88715	0.804138	1.7461	0.0253454	0.208226
ENSMUSG00000026087	Mrpl30	mitochondrial ribosomal protein L30	ProteinCodingRNA	8.70563	9.0484	9.23185	9.79515	9.64307	9.95955	8.99529	9.79926	0.803966	1.74589	0.000242956	0.0110514
ENSMUSG00000027692	Tnik	TRAF2 and NCK interacting kinase	ProteinCodingRNA	10.0284	10.274	10.3595	11.0902	11.2911	10.6917	10.2206	11.0243	0.803711	1.74559	0.000203739	0.00979223
ENSMUSG00000031848	Lsm4	LSM4 homolog, U6 small nuclear RNA and mRNA degradation associated	ProteinCodingRNA	10.2506	10.835	9.76052	11.0154	11.0635	11.1783	10.282	11.0857	0.803691	1.74556	0.0158183	0.159284
ENSMUSG00000057322	Rpl38	ribosomal protein L38	ProteinCodingRNA	10.3898	10.9998	10.3548	11.1161	11.4196	11.6169	10.5815	11.3842	0.802745	1.74442	0.00214173	0.0471042
ENSMUSG00000054021	Sirt5	sirtuin 5	ProteinCodingRNA	7.26544	8.05389	8.26647	8.83667	8.69979	8.45589	7.86193	8.66412	0.802187	1.74374	0.0263771	0.212813
ENSMUSG00000001786	Fbxo7	F-box protein 7	ProteinCodingRNA	6.20794	5.83297	5.70082	7.04369	6.57266	6.53103	5.91391	6.71579	0.801883	1.74337	0.012189	0.137132
ENSMUSG00000069274	Hist1h4f	histone cluster 1, H4f	ProteinCodingRNA	7.6945	8.62593	8.24237	9.18976	8.90671	8.8699	8.1876	8.98879	0.801193	1.74254	0.0140727	0.14875
ENSMUSG00000031897	Psmb10	proteasome (prosome, macropain) subunit, beta type 10	ProteinCodingRNA	9.47856	9.81395	9.87859	10.7524	10.4489	10.3727	9.7237	10.5246	0.800948	1.74225	6.94596e-05	0.00460865
ENSMUSG00000056296	Synpr	synaptoporin	ProteinCodingRNA	5.60526	6.34768	5.38581	4.91154	5.00274	5.02432	5.77958	4.97953	-0.80005	0.574329	0.0201703	0.182963
ENSMUSG00000026768	Itga8	integrin alpha 8	ProteinCodingRNA	7.36698	8.56517	9.03078	7.1103	7.43745	8.00285	8.32097	7.51687	-0.804109	0.572716	0.0466082	0.292326
ENSMUSG00000004455	Ppp1cc	protein phosphatase 1, catalytic subunit, gamma isoform	ProteinCodingRNA	8.78115	10.2657	8.57062	8.25492	8.40797	8.53981	9.20581	8.4009	-0.804912	0.572397	0.028719	0.22363
ENSMUSG00000041187	Prkd2	protein kinase D2	ProteinCodingRNA	8.71046	8.21582	9.43512	7.56293	8.00845	8.35758	8.78713	7.97632	-0.810816	0.570059	0.0228013	0.196289
ENSMUSG00000030800	Prss8	protease, serine 8 (prostasin)	ProteinCodingRNA	5.51964	4.83251	4.77384	4.13969	4.39502	4.1557	5.042	4.23014	-0.811862	0.569646	0.0360148	0.253088
ENSMUSG00000022454	Nell2	NEL-like 2	ProteinCodingRNA	9.20454	8.2059	8.07051	7.1946	7.66103	8.18589	8.49365	7.68051	-0.813143	0.56914	0.0397514	0.267501
ENSMUSG00000048108	Tmem72	transmembrane protein 72	ProteinCodingRNA	6.28779	5.78049	6.22824	5.57781	5.61749	4.65442	6.09884	5.28324	-0.815601	0.568172	0.0359489	0.252905
ENSMUSG00000078786	BC024978	cDNA sequence BC024978	ProteinCodingRNA	6.48137	6.71233	6.07292	5.91247	5.04714	5.85248	6.4222	5.60403	-0.818173	0.56716	0.0236714	0.200386
ENSMUSG00000052917	Senp7	SUMO1/sentrin specific peptidase 7	ProteinCodingRNA	7.42699	7.35684	7.50182	7.05501	6.39512	6.37529	7.42855	6.60847	-0.82008	0.56641	0.00327126	0.0616392
ENSMUSG00000010751	Tnfrsf22	tumor necrosis factor receptor superfamily, member 22	ProteinCodingRNA	7.5291	7.57284	8.26248	7.08844	6.78417	7.02603	7.78814	6.96621	-0.821928	0.565685	0.00256825	0.0527782
ENSMUSG00000025451	Paip1	polyadenylate binding protein-interacting protein 1	ProteinCodingRNA	7.06849	6.96838	9.13917	6.91294	6.86079	6.92977	7.72535	6.90117	-0.82418	0.564803	0.0463282	0.291314
ENSMUSG00000029505	Ep400	E1A binding protein p400	ProteinCodingRNA	8.46348	9.82533	9.50937	7.90694	9.03073	8.38506	9.26606	8.44091	-0.825148	0.564424	0.0439739	0.282691
ENSMUSG00000034485	Uaca	uveal autoantigen with coiled-coil domains and ankyrin repeats	ProteinCodingRNA	5.38087	8.73682	4.90245	5.376	5.70322	5.46304	6.34005	5.51408	-0.825964	0.564105	0.0483877	0.298331
ENSMUSG00000037533	Rapgef6	Rap guanine nucleotide exchange factor (GEF) 6	ProteinCodingRNA	8.31257	7.62586	7.38193	7.1946	7.02518	6.6108	7.77345	6.94353	-0.829927	0.562558	0.0105425	0.125776
ENSMUSG00000027522	Stx16	syntaxin 16	ProteinCodingRNA	13.0503	13.139	12.8088	12.4885	12.463	11.5415	12.9994	12.1643	-0.835015	0.560577	0.0018359	0.0426353
ENSMUSG00000039070	Cpa4	carboxypeptidase A4	ProteinCodingRNA	5.17228	5.34736	5.32591	4.37464	4.25061	4.71343	5.28185	4.44623	-0.835623	0.560341	0.0122089	0.137272
ENSMUSG00000023106	Denr	density-regulated protein	ProteinCodingRNA	9.33557	9.24278	8.47043	8.78322	8.24123	7.48138	9.01626	8.16861	-0.847653	0.555688	0.0435686	0.281195
ENSMUSG00000050075	Gpr171	G protein-coupled receptor 171	ProteinCodingRNA	7.47327	7.03711	6.61362	6.65478	6.26958	5.65589	7.04133	6.19342	-0.847912	0.555588	0.0271151	0.216478
ENSMUSG00000025650	Col7a1	collagen, type VII, alpha 1	ProteinCodingRNA	7.21186	7.27384	7.49504	6.56263	6.23161	6.64151	7.32691	6.47858	-0.848326	0.555429	0.00014481	0.00763156
ENSMUSG00000066258	Trim12a	tripartite motif-containing 12A	ProteinCodingRNA	6.36346	7.1027	6.91746	5.93715	5.55736	6.33827	6.79454	5.94426	-0.850278	0.554678	0.0095589	0.118331
ENSMUSG00000030465	Psd3	pleckstrin and Sec7 domain containing 3	ProteinCodingRNA	7.27853	6.36561	6.68688	5.60886	5.58774	6.57942	6.77701	5.92534	-0.851668	0.554144	0.0473959	0.295176
ENSMUSG00000028310	Ppp3r2	protein phosphatase 3, regulatory subunit B, alpha isoform (calcineurin B, type II)	ProteinCodingRNA	7.02255	6.98007	7.00601	6.4471	6.2882	5.71484	7.00287	6.15005	-0.852827	0.553699	0.00200516	0.0449377
ENSMUSG00000025245	Lztfl1	leucine zipper transcription factor-like 1	ProteinCodingRNA	11.9425	11.8868	10.6812	11.1561	10.0085	10.7719	11.5035	10.6455	-0.858005	0.551715	0.0239137	0.201441
ENSMUSG00000019841	Rev3l	REV3 like, DNA directed polymerase zeta catalytic subunit	ProteinCodingRNA	13.1516	12.83	13.2146	12.2017	11.9191	12.4913	13.0654	12.204	-0.861366	0.550431	2.0066e-06	0.00032354
ENSMUSG00000051527	Usp29	ubiquitin specific peptidase 29	ProteinCodingRNA	6.74925	6.40081	6.36845	5.78232	5.52633	5.62549	6.50617	5.64471	-0.861454	0.550398	0.00089749	0.0267891
ENSMUSG00000019528	Gyg	glycogenin	ProteinCodingRNA	6.50383	6.50152	7.00601	5.86181	6.44574	5.11465	6.67045	5.8074	-0.86305	0.549789	0.0492002	0.301202
ENSMUSG00000045903	Npas4	neuronal PAS domain protein 4	ProteinCodingRNA	8.04023	8.18081	7.72694	6.82312	6.73073	7.79999	7.98266	7.11794	-0.864717	0.549154	0.0253251	0.20815
ENSMUSG00000026393	Nek7	NIMA (never in mitosis gene a)-related expressed kinase 7	ProteinCodingRNA	11.4883	9.05394	9.33421	8.78662	9.27196	9.21693	9.95883	9.09184	-0.866995	0.548288	0.0353195	0.250407
ENSMUSG00000032702	Kank1	KN motif and ankyrin repeat domains 1	ProteinCodingRNA	9.30071	8.62593	9.08147	7.95002	7.74429	8.70885	9.0027	8.13439	-0.868316	0.547786	0.0124904	0.139021
ENSMUSG00000034007	Scaper	S phase cyclin A-associated protein in the ER	ProteinCodingRNA	7.83403	8.72992	8.07506	7.28389	7.34267	7.39389	8.21301	7.34015	-0.872859	0.546064	0.00113646	0.0311673
ENSMUSG00000021725	Parp8	poly (ADP-ribose) polymerase family, member 8	ProteinCodingRNA	11.3945	11.7082	11.4398	10.734	10.5371	10.6346	11.5142	10.6352	-0.878911	0.543778	1.7202e-12	1.262e-09
ENSMUSG00000039458	Mtmr12	myotubularin related protein 12	ProteinCodingRNA	11.0995	9.63153	11.226	9.70102	9.63036	9.98522	10.6523	9.7722	-0.880136	0.543316	0.0101201	0.122604
ENSMUSG00000031872	Bean1	brain expressed, associated with Nedd4, 1	ProteinCodingRNA	5.17228	5.64026	4.30049	3.95869	4.09013	4.39079	5.03768	4.14654	-0.891138	0.539188	0.0401495	0.268894
ENSMUSG00000036435	Exoc1	exocyst complex component 1	ProteinCodingRNA	8.8875	8.24999	8.53469	7.78989	7.58778	7.61892	8.55739	7.66553	-0.891867	0.538916	0.00011473	0.00648895
ENSMUSG00000064368	mt-Nd6	mitochondrially encoded NADH dehydrogenase 6	ProteinCodingRNA	14.624	15.3043	14.9327	14.027	14.3964	13.7612	14.9537	14.0615	-0.892173	0.538802	1.6166e-05	0.00155177
ENSMUSG00000038569	Rad9b	RAD9 checkpoint clamp component B	ProteinCodingRNA	7.49586	7.26431	6.94758	5.60886	6.66102	6.75822	7.23592	6.3427	-0.893221	0.538411	0.0255165	0.209129
ENSMUSG00000056158	Car10	carbonic anhydrase 10	ProteinCodingRNA	6.0336	6.15499	5.60326	4.51239	5.55736	5.02432	5.93062	5.03136	-0.899263	0.53616	0.0241373	0.202429
ENSMUSG00000028252	Ccnc	cyclin C	ProteinCodingRNA	10.7718	10.5179	10.4009	9.30564	9.72905	9.95497	10.5635	9.66322	-0.900304	0.535774	5.0482e-05	0.00362085
ENSMUSG00000033987	Dnah17	dynein, axonemal, heavy chain 17	ProteinCodingRNA	7.41519	7.3297	7.53527	6.30264	6.89763	6.37529	7.42672	6.52519	-0.901533	0.535318	0.00042079	0.016199
ENSMUSG00000070808	Bicra	BRD4 interacting chromatin remodeling complex associated protein	ProteinCodingRNA	7.35467	7.54164	7.91148	7.14249	5.90968	7.04912	7.60259	6.70043	-0.902165	0.535083	0.0298471	0.2283
ENSMUSG00000030528	Blm	Bloom syndrome, RecQ helicase-like	ProteinCodingRNA	5.28034	8.59966	7.97135	6.56263	6.36035	6.22115	7.28379	6.38138	-0.902408	0.534993	0.0410032	0.271934
ENSMUSG00000060445	Sycp2	synaptonemal complex protein 2	ProteinCodingRNA	8.77654	7.46887	8.11543	7.20479	7.3157	7.12715	8.12028	7.21588	-0.9044	0.534255	0.00677286	0.0956733
ENSMUSG00000073906	Olfr692	olfactory receptor 692	ProteinCodingRNA	7.2915	6.71233	7.31417	5.93715	6.57266	6.09368	7.106	6.20116	-0.904837	0.534093	0.00348736	0.0640031
ENSMUSG00000000791	Il12rb1	interleukin 12 receptor, beta 1	ProteinCodingRNA	7.64482	7.24507	6.38322	6.594	6.46223	5.49702	7.09104	6.18442	-0.906619	0.533434	0.0414139	0.273563
ENSMUSG00000047108	Dnajb7	DnaJ heat shock protein family (Hsp40) member B7	ProteinCodingRNA	6.0336	5.19529	5.16428	5.09818	4.32462	4.2384	5.46439	4.55373	-0.910657	0.531943	0.0416294	0.274481
ENSMUSG00000038195	Rilp	Rab interacting lysosomal protein	ProteinCodingRNA	5.83527	7.58818	7.08944	5.8358	5.90968	6.02546	6.83763	5.92365	-0.913985	0.530717	0.0173065	0.167551
ENSMUSG00000003119	Cdk12	cyclin-dependent kinase 12	ProteinCodingRNA	8.82196	8.11345	8.51471	7.95002	7.66103	7.09423	8.48337	7.56843	-0.914944	0.530365	0.00463538	0.0762958
ENSMUSG00000029397	Rchy1	ring finger and CHY zinc finger domain containing 1	ProteinCodingRNA	6.20794	6.00295	6.7105	5.41166	5.39508	5.35599	6.30713	5.38758	-0.919552	0.528673	0.00193957	0.0442195
ENSMUSG00000026235	Epha4	Eph receptor A4	ProteinCodingRNA	12.0566	12.2233	12.5053	11.5317	11.1753	11.3185	12.2617	11.3418	-0.919932	0.528534	6.4208e-09	2.4732e-06
ENSMUSG00000060568	Fam78b	family with sequence similarity 78, member B	ProteinCodingRNA	7.17032	6.94473	7.58722	5.54607	6.86079	6.53103	7.23409	6.31263	-0.921461	0.527974	0.0321645	0.23827
ENSMUSG00000027531	Impa1	inositol (myo)-1(or 4)-monophosphatase 1	ProteinCodingRNA	12.2674	12.0705	10.9743	10.7901	11	10.7465	11.7707	10.8456	-0.92517	0.526619	0.00133221	0.0344749
ENSMUSG00000046456	Tmem150b	transmembrane protein 150B	ProteinCodingRNA	6.67199	6.58039	6.61362	5.8358	5.64663	5.59443	6.622	5.69229	-0.929714	0.524962	6.3176e-05	0.0043029
ENSMUSG00000054733	Msra	methionine sulfoxide reductase A	ProteinCodingRNA	8.78115	7.88395	9.82821	7.75561	8.44991	7.48984	8.8311	7.89845	-0.932648	0.523896	0.0353151	0.250407
ENSMUSG00000071262	Zfp957	zinc finger protein 957	ProteinCodingRNA	4.26533	5.15462	4.98223	3.8589	3.58756	4.1557	4.80073	3.86739	-0.93334	0.523645	0.0236081	0.200148
ENSMUSG00000027409	1700020A23Rik	RIKEN cDNA 1700020A23 gene	ProteinCodingRNA	5.33148	5.31082	5.09419	4.57663	3.70306	4.65442	5.2455	4.31137	-0.934131	0.523358	0.0226852	0.195749
ENSMUSG00000034610	Zcchc11	zinc finger, CCHC domain containing 11	ProteinCodingRNA	5.56308	4.88317	4.72829	4.22233	3.90954	4.2384	5.05818	4.12342	-0.93476	0.523129	0.0204037	0.184054
ENSMUSG00000005506	Celf1	CUGBP, Elav-like family member 1	ProteinCodingRNA	11.4883	10.9239	11.1818	9.55121	10.4957	10.7404	11.198	10.2624	-0.935588	0.522829	0.0065215	0.0934464
ENSMUSG00000064345	mt-Nd2	mitochondrially encoded NADH dehydrogenase 2	ProteinCodingRNA	14.5299	15.5614	14.9571	14.0786	14.3988	13.7539	15.0161	14.0771	-0.939077	0.521567	0.00016972	0.00855351
ENSMUSG00000021147	Wdr37	WD repeat domain 37	ProteinCodingRNA	12.8742	12.9243	12.967	12.0388	12.1078	11.7973	12.9218	11.9813	-0.940542	0.521037	4.7493e-19	6.335e-16
ENSMUSG00000070354	Evi2	ecotropic viral integration site 2	ProteinCodingRNA	9.48986	6.68403	7.46064	7.41265	6.75769	6.62624	7.87818	6.93219	-0.945981	0.519077	0.0442683	0.283713
ENSMUSG00000025474	Tubgcp2	tubulin, gamma complex associated protein 2	ProteinCodingRNA	7.50703	9.15015	6.87629	6.88784	7.04721	6.75822	7.84449	6.89776	-0.946734	0.518806	0.0275709	0.218578
ENSMUSG00000028649	Macf1	microtubule-actin crosslinking factor 1	ProteinCodingRNA	8.61565	7.7402	8.03353	7.1103	7.55741	6.87913	8.1298	7.18228	-0.947516	0.518524	0.00373648	0.0666621
ENSMUSG00000043929	Klhl15	kelch-like 15	ProteinCodingRNA	7.27853	4.88317	6.97709	5.41166	5.61749	5.24036	6.3796	5.42317	-0.956428	0.515331	0.0346996	0.247758
ENSMUSG00000034006	Pqlc1	PQ loop repeat containing 1	ProteinCodingRNA	7.39128	7.39224	7.73848	6.7131	7.05809	5.87849	7.50734	6.5499	-0.957438	0.514971	0.0110821	0.129774
ENSMUSG00000075284	Wipf1	WAS/WASL interacting protein family, member 1	ProteinCodingRNA	8.9461	8.61847	11.8508	8.95618	8.98867	8.59184	9.80512	8.84557	-0.959554	0.514216	0.0255604	0.209234
ENSMUSG00000022641	Bbx	bobby sox HMG box containing	ProteinCodingRNA	12.4842	11.219	12.5998	11.3997	11.0689	10.9458	12.101	11.1381	-0.962866	0.513037	0.00197238	0.0446065
ENSMUSG00000073988	Ttpa	tocopherol (alpha) transfer protein	ProteinCodingRNA	9.99507	9.66448	5.32591	7.4645	7.9801	6.64151	8.32849	7.36204	-0.966449	0.511764	0.0437721	0.281941
ENSMUSG00000074657	Kif5a	kinesin family member 5A	ProteinCodingRNA	10.5656	11.2464	10.3312	9.69922	9.58591	9.94269	10.7144	9.74261	-0.971811	0.509866	0.0001587	0.00817439
ENSMUSG00000029110	Rnf4	ring finger protein 4	ProteinCodingRNA	10.3076	10.8887	10.5425	10.3233	9.0554	9.42764	10.5796	9.60213	-0.977462	0.507872	0.0109005	0.128437
ENSMUSG00000030498	Gas2	growth arrest specific 2	ProteinCodingRNA	10.9305	8.18586	7.95662	7.60203	8.11657	8.41648	9.02432	8.04503	-0.979297	0.507227	0.0326713	0.240343
ENSMUSG00000021815	Mss51	MSS51 mitochondrial translational activator	ProteinCodingRNA	6.76793	6.25455	6.33845	5.80931	5.32469	5.27994	6.45365	5.47132	-0.98233	0.506162	0.00158344	0.0386859
ENSMUSG00000034480	Diaph2	diaphanous related formin 2	ProteinCodingRNA	10.1982	11.0155	10.1966	10.3952	8.77101	9.2793	10.4701	9.48185	-0.988211	0.504102	0.048696	0.299495
ENSMUSG00000022288	4930447A16Rik	RIKEN cDNA 4930447A16 gene	ProteinCodingRNA	5.68607	4.72552	5.295	4.57663	3.70306	4.46135	5.23553	4.24701	-0.988519	0.503995	0.0258824	0.210676
ENSMUSG00000032567	Aste1	asteroid homolog 1 (Drosophila)	ProteinCodingRNA	6.84034	6.32953	6.53644	5.60886	5.70322	5.42823	6.56877	5.5801	-0.988667	0.503943	0.00028613	0.012384
ENSMUSG00000025243	Slc6a20b	solute carrier family 6 (neurotransmitter transporter), member 20B	ProteinCodingRNA	8.02478	6.93275	7.71532	6.68424	6.66102	6.3569	7.55762	6.56738	-0.990233	0.503397	0.00250797	0.0520403
ENSMUSG00000024993	Fam45a	family with sequence similarity 45, member A	ProteinCodingRNA	11.1932	7.83975	7.87537	7.81673	7.99151	8.11653	8.96945	7.97492	-0.994526	0.501901	0.0240383	0.201956
ENSMUSG00000048065	Cyb5r2	cytochrome b5 reductase 2	ProteinCodingRNA	6.84034	5.75351	6.86581	5.51363	5.39508	5.56268	6.48655	5.49046	-0.99609	0.501357	0.00524451	0.082201
ENSMUSG00000029674	Limk1	LIM-domain containing, protein kinase	ProteinCodingRNA	11.9665	10.7909	11.7282	10.1975	10.7652	10.507	11.4952	10.4899	-1.00529	0.498168	0.00083469	0.0255024
ENSMUSG00000022623	Shank3	SH3/ankyrin domain gene 3	ProteinCodingRNA	12.5989	12.7711	12.7167	11.7998	11.5478	11.7049	12.6956	11.6842	-1.01139	0.49607	3.1087e-25	6.1402e-22
ENSMUSG00000041353	Tmem29	transmembrane protein 29	ProteinCodingRNA	3.43516	4.83251	5.295	3.63585	3.00248	3.8747	4.52089	3.50435	-1.01654	0.4943	0.0480042	0.297215
ENSMUSG00000045917	Tmem268	transmembrane protein 268	ProteinCodingRNA	9.34804	10.1796	10.9011	9.31273	8.94241	9.10293	10.1429	9.11936	-1.02356	0.4919	0.0027719	0.0553198
ENSMUSG00000023092	Fhl1	four and a half LIM domains 1	ProteinCodingRNA	4.71382	4.11202	4.17029	3.50991	3.17244	3.23446	4.33204	3.3056	-1.02644	0.49092	0.0276139	0.218738
ENSMUSG00000055547	Apobec4	apolipoprotein B mRNA editing enzyme, catalytic polypeptide-like 4 (putative)	ProteinCodingRNA	5.93784	5.41778	5.8358	4.75378	4.70316	4.65442	5.73047	4.70379	-1.02669	0.490836	0.00120274	0.0323302
ENSMUSG00000050921	P2ry10	purinergic receptor P2Y, G-protein coupled 10	ProteinCodingRNA	4.15609	3.93125	4.36143	2.6313	3.32448	3.38725	4.14959	3.11434	-1.03525	0.487932	0.0394937	0.26643
ENSMUSG00000093884	Olfr239	olfactory receptor 239	ProteinCodingRNA	4.36688	4.54852	5.32591	4.13969	3.46201	3.5254	4.7471	3.70903	-1.03807	0.486979	0.0246371	0.204947
ENSMUSG00000028358	Zfp618	zinc finger protein 618	ProteinCodingRNA	8.75797	5.54908	6.01719	6.20441	5.98007	5.02432	6.77475	5.73627	-1.03848	0.48684	0.0455698	0.288367
ENSMUSG00000026634	Angel2	angel homolog 2	ProteinCodingRNA	9.79553	6.62573	6.79024	6.594	6.88545	6.6108	7.73717	6.69675	-1.04041	0.486188	0.0261115	0.211688
ENSMUSG00000036216	Leap2	liver-expressed antimicrobial peptide 2	ProteinCodingRNA	5.17228	4.34671	4.53019	3.04862	4.00266	3.8747	4.68306	3.64199	-1.04107	0.485967	0.0352994	0.250337
ENSMUSG00000020069	Hnrnph3	heterogeneous nuclear ribonucleoprotein H3	ProteinCodingRNA	8.23411	8.58443	8.16755	7.22498	7.58778	7.04912	8.3287	7.28729	-1.04141	0.485854	1.46e-05	0.00143498
ENSMUSG00000020074	Ccar1	cell division cycle and apoptosis regulator 1	ProteinCodingRNA	10.609	7.76067	7.5153	7.82337	7.50266	7.42952	8.62832	7.58518	-1.04314	0.48527	0.023731	0.200689
ENSMUSG00000011171	Vipr2	vasoactive intestinal peptide receptor 2	ProteinCodingRNA	8.99847	9.13456	9.23185	8.64775	7.14236	8.42091	9.12162	8.07034	-1.05128	0.482539	0.0179392	0.170747
ENSMUSG00000022960	Donson	downstream neighbor of SON	ProteinCodingRNA	6.31346	5.11278	5.44332	4.44516	4.86072	4.39079	5.62319	4.56556	-1.05763	0.48042	0.0119183	0.135254
ENSMUSG00000026502	Desi2	desumoylating isopeptidase 2	ProteinCodingRNA	6.43535	4.88317	6.10891	4.91154	4.81009	4.52862	5.80914	4.75008	-1.05906	0.479944	0.0132879	0.144103
ENSMUSG00000031387	Renbp	renin binding protein	ProteinCodingRNA	6.74925	7.30204	6.79024	5.00787	5.90968	6.74413	6.94718	5.88723	-1.05995	0.479649	0.0492045	0.301202
ENSMUSG00000051777	Iqcj	IQ motif containing J	ProteinCodingRNA	5.38087	4.48434	5.19808	3.50991	4.39502	3.97458	5.0211	3.95983	-1.06126	0.479212	0.0197026	0.180539
ENSMUSG00000046709	Mapk10	mitogen-activated protein kinase 10	ProteinCodingRNA	5.7626	5.31082	5.26341	4.51239	3.70306	4.92794	5.44561	4.38113	-1.06448	0.478145	0.0190954	0.177181
ENSMUSG00000040441	Slc26a10	solute carrier family 26, member 10	ProteinCodingRNA	8.31892	6.45204	5.97881	5.72679	6.11132	5.71484	6.91659	5.85098	-1.06561	0.477772	0.0244301	0.203918
ENSMUSG00000038914	Dido1	death inducer-obliterator 1	ProteinCodingRNA	7.78901	7.6184	8.23017	7.06624	7.11134	6.26126	7.87919	6.81294	-1.06625	0.47756	0.0014824	0.0369109
ENSMUSG00000032217	Rnf111	ring finger 111	ProteinCodingRNA	11.7621	11.7051	11.2053	10.5582	10.4175	10.4965	11.5575	10.4908	-1.06675	0.477395	1.9277e-09	8.2844e-07
ENSMUSG00000027016	Zfp385b	zinc finger protein 385B	ProteinCodingRNA	3.61103	8.49361	3.11304	4.37464	4.25061	3.38725	5.07256	4.00417	-1.0684	0.476849	0.0266867	0.214329
ENSMUSG00000064356	mt-Atp8	mitochondrially encoded ATP synthase 8	ProteinCodingRNA	11.519	12.5742	11.9754	11.1376	11.2946	10.431	12.0229	10.9544	-1.06849	0.476817	0.00061929	0.0209685
ENSMUSG00000093865	Lrit3	leucine-rich repeat, immunoglobulin-like and transmembrane domains 3	ProteinCodingRNA	5.56308	3.72453	4.58232	3.50991	3.17244	3.97458	4.62331	3.55231	-1.071	0.475988	0.0454109	0.287839
ENSMUSG00000040287	Stac3	SH3 and cysteine rich domain 3	ProteinCodingRNA	5.64623	5.95639	5.89883	4.91154	4.39502	4.97694	5.83382	4.76116	-1.07265	0.475443	0.00075154	0.0237876
ENSMUSG00000078496	Zfp982	zinc finger protein 982	ProteinCodingRNA	6.38782	7.36577	7.35969	6.49775	5.93352	5.46304	7.03776	5.96477	-1.07299	0.475332	0.00838492	0.109264
ENSMUSG00000032698	Lmo2	LIM domain only 2	ProteinCodingRNA	7.63468	6.82026	8.1021	6.05458	7.03623	6.24134	7.51901	6.44405	-1.07496	0.474685	0.0121898	0.137132
ENSMUSG00000074817	Papolb	poly (A) polymerase beta (testis specific)	ProteinCodingRNA	6.71114	6.40081	6.62609	5.78232	5.52633	5.19966	6.57935	5.50277	-1.07657	0.474155	0.00013584	0.00731564
ENSMUSG00000032621	Srek1	splicing regulatory glutamine/lysine-rich protein 1	ProteinCodingRNA	10.9284	10.2022	11.5806	9.95473	9.65029	9.86674	10.9037	9.82392	-1.07982	0.473087	0.00059258	0.0203288
ENSMUSG00000021687	Scamp1	secretory carrier membrane protein 1	ProteinCodingRNA	5.90445	5.698	5.93937	5.09818	4.32462	4.87723	5.84727	4.76668	-1.0806	0.472833	0.00145441	0.0365238
ENSMUSG00000049013	Prss48	protease, serine 48	ProteinCodingRNA	5.64623	5.27333	5.44332	5.14129	4.32462	3.65147	5.45429	4.37246	-1.08183	0.472429	0.0350881	0.249491
ENSMUSG00000033488	BC026585	cDNA sequence BC026585	ProteinCodingRNA	4.55075	5.23483	4.58232	3.63585	4.25061	3.23446	4.7893	3.70697	-1.08233	0.472266	0.0244921	0.20417
ENSMUSG00000048612	Myof	myoferlin	ProteinCodingRNA	5.60526	9.57487	10.4674	7.79664	7.3157	7.27159	8.54917	7.46131	-1.08786	0.47046	0.020397	0.184054
ENSMUSG00000027210	Meis2	Meis homeobox 2	ProteinCodingRNA	8.6053	7.42681	7.69178	7.72759	6.26958	6.44659	7.90796	6.81459	-1.09337	0.468664	0.0449352	0.286238
ENSMUSG00000037111	Setd7	SET domain containing (lysine methyltransferase) 7	ProteinCodingRNA	6.15213	5.78049	5.87812	5.41166	4.46214	4.65442	5.93692	4.84274	-1.09418	0.468403	0.00482914	0.0781842
ENSMUSG00000019470	Xab2	XPA binding protein 2	ProteinCodingRNA	9.99507	10.7463	10.4991	9.40186	9.44577	9.10844	10.4135	9.31869	-1.0948	0.468202	1.6323e-06	0.0002726
ENSMUSG00000020454	Eif4enif1	eukaryotic translation initiation factor 4E nuclear import factor 1	ProteinCodingRNA	7.7613	11.7239	9.78019	8.65148	8.52639	8.80015	9.75513	8.65934	-1.09579	0.46788	0.0157266	0.158749
ENSMUSG00000030858	1700007K09Rik	RIKEN cDNA 1700007K09 gene	ProteinCodingRNA	4.15609	4.11202	4.63264	3.37191	3.00248	3.23446	4.30025	3.20295	-1.0973	0.46739	0.0176099	0.168957
ENSMUSG00000032114	Slc37a4	solute carrier family 37 (glucose-6-phosphate transporter), member 4	ProteinCodingRNA	7.12756	5.45174	5.49863	4.86084	5.04714	4.87723	6.02598	4.92841	-1.09757	0.467302	0.0164687	0.162989
ENSMUSG00000005442	Cic	capicua transcriptional repressor	ProteinCodingRNA	6.59036	7.00315	6.87629	6.51424	5.00274	5.65589	6.82327	5.72429	-1.09897	0.466849	0.0214361	0.189497
ENSMUSG00000028556	Dock7	dedicator of cytokinesis 7	ProteinCodingRNA	8.68611	10.9774	10.088	8.81686	8.87011	8.76223	9.91717	8.8164	-1.10077	0.466267	0.00637604	0.0921852
ENSMUSG00000023191	P3h3	prolyl 3-hydroxylase 3	ProteinCodingRNA	5.64623	8.38794	6.61362	5.86181	6.09025	5.39256	6.8826	5.78154	-1.10105	0.466176	0.0253506	0.208234
ENSMUSG00000021933	Gucy1b2	guanylate cyclase 1, soluble, beta 2	ProteinCodingRNA	5.97047	4.93211	5.12966	4.8083	3.32448	4.59289	5.34408	4.24189	-1.10219	0.465809	0.0497981	0.303277
ENSMUSG00000007817	Zmiz1	zinc finger, MIZ-type containing 1	ProteinCodingRNA	7.47327	10.0246	8.03821	7.64761	7.66103	6.91728	8.51204	7.40864	-1.1034	0.465418	0.0215234	0.190002
ENSMUSG00000049878	Rlf	rearranged L-myc fusion sequence	ProteinCodingRNA	6.41178	5.66942	7.15115	5.75482	5.55736	4.59289	6.41078	5.30169	-1.10909	0.463586	0.0227527	0.196021
ENSMUSG00000026792	Lrsam1	leucine rich repeat and sterile alpha motif containing 1	ProteinCodingRNA	4.63459	5.11278	4.68126	3.8589	3.70306	3.5254	4.80954	3.69578	-1.11376	0.462088	0.00574556	0.08686
ENSMUSG00000051246	Msantd1	Myb/SANT-like DNA-binding domain containing 1	ProteinCodingRNA	6.74925	6.17546	6.32321	5.14129	6.23161	4.52862	6.41597	5.30051	-1.11546	0.461542	0.0496092	0.302671
ENSMUSG00000055761	Nkain3	Na+/K+ transporting ATPase interacting 3	ProteinCodingRNA	6.59036	5.54908	6.05458	5.26341	4.75762	4.82467	6.06467	4.94857	-1.11611	0.461337	0.00346826	0.0637938
ENSMUSG00000054385	Ceacam2	carcinoembryonic antigen-related cell adhesion molecule 2	ProteinCodingRNA	4.55075	4.60996	4.68126	3.63585	3.32448	3.5254	4.61399	3.49524	-1.11875	0.460493	0.00691342	0.0967408
ENSMUSG00000050808	Muc15	mucin 15	ProteinCodingRNA	6.89236	5.97986	6.36845	5.41166	5.64663	4.82467	6.41356	5.29432	-1.11924	0.460337	0.00372083	0.0664929
ENSMUSG00000069670	Nkain2	Na+/K+ transporting ATPase interacting 2	ProteinCodingRNA	7.03803	6.69825	6.53644	5.22384	6.57266	5.11465	6.75757	5.63705	-1.12052	0.459929	0.0376799	0.259773
ENSMUSG00000024277	Mapre2	microtubule-associated protein, RP/EB family, member 2	ProteinCodingRNA	7.14195	5.88361	5.62828	4.75378	4.86072	5.65589	6.21795	5.09013	-1.12782	0.457607	0.020713	0.185867
ENSMUSG00000042289	Hsd3b7	hydroxy-delta-5-steroid dehydrogenase, 3 beta- and steroid delta-isomerase 7	ProteinCodingRNA	8.07816	8.11345	7.93673	5.78232	7.29744	7.66449	8.04278	6.91475	-1.12803	0.457541	0.0425969	0.277963
ENSMUSG00000061411	Nol4l	nucleolar protein 4-like	ProteinCodingRNA	10.8363	9.21833	9.67007	9.09425	9.0252	8.21681	9.90822	8.77875	-1.12947	0.457084	0.00754804	0.102277
ENSMUSG00000061306	Slc38a10	solute carrier family 38, member 10	ProteinCodingRNA	7.77059	7.5651	5.81416	5.72679	5.7307	6.30028	7.04995	5.91926	-1.1307	0.456696	0.0130905	0.142898
ENSMUSG00000048038	Ccdc187	coiled-coil domain containing 187	ProteinCodingRNA	5.11505	4.60996	4.818	3.75168	4.00266	3.38725	4.84767	3.71386	-1.13381	0.455711	0.00721386	0.0992546
ENSMUSG00000020696	Rffl	ring finger and FYVE like domain containing protein	ProteinCodingRNA	5.72484	4.72552	4.98223	4.37464	4.00266	3.65147	5.1442	4.00959	-1.13461	0.455458	0.0114	0.131954
ENSMUSG00000025915	Sgk3	serum/glucocorticoid regulated kinase 3	ProteinCodingRNA	8.26732	10.2392	10.4162	8.4689	8.74092	8.30579	9.64091	8.5052	-1.13571	0.455112	0.00642004	0.0925737
ENSMUSG00000073119	Speer4a	spermatogenesis associated glutamate (E)-rich protein 4A	ProteinCodingRNA	8.64627	7.25473	7.41105	6.594	6.9915	6.3194	7.77068	6.63497	-1.13571	0.455109	0.00613863	0.0902669
ENSMUSG00000020827	Mink1	misshapen-like kinase 1 (zebrafish)	ProteinCodingRNA	9.67696	9.54174	9.65493	8.4689	8.72734	8.26198	9.62455	8.48607	-1.13847	0.45424	2.7763e-10	1.4797e-07
ENSMUSG00000028207	Asph	aspartate-beta-hydroxylase	ProteinCodingRNA	11.3173	11.2752	11.6555	9.60803	11.0203	10.2003	11.416	10.2762	-1.13977	0.453831	0.00295776	0.0577873
ENSMUSG00000032366	Tpm1	tropomyosin 1, alpha	ProteinCodingRNA	7.88628	9.0786	7.67986	6.66959	7.14236	7.41181	8.21491	7.07459	-1.14032	0.453657	0.00479215	0.077714
ENSMUSG00000034544	Rsrc1	arginine/serine-rich coiled-coil 1	ProteinCodingRNA	3.00212	2.60673	8.47043	3.8589	2.80978	3.97458	4.69309	3.54775	-1.14534	0.452083	0.0246773	0.205098
ENSMUSG00000031256	Cstf2	cleavage stimulation factor, 3 pre-RNA subunit 2	ProteinCodingRNA	9.82928	10.1122	9.49924	8.27442	9.12953	8.59969	9.81357	8.66788	-1.14569	0.451973	0.00011363	0.00644807
ENSMUSG00000032503	Arpp21	cyclic AMP-regulated phosphoprotein, 21	ProteinCodingRNA	8.41689	7.70543	7.35221	7.08844	6.57266	6.37529	7.82484	6.6788	-1.14605	0.451862	0.00183167	0.0425779
ENSMUSG00000027690	Slc2a2	solute carrier family 2 (facilitated glucose transporter), member 2	ProteinCodingRNA	6.84034	5.90828	6.16126	4.86084	5.49462	5.11465	6.3033	5.15671	-1.14659	0.451692	0.00230241	0.0492669
ENSMUSG00000047854	Stx19	syntaxin 19	ProteinCodingRNA	6.84034	6.29253	6.67493	5.48043	5.32469	5.56268	6.6026	5.45593	-1.14667	0.451668	3.9788e-05	0.00305429
ENSMUSG00000001943	Vsig2	V-set and immunoglobulin domain containing 2	ProteinCodingRNA	7.19815	6.48522	6.82311	6.14209	5.95698	4.92794	6.83549	5.67567	-1.15982	0.447569	0.00680518	0.095932
ENSMUSG00000035133	Arhgap5	Rho GTPase activating protein 5	ProteinCodingRNA	12.2563	11.6735	11.8107	10.6701	10.6476	10.9404	11.9135	10.7527	-1.16082	0.447258	2.7245e-09	1.1422e-06
ENSMUSG00000044814	Olfr543	olfactory receptor 543	ProteinCodingRNA	5.38087	4.48434	4.53019	4.22233	3.80999	2.86963	4.79847	3.63398	-1.16448	0.446124	0.0361704	0.253709
ENSMUSG00000051344	Plekhm3	pleckstrin homology domain containing, family M, member 3	ProteinCodingRNA	4.9933	4.48434	5.12966	3.75168	3.70306	3.65147	4.8691	3.70207	-1.16703	0.445337	0.00413262	0.0711332
ENSMUSG00000095061	E030018B13Rik	RIKEN cDNA E030018B13 gene	ProteinCodingRNA	7.40329	7.38347	6.91746	6.65478	5.98007	5.56268	7.23474	6.06584	-1.16889	0.444762	0.00201779	0.0451223
ENSMUSG00000040687	Madd	MAP-kinase activating death domain	ProteinCodingRNA	11.9291	8.14493	7.67986	7.79664	8.1877	8.26198	9.25129	8.08211	-1.16918	0.444673	0.0125134	0.139127
ENSMUSG00000031939	Taf1d	TATA-box binding protein associated factor, RNA polymerase I, D	ProteinCodingRNA	4.0379	5.85852	5.81416	3.8589	3.46201	4.87723	5.23686	4.06605	-1.17081	0.444171	0.045373	0.287724
ENSMUSG00000021938	Pspc1	paraspeckle protein 1	ProteinCodingRNA	9.02977	8.34793	8.70602	8.01521	7.71018	6.83994	8.69457	7.52178	-1.17279	0.443561	0.00227306	0.0488626
ENSMUSG00000078503	Zfp990	zinc finger protein 990	ProteinCodingRNA	7.7139	7.17564	7.52864	5.54607	6.95701	6.39345	7.47273	6.29884	-1.17389	0.443225	0.00739496	0.100865
ENSMUSG00000031284	Pak3	p21 protein (Cdc42/Rac)-activated kinase 3	ProteinCodingRNA	14.9144	14.7516	12.9993	12.976	13.0018	13.1562	14.2217	13.0446	-1.17708	0.442247	0.00882865	0.112729
ENSMUSG00000049561	Olfr95	olfactory receptor 95	ProteinCodingRNA	4.26533	4.02446	3.9499	2.855	3.46201	2.38014	4.0799	2.89905	-1.18085	0.441092	0.0345049	0.24702
ENSMUSG00000031169	Porcn	porcupine homolog (Drosophila)	ProteinCodingRNA	7.6847	7.71944	9.13263	6.65478	6.77099	7.56386	8.17892	6.99655	-1.18238	0.440625	0.00907425	0.114428
ENSMUSG00000003123	Lipe	lipase, hormone sensitive	ProteinCodingRNA	6.20794	5.83297	6.27651	5.09818	4.95694	4.71343	6.10581	4.92285	-1.18296	0.440448	0.00010704	0.00619717
ENSMUSG00000018537	Pcgf2	polycomb group ring finger 2	ProteinCodingRNA	3.00212	5.6105	3.24827	2.855	2.58732	2.86963	3.95363	2.77065	-1.18298	0.440441	0.041969	0.275634
ENSMUSG00000020220	Vps13d	vacuolar protein sorting 13D	ProteinCodingRNA	8.36874	7.70543	8.12864	7.45599	7.07963	6.11572	8.0676	6.88378	-1.18382	0.440184	0.00537041	0.0834359
ENSMUSG00000022821	Hgd	homogentisate 1, 2-dioxygenase	ProteinCodingRNA	4.0379	5.19529	4.818	3.75168	4.09013	2.64555	4.68373	3.49579	-1.18794	0.438929	0.0370591	0.25729
ENSMUSG00000025956	Mettl21a	methyltransferase like 21A	ProteinCodingRNA	9.09412	6.88384	8.42119	7.51455	6.78417	6.53103	8.13305	6.94325	-1.1898	0.438365	0.0149979	0.154537
ENSMUSG00000026276	2020-09-02	septin 2	ProteinCodingRNA	8.91291	9.00044	12.3825	8.87868	8.98582	8.86014	10.0986	8.90821	-1.19041	0.438179	0.0102609	0.123623
ENSMUSG00000041565	L3mbtl4	l(3)mbt-like 4 (Drosophila)	ProteinCodingRNA	4.63459	6.85874	4.23686	4.22233	3.46201	4.46135	5.2434	4.04856	-1.19483	0.436837	0.0347739	0.248166
ENSMUSG00000035112	Wnk4	WNK lysine deficient protein kinase 4	ProteinCodingRNA	9.37267	8.86207	7.82216	7.63257	7.74429	7.09423	8.68563	7.49036	-1.19527	0.436704	0.00258595	0.0530293
ENSMUSG00000069844	Sco1	SCO1 cytochrome c oxidase assembly protein	ProteinCodingRNA	0	8.07038	3.9499	2.36644	3.00248	3.06355	4.00676	2.81082	-1.19593	0.436504	0.0334306	0.243091
ENSMUSG00000036820	Amdhd2	amidohydrolase domain containing 2	ProteinCodingRNA	3.23482	3.19313	4.17029	2.6313	2.3242	2.05464	3.53275	2.33671	-1.19604	0.436473	0.0443995	0.284172
ENSMUSG00000004768	Rab23	RAB23, member RAS oncogene family	ProteinCodingRNA	10.8712	7.3297	6.93761	7.26452	7.21227	7.07185	8.37952	7.18288	-1.19664	0.436291	0.0135966	0.14602
ENSMUSG00000035258	Abi3bp	ABI gene family, member 3 (NESH) binding protein	ProteinCodingRNA	5.05546	4.19457	4.36143	3.37191	4.00266	2.64555	4.53715	3.34004	-1.19712	0.436146	0.0371996	0.257829
ENSMUSG00000029630	Cyp3a25	cytochrome P450, family 3, subfamily a, polypeptide 25	ProteinCodingRNA	2.72452	6.79403	4.1005	3.75168	2.58732	3.65147	4.53968	3.33016	-1.20952	0.432411	0.0398641	0.26787
ENSMUSG00000026790	Odf2	outer dense fiber of sperm tails 2	ProteinCodingRNA	9.84257	8.03721	9.34557	7.55498	8.05811	7.97297	9.07511	7.86202	-1.2131	0.431342	0.00279223	0.0555471
ENSMUSG00000022558	Mroh1	maestro heat-like repeat family member 1	ProteinCodingRNA	7.12756	6.65517	7.46758	6.00875	5.90968	5.68567	7.08344	5.86803	-1.21541	0.430652	6.0482e-05	0.00418887
ENSMUSG00000110195	Pde2a	phosphodiesterase 2A, cGMP-stimulated	ProteinCodingRNA	6.89236	7.79414	9.8655	7.15307	6.52636	7.22165	8.184	6.96703	-1.21698	0.430184	0.0153053	0.156279
ENSMUSG00000024260	Sap130	Sin3A associated protein	ProteinCodingRNA	11.0584	9.0622	8.94627	8.39065	8.88547	8.13283	9.68895	8.46965	-1.2193	0.429491	0.00895841	0.113651
ENSMUSG00000040270	Bach2	BTB and CNC homology, basic leucine zipper transcription factor 2	ProteinCodingRNA	10.7175	9.23305	9.61638	8.25	9.2074	8.44287	9.85565	8.63343	-1.22223	0.428621	0.00432004	0.0732246
ENSMUSG00000097405	D630044L22Rik	RIKEN cDNA gene D630044L22 gene	ProteinCodingRNA	6.43535	6.00295	6.05458	5.88737	4.46214	4.46135	6.16429	4.93695	-1.22734	0.427104	0.0268468	0.215079
ENSMUSG00000036928	Stag3	stromal antigen 3	ProteinCodingRNA	5.05546	6.41809	4.98223	3.95869	4.64658	4.1557	5.48526	4.25366	-1.2316	0.425845	0.0108767	0.12832
ENSMUSG00000026715	Serpinc1	serine (or cysteine) peptidase inhibitor, clade C (antithrombin), member 1	ProteinCodingRNA	6.28779	7.04825	6.62609	5.14129	6.09025	5.02432	6.65404	5.41862	-1.23542	0.424718	0.00352818	0.0644919
ENSMUSG00000053411	Cbx7	chromobox 7	ProteinCodingRNA	5.33148	10.5486	5.05783	5.14129	6.11132	5.97811	6.97932	5.74357	-1.23574	0.424624	0.0140496	0.148598
ENSMUSG00000027487	Cdk5rap1	CDK5 regulatory subunit associated protein 1	ProteinCodingRNA	2.38047	8.65901	1.4332	2.36644	2.00213	4.39079	4.15756	2.91979	-1.23777	0.424027	0.0452592	0.287405
ENSMUSG00000030236	Slco1b2	solute carrier organic anion transporter family, member 1b2	ProteinCodingRNA	5.05546	6.19564	5.67704	3.95869	5.09021	4.1557	5.64272	4.40154	-1.24118	0.423027	0.0114007	0.131954
ENSMUSG00000038756	Ttll6	tubulin tyrosine ligase-like family, member 6	ProteinCodingRNA	5.90445	6.65517	6.33845	4.86084	4.25061	6.04856	6.29936	5.05334	-1.24602	0.421609	0.0360366	0.25316
ENSMUSG00000076432	Ywhaq	tyrosine 3-monooxygenase/tryptophan 5-monooxygenase activation protein theta	ProteinCodingRNA	4.15609	2.60673	4.68126	3.04862	2.00213	2.64555	3.81469	2.56543	-1.24926	0.420663	0.0489152	0.300171
ENSMUSG00000036381	P2ry14	purinergic receptor P2Y, G-protein coupled, 14	ProteinCodingRNA	9.14503	8.0594	8.5214	7.74167	7.55741	6.67159	8.57528	7.32355	-1.25172	0.419946	0.00230952	0.049319
ENSMUSG00000022973	Synj1	synaptojanin 1	ProteinCodingRNA	12.8661	14.041	11.0606	11.2776	11.0547	11.8713	12.6559	11.4012	-1.2547	0.419081	0.0329323	0.241244
ENSMUSG00000026839	Upp2	uridine phosphorylase 2	ProteinCodingRNA	8.10044	7.60337	7.88058	7.26452	6.2882	6.26126	7.86147	6.60466	-1.25681	0.418469	0.00103036	0.0291537
ENSMUSG00000031626	Sorbs2	sorbin and SH3 domain containing 2	ProteinCodingRNA	6.0336	4.83251	5.55189	4.44516	4.32462	3.8747	5.47267	4.21483	-1.25784	0.418169	0.00380774	0.0675002
ENSMUSG00000090115	Usp49	ubiquitin specific peptidase 49	ProteinCodingRNA	9.02589	11.2239	11.3552	9.61378	9.30661	8.88923	10.535	9.26987	-1.26512	0.416065	0.00422301	0.0720746
ENSMUSG00000038784	Cnot4	CCR4-NOT transcription complex, subunit 4	ProteinCodingRNA	9.67943	10.1783	9.61795	8.14269	9.29745	8.23203	9.82524	8.55739	-1.26785	0.415278	0.00133959	0.0345684
ENSMUSG00000021495	Fam193b	family with sequence similarity 193, member B	ProteinCodingRNA	6.28779	6.34768	7.9811	6.54668	4.90963	5.35599	6.87219	5.6041	-1.26809	0.415209	0.0375952	0.259415
ENSMUSG00000027615	Hps3	HPS3, biogenesis of lysosomal organelles complex 2 subunit 1	ProteinCodingRNA	7.2915	8.58443	3.11304	4.96051	4.86072	5.35599	6.32966	5.05907	-1.27059	0.414491	0.0165702	0.163582
ENSMUSG00000025194	Abcc2	ATP-binding cassette, sub-family C (CFTR/MRP), member 2	ProteinCodingRNA	6.36346	5.78049	5.44332	5.51363	3.58756	4.65442	5.86242	4.5852	-1.27722	0.412589	0.0420831	0.276045
ENSMUSG00000040557	Mettl27	methyltransferase like 27	ProteinCodingRNA	2.38047	5.31082	5.93937	3.75168	2.80978	3.23446	4.54355	3.26531	-1.27824	0.412297	0.0287915	0.223892
ENSMUSG00000028782	Adgrb2	adhesion G protein-coupled receptor B2	ProteinCodingRNA	7.61417	8.83338	6.60104	6.79639	7.16268	5.24036	7.68286	6.39981	-1.28305	0.410926	0.0433119	0.280422
ENSMUSG00000026828	Galnt5	UDP-N-acetyl-alpha-D-galactosamine:polypeptide N-acetylgalactosaminyltransferase 5	ProteinCodingRNA	8.97855	8.57676	8.74371	7.36797	7.52638	7.53143	8.76634	7.47526	-1.29108	0.408646	2.5107e-11	1.5535e-08
ENSMUSG00000042699	Dhx9	DEAH (Asp-Glu-Ala-His) box polypeptide 9	ProteinCodingRNA	13.4242	12.9345	13.6797	11.9396	12.2833	11.9408	13.3461	12.0546	-1.29156	0.40851	4.7724e-10	2.4028e-07
ENSMUSG00000048154	Kmt2d	lysine (K)-specific methyltransferase 2D	ProteinCodingRNA	14.393	14.5975	14.6437	12.8053	12.7793	14.1747	14.5448	13.2531	-1.29168	0.408475	0.00100481	0.0287397
ENSMUSG00000057406	Nsd2	nuclear receptor binding SET domain protein 2	ProteinCodingRNA	6.1234	1.6024	1.4332	2.04177	1.58685	1.63363	3.053	1.75408	-1.29892	0.406431	0.0369619	0.256899
ENSMUSG00000001036	Epn2	epsin 2	ProteinCodingRNA	4.46174	4.11202	4.41991	3.2193	3.00248	2.86963	4.33122	3.03047	-1.30075	0.405914	0.0060188	0.0893081
ENSMUSG00000099083	Atf7	activating transcription factor 7	ProteinCodingRNA	6.73032	5.54908	6.65072	4.37464	4.90963	5.74344	6.31004	5.00924	-1.3008	0.4059	0.0114886	0.132427
ENSMUSG00000035125	Gcfc2	GC-rich sequence DNA binding factor 2	ProteinCodingRNA	5.51964	7.83975	5.99812	5.80931	4.52627	5.11465	6.4525	5.15008	-1.30243	0.405444	0.0214202	0.189416
ENSMUSG00000024242	Map4k3	mitogen-activated protein kinase kinase kinase kinase 3	ProteinCodingRNA	5.17228	5.15462	4.90245	3.75168	3.32448	4.2384	5.07645	3.77152	-1.30493	0.404741	0.00207857	0.0461301
ENSMUSG00000025920	Stau2	staufen (RNA binding protein) homolog 2 (Drosophila)	ProteinCodingRNA	9.41181	9.18085	8.04287	7.96809	7.42908	7.31986	8.87851	7.57235	-1.30616	0.404395	0.00070468	0.0228972
ENSMUSG00000019856	Fam184a	family with sequence similarity 184, member A	ProteinCodingRNA	8.79943	8.02598	5.81416	7.05501	6.13208	5.53023	7.54652	6.2391	-1.30742	0.404043	0.0268074	0.214898
ENSMUSG00000080316	Spaca6	sperm acrosome associated 6	ProteinCodingRNA	6.31346	5.41778	5.32591	3.2193	5.09021	4.82467	5.68572	4.37806	-1.30765	0.403977	0.0391525	0.265296
ENSMUSG00000020542	Myocd	myocardin	ProteinCodingRNA	5.83527	6.46873	5.60326	5.48043	4.25061	4.2384	5.96909	4.65648	-1.31261	0.402593	0.0112371	0.130842
ENSMUSG00000029772	Ahcyl2	S-adenosylhomocysteine hydrolase-like 2	ProteinCodingRNA	4.55075	4.83251	3.9499	3.63585	3.70306	2.05464	4.44439	3.13118	-1.3132	0.402426	0.0438016	0.282042
ENSMUSG00000040865	Ino80d	INO80 complex subunit D	ProteinCodingRNA	3.23482	3.02284	3.37191	1.62215	2.00213	2.05464	3.20986	1.89297	-1.31689	0.4014	0.0413507	0.273391
ENSMUSG00000028073	Pear1	platelet endothelial aggregation receptor 1	ProteinCodingRNA	8.12239	5.78049	7.34468	6.05458	6.64666	4.59289	7.08252	5.76471	-1.31781	0.401144	0.0478508	0.296712
ENSMUSG00000021277	Traf3	TNF receptor-associated factor 3	ProteinCodingRNA	5.05546	6.34768	6.75661	4.63813	5.32469	4.2384	6.05325	4.73374	-1.31951	0.400671	0.0085286	0.110463
ENSMUSG00000063077	Kif1b	kinesin family member 1B	ProteinCodingRNA	6.87523	6.29253	6.65072	5.33944	5.36032	5.15779	6.60616	5.28585	-1.32031	0.400448	5.0252e-06	0.00065086
ENSMUSG00000066108	Muc5b	mucin 5, subtype B, tracheobronchial	ProteinCodingRNA	6.87523	6.04805	6.35353	4.57663	4.86072	5.87849	6.4256	5.10528	-1.32032	0.400445	0.006406	0.0924566
ENSMUSG00000045648	Vwc2l	von Willebrand factor C domain-containing protein 2-like	ProteinCodingRNA	9.90298	7.20581	7.0804	7.43014	5.70322	7.09423	8.06306	6.74253	-1.32054	0.400386	0.0290578	0.224925
ENSMUSG00000052512	Nav2	neuron navigator 2	ProteinCodingRNA	10.1509	7.82686	7.27511	6.62471	7.33373	7.32933	8.41762	7.09592	-1.3217	0.400064	0.0108116	0.1278
ENSMUSG00000047678	Gpr82	G protein-coupled receptor 82	ProteinCodingRNA	7.06849	6.07008	6.39784	5.8358	5.75767	3.97458	6.51214	5.18935	-1.32279	0.399761	0.0340243	0.245426
ENSMUSG00000064329	Scn1a	sodium channel, voltage-gated, type I, alpha	ProteinCodingRNA	10.8637	9.97588	12.8441	9.75059	9.68933	10.272	11.2279	9.90398	-1.3239	0.399453	0.00421779	0.0720722
ENSMUSG00000027341	Tmem230	transmembrane protein 230	ProteinCodingRNA	10.4182	10.1783	10.1215	8.3636	9.96283	8.41203	10.2393	8.91282	-1.3265	0.398734	0.0125029	0.139076
ENSMUSG00000033498	Strc	stereocilin	ProteinCodingRNA	5.28034	6.04805	4.86084	3.95869	4.1726	4.06798	5.39641	4.06642	-1.32999	0.397772	0.00184816	0.0428594
ENSMUSG00000037624	Kcnk2	potassium channel, subfamily K, member 2	ProteinCodingRNA	11.4035	7.93886	8.38495	8.25492	6.71705	8.75171	9.24244	7.90789	-1.33455	0.396516	0.0283707	0.222135
ENSMUSG00000048686	Hmgb4	high-mobility group box 4	ProteinCodingRNA	3.90915	4.41717	4.17029	3.50991	2.3242	2.64555	4.16554	2.82655	-1.33898	0.395299	0.0191222	0.177245
ENSMUSG00000055067	Smyd3	SET and MYND domain containing 3	ProteinCodingRNA	4.36688	4.19457	5.55189	3.8589	3.00248	3.23446	4.70445	3.36528	-1.33917	0.395249	0.0130464	0.142675
ENSMUSG00000064330	Pde6h	phosphodiesterase 6H, cGMP-specific, cone, gamma	ProteinCodingRNA	3.90915	4.27265	4.98223	2.36644	3.90954	2.86963	4.38801	3.04854	-1.33947	0.395166	0.0362074	0.253865
ENSMUSG00000032841	Prr5l	proline rich 5 like	ProteinCodingRNA	4.0379	3.72453	3.9499	3.04862	2.58732	2.05464	3.90411	2.56353	-1.34058	0.394862	0.0197435	0.180658
ENSMUSG00000027981	Rnpc3	RNA-binding region (RNP1, RRM) containing 3	ProteinCodingRNA	9.25508	8.63334	8.41041	7.36797	7.46225	7.43829	8.76628	7.42284	-1.34344	0.39408	1.2309e-06	0.00021723
ENSMUSG00000018919	Tm4sf5	transmembrane 4 superfamily member 5	ProteinCodingRNA	3.00212	4.11202	4.58232	1.62215	3.17244	2.86963	3.89882	2.55474	-1.34408	0.393906	0.0462682	0.291136
ENSMUSG00000037605	Adgrl3	adhesion G protein-coupled receptor L3	ProteinCodingRNA	8.79032	7.21573	8.31735	6.51424	6.9097	6.85312	8.1078	6.75902	-1.34878	0.392625	0.00065036	0.0216106
ENSMUSG00000025003	Cyp2c39	cytochrome P450, family 2, subfamily c, polypeptide 39	ProteinCodingRNA	4.92834	4.83251	4.4761	2.6313	4.32462	3.23446	4.74565	3.39679	-1.34886	0.392603	0.0308463	0.232564
ENSMUSG00000021798	Ldb3	LIM domain binding 3	ProteinCodingRNA	9.53419	9.83983	9.32085	8.57098	8.15764	7.89864	9.56496	8.20909	-1.35587	0.390699	1.5242e-07	3.8464e-05
ENSMUSG00000068259	Olfr461	olfactory receptor 461	ProteinCodingRNA	6.36346	5.34736	5.93937	4.05203	4.1726	5.35599	5.8834	4.52687	-1.35652	0.390522	0.0107337	0.127276
ENSMUSG00000047822	Angptl8	angiopoietin-like 8	ProteinCodingRNA	4.55075	4.54852	4.77384	3.95869	3.46201	2.38014	4.62437	3.26695	-1.35743	0.390278	0.0161605	0.161075
ENSMUSG00000021594	Srd5a1	steroid 5 alpha-reductase 1	ProteinCodingRNA	6.33867	0	4.17029	2.36644	2.00213	2.05464	3.50299	2.14107	-1.36192	0.389064	0.0397069	0.267281
ENSMUSG00000063447	Ube2d2b	ubiquitin-conjugating enzyme E2D 2B	ProteinCodingRNA	5.68607	5.80697	6.19514	4.96051	4.32462	4.31661	5.89606	4.53391	-1.36215	0.389003	0.000154	0.00800901
ENSMUSG00000005481	Ddx39	DEAD (Asp-Glu-Ala-Asp) box polypeptide 39	ProteinCodingRNA	6.45854	6.34768	4.41991	3.95869	4.25061	4.92794	5.74204	4.37908	-1.36296	0.388783	0.012053	0.136174
ENSMUSG00000056423	Uts2b	urotensin 2B	ProteinCodingRNA	9.05661	8.42261	9.11725	7.02078	7.2696	8.21681	8.86549	7.5024	-1.36309	0.388748	0.00092686	0.0273527
ENSMUSG00000031174	Rpgr	retinitis pigmentosa GTPase regulator	ProteinCodingRNA	7.7139	7.08117	7.81673	6.05458	5.70322	6.75822	7.53727	6.172	-1.36526	0.388164	0.00046534	0.0172671
ENSMUSG00000009073	Nf2	neurofibromin 2	ProteinCodingRNA	4.63459	5.34736	6.036	4.22233	4.1726	3.5254	5.33932	3.97344	-1.36588	0.387999	0.00354458	0.0646191
ENSMUSG00000019794	Katna1	katanin p60 (ATPase-containing) subunit A1	ProteinCodingRNA	6.26166	9.32066	5.38581	5.44645	5.28816	6.11572	6.98938	5.61678	-1.3726	0.386196	0.0135334	0.145673
ENSMUSG00000015709	Arnt2	aryl hydrocarbon receptor nuclear translocator 2	ProteinCodingRNA	4.0379	3.60889	3.68966	3.2193	2.3242	1.63363	3.77881	2.39238	-1.38644	0.382508	0.0443832	0.284147
ENSMUSG00000027900	Dram2	DNA-damage regulated autophagy modulator 2	ProteinCodingRNA	11.1096	11.486	9.45623	8.80014	8.77101	10.3096	10.684	9.29357	-1.39039	0.381461	0.0146575	0.15248
ENSMUSG00000056832	Ttc26	tetratricopeptide repeat domain 26	ProteinCodingRNA	5.11505	2.34283	2.39263	2.04177	2.00213	1.63363	3.2835	1.89251	-1.39099	0.381302	0.0404123	0.269757
ENSMUSG00000057147	Dph6	diphthamine biosynthesis 6	ProteinCodingRNA	9.07173	7.37465	5.8358	5.86181	7.04721	5.19966	7.42739	6.03623	-1.39116	0.381257	0.0323583	0.239056
ENSMUSG00000027238	Frmd5	FERM domain containing 5	ProteinCodingRNA	5.60526	2.34283	3.24827	3.04862	2.3242	1.63363	3.73212	2.33548	-1.39664	0.379813	0.0484516	0.298528
ENSMUSG00000023861	Mpc1	mitochondrial pyruvate carrier 1	ProteinCodingRNA	6.87523	6.9085	9.54921	6.48106	6.42907	6.22115	7.77765	6.37709	-1.40055	0.378784	0.00678505	0.0957796
ENSMUSG00000072972	Adam4	a disintegrin and metallopeptidase domain 4	ProteinCodingRNA	9.02201	8.49361	8.76642	7.76253	7.46225	6.83994	8.76068	7.35491	-1.40577	0.377416	1.014e-05	0.00110946
ENSMUSG00000022885	St6gal1	beta galactoside alpha 2,6 sialyltransferase 1	ProteinCodingRNA	3.43516	3.93125	3.86826	2.04177	2.58732	2.38014	3.74489	2.33641	-1.40848	0.37671	0.0130855	0.142858
ENSMUSG00000029544	Cabp1	calcium binding protein 1	ProteinCodingRNA	5.60526	2.34283	4.30049	3.37191	2.00213	2.64555	4.08286	2.67319	-1.40966	0.376399	0.0401171	0.268806
ENSMUSG00000059208	Hnrnpm	heterogeneous nuclear ribonucleoprotein M	ProteinCodingRNA	7.14195	7.23536	6.86581	4.91154	6.41219	5.68567	7.08104	5.6698	-1.41124	0.375988	0.00192759	0.0440255
ENSMUSG00000055254	Ntrk2	neurotrophic tyrosine kinase, receptor, type 2	ProteinCodingRNA	7.4387	6.75376	6.80128	6.07696	5.17268	5.49702	6.99791	5.58222	-1.41569	0.37483	0.00016915	0.00854566
ENSMUSG00000032030	Cul5	cullin 5	ProteinCodingRNA	12.0703	6.66968	6.21178	6.96187	6.47853	7.24184	8.31726	6.89408	-1.42318	0.372889	0.0488382	0.299867
ENSMUSG00000055053	Nfic	nuclear factor I/C	ProteinCodingRNA	7.81619	11.0989	7.46758	6.9975	7.4037	7.70867	8.79421	7.36996	-1.42426	0.372611	0.00769112	0.103578
ENSMUSG00000034224	Slc38a8	solute carrier family 38, member 8	ProteinCodingRNA	4.78893	4.48434	3.11304	2.855	3.17244	2.05464	4.12877	2.69403	-1.43474	0.369913	0.0237146	0.200637
ENSMUSG00000028558	Calr4	calreticulin 4	ProteinCodingRNA	7.02255	6.04805	6.82311	6.34014	5.09021	4.1557	6.63124	5.19535	-1.43589	0.36962	0.0398883	0.267966
ENSMUSG00000035469	Rcbtb1	regulator of chromosome condensation (RCC1) and BTB (POZ) domain containing protein 1	ProteinCodingRNA	9.89238	8.68779	9.59751	7.71337	7.71707	8.41648	9.39256	7.94897	-1.44359	0.367652	0.00011597	0.00652681
ENSMUSG00000033885	Pxk	PX domain containing serine/threonine kinase	ProteinCodingRNA	9.54506	9.32525	9.68356	7.53894	8.44162	8.24208	9.51795	8.07421	-1.44374	0.367613	7.0461e-07	0.00013944
ENSMUSG00000091803	Cox16	cytochrome c oxidase assembly protein 16	ProteinCodingRNA	6.38782	5.66942	5.65287	5.00787	4.39502	3.97458	5.90337	4.45915	-1.44421	0.367492	0.00100112	0.0286631
ENSMUSG00000036980	Taf6	TATA-box binding protein associated factor 6	ProteinCodingRNA	9.46717	10.7901	10.744	9.47531	7.79724	9.3897	10.3338	8.88742	-1.44636	0.366947	0.00660808	0.0942662
ENSMUSG00000042292	Mkl1	MKL (megakaryoblastic leukemia)/myocardin-like 1	ProteinCodingRNA	9.31983	5.02527	3.78172	4.86084	3.46201	5.46304	6.04227	4.5953	-1.44698	0.366789	0.0204015	0.184054
ENSMUSG00000032098	Treh	trehalase (brush-border membrane glycoprotein)	ProteinCodingRNA	4.0379	3.83159	3.48578	2.04177	2.58732	2.38014	3.78509	2.33641	-1.44868	0.366357	0.0123509	0.138147
ENSMUSG00000025354	Dnajc14	DnaJ heat shock protein family (Hsp40) member C14	ProteinCodingRNA	9.31983	7.80732	8.05214	7.65506	6.58777	6.57942	8.3931	6.94075	-1.45235	0.365427	0.003696	0.0662622
ENSMUSG00000035934	Pknox2	Pbx/knotted 1 homeobox 2	ProteinCodingRNA	9.18729	6.21555	4.63264	5.6982	4.90963	5.07019	6.67849	5.22601	-1.45249	0.365391	0.0111811	0.130455
ENSMUSG00000074340	Ovgp1	oviductal glycoprotein 1	ProteinCodingRNA	6.15213	7.47714	6.54959	5.75482	4.70316	5.35599	6.72629	5.27133	-1.45496	0.364765	0.00147192	0.036749
ENSMUSG00000020522	Mfap3	microfibrillar-associated protein 3	ProteinCodingRNA	11.4534	8.74026	11.5091	9.56513	8.82301	8.8699	10.5676	9.08601	-1.4816	0.358092	0.00264211	0.0537117
ENSMUSG00000093668	Pou5f2	POU domain class 5, transcription factor 2	ProteinCodingRNA	6.0336	5.88361	6.36845	5.14129	5.17268	3.5254	6.09522	4.61312	-1.4821	0.357968	0.00610182	0.0900198
ENSMUSG00000028979	Masp2	mannan-binding lectin serine peptidase 2	ProteinCodingRNA	4.55075	5.27333	6.07292	3.04862	3.46201	4.92794	5.299	3.81286	-1.48614	0.356966	0.0348724	0.248542
ENSMUSG00000018001	Cyth3	cytohesin 3	ProteinCodingRNA	5.60526	5.02527	5.02052	4.51239	3.80999	2.86963	5.21702	3.73067	-1.48635	0.356915	0.00811178	0.106938
ENSMUSG00000025588	Nat1	N-acetyl transferase 1	ProteinCodingRNA	1.92778	5.95639	1.4332	1.62215	1.58685	1.63363	3.10579	1.61421	-1.49158	0.355623	0.0270015	0.21584
ENSMUSG00000022565	Plec	plectin	ProteinCodingRNA	4.0379	7.50167	3.24827	3.63585	3.58756	3.06355	4.92928	3.42899	-1.50029	0.353482	0.0135548	0.1458
ENSMUSG00000031153	Gripap1	GRIP1 associated protein 1	ProteinCodingRNA	8.48623	8.17574	6.27651	7.02078	5.6752	5.71484	7.64616	6.13694	-1.50921	0.351302	0.0107814	0.127649
ENSMUSG00000030549	Rhcg	Rhesus blood group-associated C glycoprotein	ProteinCodingRNA	5.7626	4.48434	3.68966	2.6313	3.00248	3.7674	4.64553	3.13373	-1.5118	0.350673	0.0163576	0.162303
ENSMUSG00000038143	Stox2	storkhead box 2	ProteinCodingRNA	3.00212	4.19457	2.96381	2.36644	1.58685	1.63363	3.38683	1.86231	-1.52452	0.347594	0.0258884	0.210681
ENSMUSG00000013973	Dedd	death effector domain-containing	ProteinCodingRNA	4.55075	7.70543	4.68126	4.57663	3.70306	4.06798	5.64582	4.11589	-1.52993	0.346295	0.011244	0.130893
ENSMUSG00000029782	Tmem209	transmembrane protein 209	ProteinCodingRNA	6.63175	9.60158	7.07131	7.26452	5.83567	5.59443	7.76822	6.23154	-1.53668	0.344679	0.0192505	0.178104
ENSMUSG00000004113	Cacna1b	calcium channel, voltage-dependent, N type, alpha 1B subunit	ProteinCodingRNA	6.54775	3.93125	5.76989	3.50991	3.58756	4.52862	5.41629	3.87536	-1.54093	0.343664	0.010728	0.127223
ENSMUSG00000037818	Abhd18	abhydrolase domain containing 18	ProteinCodingRNA	5.64623	6.87134	3.9499	4.05203	3.80999	3.97458	5.48916	3.94553	-1.54363	0.343022	0.0061488	0.0903107
ENSMUSG00000037801	Iqch	IQ motif containing H	ProteinCodingRNA	7.02255	6.29253	6.36845	5.30193	5.55736	4.1557	6.56118	5.005	-1.55618	0.34005	0.00114145	0.0312635
ENSMUSG00000022151	Ttc33	tetratricopeptide repeat domain 33	ProteinCodingRNA	9.36655	9.62037	9.67608	7.98002	7.39513	8.61524	9.55433	7.9968	-1.55753	0.339731	9.9953e-06	0.00110034
ENSMUSG00000000861	Bcl11a	B cell CLL/lymphoma 11A (zinc finger protein)	ProteinCodingRNA	7.19815	6.07008	5.26341	3.63585	4.64658	5.56268	6.17721	4.61504	-1.56217	0.33864	0.0191463	0.177387
ENSMUSG00000009828	Ick	intestinal cell kinase	ProteinCodingRNA	6.90929	6.02568	6.60104	5.78232	4.39502	4.65442	6.512	4.94392	-1.56808	0.337256	0.00220126	0.0479211
ENSMUSG00000003435	Supt5	suppressor of Ty 5	ProteinCodingRNA	6.89236	1.0131	0.887703	1.02798	1.00142	2.05464	2.93105	1.36135	-1.56971	0.336877	0.037374	0.258515
ENSMUSG00000027525	Phactr3	phosphatase and actin regulator 3	ProteinCodingRNA	9.90931	9.28342	9.8655	8.10507	8.80049	7.41181	9.68608	8.10579	-1.58029	0.334416	0.0001425	0.0075487
ENSMUSG00000066191	Anks6	ankyrin repeat and sterile alpha motif domain containing 6	ProteinCodingRNA	4.78893	8.56517	7.87013	5.48043	5.75767	5.24036	7.07474	5.49282	-1.58192	0.334036	0.00455792	0.0756535
ENSMUSG00000060188	Cxcl17	chemokine (C-X-C motif) ligand 17	ProteinCodingRNA	5.97047	4.97944	4.98223	4.63813	3.46201	3.06355	5.31071	3.72123	-1.58949	0.33229	0.00965853	0.1191
ENSMUSG00000029727	Cyp3a13	cytochrome P450, family 3, subfamily a, polypeptide 13	ProteinCodingRNA	7.88628	7.69838	7.27511	6.60944	6.15254	5.31847	7.61992	6.02682	-1.5931	0.331457	0.00010898	0.00627437
ENSMUSG00000022876	Samsn1	SAM domain, SH3 domain and nuclear localization signals, 1	ProteinCodingRNA	0	7.44378	6.95749	3.37191	2.00213	4.2384	4.80042	3.20414	-1.59628	0.330729	0.0333187	0.24273
ENSMUSG00000023074	Mospd1	motile sperm domain containing 1	ProteinCodingRNA	3.61103	4.19457	9.08825	3.04862	4.1726	4.87723	5.63128	4.03282	-1.59847	0.330228	0.0148923	0.153882
ENSMUSG00000026566	Mpzl1	myelin protein zero-like 1	ProteinCodingRNA	3.43516	2.82974	2.79734	1.62215	1.58685	1.03665	3.02075	1.41522	-1.60553	0.328616	0.0270541	0.216075
ENSMUSG00000067629	Syngap1	synaptic Ras GTPase activating protein 1 homolog (rat)	ProteinCodingRNA	10.8937	8.61097	11.1907	8.61371	8.42909	8.77959	10.2318	8.60746	-1.62435	0.324357	0.00053943	0.0190855
ENSMUSG00000040514	Tex47	testis expressed 47	ProteinCodingRNA	5.90445	4.78001	4.77384	2.6313	4.70316	3.23446	5.15277	3.52297	-1.62979	0.323134	0.0314826	0.235257
ENSMUSG00000022228	Zscan26	zinc finger and SCAN domain containing 26	ProteinCodingRNA	10.193	9.73685	11.8709	9.08875	7.44576	10.3761	10.6002	8.97021	-1.63004	0.32308	0.0442945	0.283793
ENSMUSG00000025572	Tmc6	transmembrane channel-like gene family 6	ProteinCodingRNA	2.72452	2.34283	5.72421	2.04177	2.80978	1.03665	3.59719	1.96274	-1.63445	0.322093	0.0365438	0.255022
ENSMUSG00000066037	Hnrnpr	heterogeneous nuclear ribonucleoprotein R	ProteinCodingRNA	12.2826	11.9594	12.0415	11.7203	10.2848	9.37378	12.0945	10.4596	-1.63487	0.321999	0.00905347	0.114306
ENSMUSG00000052698	Tln2	talin 2	ProteinCodingRNA	4.36688	2.60673	2.60913	1.02798	2.00213	1.63363	3.19425	1.55458	-1.63967	0.320931	0.0305511	0.231153
ENSMUSG00000073125	Xlr3b	X-linked lymphocyte-regulated 3B	ProteinCodingRNA	7.64482	8.51385	8.39227	5.09818	7.34267	7.19083	8.18365	6.54389	-1.63976	0.320911	0.0146587	0.15248
ENSMUSG00000027569	Mrgbp	MRG/MORF4L binding protein	ProteinCodingRNA	5.97047	3.34542	7.33711	4.75378	2.3242	4.65442	5.551	3.9108	-1.64021	0.320811	0.0399511	0.268086
ENSMUSG00000022053	Ebf2	early B cell factor 2	ProteinCodingRNA	4.15609	9.53185	4.77384	5.33944	3.17244	5.02432	6.15393	4.51207	-1.64186	0.320443	0.0165944	0.163726
ENSMUSG00000025255	Zfhx4	zinc finger homeodomain 4	ProteinCodingRNA	9.15572	9.12143	9.64271	8.71351	7.71018	6.56347	9.30662	7.66239	-1.64423	0.319917	0.00624326	0.091073
ENSMUSG00000058571	Gpc6	glypican 6	ProteinCodingRNA	8.73441	6.19564	9.90442	6.75535	6.66102	6.46388	8.27816	6.62675	-1.65141	0.318329	0.00249627	0.0518592
ENSMUSG00000049149	Olfr1258	olfactory receptor 1258	ProteinCodingRNA	3.43516	2.60673	3.59132	1.62215	1.00142	2.05464	3.21107	1.5594	-1.65166	0.318273	0.0223538	0.194096
ENSMUSG00000021144	Mta1	metastasis associated 1	ProteinCodingRNA	11.4592	10.0456	11.7468	8.82018	9.62122	9.8504	11.0839	9.4306	-1.65329	0.317914	0.00012792	0.00699606
ENSMUSG00000037846	Rtkn2	rhotekin 2	ProteinCodingRNA	7.21186	6.09178	6.38322	5.00787	4.25061	5.46304	6.56229	4.90717	-1.65511	0.317513	0.0005124	0.0184663
ENSMUSG00000045667	Smtnl2	smoothelin-like 2	ProteinCodingRNA	4.92834	4.19457	8.20545	4.37464	3.32448	4.65442	5.77612	4.11784	-1.65827	0.316818	0.0108665	0.128262
ENSMUSG00000035370	Adat3	adenosine deaminase, tRNA-specific 3	ProteinCodingRNA	6.87523	10.9216	8.68829	7.37702	6.34265	7.77942	8.82839	7.16636	-1.66202	0.315996	0.0062959	0.0915772
ENSMUSG00000025766	D3Ertd751e	DNA segment, Chr 3, ERATO Doi 751, expressed	ProteinCodingRNA	10.4329	10.4098	10.335	9.14279	7.23163	9.81547	10.3925	8.72997	-1.66258	0.315874	0.0155865	0.157884
ENSMUSG00000041775	Mapk1ip1	mitogen-activated protein kinase 1 interacting protein 1	ProteinCodingRNA	9.88811	10.357	9.72037	7.35887	8.74429	8.8699	9.98849	8.32435	-1.66413	0.315534	0.0002023	0.00974153
ENSMUSG00000027977	Ndst3	N-deacetylase/N-sulfotransferase (heparan glucosaminyl) 3	ProteinCodingRNA	5.05546	3.72453	4.30049	3.63585	2.80978	1.63363	4.36016	2.69309	-1.66707	0.314892	0.0242357	0.202965
ENSMUSG00000050394	Armcx6	armadillo repeat containing, X-linked 6	ProteinCodingRNA	5.47485	2.0196	2.79734	1.62215	1.58685	2.05464	3.4306	1.75455	-1.67605	0.312938	0.0201277	0.182827
ENSMUSG00000050103	Agmo	alkylglycerol monooxygenase	ProteinCodingRNA	5.28034	2.60673	3.24827	3.04862	1.00142	2.05464	3.71178	2.03489	-1.67689	0.312756	0.0482223	0.297812
ENSMUSG00000032497	Lrrfip2	leucine rich repeat (in FLII) interacting protein 2	ProteinCodingRNA	3.61103	4.54852	4.4761	3.63585	2.3242	1.63363	4.21188	2.53123	-1.68066	0.311941	0.0263862	0.212843
ENSMUSG00000068105	Tnfrsf13c	tumor necrosis factor receptor superfamily, member 13c	ProteinCodingRNA	6.82258	4.6689	0	2.04177	2.00213	2.38014	3.83049	2.14134	-1.68915	0.31011	0.0269965	0.215817
ENSMUSG00000024513	Mbd2	methyl-CpG binding domain protein 2	ProteinCodingRNA	4.9933	4.6689	4.90245	4.30049	2.80978	2.38014	4.85488	3.16347	-1.69141	0.309624	0.0150891	0.155058
ENSMUSG00000046881	Olfr374	olfactory receptor 374	ProteinCodingRNA	4.63459	4.48434	4.63264	2.6313	2.80978	3.23446	4.58386	2.89185	-1.69201	0.309496	0.00036117	0.0144632
ENSMUSG00000015290	Ubl4a	ubiquitin-like 4A	ProteinCodingRNA	4.86032	6.41809	6.95749	4.86084	3.46201	4.82467	6.07863	4.38251	-1.69612	0.308614	0.00450777	0.0751272
ENSMUSG00000031596	Slc7a2	solute carrier family 7 (cationic amino acid transporter, y+ system), member 2	ProteinCodingRNA	7.85166	8.77085	8.42119	6.7131	7.41221	5.82598	8.3479	6.65043	-1.69747	0.308326	0.00045134	0.0169484
ENSMUSG00000020864	Ankrd40	ankyrin repeat domain 40	ProteinCodingRNA	4.0379	6.09178	7.80031	4.57663	4.09013	4.1557	5.97666	4.27415	-1.70251	0.307251	0.0043366	0.0733343
ENSMUSG00000032267	Usp28	ubiquitin specific peptidase 28	ProteinCodingRNA	9.25508	8.83659	5.35617	6.28352	6.17272	5.87849	7.81595	6.11158	-1.70437	0.306855	0.00269499	0.0543069
ENSMUSG00000032355	Mlip	muscular LMNA-interacting protein	ProteinCodingRNA	5.93784	6.71233	5.87812	4.91154	5.09021	3.38725	6.1761	4.463	-1.7131	0.305004	0.00223722	0.048437
ENSMUSG00000073294	AU022751	expressed sequence AU022751	ProteinCodingRNA	6.56921	5.66942	6.09102	5.22384	3.80999	4.1557	6.10988	4.39651	-1.71337	0.304946	0.00104747	0.0294637
ENSMUSG00000047619	Ddi1	DNA-damage inducible 1	ProteinCodingRNA	8.27388	7.58818	7.95662	6.79639	6.04718	5.82598	7.93956	6.22318	-1.71637	0.304313	3.5796e-06	0.00049483
ENSMUSG00000031666	Rbl2	RB transcriptional corepressor like 2	ProteinCodingRNA	12.7478	12.8453	7.7948	10.1949	9.90219	8.13823	11.1293	9.41178	-1.7175	0.304074	0.0467199	0.292696
ENSMUSG00000000884	Gnb1l	guanine nucleotide binding protein (G protein), beta polypeptide 1-like	ProteinCodingRNA	8.57379	7.02588	5.16428	4.86084	4.52627	6.22115	6.92131	5.20276	-1.71856	0.303852	0.0122778	0.137677
ENSMUSG00000038679	Trps1	transcriptional repressor GATA binding 1	ProteinCodingRNA	8.13684	12.3138	7.59993	7.63257	7.63218	7.61118	9.35018	7.62531	-1.72487	0.302525	0.0238864	0.20136
ENSMUSG00000040037	Negr1	neuronal growth regulator 1	ProteinCodingRNA	6.1234	6.25455	5.76989	5.00787	4.1726	3.7674	6.04928	4.31596	-1.73332	0.300758	8.3532e-05	0.00519662
ENSMUSG00000021541	Trpc7	transient receptor potential cation channel, subfamily C, member 7	ProteinCodingRNA	3.23482	3.34542	8.36649	4.22233	3.46201	2.05464	4.98224	3.24633	-1.73592	0.300218	0.0179321	0.170727
ENSMUSG00000044966	Fbxo48	F-box protein 48	ProteinCodingRNA	2.72452	5.66942	5.81416	3.75168	2.00213	3.23446	4.73603	2.99609	-1.73994	0.299381	0.0151111	0.155175
ENSMUSG00000039242	B3galnt2	UDP-GalNAc:betaGlcNAc beta 1,3-galactosaminyltransferase, polypeptide 2	ProteinCodingRNA	1.26445	6.19564	0.887703	1.02798	1.00142	1.03665	2.7826	1.02202	-1.76058	0.295129	0.0263459	0.212701
ENSMUSG00000028188	Spata1	spermatogenesis associated 1	ProteinCodingRNA	6.6917	3.02284	0.887703	1.62215	1.58685	2.05464	3.53408	1.75455	-1.77953	0.291277	0.0172838	0.167379
ENSMUSG00000051278	Zgrf1	zinc finger, GRF-type containing 1	ProteinCodingRNA	7.90328	2.60673	1.4332	3.2193	1.00142	2.38014	3.98107	2.20028	-1.78078	0.291025	0.0266321	0.214103
ENSMUSG00000050266	Olfr690	olfactory receptor 690	ProteinCodingRNA	4.26533	4.11202	4.72829	2.36644	2.3242	3.06355	4.36855	2.58473	-1.78382	0.290414	0.00090552	0.0269817
ENSMUSG00000025983	Ccdc150	coiled-coil domain containing 150	ProteinCodingRNA	3.00212	3.48316	2.1378	1.62215	0	1.63363	2.87436	1.08526	-1.7891	0.289353	0.0461906	0.290808
ENSMUSG00000043948	Olfr691	olfactory receptor 691	ProteinCodingRNA	5.64623	6.17546	6.49624	5.00787	4.39502	3.5254	6.10598	4.30943	-1.79655	0.287863	0.00026501	0.0117863
ENSMUSG00000051586	Mical3	microtubule associated monooxygenase, calponin and LIM domain containing 3	ProteinCodingRNA	5.87028	1.6024	2.60913	2.04177	1.00142	1.63363	3.3606	1.55894	-1.80166	0.286844	0.0200744	0.182577
ENSMUSG00000058799	Nap1l1	nucleosome assembly protein 1-like 1	ProteinCodingRNA	11.4792	5.6105	5.32591	5.60886	5.6752	5.71484	7.47186	5.6663	-1.80556	0.286071	0.0393421	0.265914
ENSMUSG00000051674	Dcun1d4	DCN1, defective in cullin neddylation 1, domain containing 4 (S. cerevisiae)	ProteinCodingRNA	10.1509	8.97439	12.6163	8.33603	8.41222	9.55612	10.5805	8.76812	-1.81242	0.284713	0.0195217	0.179586
ENSMUSG00000019809	Pex3	peroxisomal biogenesis factor 3	ProteinCodingRNA	3.43516	3.93125	4.77384	2.6313	2.00213	2.05464	4.04675	2.22936	-1.81739	0.283733	0.00281227	0.0557855
ENSMUSG00000044595	Dnd1	DND microRNA-mediated repression inhibitor 1	ProteinCodingRNA	6.20794	5.97986	5.99812	5.00787	2.58732	5.11465	6.06197	4.23662	-1.82536	0.282171	0.0168672	0.165285
ENSMUSG00000063583	Olfr1410	olfactory receptor 1410	ProteinCodingRNA	5.90445	5.88361	5.16428	4.69711	4.70316	2.05464	5.65078	3.8183	-1.83248	0.280782	0.0299479	0.228729
ENSMUSG00000047515	BC049715	cDNA sequence BC049715	ProteinCodingRNA	4.55075	6.29253	5.65287	4.13969	4.46214	2.38014	5.49872	3.66065	-1.83806	0.279697	0.0088533	0.11297
ENSMUSG00000019970	Sgk1	serum/glucocorticoid regulated kinase 1	ProteinCodingRNA	4.26533	3.02284	3.48578	1.62215	2.00213	1.63363	3.59132	1.75264	-1.83868	0.279577	0.00573141	0.0867866
ENSMUSG00000058173	Smco4	single-pass membrane protein with coiled-coil domains 4	ProteinCodingRNA	3.23482	2.0196	5.12966	1.62215	1.58685	1.63363	3.46136	1.61421	-1.84715	0.277941	0.0111987	0.130587
ENSMUSG00000090129	Olfr287	olfactory receptor 287	ProteinCodingRNA	6.43535	4.78001	3.78172	3.2193	3.17244	3.06355	4.99903	3.15176	-1.84726	0.277919	0.0026978	0.0543315
ENSMUSG00000051113	Fam71e1	family with sequence similarity 71, member E1	ProteinCodingRNA	3.61103	1.0131	2.96381	0	1.00142	1.03665	2.52931	0.679357	-1.84996	0.277401	0.0400251	0.268381
ENSMUSG00000050705	2310061I04Rik	RIKEN cDNA 2310061I04 gene	ProteinCodingRNA	1.26445	5.23483	2.1378	1.02798	1.00142	1.03665	2.87903	1.02202	-1.85701	0.276048	0.0186053	0.174432
ENSMUSG00000020600	Slc7a15	solute carrier family 7 (cationic amino acid transporter, y+ system), member 15	ProteinCodingRNA	5.47485	5.48492	5.55189	3.95869	3.58756	3.38725	5.50389	3.6445	-1.85939	0.275593	7.0192e-07	0.00013918
ENSMUSG00000001909	Trmt1	tRNA methyltransferase 1	ProteinCodingRNA	3.23482	1.0131	3.37191	1.02798	1.00142	0	2.53994	0.676466	-1.86348	0.274813	0.0380976	0.26139
ENSMUSG00000090631	Olfr456	olfactory receptor 456	ProteinCodingRNA	3.23482	3.19313	1.8281	1.02798	0	1.63363	2.75202	0.887204	-1.86481	0.274559	0.041161	0.272697
ENSMUSG00000029095	Ablim2	actin-binding LIM protein 2	ProteinCodingRNA	12.1347	12.5159	9.16931	9.49414	9.32701	9.40097	11.2733	9.40737	-1.86595	0.274343	0.00020328	0.00977918
ENSMUSG00000056900	Usp13	ubiquitin specific peptidase 13 (isopeptidase T-3)	ProteinCodingRNA	12.6247	12.2823	9.21543	9.30089	9.55742	9.65727	11.3742	9.50519	-1.86896	0.273771	0.00023157	0.0106899
ENSMUSG00000019978	Epb41l2	erythrocyte membrane protein band 4.1 like 2	ProteinCodingRNA	5.38087	10.742	5.65287	5.54607	5.36032	5.24036	7.25859	5.38225	-1.87634	0.272374	0.00359855	0.065129
ENSMUSG00000006269	Atp6v1b1	ATPase, H+ transporting, lysosomal V1 subunit B1	ProteinCodingRNA	3.90915	3.93125	4.86084	2.36644	2.3242	2.38014	4.23375	2.35692	-1.87682	0.272283	0.00083477	0.0255024
ENSMUSG00000022812	Gsk3b	glycogen synthase kinase 3 beta	ProteinCodingRNA	11.7655	11.7169	10.4473	8.9949	9.05811	10.2259	11.3099	9.4263	-1.88364	0.271	3.9288e-05	0.00302949
ENSMUSG00000073131	Vma21	VMA21 vacuolar H+-ATPase homolog (S. cerevisiae)	ProteinCodingRNA	13.1212	10.0636	13.0061	10.2501	10.0527	10.2068	12.0637	10.1699	-1.8938	0.269098	0.00302733	0.0585775
ENSMUSG00000066892	Fbxl12	F-box and leucine-rich repeat protein 12	ProteinCodingRNA	3.90915	5.6105	4.72829	3.37191	2.3242	2.86963	4.74932	2.85525	-1.89407	0.269047	0.00133385	0.0345087
ENSMUSG00000050520	Cldn8	claudin 8	ProteinCodingRNA	5.11505	3.72453	3.11304	2.6313	2.00213	1.63363	3.98421	2.08902	-1.89519	0.268839	0.00702173	0.0976405
ENSMUSG00000032570	Atp2c1	ATPase, Ca++-sequestering	ProteinCodingRNA	11.5231	6.59566	6.93761	6.20441	7.09028	6.0713	8.35214	6.45533	-1.89681	0.268537	0.0277956	0.219421
ENSMUSG00000024184	Pdia2	protein disulfide isomerase associated 2	ProteinCodingRNA	3.43516	4.60996	4.36143	3.04862	1.58685	2.05464	4.13552	2.23004	-1.90548	0.266927	0.00420175	0.071867
ENSMUSG00000029683	Lmod2	leiomodin 2 (cardiac)	ProteinCodingRNA	1.92778	2.0196	1.8281	0	0	0	1.92516	0	-1.92516	0.263311	0.0440882	0.283079
ENSMUSG00000028086	Fbxw7	F-box and WD-40 domain protein 7	ProteinCodingRNA	11.9629	7.79414	7.625	6.91294	7.78418	6.89195	9.12736	7.19636	-1.931	0.262248	0.019103	0.17721
ENSMUSG00000031329	Tsx	testis specific X-linked gene	ProteinCodingRNA	1.26445	3.02284	2.60913	0	0	1.03665	2.29881	0.345551	-1.95326	0.258233	0.0418294	0.275212
ENSMUSG00000079470	Utp14b	UTP14B small subunit processome component	ProteinCodingRNA	6.09408	4.97944	7.37455	3.95869	3.90954	4.71343	6.14936	4.19389	-1.95547	0.257836	0.00074769	0.0237169
ENSMUSG00000058503	Fam133b	family with sequence similarity 133, member B	ProteinCodingRNA	5.28034	6.11316	4.86084	2.855	4.81009	2.64555	5.41811	3.43688	-1.98124	0.253272	0.015891	0.159598
ENSMUSG00000036676	Tmtc3	transmembrane and tetratricopeptide repeat containing 3	ProteinCodingRNA	6.71114	5.58012	5.12966	4.13969	4.95694	2.38014	5.80697	3.82559	-1.98138	0.253247	0.0133769	0.144656
ENSMUSG00000036002	Fam214b	family with sequence similarity 214, member B	ProteinCodingRNA	11.1793	7.54164	9.89414	7.85609	7.68932	7.11626	9.53837	7.55389	-1.98448	0.252703	0.00054674	0.0192578
ENSMUSG00000021470	Ercc6l2	excision repair cross-complementing rodent repair deficiency, complementation group 6 like 2	ProteinCodingRNA	9.33557	2.82974	3.24827	3.2193	3.00248	3.23446	5.13786	3.15208	-1.98578	0.252476	0.00786747	0.104985
ENSMUSG00000035626	Olfr1509	olfactory receptor 1509	ProteinCodingRNA	1.92778	2.60673	1.4332	0	0	0	1.98924	0	-1.98924	0.251872	0.0400537	0.268498
ENSMUSG00000004151	Etv1	ets variant 1	ProteinCodingRNA	5.05546	2.34283	2.96381	0	2.00213	2.38014	3.45403	1.46075	-1.99328	0.251167	0.0439051	0.282532
ENSMUSG00000030697	Ppp4c	protein phosphatase 4, catalytic subunit	ProteinCodingRNA	8.31892	6.96838	8.62445	5.8358	6.77099	5.31847	7.97058	5.97509	-1.9955	0.250781	0.00027134	0.0119644
ENSMUSG00000037669	Ldah	lipid droplet associated hydrolase	ProteinCodingRNA	11.1296	11.1476	10.8641	9.61951	9.16774	8.32483	11.0471	9.03736	-2.00974	0.248317	7.8252e-09	2.9333e-06
ENSMUSG00000050762	Prss27	protease, serine 27	ProteinCodingRNA	3.00212	1.6024	1.4332	0	0	0	2.01257	0	-2.01257	0.247831	0.0404713	0.269993
ENSMUSG00000026817	Ak1	adenylate kinase 1	ProteinCodingRNA	11.657	11.5139	10.7455	8.67	9.56316	9.64026	11.3054	9.29114	-2.01431	0.247533	7.3434e-09	2.7935e-06
ENSMUSG00000042641	Rgsl1	regulator of G-protein signaling like 1	ProteinCodingRNA	1.92778	3.72453	5.38581	0	2.3242	2.64555	3.67937	1.65658	-2.02279	0.246081	0.0460471	0.290296
ENSMUSG00000044583	Tlr7	toll-like receptor 7	ProteinCodingRNA	5.60526	2.60673	6.52316	1.62215	4.39502	2.64555	4.91171	2.88757	-2.02414	0.245851	0.0337957	0.244551
ENSMUSG00000029591	Ung	uracil DNA glycosylase	ProteinCodingRNA	2.72452	7.5651	7.38193	3.8589	4.86072	2.86963	5.89052	3.86308	-2.02743	0.245291	0.00776618	0.104161
ENSMUSG00000097918	Ascl5	achaete-scute family bHLH transcription factor 5	ProteinCodingRNA	1.92778	2.0196	2.1378	0	0	0	2.0284	0	-2.0284	0.245127	0.0332705	0.24254
ENSMUSG00000027777	Schip1	schwannomin interacting protein 1	ProteinCodingRNA	3.43516	6.64053	4.02716	3.04862	2.58732	2.38014	4.70095	2.67203	-2.02892	0.245038	0.00335956	0.0625903
ENSMUSG00000073965	Olfr568	olfactory receptor 568	ProteinCodingRNA	2.72452	1.6024	2.79734	1.02798	0	0	2.37475	0.342661	-2.03209	0.2445	0.0336474	0.244011
ENSMUSG00000037860	Aim2	absent in melanoma 2	ProteinCodingRNA	4.71382	5.80697	7.77253	4.30049	4.09013	3.7674	6.09778	4.05267	-2.0451	0.242305	0.00086572	0.0261044
ENSMUSG00000075028	Prdm11	PR domain containing 11	ProteinCodingRNA	7.90328	8.11345	4.4761	4.51239	4.95694	4.87723	6.83094	4.78219	-2.04876	0.241692	0.00084929	0.0257621
ENSMUSG00000025060	Slk	STE20-like kinase	ProteinCodingRNA	4.36688	3.19313	2.96381	2.36644	2.00213	0	3.50794	1.45619	-2.05175	0.241191	0.0287815	0.223869
ENSMUSG00000089809	Rasgef1b	RasGEF domain family, member 1B	ProteinCodingRNA	6.20794	4.19457	5.60326	4.13969	2.80978	2.86963	5.33526	3.27304	-2.06222	0.239447	0.00175729	0.0413402
ENSMUSG00000040451	Sgms1	sphingomyelin synthase 1	ProteinCodingRNA	11.0383	5.93254	6.62609	5.66903	5.04714	6.68639	7.86565	5.80085	-2.0648	0.23902	0.00394576	0.069076
ENSMUSG00000026390	Marco	macrophage receptor with collagenous structure	ProteinCodingRNA	4.15609	4.34671	2.39263	2.04177	0	2.64555	3.63181	1.56244	-2.06937	0.238263	0.0399257	0.26803
ENSMUSG00000071471	Krtap26-1	keratin associated protein 26-1	ProteinCodingRNA	2.38047	2.0196	1.8281	0	0	0	2.07606	0	-2.07606	0.237162	0.0298077	0.228116
ENSMUSG00000066671	Olfr220	olfactory receptor 220	ProteinCodingRNA	2.38047	2.0196	1.8281	0	0	0	2.07606	0	-2.07606	0.237162	0.0298077	0.228116
[truncated: 231 more rows]

## Sheet: ACC
Gene_id	Symbol	Description	Database_source	sham1Acc	sham2Acc	sham3Acc	SNL1Acc	SNL2Acc	SNL3Acc	G1	G2	G2_vs_G1_log2FoldChange		G2_vs_G1_Pvalue	G2_vs_G1_FDR
ENSMUSG00000038776	Ephx1	epoxide hydrolase 1, microsomal	ProteinCodingRNA	0	0	0	10.5372	10.1907	11.4723	0	10.7334	10.7334	1702.46	2.9e-67	3.66e-63
ENSMUSG00000033416	Gucd1	guanylyl cyclase domain containing 1	ProteinCodingRNA	0.933087	0	0	9.38103	9.04726	10.1625	0.311029	9.53025	9.21922	596.023	1.56e-52	1.43e-48
ENSMUSG00000038094	Atp13a4	ATPase type 13A4	ProteinCodingRNA	0	0	0	8.95312	8.93319	8.95311	0	8.94648	8.94648	493.353	1.57e-63	1.77e-59
ENSMUSG00000032657	Fam189b	family with sequence similarity 189, member B	ProteinCodingRNA	3.33536	0.915561	1.0216	10.9323	11.1287	9.83432	1.75751	10.6318	8.87426	469.265	6.07e-36	2.36e-32
ENSMUSG00000037447	Arid5a	AT rich interactive domain 5A (MRF1-like)	ProteinCodingRNA	0	0	0	8.7237	8.5791	8.67793	0	8.66024	8.66024	404.569	2.14e-57	2.17e-53
ENSMUSG00000021993	Mipep	mitochondrial intermediate peptidase	ProteinCodingRNA	3.19916	3.30203	3.62433	11.027	11.3018	12.0573	3.37517	11.462	8.08684	271.883	3.03e-89	6.14e-85
ENSMUSG00000059070	Rpl18	ribosomal protein L18	ProteinCodingRNA	1.49504	1.47124	3.0376	8.78997	9.08222	11.7679	2.00129	9.88004	7.87875	235.363	1.04e-14	1.38e-11
ENSMUSG00000022906	Parp9	poly (ADP-ribose) polymerase family, member 9	ProteinCodingRNA	0	0	0	7.60969	8.263	7.72295	0	7.86521	7.86521	233.166	2.62e-38	1.15e-34
ENSMUSG00000028292	Rars2	arginyl-tRNA synthetase 2, mitochondrial	ProteinCodingRNA	0	0	0	8.02492	8.73219	6.18797	0	7.64836	7.64836	200.626	3.42e-18	5.87e-15
ENSMUSG00000048911	Rnf24	ring finger protein 24	ProteinCodingRNA	2.69067	2.18435	3.20811	12.8245	12.7152	3.57227	2.69438	9.70398	7.0096	128.855	0.0153088	0.675866
ENSMUSG00000030678	Maz	MYC-associated zinc finger protein (purine-binding transcription factor)	ProteinCodingRNA	3.87188	4.15702	4.12786	10.6983	11.3635	11.093	4.05226	11.0516	6.99933	127.94	2.21e-103	7.46e-99
ENSMUSG00000061808	Ttr	transthyretin	ProteinCodingRNA	7.47836	7.541	5.5338	17.2008	9.43031	14.492	6.85105	13.7077	6.85666	115.894	0.00911821	0.534507
ENSMUSG00000030889	Vwa3a	von Willebrand factor A domain containing 3A	ProteinCodingRNA	0	2.84882	0	9.21942	6.72916	7.21024	0.949607	7.71961	6.77	109.137	5.35e-07	0.0002682
ENSMUSG00000026610	Esrrg	estrogen-related receptor gamma	ProteinCodingRNA	2.47165	3.01621	8.33277	11.3818	11.712	11.007	4.60688	11.3669	6.76006	108.388	0.0254975	0.829076
ENSMUSG00000030616	Sytl2	synaptotagmin-like 2	ProteinCodingRNA	0	0	0	6.64915	7.0729	6.49726	0	6.73977	6.73977	106.875	2.76e-26	7.75e-23
ENSMUSG00000054252	Fgfr3	fibroblast growth factor receptor 3	ProteinCodingRNA	2.21332	1.47124	2.35634	8.05518	8.34011	9.74372	2.01364	8.713	6.69937	103.923	3.78e-27	1.16e-23
ENSMUSG00000022747	St3gal6	ST3 beta-galactoside alpha-2,3-sialyltransferase 6	ProteinCodingRNA	2.88078	0	2.35634	9.15661	9.77176	5.47831	1.74571	8.13556	6.38985	83.8567	4.15e-07	0.00021422
ENSMUSG00000087236	Kif28	kinesin family member 28	ProteinCodingRNA	0	0	0	6.14073	6.09731	6.87744	0	6.37183	6.37183	82.8155	4.64e-21	9.21e-18
ENSMUSG00000013787	Ehmt2	euchromatic histone lysine N-methyltransferase 2	ProteinCodingRNA	7.53605	2.44135	7.99109	12.3662	11.5265	13.1441	5.9895	12.3456	6.35612	81.9185	0.00118891	0.157494
ENSMUSG00000023868	Pde10a	phosphodiesterase 10A	ProteinCodingRNA	7.62513	5.71165	8.48985	12.3018	13.3156	14.9793	7.27554	13.5322	6.25666	76.4612	1.14e-07	6.31e-05
ENSMUSG00000024985	Tcf7l2	transcription factor 7 like 2, T cell specific, HMG box	ProteinCodingRNA	1.89843	0	0	6.27019	6.92671	6.87744	0.63281	6.69145	6.05864	66.655	1.55e-21	3.21e-18
ENSMUSG00000024534	Sncaip	synuclein, alpha interacting protein (synphilin)	ProteinCodingRNA	0.933087	0.915561	1.0216	6.81395	7.43927	6.75181	0.956751	7.00167	6.04492	66.0243	1.93e-26	5.59e-23
ENSMUSG00000055850	Rnf181	ring finger protein 181	ProteinCodingRNA	0	0	0	6.55065	5.31914	6.09905	0	5.98961	5.98961	63.5408	1.51e-16	2.28e-13
ENSMUSG00000020524	Gria1	glutamate receptor, ionotropic, AMPA1 (alpha 1)	ProteinCodingRNA	2.47165	3.30203	2.03229	10.7621	3.13497	11.5686	2.60199	8.48855	5.88656	59.1606	0.0104454	0.57111
ENSMUSG00000023942	Slc29a1	solute carrier family 29 (nucleoside transporters), member 1	ProteinCodingRNA	0.933087	0.915561	1.0216	9.13977	9.36084	1.06315	0.956751	6.52125	5.5645	47.324	0.00040228	0.0718047
ENSMUSG00000020644	Id2	inhibitor of DNA binding 2	ProteinCodingRNA	3.33536	6.56907	5.92482	11.7974	7.82497	12.765	5.27642	10.7958	5.51939	45.8673	0.00124103	0.161027
ENSMUSG00000023249	Parp3	poly (ADP-ribose) polymerase family, member 3	ProteinCodingRNA	0	0	0	5.34863	5.31914	5.70614	0	5.45797	5.45797	43.9554	2.23e-15	3.14e-12
ENSMUSG00000026193	Fn1	fibronectin 1	ProteinCodingRNA	1.49504	1.47124	1.0216	1.0732	8.42425	10.2189	1.32929	6.57213	5.24283	37.8661	0.0268975	0.842785
ENSMUSG00000015222	Map2	microtubule-associated protein 2	ProteinCodingRNA	6.22222	8.47738	4.68505	14.5752	14.3257	5.84933	6.46155	11.5834	5.12187	34.8205	0.033537	0.912987
ENSMUSG00000052387	Trpm3	transient receptor potential cation channel, subfamily M, member 3	ProteinCodingRNA	0	2.44135	2.03229	7.76422	5.68928	6.29193	1.49121	6.58181	5.0906	34.0739	1.46e-09	1.05e-06
ENSMUSG00000024136	Dnase1l2	deoxyribonuclease 1-like 2	ProteinCodingRNA	0	0	1.0216	4.78126	5.892	5.58039	0.340535	5.41788	5.07735	33.7625	1.92e-12	2.04e-09
ENSMUSG00000015542	Nat9	N-acetyltransferase 9 (GCN5-related, putative)	ProteinCodingRNA	0	0	0	5.22631	5.11823	4.70367	0	5.01607	5.01607	32.3585	5.03e-12	5.04e-09
ENSMUSG00000022949	Clic6	chloride intracellular channel 6	ProteinCodingRNA	4.62312	5.07866	4.84873	10.7098	6.81479	11.564	4.85017	9.69617	4.846	28.7602	2.06e-09	1.45e-06
ENSMUSG00000023043	Krt18	keratin 18	ProteinCodingRNA	3.68051	0	0	7.38036	4.15918	6.42593	1.22684	5.98849	4.76166	27.127	0.00720885	0.472836
ENSMUSG00000030929	Eri2	exoribonuclease 2	ProteinCodingRNA	4.39272	2.65943	5.6859	9.53926	9.29978	7.92402	4.24602	8.92102	4.675	25.5456	1.07e-08	6.79e-06
ENSMUSG00000057342	Sphk2	sphingosine kinase 2	ProteinCodingRNA	0	0	0	4.45797	4.81997	4.70367	0	4.66053	4.66053	25.2907	4.71e-10	3.67e-07
ENSMUSG00000057098	Ebf1	early B cell factor 1	ProteinCodingRNA	0	0	0	5.84068	1.20002	6.73715	0	4.59262	4.59262	24.1276	0.00045303	0.0775108
ENSMUSG00000000409	Lck	lymphocyte protein tyrosine kinase	ProteinCodingRNA	4.9963	0	1.0216	6.24941	7.1929	6.18797	2.00597	6.54343	4.53746	23.2226	0.0224049	0.787884
ENSMUSG00000020397	Med7	mediator complex subunit 7	ProteinCodingRNA	0.933087	4.08351	1.0216	7.3416	7.38431	4.81953	2.01273	6.51515	4.50241	22.6653	0.00031394	0.0593895
ENSMUSG00000030232	Aebp2	AE binding protein 2	ProteinCodingRNA	4.39272	4.08351	5.04157	4.45797	11.127	11.4257	4.50593	9.00355	4.49762	22.59	9.63e-06	0.00345666
ENSMUSG00000031169	Porcn	porcupine homolog (Drosophila)	ProteinCodingRNA	1.89843	0.915561	6.45178	6.79972	7.88954	7.98112	3.08859	7.55679	4.4682	22.1342	0.0377111	0.955381
ENSMUSG00000061859	Patj	PATJ, crumbs cell polarity complex component	ProteinCodingRNA	5.56612	4.78603	0	9.01293	5.65255	9.04822	3.45072	7.90457	4.45385	21.915	0.00437037	0.358729
ENSMUSG00000048373	Fgfbp1	fibroblast growth factor binding protein 1	ProteinCodingRNA	0	3.64639	6.25177	7.28144	7.52306	8.44971	3.29939	7.75141	4.45202	21.8873	0.0203436	0.760028
ENSMUSG00000079509	Zfx	zinc finger protein X-linked	ProteinCodingRNA	3.77936	4.00604	5.97293	10.7584	5.06331	11.1341	4.58611	8.98528	4.39916	21.0999	3.95e-05	0.0117932
ENSMUSG00000040506	Ambra1	autophagy/beclin 1 regulator 1	ProteinCodingRNA	3.33536	4.00604	1.0216	7.29164	6.61922	7.60681	2.78767	7.17256	4.38489	20.8921	3.48e-09	2.4e-06
ENSMUSG00000006154	Eps8l1	EPS8-like 1	ProteinCodingRNA	0	0	0	5.04521	3.3337	4.57769	0	4.31887	4.31887	19.9576	5.98e-07	0.00029501
ENSMUSG00000075415	Fnbp1	formin binding protein 1	ProteinCodingRNA	6.77101	7.01696	2.62079	12.6605	6.89561	9.76916	5.46959	9.77509	4.3055	19.7736	0.0251773	0.82394
ENSMUSG00000022558	Mroh1	maestro heat-like repeat family member 1	ProteinCodingRNA	5.03683	8.2273	3.62433	11.4698	7.08674	11.215	5.62949	9.92386	4.29437	19.6216	0.0310943	0.885052
ENSMUSG00000028318	Polr1e	polymerase (RNA) I polypeptide E	ProteinCodingRNA	3.68051	3.83739	3.94696	7.83569	7.88162	8.43162	3.82162	8.04964	4.22802	18.7396	1.2e-30	4.21e-27
ENSMUSG00000037325	Bbs7	Bardet-Biedl syndrome 7 (human)	ProteinCodingRNA	1.89843	2.18435	0	2.70497	5.86013	8.10618	1.36093	5.55709	4.19617	18.3304	0.00036127	0.0657601
ENSMUSG00000028463	Car9	carbonic anhydrase 9	ProteinCodingRNA	0	0	3.20811	4.72214	5.31914	5.73594	1.06937	5.25907	4.1897	18.2484	0.00252098	0.25706
ENSMUSG00000035469	Rcbtb1	regulator of chromosome condensation (RCC1) and BTB (POZ) domain containing protein 1	ProteinCodingRNA	8.25566	4.47711	4.04025	7.71199	8.88649	12.739	5.59101	9.77917	4.18817	18.229	0.0466311	0.999941
ENSMUSG00000024947	Men1	multiple endocrine neoplasia 1	ProteinCodingRNA	7.15845	6.93574	7.42634	11.0853	11.1236	11.8634	7.17351	11.3574	4.18394	18.1757	7.78e-42	4.37e-38
ENSMUSG00000038914	Dido1	death inducer-obliterator 1	ProteinCodingRNA	1.49504	1.47124	5.65674	7.4181	6.04157	7.6387	2.87434	7.03279	4.15845	17.8575	0.0110322	0.586725
ENSMUSG00000024670	Cd6	CD6 antigen	ProteinCodingRNA	2.69067	0	0	3.29759	6.6568	5.20763	0.896891	5.05401	4.15712	17.8409	0.00224861	0.241076
ENSMUSG00000068036	Afdn	afadin, adherens junction formation factor	ProteinCodingRNA	4.11839	3.16619	4.68505	6.61706	8.99319	8.80636	3.98988	8.13887	4.14899	17.7407	4.13e-10	3.29e-07
ENSMUSG00000040528	Milr1	mast cell immunoglobulin like receptor 1	ProteinCodingRNA	0	0	2.62079	4.78126	4.81997	5.44261	0.873597	5.01461	4.14102	17.6429	4.79e-05	0.0136801
ENSMUSG00000063954	Hist2h2aa2	histone cluster 2, H2aa2	ProteinCodingRNA	0	0	0	3.94046	4.44352	4.02262	0	4.13554	4.13554	17.576	2.71e-07	0.0001436
ENSMUSG00000032373	Car12	carbonic anhydrase 12	ProteinCodingRNA	0	0.915561	0	7.54293	1.84593	3.92252	0.305187	4.43713	4.13194	17.5322	0.00192623	0.219289
ENSMUSG00000049985	Ankrd55	ankyrin repeat domain 55	ProteinCodingRNA	4.32887	1.47124	1.0216	6.84199	7.89741	4.36533	2.27391	6.36824	4.09434	17.0812	0.00107091	0.145229
ENSMUSG00000042190	Cmklr1	chemokine-like receptor 1	ProteinCodingRNA	0.933087	0	0	4.66049	4.35483	4.11623	0.311029	4.37718	4.06615	16.7507	1.04e-07	5.76e-05
ENSMUSG00000041828	Abca8a	ATP-binding cassette, sub-family A (ABC1), member 8a	ProteinCodingRNA	2.47165	4.08351	0	3.71644	8.95221	6.02857	2.18505	6.23241	4.04735	16.5339	0.00460195	0.368327
ENSMUSG00000053007	Creb5	cAMP responsive element binding protein 5	ProteinCodingRNA	3.19916	8.02617	5.82348	9.12843	9.75453	10.0646	5.68294	9.64918	3.96624	15.63	0.00240063	0.250581
ENSMUSG00000043673	Kcns3	potassium voltage-gated channel, delayed-rectifier, subfamily S, member 3	ProteinCodingRNA	4.45386	6.15011	3.62433	9.00984	8.4934	8.62317	4.74277	8.7088	3.96604	15.6278	3.02e-08	1.82e-05
ENSMUSG00000026686	Lmx1a	LIM homeobox transcription factor 1 alpha	ProteinCodingRNA	1.89843	0	0	6.48103	2.2905	4.97754	0.63281	4.58302	3.95021	15.4573	0.00106642	0.145066
ENSMUSG00000021541	Trpc7	transient receptor potential cation channel, subfamily C, member 7	ProteinCodingRNA	3.77936	4.08351	3.84722	7.18622	7.154	9.18142	3.90336	7.84055	3.93718	15.3183	6.73e-11	5.82e-08
ENSMUSG00000030447	Cyfip1	cytoplasmic FMR1 interacting protein 1	ProteinCodingRNA	4.77459	1.87141	5.65674	11.0384	2.2905	10.7773	4.10091	8.03539	3.93448	15.2896	0.044331	0.994241
ENSMUSG00000002679	Med6	mediator complex subunit 6	ProteinCodingRNA	0	0	0	5.72498	0	6.02857	0	3.91785	3.91785	15.1144	0.0071849	0.47249
ENSMUSG00000001632	Brpf1	bromodomain and PHD finger containing, 1	ProteinCodingRNA	4.11839	2.44135	5.94908	9.16496	9.04726	6.02857	4.16961	8.08026	3.91066	15.0392	0.00020271	0.0419539
ENSMUSG00000060568	Fam78b	family with sequence similarity 78, member B	ProteinCodingRNA	3.04873	3.16619	1.6137	1.68175	8.65535	9.21883	2.60954	6.51865	3.90911	15.0231	0.00039724	0.0712826
ENSMUSG00000029155	Spata18	spermatogenesis associated 18	ProteinCodingRNA	0	1.47124	0	4.59609	1.84593	6.67698	0.490414	4.373	3.88259	14.7494	0.00129784	0.165013
ENSMUSG00000037727	Avp	arginine vasopressin	ProteinCodingRNA	0	0	0	2.70497	2.2905	6.64593	0	3.88047	3.88047	14.7278	0.00201493	0.225926
ENSMUSG00000005131	4930550C14Rik	RIKEN cDNA 4930550C14 gene	ProteinCodingRNA	0	0	0	4.13433	3.93278	3.57227	0	3.87979	3.87979	14.7209	3.01e-06	0.00125456
ENSMUSG00000021848	Otx2	orthodenticle homeobox 2	ProteinCodingRNA	3.04873	0	2.62079	6.29069	3.3337	7.59872	1.88984	5.74104	3.85119	14.432	0.00070175	0.106003
ENSMUSG00000021224	Numb	numb homolog (Drosophila)	ProteinCodingRNA	0	5.35345	5.59658	8.38558	8.2446	5.76514	3.65001	7.46511	3.8151	14.0753	0.0189736	0.735169
ENSMUSG00000024843	Chka	choline kinase alpha	ProteinCodingRNA	0	5.2895	5.84949	6.58423	8.10201	7.87129	3.713	7.51918	3.80618	13.9886	0.0235109	0.803673
ENSMUSG00000013523	Bcas1	breast carcinoma amplified sequence 1	ProteinCodingRNA	4.32887	4.73892	0	8.75722	4.35483	7.32252	3.0226	6.81152	3.78893	13.8223	0.00744121	0.483191
ENSMUSG00000037533	Rapgef6	Rap guanine nucleotide exchange factor (GEF) 6	ProteinCodingRNA	0.933087	0.915561	1.0216	1.0732	6.5002	6.56523	0.956751	4.71288	3.75612	13.5116	0.00020874	0.0430271
ENSMUSG00000046572	Zfp518b	zinc finger protein 518B	ProteinCodingRNA	3.77936	3.54048	3.36059	2.93065	10.539	8.47644	3.56014	7.31536	3.75522	13.5031	0.00014028	0.0320492
ENSMUSG00000034165	Ccnd3	cyclin D3	ProteinCodingRNA	4.6754	6.07623	4.21047	10.0223	9.9221	6.23046	4.98737	8.72495	3.73759	13.3391	5.74e-06	0.0022107
ENSMUSG00000040812	Agbl2	ATP/GTP binding protein-like 2	ProteinCodingRNA	0	0	0	0	5.22218	5.97959	0	3.73392	3.73392	13.3052	0.0107507	0.578133
ENSMUSG00000047613	A430005L14Rik	RIKEN cDNA A430005L14 gene	ProteinCodingRNA	0	0	2.03229	6.696	3.50835	2.91398	0.677429	4.37277	3.69535	12.9542	0.00357096	0.318613
ENSMUSG00000031310	Zmym3	zinc finger, MYM-type 3	ProteinCodingRNA	0	0	0	5.81261	0	5.24955	0	3.68739	3.68739	12.8829	0.00872452	0.523887
ENSMUSG00000027478	Dnmt3b	DNA methyltransferase 3B	ProteinCodingRNA	0	0	0	3.45112	4.44352	3.10876	0	3.6678	3.6678	12.7092	4.34e-05	0.0127034
ENSMUSG00000071266	Zfp946	zinc finger protein 946	ProteinCodingRNA	1.89843	2.44135	5.086	7.03653	7.14079	6.25124	3.14193	6.80952	3.66759	12.7074	0.00039961	0.0714541
ENSMUSG00000040026	Saa3	serum amyloid A 3	ProteinCodingRNA	1.49504	0	0	3.71644	6.34767	2.42168	0.498346	4.16193	3.66358	12.6721	0.00144932	0.178444
ENSMUSG00000047230	Cldn2	claudin 2	ProteinCodingRNA	2.69067	3.64639	3.62433	9.11413	5.06331	6.69226	3.32046	6.95657	3.63611	12.433	5.93e-06	0.00227164
ENSMUSG00000090626	Tex9	testis expressed gene 9	ProteinCodingRNA	0	0	3.0376	4.52868	4.52708	4.87414	1.01253	4.6433	3.63077	12.3871	0.00807451	0.50351
ENSMUSG00000003062	Stard3nl	STARD3 N-terminal like	ProteinCodingRNA	4.6754	4.83164	4.56461	7.84956	8.32851	8.68939	4.69055	8.28916	3.5986	12.114	8.43e-24	1.94e-20
ENSMUSG00000038782	1700028J19Rik	RIKEN cDNA 1700028J19 gene	ProteinCodingRNA	0	0	0	5.42477	5.36528	0	0	3.59668	3.59668	12.0979	0.0114538	0.593928
ENSMUSG00000032480	Dhx30	DEAH (Asp-Glu-Ala-His) box polypeptide 30	ProteinCodingRNA	5.03683	3.92418	4.28859	7.81461	5.36528	10.8197	4.41653	7.99986	3.58332	11.9864	3.97e-05	0.0118167
ENSMUSG00000032271	Nnmt	nicotinamide N-methyltransferase	ProteinCodingRNA	0	0	0	3.45112	4.35483	2.91398	0	3.57331	3.57331	11.9035	8.36e-05	0.0215295
ENSMUSG00000005057	Sh2b2	SH2B adaptor protein 2	ProteinCodingRNA	0	1.47124	0	5.34863	5.17114	1.66856	0.490414	4.06278	3.57236	11.8957	0.00125242	0.161676
ENSMUSG00000058897	Col25a1	collagen, type XXV, alpha 1	ProteinCodingRNA	6.99323	7.13082	8.01426	11.8157	9.9221	11.0821	7.37944	10.94	3.56054	11.7985	2.52e-12	2.66e-09
ENSMUSG00000024222	Fkbp5	FK506 binding protein 5	ProteinCodingRNA	0	0	0	2.70497	4.05042	3.92252	0	3.5593	3.5593	11.7885	8.26e-05	0.0213326
ENSMUSG00000021033	Gstz1	glutathione transferase zeta 1 (maleylacetoacetate isomerase)	ProteinCodingRNA	0	0	0	5.26825	0	5.36846	0	3.54557	3.54557	11.6768	0.00947463	0.543694
ENSMUSG00000026135	Zfp142	zinc finger protein 142	ProteinCodingRNA	0	0	0	5.81261	4.81997	0	0	3.54419	3.54419	11.6656	0.0132945	0.63258
ENSMUSG00000040998	Npnt	nephronectin	ProteinCodingRNA	5.11462	6.3357	1.0216	8.08482	5.86013	9.02729	4.15731	7.65741	3.5001	11.3145	0.0151618	0.672724
ENSMUSG00000027584	Oprl1	opioid receptor-like 1	ProteinCodingRNA	8.47062	3.92418	9.46909	11.3425	11.5989	9.42267	7.28796	10.788	3.50005	11.3141	0.0120716	0.608175
ENSMUSG00000038671	Arfrp1	ADP-ribosylation factor related protein 1	ProteinCodingRNA	0	0	0	3.29759	2.90441	4.28698	0	3.49633	3.49633	11.2849	0.00012604	0.0296644
ENSMUSG00000046056	Sbsn	suprabasin	ProteinCodingRNA	1.49504	2.84882	1.0216	1.0732	7.27978	7.49798	1.78849	5.28365	3.49516	11.2758	0.0012192	0.159726
ENSMUSG00000020898	Ctc1	CTS telomere maintenance complex component 1	ProteinCodingRNA	5.42056	3.16619	0	6.99966	4.26032	7.7451	2.86225	6.33503	3.47278	11.1022	0.0380603	0.955804
ENSMUSG00000037020	Wdr62	WD repeat domain 62	ProteinCodingRNA	0	0	0	5.94778	4.44352	0	0	3.46377	3.46377	11.0331	0.0159276	0.685741
ENSMUSG00000026432	Avpr1b	arginine vasopressin receptor 1B	ProteinCodingRNA	0	0	0	2.43732	3.66412	4.28698	0	3.46281	3.46281	11.0258	0.00022572	0.0457115
ENSMUSG00000057719	Sh3rf2	SH3 domain containing ring finger 2	ProteinCodingRNA	4.77459	5.32183	5.4342	6.51626	5.7942	13.5402	5.17688	8.61688	3.44	10.8528	0.042879	0.984304
ENSMUSG00000043549	Fam90a1b	family with sequence similarity 90, member A1B	ProteinCodingRNA	0	0.915561	0	2.93065	2.2905	6.00429	0.305187	3.74181	3.43663	10.8275	0.00158785	0.191312
ENSMUSG00000037101	Ttc29	tetratricopeptide repeat domain 29	ProteinCodingRNA	1.49504	0	0	3.12575	3.8047	4.87414	0.498346	3.93486	3.43652	10.8267	0.00025922	0.0506463
ENSMUSG00000039841	Zfp800	zinc finger protein 800	ProteinCodingRNA	3.45981	3.42617	4.56461	2.43732	9.72829	9.55184	3.81687	7.23915	3.42228	10.7204	0.00028727	0.0548553
ENSMUSG00000022090	Pdlim2	PDZ and LIM domain 2	ProteinCodingRNA	0	3.16619	1.0216	6.46308	6.86382	1.06315	1.39593	4.79668	3.40075	10.5616	0.0134531	0.636534
ENSMUSG00000105827	Hist2h2bb	histone cluster 2, H2bb	ProteinCodingRNA	0	0	1.0216	3.71644	4.05042	3.43368	0.340535	3.73351	3.39298	10.5048	4.66e-05	0.0134481
ENSMUSG00000024124	Prss30	protease, serine 30	ProteinCodingRNA	0	0	0	3.83279	2.90441	3.43368	0	3.39029	3.39029	10.4853	0.00014891	0.0332525
ENSMUSG00000029381	Shroom3	shroom family member 3	ProteinCodingRNA	3.77936	2.44135	2.8442	7.97515	6.94202	4.28698	3.02164	6.40138	3.37974	10.4089	1.33e-05	0.00450598
ENSMUSG00000022150	Dab2	disabled 2, mitogen-responsive phosphoprotein	ProteinCodingRNA	3.19916	1.47124	2.35634	5.78399	7.33878	4.02262	2.34225	5.71513	3.37288	10.3595	4.19e-05	0.0122797
ENSMUSG00000029530	Ccr9	chemokine (C-C motif) receptor 9	ProteinCodingRNA	0	0	0	5.53193	0	4.57769	0	3.36987	3.36987	10.3379	0.0125188	0.615753
ENSMUSG00000034634	Ly6d	lymphocyte antigen 6 complex, locus D	ProteinCodingRNA	0	0	0	3.29759	2.2905	4.51032	0	3.36614	3.36614	10.3112	0.00052578	0.085689
ENSMUSG00000031388	Naa10	N(alpha)-acetyltransferase 10, NatA catalytic subunit	ProteinCodingRNA	2.88078	0	0	3.12575	3.8047	6.02857	0.960261	4.31967	3.35941	10.2632	0.0215946	0.77984
ENSMUSG00000038943	Prc1	protein regulator of cytokinesis 1	ProteinCodingRNA	2.47165	0	0	1.0732	5.7942	5.67572	0.823884	4.18104	3.35715	10.2472	0.0186002	0.728793
ENSMUSG00000026829	Gbgt1	globoside alpha-1,3-N-acetylgalactosaminyltransferase 1	ProteinCodingRNA	3.45981	2.18435	4.5004	6.696	7.1929	6.31185	3.38152	6.73358	3.35206	10.2111	3.28e-07	0.00017183
ENSMUSG00000030990	Pgap2	post-GPI attachment to proteins 2	ProteinCodingRNA	5.25866	3.16619	6.10835	8.31731	8.5394	7.72295	4.8444	8.19322	3.34882	10.1882	1.17e-05	0.00402662
ENSMUSG00000074264	Amy1	amylase 1, salivary	ProteinCodingRNA	1.49504	2.84882	1.0216	3.12575	3.3337	8.94357	1.78849	5.13434	3.34585	10.1672	0.00297557	0.283965
ENSMUSG00000043020	Wdr63	WD repeat domain 63	ProteinCodingRNA	0	0	0	5.46138	2.90441	1.66856	0	3.34478	3.34478	10.1597	0.00274464	0.269375
ENSMUSG00000035770	Dync1li2	dynein, cytoplasmic 1 light intermediate chain 2	ProteinCodingRNA	5.29252	6.05716	5.2897	10.0998	5.45335	11.0987	5.54646	8.88397	3.3375	10.1086	2.15e-05	0.00698952
ENSMUSG00000040415	Dtx3	deltex 3, E3 ubiquitin ligase	ProteinCodingRNA	8.56717	8.60437	8.53863	11.2559	12.5126	11.9529	8.57005	11.9071	3.33708	10.1056	2.33e-23	5.13e-20
ENSMUSG00000022952	Runx1	runt related transcription factor 1	ProteinCodingRNA	0	0	0	0	3.66412	6.3315	0	3.33187	3.33187	10.0692	0.0235331	0.803673
ENSMUSG00000023088	Abcc1	ATP-binding cassette, sub-family C (CFTR/MRP), member 1	ProteinCodingRNA	0	0	0	5.34863	0	4.64205	0	3.33023	3.33023	10.0577	0.0124952	0.615753
ENSMUSG00000045031	Cetn4	centrin 4	ProteinCodingRNA	0	3.83739	4.68505	6.22832	6.20272	6.07594	2.84082	6.16899	3.32818	10.0434	0.0118988	0.603817
ENSMUSG00000034127	Tspan8	tetraspanin 8	ProteinCodingRNA	0	0	0	1.0732	5.06331	3.81495	0	3.31715	3.31715	9.96694	0.00284468	0.275504
ENSMUSG00000048108	Tmem72	transmembrane protein 72	ProteinCodingRNA	5.53816	5.38439	4.28859	11.4137	6.17708	7.56591	5.07038	8.38556	3.31518	9.95332	0.00011542	0.0281477
ENSMUSG00000007880	Arid1a	AT rich interactive domain 1A (SWI-like)	ProteinCodingRNA	5.22397	5.22259	5.39941	5.18312	10.3382	10.2669	5.28199	8.59609	3.3141	9.94587	1.1e-05	0.00386679
ENSMUSG00000039672	Kcne2	potassium voltage-gated channel, Isk-related subfamily, gene 2	ProteinCodingRNA	2.88078	2.65943	2.8442	9.13977	3.50835	5.67572	2.7948	6.10795	3.31314	9.9393	0.00016922	0.0365167
ENSMUSG00000029361	Nos1	nitric oxide synthase 1, neuronal	ProteinCodingRNA	6.40362	1.87141	5.65674	7.6499	6.47937	9.71596	4.64392	7.94841	3.30449	9.87983	0.00655765	0.447125
ENSMUSG00000032641	Gpr19	G protein-coupled receptor 19	ProteinCodingRNA	0	3.16619	3.84722	8.89408	3.8047	4.20413	2.3378	5.6343	3.2965	9.82528	0.0114843	0.594521
ENSMUSG00000021478	Drd1	dopamine receptor D1	ProteinCodingRNA	0.933087	4.08351	4.04025	4.66049	5.00621	9.27826	3.01895	6.31499	3.29604	9.82218	0.0030612	0.289002
ENSMUSG00000053063	Clec12a	C-type lectin domain family 12, member a	ProteinCodingRNA	2.88078	2.18435	3.84722	5.26825	5.22218	8.29317	2.97078	6.2612	3.29041	9.78392	6.09e-05	0.0167096
ENSMUSG00000021553	Slc28a3	solute carrier family 28 (sodium-coupled nucleoside transporter), member 3	ProteinCodingRNA	0	0	0	5.75479	0	4.11623	0	3.29034	3.29034	9.78341	0.0159295	0.685741
ENSMUSG00000044976	Wdr72	WD repeat domain 72	ProteinCodingRNA	0	0	0	5.92174	0	3.92252	0	3.28142	3.28142	9.72312	0.0177401	0.716233
ENSMUSG00000039620	6430573F11Rik	RIKEN cDNA 6430573F11 gene	ProteinCodingRNA	0	0	0	0	5.36528	4.43964	0	3.26831	3.26831	9.63514	0.0166844	0.699784
ENSMUSG00000028546	Elavl4	ELAV (embryonic lethal, abnormal vision, Drosophila)-like 4 (Hu antigen D)	ProteinCodingRNA	1.89843	1.87141	1.6137	4.94534	1.20002	8.97826	1.79451	5.04121	3.2467	9.49189	0.00210193	0.232238
ENSMUSG00000066975	Cryba4	crystallin, beta A4	ProteinCodingRNA	0	0	0	4.2223	0	5.47831	0	3.23354	3.23354	9.4057	0.0153554	0.676702
ENSMUSG00000031133	Arhgef6	Rac/Cdc42 guanine nucleotide exchange factor (GEF) 6	ProteinCodingRNA	0	0	2.03229	1.0732	5.53636	5.11994	0.677429	3.90983	3.2324	9.39832	0.0115766	0.596574
ENSMUSG00000068762	Gstm6	glutathione S-transferase, mu 6	ProteinCodingRNA	0	0	0	5.3872	0	4.28698	0	3.22473	3.22473	9.34844	0.0150411	0.670305
ENSMUSG00000022025	Cnmd	chondromodulin	ProteinCodingRNA	0.933087	2.44135	0	6.40787	0	6.63014	1.12481	4.34601	3.22119	9.32557	0.0154432	0.677485
ENSMUSG00000038756	Ttll6	tubulin tyrosine ligase-like family, member 6	ProteinCodingRNA	0	0	0	3.83279	2.90441	2.91398	0	3.21706	3.21706	9.2989	0.00046825	0.0788516
ENSMUSG00000059336	Slc14a1	solute carrier family 14 (urea transporter), member 1	ProteinCodingRNA	0	0	0	4.94534	0	4.70367	0	3.21634	3.21634	9.29425	0.0135985	0.640588
ENSMUSG00000023078	Cxcl13	chemokine (C-X-C motif) ligand 13	ProteinCodingRNA	0	0	0	3.71644	5.92318	0	0	3.21321	3.21321	9.2741	0.0232544	0.800512
ENSMUSG00000031024	St5	suppression of tumorigenicity 5	ProteinCodingRNA	0	0	2.8442	4.83805	5.53636	2.09372	0.948065	4.15604	3.20798	9.24055	0.0294049	0.871785
ENSMUSG00000003435	Supt5	suppressor of Ty 5	ProteinCodingRNA	6.09365	6.22039	5.5338	11.3674	12.6488	3.43368	5.94928	9.14996	3.20068	9.1939	0.0195212	0.746061
ENSMUSG00000021417	Eci2	enoyl-Coenzyme A delta isomerase 2	ProteinCodingRNA	0.933087	0.915561	1.0216	5.81261	5.57614	1.06315	0.956751	4.15063	3.19388	9.1507	0.00053681	0.086927
ENSMUSG00000020268	Lyrm7	LYR motif containing 7	ProteinCodingRNA	1.89843	0	0	3.83279	1.84593	5.79375	0.63281	3.82416	3.19135	9.13465	0.00766253	0.490077
ENSMUSG00000015437	Gzmb	granzyme B	ProteinCodingRNA	0	0	0	2.93065	3.93278	2.68873	0	3.18405	3.18405	9.08857	0.00065817	0.101388
ENSMUSG00000032899	Styk1	serine/threonine/tyrosine kinase 1	ProteinCodingRNA	1.49504	0	0	3.45112	3.66412	3.92252	0.498346	3.67925	3.18091	9.06876	0.00034492	0.0638184
ENSMUSG00000059119	Nap1l4	nucleosome assembly protein 1-like 4	ProteinCodingRNA	8.91576	8.3694	7.19234	11.3943	11.3663	11.2522	8.15917	11.3376	3.17844	9.05328	3.32e-12	3.43e-09
ENSMUSG00000012609	Ttll5	tubulin tyrosine ligase-like family, member 5	ProteinCodingRNA	2.69067	3.54048	4.21047	3.58987	8.31094	8.07154	3.48054	6.65745	3.17691	9.04368	0.00010009	0.0250107
ENSMUSG00000048440	Cyp4f16	cytochrome P450, family 4, subfamily f, polypeptide 16	ProteinCodingRNA	0	0	0	5.59919	0	3.92252	0	3.1739	3.1739	9.02485	0.018075	0.721054
ENSMUSG00000026344	Lypd1	Ly6/Plaur domain containing 1	ProteinCodingRNA	6.97248	7.53412	2.03229	8.76089	8.80095	8.48962	5.51296	8.68382	3.17086	9.00582	0.0447358	0.99536
ENSMUSG00000023089	Ndufa5	NADH dehydrogenase (ubiquinone) 1 alpha subcomplex, 5	ProteinCodingRNA	4.9963	6.68545	5.71449	9.06144	8.23841	9.56227	5.79875	8.95404	3.1553	8.9092	2.46e-08	1.51e-05
ENSMUSG00000025977	Boll	bol, boule-like (Drosophila)	ProteinCodingRNA	0	0	0	3.45112	2.2905	3.69871	0	3.14678	3.14678	8.85674	0.00079588	0.115059
ENSMUSG00000029082	Bst1	bone marrow stromal cell antigen 1	ProteinCodingRNA	1.49504	2.65943	4.12786	5.53193	5.61485	6.56523	2.76078	5.904	3.14323	8.83498	8.62e-05	0.0219719
ENSMUSG00000094819	Olfr53	olfactory receptor 53	ProteinCodingRNA	0	0	0	4.52868	4.88476	0	0	3.13781	3.13781	8.80189	0.0185255	0.727857
ENSMUSG00000047940	Stpg2	sperm tail PG rich repeat containing 2	ProteinCodingRNA	0	0	0	4.38361	0	5.02659	0	3.13673	3.13673	8.79529	0.0155079	0.677719
ENSMUSG00000033444	Specc1l	sperm antigen with calponin homology and coiled-coil domains 1-like	ProteinCodingRNA	6.40362	7.14896	10.1734	10.5521	11.6163	10.8975	7.90867	11.022	3.11333	8.65379	0.00929839	0.540446
ENSMUSG00000030782	Tgfb1i1	transforming growth factor beta 1 induced transcript 1	ProteinCodingRNA	0	0	0	0	4.88476	4.43964	0	3.10813	3.10813	8.62266	0.0189701	0.735169
ENSMUSG00000003308	Keap1	kelch-like ECH-associated protein 1	ProteinCodingRNA	1.89843	2.65943	1.0216	3.71644	3.66412	7.48926	1.85982	4.9566	3.09678	8.5551	0.0007361	0.109352
ENSMUSG00000041115	Iqsec2	IQ motif and Sec7 domain 2	ProteinCodingRNA	6.88639	5.662	2.8442	5.99849	7.54327	11.0944	5.13086	8.21206	3.0812	8.46316	0.00507318	0.391045
ENSMUSG00000035394	Cfap53	cilia and flagella associated protein 53	ProteinCodingRNA	1.89843	0	0	4.3052	3.13497	3.69871	0.63281	3.71296	3.08015	8.45702	0.00237166	0.24822
ENSMUSG00000010751	Tnfrsf22	tumor necrosis factor receptor superfamily, member 22	ProteinCodingRNA	0	2.18435	0	1.0732	3.50835	6.82295	0.728116	3.8015	3.07338	8.41745	0.0253723	0.826207
ENSMUSG00000075706	Gpx4	glutathione peroxidase 4	ProteinCodingRNA	0	1.87141	0	2.93065	2.90441	5.24955	0.623804	3.69487	3.07106	8.40392	0.00666567	0.45099
ENSMUSG00000020647	Ncoa1	nuclear receptor coactivator 1	ProteinCodingRNA	1.49504	2.84882	0	4.3052	4.15918	5.02659	1.44795	4.49699	3.04904	8.27661	0.00125488	0.161787
ENSMUSG00000024972	Lgals12	lectin, galactose binding, soluble 12	ProteinCodingRNA	0	0	0	1.68175	1.20002	6.23046	0	3.03741	3.03741	8.21015	0.0150303	0.670121
ENSMUSG00000018654	Ikzf1	IKAROS family zinc finger 1	ProteinCodingRNA	4.6754	6.15011	3.0376	8.53477	5.892	8.53693	4.62104	7.65457	3.03353	8.18812	0.00124608	0.161334
ENSMUSG00000026579	F5	coagulation factor V	ProteinCodingRNA	6.55081	6.2874	6.17157	11.5643	7.1929	9.32067	6.3366	9.3593	3.02271	8.12691	1.24e-05	0.00423389
ENSMUSG00000027867	Spag17	sperm associated antigen 17	ProteinCodingRNA	0.933087	2.44135	0	3.83279	2.62987	5.97959	1.12481	4.14742	3.0226	8.12633	0.005315	0.401729
ENSMUSG00000025894	Aasdhppt	aminoadipate-semialdehyde dehydrogenase-phosphopantetheinyl transferase	ProteinCodingRNA	1.49504	5.00093	1.6137	4.78126	7.63087	4.76276	2.70322	5.72496	3.02174	8.12149	0.0268255	0.841057
ENSMUSG00000070306	Ccdc153	coiled-coil domain containing 153	ProteinCodingRNA	0	0	0	0	3.13497	5.92889	0	3.02128	3.02128	8.1189	0.0310549	0.884847
ENSMUSG00000021792	Fam213a	family with sequence similarity 213, member A	ProteinCodingRNA	2.69067	2.44135	2.35634	5.66346	5.31914	5.54716	2.49612	5.50992	3.01379	8.07686	4.21e-10	3.33e-07
ENSMUSG00000107283	Mpv17	MpV17 mitochondrial inner membrane protein	ProteinCodingRNA	0.933087	0.915561	1.0216	6.22832	1.84593	3.81495	0.956751	3.96306	3.00631	8.03509	0.00077275	0.112205
ENSMUSG00000026981	Il1rn	interleukin 1 receptor antagonist	ProteinCodingRNA	0	0	0	2.70497	2.2905	4.02262	0	3.00603	3.00603	8.03351	0.00197913	0.222805
ENSMUSG00000057531	Dtnbp1	dystrobrevin binding protein 1	ProteinCodingRNA	0.933087	4.15702	1.0216	6.49875	4.68094	3.92252	2.03724	5.03407	2.99683	7.98245	0.0257855	0.830214
ENSMUSG00000021182	Ccdc88c	coiled-coil domain containing 88C	ProteinCodingRNA	2.69067	4.15702	2.35634	3.45112	7.55327	7.18886	3.06801	6.06442	2.9964	7.98009	0.00042356	0.0738017
ENSMUSG00000039391	Ccdc81	coiled-coil domain containing 81	ProteinCodingRNA	0	0	0	1.68175	3.66412	3.57227	0	2.97271	2.97271	7.85012	0.00263735	0.262302
ENSMUSG00000031637	Lrp2bp	Lrp2 binding protein	ProteinCodingRNA	2.21332	0	4.21047	5.3872	4.35483	5.58039	2.14126	5.10747	2.96621	7.8148	0.0344264	0.919426
ENSMUSG00000061080	Lsamp	limbic system-associated membrane protein	ProteinCodingRNA	2.88078	0	0	5.89522	2.2905	3.57227	0.960261	3.91933	2.95907	7.77623	0.0463681	0.999941
ENSMUSG00000033788	Dysf	dysferlin	ProteinCodingRNA	3.87188	0.915561	1.0216	1.0732	5.7942	7.80255	1.93635	4.88998	2.95364	7.74699	0.0170436	0.703191
ENSMUSG00000070003	Ssbp4	single stranded DNA binding protein 4	ProteinCodingRNA	4.72585	4.22697	7.85648	9.05546	8.39118	8.22125	5.6031	8.55596	2.95286	7.74283	0.0198354	0.75271
ENSMUSG00000031444	F10	coagulation factor X	ProteinCodingRNA	0	0	0	4.45797	2.2905	2.09372	0	2.9474	2.9474	7.71356	0.00397709	0.33967
ENSMUSG00000027168	Pax6	paired box 6	ProteinCodingRNA	1.89843	2.18435	3.0376	5.94778	3.3337	6.67698	2.37346	5.31949	2.94603	7.70625	8.83e-05	0.0224531
ENSMUSG00000040003	Magi2	membrane associated guanylate kinase, WW and PDZ domain containing 2	ProteinCodingRNA	0.933087	4.63982	2.03229	3.71644	3.50835	9.2109	2.53506	5.47856	2.9435	7.69274	0.0168181	0.701092
ENSMUSG00000057969	Sema3b	sema domain, immunoglobulin domain (Ig), short basic domain, secreted, (semaphorin) 3B	ProteinCodingRNA	3.19916	3.64639	0	8.24565	2.90441	4.51032	2.28185	5.22012	2.93828	7.66496	0.0146876	0.663476
ENSMUSG00000097075	D830044I16Rik	RIKEN cDNA D830044I16 gene	ProteinCodingRNA	0	0	0	0	4.15918	4.64205	0	2.93375	2.93375	7.64092	0.0237531	0.804983
ENSMUSG00000029088	Kcnip4	Kv channel interacting protein 4	ProteinCodingRNA	7.00349	7.67217	6.6123	7.46393	11.342	11.2803	7.09598	10.0287	2.93276	7.6357	1.34e-05	0.00450598
ENSMUSG00000030854	Ptpn5	protein tyrosine phosphatase, non-receptor type 5	ProteinCodingRNA	5.90949	4.87586	7.05379	9.21674	9.32335	8.09472	5.94638	8.87827	2.93189	7.6311	5.58e-06	0.00216238
ENSMUSG00000032246	Calml4	calmodulin-like 4	ProteinCodingRNA	4.11839	2.44135	2.8442	6.77084	4.52708	6.87744	3.13465	6.05845	2.92381	7.58845	6.53e-05	0.0177083
ENSMUSG00000025083	Afap1l2	actin filament associated protein 1-like 2	ProteinCodingRNA	4.11839	2.84882	6.30913	7.15303	7.74869	7.14511	4.42545	7.34894	2.9235	7.58682	0.00515013	0.394759
ENSMUSG00000029823	Luc7l2	LUC7-like 2 (S. cerevisiae)	ProteinCodingRNA	2.21332	1.87141	1.6137	5.69455	2.62987	6.1442	1.89948	4.82287	2.92339	7.58628	0.00011888	0.028309
ENSMUSG00000090129	Olfr287	olfactory receptor 287	ProteinCodingRNA	2.69067	1.47124	2.62079	4.66049	5.11823	5.76514	2.2609	5.18129	2.92039	7.57048	1.78e-06	0.00078005
ENSMUSG00000089984	Fbxo24	F-box protein 24	ProteinCodingRNA	0	0	0	0	3.13497	5.58039	0	2.90512	2.90512	7.49079	0.0322473	0.897346
ENSMUSG00000042788	Fam166b	family with sequence similarity 166, member B	ProteinCodingRNA	0	0	0	3.94046	0	4.76276	0	2.90107	2.90107	7.46982	0.0215978	0.77984
ENSMUSG00000054737	Zfp182	zinc finger protein 182	ProteinCodingRNA	2.21332	3.01621	2.35634	2.93065	7.41753	5.90286	2.52863	5.41701	2.88839	7.40442	0.00022583	0.0457115
ENSMUSG00000072115	Ang	angiogenin, ribonuclease, RNase A family, 5	ProteinCodingRNA	0	0	0	4.59609	0	4.02262	0	2.8729	2.8729	7.32538	0.0219642	0.785266
ENSMUSG00000002948	Map2k7	mitogen-activated protein kinase kinase 7	ProteinCodingRNA	5.32561	5.50192	7.36455	5.59919	10.4143	10.7683	6.06403	8.92726	2.86323	7.27643	0.00067529	0.103083
ENSMUSG00000026581	Sell	selectin, lymphocyte	ProteinCodingRNA	0	0	0	0	4.75213	3.81495	0	2.85569	2.85569	7.23851	0.0272044	0.845325
ENSMUSG00000064065	Ipcef1	interaction protein for cytohesin exchange factors 1	ProteinCodingRNA	0	2.18435	0	4.72214	3.3337	2.68873	0.728116	3.58152	2.85341	7.22706	0.0183563	0.724928
ENSMUSG00000051517	Arhgef39	Rho guanine nucleotide exchange factor (GEF) 39	ProteinCodingRNA	0.933087	2.18435	0	2.93065	2.62987	6.09905	1.03914	3.88652	2.84738	7.19691	0.00702886	0.466166
ENSMUSG00000020154	Ptprb	protein tyrosine phosphatase, receptor type, B	ProteinCodingRNA	0	0	0	4.72214	0	3.81495	0	2.8457	2.8457	7.18852	0.0235679	0.803673
ENSMUSG00000036281	Snapc4	small nuclear RNA activating complex, polypeptide 4	ProteinCodingRNA	4.9963	4.35746	3.94696	8.66605	8.65535	4.51032	4.43357	7.27724	2.84367	7.17842	8.49e-05	0.0217723
ENSMUSG00000031422	Morf4l2	mortality factor 4 like 2	ProteinCodingRNA	8.04332	7.79815	8.04272	9.117	10.0809	13.1424	7.9614	10.7801	2.81868	7.05517	1.65e-05	0.00546715
ENSMUSG00000036833	Pnpla7	patatin-like phospholipase domain containing 7	ProteinCodingRNA	5.95249	5.85108	8.05953	9.44642	9.31161	9.56019	6.62104	9.43941	2.81837	7.05365	8.2e-05	0.0212357
ENSMUSG00000070331	Qrich2	glutamine rich 2	ProteinCodingRNA	0	0	0	3.45112	3.3337	1.66856	0	2.81779	2.81779	7.05084	0.00436362	0.358465
ENSMUSG00000021111	Papola	poly (A) polymerase alpha	ProteinCodingRNA	0	0	0	0	5.17114	3.28035	0	2.81716	2.81716	7.04776	0.0321281	0.896395
ENSMUSG00000028107	Tars2	threonyl-tRNA synthetase 2, mitochondrial (putative)	ProteinCodingRNA	0	0	0	0	3.93278	4.51032	0	2.81437	2.81437	7.0341	0.0280695	0.856963
ENSMUSG00000053441	Adamts19	a disintegrin-like and metallopeptidase (reprolysin type) with thrombospondin type 1 motif, 19	ProteinCodingRNA	2.88078	3.16619	0	3.71644	4.44352	6.31185	2.01566	4.82394	2.80828	7.0045	0.00906306	0.534094
ENSMUSG00000032633	Flcn	folliculin	ProteinCodingRNA	7.98238	8.23156	8.22265	11.0984	10.1826	11.58	8.14553	10.9537	2.80815	7.00385	5.25e-14	6.4e-11
ENSMUSG00000025905	Oprk1	opioid receptor, kappa 1	ProteinCodingRNA	4.6754	3.74505	0	5.09266	4.05042	7.70046	2.80682	5.61451	2.8077	7.00166	0.0399477	0.965342
ENSMUSG00000023274	Cd4	CD4 antigen	ProteinCodingRNA	5.22397	5.18793	5.79699	5.97336	5.68928	12.9027	5.40297	8.18846	2.78549	6.89473	0.0408345	0.967071
ENSMUSG00000048240	Gng7	guanine nucleotide binding protein (G protein), gamma 7	ProteinCodingRNA	6.07431	5.63653	7.07599	6.33082	11.2311	9.56435	6.26228	9.04209	2.77982	6.86765	0.00017389	0.0374439
ENSMUSG00000044348	Slc25a53	solute carrier family 25, member 53	ProteinCodingRNA	0	0	0	1.0732	1.20002	6.05245	0	2.77522	2.77522	6.8458	0.0237994	0.804994
ENSMUSG00000028696	Ipp	IAP promoted placental gene	ProteinCodingRNA	1.49504	1.47124	1.6137	1.0732	5.36528	6.46204	1.52666	4.30017	2.77351	6.8377	0.00107558	0.145335
ENSMUSG00000038145	Snrk	SNF related kinase	ProteinCodingRNA	9.10871	8.90836	9.23511	12.8291	12.5414	10.2004	9.08406	11.857	2.77291	6.83484	5.5e-08	3.13e-05
ENSMUSG00000031927	1700012B09Rik	RIKEN cDNA 1700012B09 gene	ProteinCodingRNA	0	0	0	3.12575	0	5.16445	0	2.7634	2.7634	6.78995	0.0309114	0.884183
ENSMUSG00000042279	H1foo	H1 histone family, member O, oocyte-specific	ProteinCodingRNA	0	0	0	2.43732	3.13497	2.68873	0	2.75367	2.75367	6.74431	0.00392972	0.336578
ENSMUSG00000038034	Igsf8	immunoglobulin superfamily, member 8	ProteinCodingRNA	0	0	0	2.93065	5.31914	0	0	2.74993	2.74993	6.72684	0.0376315	0.955008
ENSMUSG00000060935	Tmem263	transmembrane protein 263	ProteinCodingRNA	2.21332	0	1.6137	5.309	0	6.76632	1.27567	4.02511	2.74943	6.72453	0.0184014	0.725996
ENSMUSG00000056569	Mpz	myelin protein zero	ProteinCodingRNA	0	2.84882	2.62079	3.12575	7.01619	3.57227	1.8232	4.57141	2.7482	6.71879	0.0114547	0.593928
ENSMUSG00000005237	Dnah2	dynein, axonemal, heavy chain 2	ProteinCodingRNA	0	0	0	0	3.66412	4.57769	0	2.74727	2.74727	6.71445	0.0315327	0.889768
ENSMUSG00000022056	Adam7	a disintegrin and metallopeptidase domain 7	ProteinCodingRNA	0	0	0	2.10845	0	6.1218	0	2.74341	2.74341	6.69654	0.0451951	0.995659
ENSMUSG00000024309	Pfdn6	prefoldin subunit 6	ProteinCodingRNA	0	0	0	4.3052	0	3.92252	0	2.74257	2.74257	6.69263	0.0263434	0.835457
ENSMUSG00000035268	Pkig	protein kinase inhibitor, gamma	ProteinCodingRNA	0	0	0	3.94046	0	4.28698	0	2.74248	2.74248	6.6922	0.0263049	0.834913
ENSMUSG00000044646	Zbtb7c	zinc finger and BTB domain containing 7C	ProteinCodingRNA	1.89843	2.65943	4.7417	5.59919	5.86013	6.05245	3.09985	5.83726	2.7374	6.66869	0.00299102	0.284382
ENSMUSG00000058099	Nfam1	Nfat activating molecule with ITAM motif 1	ProteinCodingRNA	0.933087	1.87141	0	1.68175	2.2905	7.04154	0.934833	3.67126	2.73643	6.6642	0.0114083	0.593928
ENSMUSG00000067786	Nnat	neuronatin	ProteinCodingRNA	3.33536	0	3.0376	7.86331	3.13497	3.57227	2.12432	4.85685	2.73253	6.64619	0.0171809	0.705877
ENSMUSG00000026708	Cenpl	centromere protein L	ProteinCodingRNA	0	2.18435	2.62079	6.20691	0	6.79492	1.60171	4.33394	2.73223	6.64482	0.0218768	0.784537
ENSMUSG00000021079	Timm9	translocase of inner mitochondrial membrane 9	ProteinCodingRNA	2.21332	1.47124	4.79621	6.27019	4.52708	5.87634	2.82693	5.55787	2.73095	6.63891	0.0209627	0.769508
ENSMUSG00000074865	Zfp934	zinc finger protein 934	ProteinCodingRNA	1.49504	3.42617	3.49847	5.75479	5.11823	5.73594	2.80656	5.53632	2.72976	6.63345	2.8e-05	0.00866781
ENSMUSG00000090824	Olfr1344	olfactory receptor 1344	ProteinCodingRNA	4.77459	3.16619	2.35634	5.3872	5.57614	7.50665	3.43237	6.15666	2.72429	6.60833	0.00139554	0.173299
ENSMUSG00000003279	Dlgap1	discs, large (Drosophila) homolog-associated protein 1	ProteinCodingRNA	6.60573	9.16378	7.19234	10.3461	10.3991	10.3809	7.65395	10.3754	2.72142	6.59523	0.00039853	0.0713871
ENSMUSG00000020131	Pcsk4	proprotein convertase subtilisin/kexin type 4	ProteinCodingRNA	0	0	0	0	3.13497	5.02659	0	2.72052	2.72052	6.59109	0.0361941	0.937816
ENSMUSG00000030556	Lrrc28	leucine rich repeat containing 28	ProteinCodingRNA	6.70966	9.08356	6.25177	10.3692	9.60632	10.2216	7.34833	10.0657	2.71735	6.57665	0.00289456	0.278735
ENSMUSG00000000037	Scml2	sex comb on midleg-like 2 (Drosophila)	ProteinCodingRNA	0	0	0	2.10845	2.90441	3.10876	0	2.70721	2.70721	6.53056	0.00508554	0.391699
ENSMUSG00000066191	Anks6	ankyrin repeat and sterile alpha motif domain containing 6	ProteinCodingRNA	8.98988	5.2895	5.84949	9.09095	9.17581	9.97371	6.70962	9.41349	2.70386	6.51545	0.0416837	0.974353
ENSMUSG00000042210	Abhd14a	abhydrolase domain containing 14A	ProteinCodingRNA	0	0	0	3.83279	4.26032	0	0	2.6977	2.6977	6.48769	0.0331972	0.909794
ENSMUSG00000051331	Cacna1c	calcium channel, voltage-dependent, L type, alpha 1C subunit	ProteinCodingRNA	5.62047	4.87586	8.62398	9.00054	9.11297	9.08631	6.37344	9.06661	2.69317	6.46733	0.0402573	0.965342
ENSMUSG00000071234	Syndig1l	synapse differentiation inducing 1 like	ProteinCodingRNA	7.4411	7.31875	7.8306	7.35139	8.10201	15.2043	7.53015	10.2192	2.68907	6.44896	0.0482781	0.999941
ENSMUSG00000028943	Espn	espin	ProteinCodingRNA	0	0	1.6137	5.56595	1.20002	2.91398	0.537899	3.22665	2.68875	6.44755	0.0195732	0.747244
ENSMUSG00000023439	Gnb3	guanine nucleotide binding protein (G protein), beta 3	ProteinCodingRNA	0	0	0	4.04065	0	4.02262	0	2.68776	2.68776	6.44311	0.0284548	0.858625
ENSMUSG00000042353	Frem3	Fras1 related extracellular matrix protein 3	ProteinCodingRNA	5.152	4.15702	2.03229	5.34863	4.88476	9.16235	3.78044	6.46524	2.68481	6.42995	0.00517292	0.396018
ENSMUSG00000028523	Tctex1d1	Tctex1 domain containing 1	ProteinCodingRNA	0	2.18435	0	2.43732	3.66412	4.11623	0.728116	3.40589	2.67777	6.39868	0.0282599	0.85729
ENSMUSG00000019990	Pde7b	phosphodiesterase 7B	ProteinCodingRNA	0.933087	0.915561	0	2.70497	1.84593	5.3299	0.616216	3.2936	2.67738	6.39695	0.00468021	0.371215
ENSMUSG00000026972	Arrdc1	arrestin domain containing 1	ProteinCodingRNA	0	0.915561	0	2.93065	2.2905	3.69871	0.305187	2.97329	2.6681	6.35591	0.00470708	0.372762
ENSMUSG00000027744	Stoml3	stomatin (Epb7.2)-like 3	ProteinCodingRNA	0	0	0	2.10845	0	5.84933	0	2.65259	2.65259	6.28797	0.0465604	0.999941
ENSMUSG00000032343	Impg1	interphotoreceptor matrix proteoglycan 1	ProteinCodingRNA	0	0	0	2.70497	0	5.24955	0	2.6515	2.6515	6.28322	0.0382171	0.955804
ENSMUSG00000078490	Cfap74	cilia and flagella associated protein 74	ProteinCodingRNA	2.69067	0	2.03229	2.70497	2.2905	7.67761	1.57432	4.22436	2.65004	6.27685	0.0152731	0.675111
ENSMUSG00000074643	Cpne1	copine I	ProteinCodingRNA	8.24705	5.68704	8.43937	10.4681	8.37436	11.4768	7.45782	10.1064	2.64857	6.27044	0.00126697	0.16267
ENSMUSG00000020125	Elane	elastase, neutrophil expressed	ProteinCodingRNA	0	0	0	2.10845	2.90441	2.91398	0	2.64228	2.64228	6.24317	0.00641627	0.442653
ENSMUSG00000068205	Macrod2	MACRO domain containing 2	ProteinCodingRNA	3.57438	4.08351	2.62079	10.3076	4.60606	3.28035	3.42623	6.06469	2.63846	6.22667	0.0384484	0.956767
ENSMUSG00000057606	Colq	collagen-like tail subunit (single strand of homotrimer) of asymmetric acetylcholinesterase	ProteinCodingRNA	2.21332	2.44135	2.03229	7.18622	6.3245	1.06315	2.22899	4.85796	2.62897	6.18583	0.00126816	0.16267
ENSMUSG00000029370	Rassf6	Ras association (RalGDS/AF-6) domain family member 6	ProteinCodingRNA	0	0	0	0	2.90441	4.97754	0	2.62732	2.62732	6.17876	0.0413726	0.972861
ENSMUSG00000031551	Ido1	indoleamine 2,3-dioxygenase 1	ProteinCodingRNA	6.13157	6.15011	1.6137	4.78126	6.69344	10.2997	4.63179	7.25814	2.62635	6.17461	0.0236605	0.804098
ENSMUSG00000000730	Dnmt3l	DNA (cytosine-5-)-methyltransferase 3-like	ProteinCodingRNA	0	0	0	1.68175	3.50835	2.68873	0	2.62628	2.62628	6.17431	0.00835582	0.512326
ENSMUSG00000038518	Jarid2	jumonji, AT rich interactive domain 2	ProteinCodingRNA	7.82928	7.485	4.89941	8.01879	8.0745	11.9936	6.7379	9.3623	2.6244	6.16628	0.00276719	0.270327
ENSMUSG00000033427	Upb1	ureidopropionase, beta	ProteinCodingRNA	2.47165	2.44135	2.35634	4.13433	3.8047	7.19959	2.42312	5.04621	2.62309	6.16068	0.00040976	0.0721324
ENSMUSG00000020453	Patz1	POZ (BTB) and AT hook containing zinc finger 1	ProteinCodingRNA	0	0	0	3.83279	0	4.02262	0	2.61847	2.61847	6.14099	0.0318181	0.893062
ENSMUSG00000029304	Spp1	secreted phosphoprotein 1	ProteinCodingRNA	4.11839	4.47711	7.49386	8.30729	7.42844	8.20536	5.36312	7.98036	2.61724	6.13576	0.0331588	0.909723
ENSMUSG00000026668	Ucma	upper zone of growth plate and cartilage matrix associated	ProteinCodingRNA	0.933087	2.84882	3.49847	6.11797	3.93278	5.07402	2.42679	5.04159	2.6148	6.12538	0.00261785	0.261545
ENSMUSG00000023927	Satb1	special AT-rich sequence binding protein 1	ProteinCodingRNA	6.79483	9.03564	7.18214	6.64915	13.5793	10.6264	7.67087	10.2849	2.61407	6.12229	0.0308275	0.88409
ENSMUSG00000006784	Ttc25	tetratricopeptide repeat domain 25	ProteinCodingRNA	3.77936	4.22697	0	3.83279	6.5002	5.51315	2.66878	5.28205	2.61327	6.11888	0.0486728	0.999941
ENSMUSG00000043015	Nemp2	nuclear envelope integral membrane protein 2	ProteinCodingRNA	4.72585	2.65943	3.62433	6.64915	6.27702	5.90286	3.66987	6.27634	2.60647	6.09014	4.84e-05	0.0137467
ENSMUSG00000025911	Adhfe1	alcohol dehydrogenase, iron containing, 1	ProteinCodingRNA	1.89843	3.64639	2.03229	3.83279	9.13976	2.42168	2.5257	5.13141	2.60571	6.08692	0.00580998	0.420363
ENSMUSG00000031382	Asb11	ankyrin repeat and SOCS box-containing 11	ProteinCodingRNA	3.95882	4.15702	4.56461	5.92174	5.82754	8.73437	4.22682	6.82789	2.60107	6.06736	9.69e-05	0.0243407
ENSMUSG00000020160	Meis1	Meis homeobox 1	ProteinCodingRNA	5.35796	4.83164	3.0376	5.97336	6.78114	8.24735	4.40907	7.00062	2.59155	6.02745	0.00072375	0.108356
ENSMUSG00000046623	Gjb4	gap junction protein, beta 4	ProteinCodingRNA	0.933087	0.915561	1.0216	8.38081	1.20002	1.06315	0.956751	3.54799	2.59124	6.02617	0.014549	0.659706
ENSMUSG00000037486	Asxl2	additional sex combs like 2 (Drosophila)	ProteinCodingRNA	0	0.915561	1.0216	0	4.81997	4.87414	0.645722	3.23137	2.58565	6.00285	0.0152416	0.674912
ENSMUSG00000041143	Tmco4	transmembrane and coiled-coil domains 4	ProteinCodingRNA	0.933087	0.915561	0	6.7264	1.20002	1.66856	0.616216	3.19833	2.58211	5.98815	0.0127659	0.622652
ENSMUSG00000021733	Slc4a7	solute carrier family 4, sodium bicarbonate cotransporter, member 7	ProteinCodingRNA	0.933087	0	1.6137	4.52868	4.68094	1.06315	0.848928	3.42426	2.57533	5.96008	0.00839158	0.513025
ENSMUSG00000027210	Meis2	Meis homeobox 2	ProteinCodingRNA	2.88078	3.42617	6.36429	9.32997	5.61485	5.44261	4.22375	6.79581	2.57206	5.94659	0.0222701	0.786665
[truncated: 1,415 more rows]

## Sheet: AMY
Gene_id	Symbol	Description	Database_source	sham1Am	sham2Am	sham3Am	SNL1Am	SNL2Am	SNL3Am	G1	G2	G2_vs_G1_log2FoldChange		G2_vs_G1_Pvalue	G2_vs_G1_FDR
[truncated: 1,812 more rows]

[truncated: 2 more sheets: Co-upregulated genes, Co-downregulated genes]
