# Supplementary material for: Gene Transcript Alterations in the Spinal Cord, Anterior Cingulate Cortex, and Amygdala in Mice Following Peripheral Nerve Injury
Source: Front Cell Dev Biol. 2021 Apr 7;9:634810. doi: 10.3389/fcell.2021.634810 (PMC8059771; doi:10.3389/fcell.2021.634810)
Supplement: Supplementary file 6 [file Data_Sheet_2.XLSX]

## Sheet: SC Lnc RNA
Gene_id	Symbol	Description	Protein_coding_within_3kb	Database_source	sham1SC	sham2SC	sham3SC	SNL1SC	SNL2SC	SNL3SC	G1	G2	G2_vs_G1_log2FoldChange	G2_vs_G1_Pvalue	G2_vs_G1_FDR
ENSMUSG00000109473	B930025P03Rik	RIKEN cDNA B930025P03 gene	---	Known_LncRNA	0	0	0	5.51363	5.81014	2.86963	0	4.73113	4.73113	5.23947e-06	0.000673524
ENSMUSG00000109921	Gm33326	predicted gene, 33326	---	Known_LncRNA	0	0	0	3.04862	3.00248	3.65147	0	3.23419	3.23419	0.000299809	0.0127963
ENSMUSG00000074813	Gm14005	predicted gene 14005	---	Known_LncRNA	0	0	2.1378	4.05203	4.52627	3.06355	0.712601	3.88062	3.16801	0.00341543	0.0632231
ENSMUSG00000099465	Gm3830	predicted gene 3830	ENSMUST00000186070,ENSMUST00000187323,ENSMUST00000109394,ENSMUST00000109392,ENSMUST00000190915,ENSMUST00000052209,ENSMUST00000109395	Known_LncRNA	0	2.60673	0	3.50991	3.70306	3.7674	0.868909	3.66012	2.79121	0.0313692	0.234732
ENSMUSG00000086540	Scml1	Vsex comb on midleg-like 1 (Drosophila)	---	Known_LncRNA	0	0	0	2.36644	2.58732	3.23446	0	2.72941	2.72941	0.00408844	0.0705873
ENSMUSG00000097495	Gm26651	predicted gene, 26651	---	Known_LncRNA	0	0	0	0	4.00266	4.06798	0	2.69021	2.69021	0.0497279	0.303065
ENSMUSG00000114181	AC122013.2	---	---	Known_LncRNA	0	2.0196	0	3.2193	3.70306	2.64555	0.673201	3.1893	2.5161	0.0250242	0.206661
ENSMUSG00000097290	1300002E11Rik	RIKEN cDNA 1300002E11 gene	---	Known_LncRNA	5.38087	2.34283	5.02052	6.84936	6.81016	6.59519	4.24807	6.75157	2.5035	0.00404403	0.0700898
ENSMUSG00000112876	AC155293.3	---	ENSMUST00000041133	Known_LncRNA	0	0	0.887703	2.04177	2.80978	3.23446	0.295901	2.69534	2.39944	0.0123914	0.138335
ENSMUSG00000104557	Gm36520	predicted gene, 36520	---	Known_LncRNA	0	0	1.4332	3.37191	3.32448	1.63363	0.477734	2.77667	2.29894	0.0310433	0.233245
ENSMUSG00000085803	Gm12056	predicted gene 12056	---	Known_LncRNA	0	0	0	2.04177	2.3242	2.38014	0	2.2487	2.2487	0.0211305	0.187939
ENSMUSG00000086283	2810433D01Rik	RIKEN cDNA 2810433D01 gene	---	Known_LncRNA	0	0	0	1.62215	2.3242	2.38014	0	2.10883	2.10883	0.033072	0.241818
ENSMUSG00000097770	Gm26776	predicted gene, 26776	ENSMUST00000027988	Known_LncRNA	1.26445	0	1.4332	2.6313	3.00248	3.38725	0.899217	3.00701	2.10779	0.0165184	0.163339
ENSMUSG00000111811	AC122305.5	---	ENSMUST00000034599,ENSMUST00000170069	Known_LncRNA	1.92778	0	1.8281	3.04862	3.58756	3.23446	1.25196	3.29021	2.03825	0.0209899	0.187256
ENSMUSG00000060424	Pantr1	POU domain, class 3, transcription factor 3 adjacent noncoding transcript 1	ENSMUST00000054883	Known_LncRNA	3.23482	4.41717	5.60326	7.23496	7.36037	4.71343	4.41842	6.43625	2.01784	0.0137237	0.146753
ENSMUSG00000054822	1700041G16Rik	RIKEN cDNA 1700041G16 gene	ENSMUST00000163739,ENSMUST00000210148,ENSMUST00000210656,ENSMUST00000210476	Known_LncRNA	1.26445	1.6024	0.887703	2.36644	4.32462	3.06355	1.25152	3.25154	2.00002	0.0120227	0.135995
ENSMUSG00000097391	Mirg	miRNA containing gene	---	Known_LncRNA	1.92778	1.0131	0.887703	1.02798	4.09013	4.39079	1.27619	3.16964	1.89344	0.0248581	0.206001
ENSMUSG00000104222	Gm7292	predicted gene 7292	---	Known_LncRNA	3.43516	3.60889	3.9499	9.04117	4.25061	3.23446	3.66465	5.50875	1.8441	0.00740213	0.100865
ENSMUSG00000099937	Gm28872	predicted gene 28872	---	Known_LncRNA	4.86032	5.02527	4.63264	6.4471	6.11132	6.65663	4.83941	6.40501	1.56561	2.02958e-06	0.000326225
ENSMUSG00000075511	1700001L05Rik	RIKEN cDNA 1700001L05 gene	---	Known_LncRNA	4.26533	4.41717	4.58232	6.91294	4.25061	6.70104	4.42161	5.95487	1.53326	0.0068322	0.0961862
ENSMUSG00000097152	Gm26515	predicted gene, 26515	ENSMUST00000170468,ENSMUST00000149208,ENSMUST00000031481,ENSMUST00000136483,ENSMUST00000112426,ENSMUST00000086643,ENSMUST00000031483	Known_LncRNA	3.23482	4.19457	4.68126	4.63813	5.81014	5.97811	4.03688	5.47546	1.43858	0.0159981	0.160121
ENSMUSG00000038917	3930402G23Rik	RIKEN cDNA 3930402G23 gene	---	Known_LncRNA	3.00212	3.93125	3.86826	4.91154	5.39508	4.59289	3.60054	4.9665	1.36596	0.0075011	0.101896
ENSMUSG00000111853	AC161596.2	---	---	Known_LncRNA	2.72452	2.34283	3.11304	4.30049	3.90954	3.97458	2.7268	4.06153	1.33474	0.0219635	0.192104
ENSMUSG00000052769	Gm9889	predicted gene 9889	ENSMUST00000055676	Known_LncRNA	4.78893	4.48434	3.37191	5.72679	4.95694	5.68567	4.21506	5.45647	1.24141	0.0240742	0.20214
ENSMUSG00000106820	D5Ertd605e	DNA segment, Chr 5, ERATO Doi 605, expressed	---	Known_LncRNA	3.23482	3.93125	4.17029	4.22233	5.39508	5.35599	3.77879	4.99114	1.21235	0.0241736	0.20262
ENSMUSG00000075010	AW112010	expressed sequence AW112010	---	Known_LncRNA	7.1843	7.95671	8.47733	9.75754	8.45815	8.94569	7.87278	9.05379	1.18101	0.015141	0.155342
ENSMUSG00000000031	H19	H19, imprinted maternally expressed transcript	---	Known_LncRNA	4.92834	5.383	5.95922	7.12111	6.8483	5.77148	5.42352	6.5803	1.15678	0.0186694	0.17475
ENSMUSG00000114553	AC154646.1	---	ENSMUST00000064230	Known_LncRNA	3.00212	2.82974	3.24827	4.51239	3.80999	4.06798	3.02671	4.13012	1.10341	0.0423785	0.277118
ENSMUSG00000098659	1110015O18Rik	RIKEN cDNA 1110015O18 gene	---	Known_LncRNA	5.05546	5.66942	5.74723	6.8623	6.23161	6.57942	5.4907	6.55778	1.06708	0.00295761	0.0577873
ENSMUSG00000091021	Gm17300	predicted gene, 17300	ENSMUST00000105951,ENSMUST00000084170,ENSMUST00000102568,ENSMUST00000155129	Known_LncRNA	9.61897	9.9976	9.41908	10.8748	10.7644	10.5389	9.67855	10.726	1.04749	2.37937e-06	0.000366394
ENSMUSG00000092341	Malat1	metastasis associated lung adenocarcinoma transcript 1 (non-coding RNA)		Known_LncRNA	19.4157	19.2848	19.2886	18.9696	18.6589	18.7096	19.3297	18.7794	-0.550333	1.18673e-06	0.000211613
ENSMUSG00000097051	Gm26836	predicted gene, 26836	ENSMUST00000153038,ENSMUST00000067664,ENSMUST00000155057,ENSMUST00000131398,ENSMUST00000134745	Known_LncRNA	7.60381	6.94473	7.50858	6.42981	6.34265	6.26126	7.35237	6.34457	-1.0078	0.000138909	0.00742124
ENSMUSG00000097667	Gm26764	predicted gene, 26764	ENSMUST00000021424,ENSMUST00000169845	Known_LncRNA	7.05334	6.46873	6.66287	6.34014	5.78414	5.02432	6.72831	5.7162	-1.01211	0.0203359	0.183752
ENSMUSG00000107133	Gm42787	predicted gene 42787	ENSMUST00000202133	Known_LncRNA	5.38087	4.60996	4.58232	3.37191	4.1726	3.97458	4.85772	3.8397	-1.01802	0.0273877	0.217656
ENSMUSG00000097156	Gm3764	predicted gene 3764	---	Known_LncRNA	9.78411	9.43118	9.37727	8.46466	8.16269	8.89242	9.53085	8.50659	-1.02426	8.48434e-05	0.00524324
ENSMUSG00000111360	AC110091.3	---	---	Known_LncRNA	5.17228	4.97944	4.818	3.63585	4.70316	3.5254	4.98991	3.95481	-1.0351	0.0428777	0.278962
ENSMUSG00000097888	Gm26682	predicted gene, 26682	---	Known_LncRNA	5.87028	5.88361	5.74723	4.75378	5.36032	4.2384	5.83371	4.78416	-1.04954	0.00858701	0.110968
ENSMUSG00000106525	Gm42695	predicted gene 42695	---	Known_LncRNA	6.1803	5.48492	5.79219	4.86084	5.04714	4.39079	5.81914	4.76626	-1.05288	0.00373954	0.0666935
ENSMUSG00000108315	Gm44601	predicted gene 44601	---	Known_LncRNA	6.1234	4.93211	5.44332	5.00787	4.1726	4.1557	5.49961	4.44539	-1.05422	0.0247832	0.205646
ENSMUSG00000087475	4933406I18Rik	RIKEN cDNA 4933406I18 gene	ENSMUST00000032909	Known_LncRNA	6.0336	5.19529	5.02052	4.91154	4.64658	3.5254	5.41647	4.36117	-1.0553	0.0485604	0.298969
ENSMUSG00000097344	Gm26732	predicted gene, 26732	ENSMUST00000047446,ENSMUST00000124651,ENSMUST00000136381	Known_LncRNA	5.93784	5.72602	5.89883	4.22233	5.13204	5.02432	5.85423	4.79289	-1.06134	0.00350299	0.0641912
ENSMUSG00000089794	Gm16337	predicted gene 16337	ENSMUST00000161949,ENSMUST00000108384,ENSMUST00000163022	Known_LncRNA	5.64623	5.06969	5.02052	4.57663	4.58768	3.38725	5.24548	4.18385	-1.06163	0.0320053	0.237519
ENSMUSG00000104753	Gm35172	predicted gene, 35172	ENSMUST00000209346,ENSMUST00000161516,ENSMUST00000146396	Known_LncRNA	6.36346	5.11278	5.52551	4.37464	4.90963	4.52862	5.66725	4.6043	-1.06295	0.0121253	0.136721
ENSMUSG00000113495	CT573034.3	---	---	Known_LncRNA	4.78893	4.83251	4.94289	3.95869	3.17244	4.2384	4.85478	3.78984	-1.06493	0.0175382	0.168556
ENSMUSG00000112117	RMST_1	Rhabdomyosarcoma 2 associated transcript conserved region 1	---	Known_LncRNA	8.64121	8.50174	8.04751	7.29348	8.05267	6.64151	8.39682	7.32922	-1.0676	0.0149526	0.154241
ENSMUSG00000097003	D930007P13Rik	Riken cDNA D930007P13 gene	---	Known_LncRNA	6.82258	6.11316	6.35353	4.96051	5.52633	5.59443	6.42976	5.36042	-1.06933	0.00172081	0.0406726
ENSMUSG00000112964	CT009718.1	---	---	Known_LncRNA	6.97509	6.29253	6.73374	5.72679	5.49462	5.56268	6.66712	5.5947	-1.07242	0.000218881	0.0102514
ENSMUSG00000113425	AC159813.1	---	ENSMUST00000140523	Known_LncRNA	7.30436	6.31115	6.77912	6.28352	5.00274	5.85248	6.79821	5.71292	-1.08529	0.0174392	0.168216
ENSMUSG00000097546	Gm26749	predicted gene, 26749	ENSMUST00000182597,ENSMUST00000182221,ENSMUST00000182133,ENSMUST00000182206,ENSMUST00000182164,ENSMUST00000182845,ENSMUST00000182278,ENSMUST00000182323,ENSMUST00000177957,ENSMUST00000180037,ENSMUST00000183224,ENSMUST00000182944	Known_LncRNA	7.3171	6.36561	6.73374	6.03185	6.25072	4.87723	6.80548	5.71993	-1.08555	0.0247215	0.205329
ENSMUSG00000106547	B230303O12Rik	RIKEN cDNA B230303O12 gene	---	Known_LncRNA	6.56921	6.51764	6.91746	5.60886	4.86072	6.26126	6.6681	5.57695	-1.09116	0.0137997	0.147229
ENSMUSG00000097903	Gm26679	predicted gene, 26679	ENSMUST00000167459,ENSMUST00000088419	Known_LncRNA	7.96935	7.41824	7.32186	6.41232	6.52636	6.48096	7.56982	6.47321	-1.0966	3.23556e-05	0.00261879
ENSMUSG00000110498	A630001O12Rik	RIKEN cDNA A630001O12 gene	---	Known_LncRNA	4.0379	4.11202	4.72829	2.855	3.32448	3.38725	4.29274	3.18891	-1.10383	0.0213158	0.188835
ENSMUSG00000097914	Gm26838	predicted gene, 26838	ENSMUST00000023555	Known_LncRNA	4.26533	4.83251	4.53019	4.05203	3.17244	3.06355	4.54268	3.42934	-1.11334	0.0266412	0.214138
ENSMUSG00000099170	5730403I07Rik	RIKEN cDNA 5730403I07 gene	---	Known_LncRNA	5.17228	5.383	4.98223	3.50991	3.80999	4.87723	5.17917	4.06571	-1.11346	0.0331168	0.241991
ENSMUSG00000106927	Gm43598	predicted gene 43598	ENSMUST00000201319,ENSMUST00000016279,ENSMUST00000202279,ENSMUST00000202291,ENSMUST00000200840	Known_LncRNA	7.9854	7.27384	7.34468	6.49775	6.34265	6.41138	7.53464	6.41726	-1.11738	7.03628e-05	0.00464713
ENSMUSG00000104077	Gm37027	predicted gene, 37027	---	Known_LncRNA	6.09408	6.17546	5.74723	5.00787	4.70316	4.92794	6.00559	4.87966	-1.12593	0.000195978	0.00951283
ENSMUSG00000097201	Gm26700	predicted gene, 26700	---	Known_LncRNA	4.0379	4.27265	5.52551	3.2193	4.1726	3.06355	4.61202	3.48515	-1.12687	0.0498042	0.30329
ENSMUSG00000097136	Gm26772	predicted gene, 26772	ENSMUST00000159766,ENSMUST00000162645,ENSMUST00000007961,ENSMUST00000160680	Known_LncRNA	8.10044	8.0316	7.81673	7.34048	6.95701	6.24134	7.98293	6.84628	-1.13665	0.000980604	0.0282836
ENSMUSG00000096924	Gm26824	predicted gene, 26824	ENSMUST00000019986,ENSMUST00000123103,ENSMUST00000131186,ENSMUST00000139803,ENSMUST00000164763,ENSMUST00000127726	Known_LncRNA	6.59036	5.75351	5.44332	5.22384	4.64658	4.46135	5.92906	4.77726	-1.15181	0.00805466	0.106428
ENSMUSG00000099625	Gm29325	predicted gene 29325	---	Known_LncRNA	8.54157	7.81386	7.71532	6.8623	6.70325	7.04912	8.02358	6.87156	-1.15203	0.000129485	0.00705914
ENSMUSG00000097524	Gm26846	predicted gene, 26846	ENSMUST00000085169,ENSMUST00000149800,ENSMUST00000035129	Known_LncRNA	8.90026	7.72639	8.48762	7.41265	7.33373	6.85312	8.37143	7.19983	-1.17159	0.000826896	0.0253146
ENSMUSG00000097151	Gm26514	predicted gene, 26514	ENSMUST00000225461,ENSMUST00000021870,ENSMUST00000225568,ENSMUST00000167513,ENSMUST00000224429,ENSMUST00000225432,ENSMUST00000223619,ENSMUST00000225714,ENSMUST00000225331,ENSMUST00000224645,ENSMUST00000225396	Known_LncRNA	7.77983	7.46887	7.43251	6.78284	6.23161	6.13744	7.5604	6.38396	-1.17644	2.96529e-05	0.00246013
ENSMUSG00000097864	Gm26856	predicted gene, 26856	ENSMUST00000032715	Known_LncRNA	5.60526	4.48434	4.90245	4.13969	3.32448	3.97458	4.99735	3.81292	-1.18443	0.013226	0.143705
ENSMUSG00000090965	Gm17203	predicted gene 17203	ENSMUST00000051996,ENSMUST00000171986	Known_LncRNA	7.9854	7.2833	7.57441	6.80981	6.46223	6.00198	7.61437	6.42468	-1.1897	0.000338418	0.0138706
ENSMUSG00000111143	AC164612.1	---	---	Known_LncRNA	4.9933	4.27265	4.98223	3.63585	4.1726	2.86963	4.74939	3.55936	-1.19003	0.0255704	0.209255
ENSMUSG00000100534	Gm816	predicted gene 816	---	Known_LncRNA	6.1803	5.48492	6.036	4.30049	5.17268	4.65442	5.90041	4.7092	-1.19121	0.00243465	0.0509605
ENSMUSG00000112141	AC153379.2	---	---	Known_LncRNA	6.1234	5.698	5.72421	5.51363	4.25061	4.1557	5.84854	4.63998	-1.20856	0.0213719	0.189166
ENSMUSG00000097712	Gm10532	predicted gene 10532	ENSMUST00000165559	Known_LncRNA	6.33867	6.19564	6.45489	4.96051	5.61749	4.77012	6.32974	5.11604	-1.2137	0.000382999	0.0150893
ENSMUSG00000021101	4930408O17Rik	RIKEN cDNA 4930408O17 gene	ENSMUST00000109937,ENSMUST00000223177,ENSMUST00000222412,ENSMUST00000223103,ENSMUST00000109936,ENSMUST00000223342	Known_LncRNA	6.63175	6.19564	6.38322	5.78232	5.13204	4.65442	6.40354	5.18959	-1.21395	0.00217458	0.0475567
ENSMUSG00000073147	5031425E22Rik	RIKEN cDNA 5031425E22 gene	ENSMUST00000094962,ENSMUST00000196889,ENSMUST00000115128	Known_LncRNA	6.45854	5.64026	5.89883	4.86084	4.25061	5.24036	5.99921	4.78394	-1.21527	0.00346706	0.0637911
ENSMUSG00000108010	Gm38708	predicted gene, 38708	---	Known_LncRNA	4.86032	4.60996	4.63264	3.75168	4.00266	2.64555	4.70097	3.46663	-1.23435	0.0189333	0.176246
ENSMUSG00000053117	E330013P04Rik	RIKEN cDNA E330013P04 gene	---	Known_LncRNA	5.33148	5.41778	4.30049	4.22233	3.70306	3.38725	5.01659	3.77088	-1.24571	0.0105086	0.125533
ENSMUSG00000110613	Lncbate1	brown adipose tissue enriched long non-coding RNA 1	ENSMUST00000220518	Known_LncRNA	4.46174	4.19457	3.68966	3.04862	3.46201	2.05464	4.11532	2.85509	-1.26023	0.0411858	0.272775
ENSMUSG00000110390	Gm45869	predicted gene 45869	---	Known_LncRNA	8.97051	8.82692	8.93127	8.06084	7.47042	7.39389	8.90957	7.64172	-1.26785	3.81185e-07	8.43782e-05
ENSMUSG00000111160	AC160118.1	---	ENSMUST00000005066	Known_LncRNA	7.64482	7.1027	6.83391	6.14209	5.93352	5.68567	7.19381	5.92043	-1.27338	6.07753e-05	0.00420226
ENSMUSG00000097560	Gm26904	predicted gene, 26904	ENSMUST00000145567,ENSMUST00000144964,ENSMUST00000041012,ENSMUST00000146183,ENSMUST00000132790,ENSMUST00000145877,ENSMUST00000183312,ENSMUST00000024766,ENSMUST00000148872,ENSMUST00000043464,ENSMUST00000144966,ENSMUST00000182315,ENSMUST00000066026,ENSMUST00000059844,ENSMUST00000182530,ENSMUST00000044442,ENSMUST00000182799,ENSMUST00000121671,ENSMUST00000002846,ENSMUST00000151002,ENSMUST00000040624,…	Known_LncRNA	4.63459	4.78001	5.87812	3.2193	4.00266	4.2384	5.09757	3.82012	-1.27746	0.0123584	0.138188
ENSMUSG00000097410	Gm26668	predicted gene, 26668	ENSMUST00000173679,ENSMUST00000123833,ENSMUST00000067444,ENSMUST00000147368,ENSMUST00000134335,ENSMUST00000021307,ENSMUST00000138483,ENSMUST00000100369,ENSMUST00000124740,ENSMUST00000152965,ENSMUST00000148795,ENSMUST00000126365,ENSMUST00000107060,ENSMUST00000148209,ENSMUST00000128650,ENSMUST00000155490,ENSMUST00000132502,ENSMUST00000135332,ENSMUST00000127909,ENSMUST00000077902,ENSMUST00000021313,…	Known_LncRNA	7.36698	6.64053	6.99643	5.93715	5.58774	5.59443	7.00131	5.70644	-1.29487	1.9755e-05	0.00181977
ENSMUSG00000097220	Gm26599	predicted gene, 26599	ENSMUST00000207583,ENSMUST00000208442	Known_LncRNA	5.72484	5.11278	5.79219	4.51239	4.09013	4.06798	5.54327	4.2235	-1.31977	0.000524602	0.018722
ENSMUSG00000086921	Gm13189	predicted gene 13189	ENSMUST00000138735,ENSMUST00000177457	Known_LncRNA	5.22732	4.72552	4.77384	3.8589	3.80999	3.06355	4.9089	3.57748	-1.33142	0.00313438	0.0600458
ENSMUSG00000110320	Gm31152	predicted gene, 31152	---	Known_LncRNA	7.34226	6.64053	6.74522	6.00875	5.39508	5.31847	6.90933	5.5741	-1.33523	0.000161106	0.00825294
ENSMUSG00000087465	Gm13905	predicted gene 13905	ENSMUST00000131287,ENSMUST00000028584,ENSMUST00000127358,ENSMUST00000154525	Known_LncRNA	6.48137	6.17546	5.55189	4.63813	4.58768	4.97694	6.06957	4.73425	-1.33533	0.000297781	0.0127385
ENSMUSG00000097282	5031415H12Rik	RIKEN cDNA 5031415H12 gene	ENSMUST00000133717,ENSMUST00000155016,ENSMUST00000126801,ENSMUST00000140728,ENSMUST00000135938,ENSMUST00000148486,ENSMUST00000133983,ENSMUST00000060072,ENSMUST00000097288,ENSMUST00000146730	Known_LncRNA	6.74925	6.43517	6.79024	5.48043	5.09021	5.39256	6.65822	5.32107	-1.33715	1.07248e-06	0.000196004
ENSMUSG00000097736	9530059O14Rik	RIKEN cDNA 9530059O14 gene	---	Known_LncRNA	8.60009	8.11874	8.60883	7.8496	7.46225	5.92916	8.44255	7.08034	-1.36222	0.0151475	0.155362
ENSMUSG00000075325	Gm13582	predicted gene 13582	ENSMUST00000028347	Known_LncRNA	5.05546	5.23483	4.94289	2.855	3.46201	4.82467	5.07773	3.71389	-1.36384	0.0474193	0.295285
ENSMUSG00000097067	Gm26743	predicted gene, 26743	ENSMUST00000188614	Known_LncRNA	6.78638	5.95639	6.12657	5.60886	5.39508	3.7674	6.28978	4.92378	-1.366	0.0227315	0.195979
ENSMUSG00000113986	CT010462.2	---	---	Known_LncRNA	4.92834	4.02446	3.86826	2.6313	3.00248	3.06355	4.27369	2.89911	-1.37458	0.0103125	0.124086
ENSMUSG00000051008	4930412M03Rik	RIKEN cDNA 4930412M03 gene	ENSMUST00000064190,ENSMUST00000149770,ENSMUST00000132012	Known_LncRNA	7.63468	7.0593	6.97709	5.88737	6.11132	5.49702	7.22369	5.8319	-1.39179	1.44969e-05	0.00142622
ENSMUSG00000067973	Gm6994	predicted gene 6994	ENSMUST00000022589	Known_LncRNA	4.86032	4.88317	4.86084	3.95869	3.58756	2.86963	4.86811	3.47196	-1.39615	0.00240892	0.0505971
ENSMUSG00000085499	Gm15713	predicted gene 15713	ENSMUST00000114691,ENSMUST00000146708,ENSMUST00000148775,ENSMUST00000139491,ENSMUST00000126354,ENSMUST00000141941,ENSMUST00000156367,ENSMUST00000079441,ENSMUST00000151290,ENSMUST00000114694,ENSMUST00000132881,ENSMUST00000151244	Known_LncRNA	6.67199	6.02568	6.036	5.376	5.09021	4.06798	6.24456	4.84473	-1.39983	0.00234781	0.0497628
ENSMUSG00000102893	Gm37855	predicted gene, 37855	ENSMUST00000041732,ENSMUST00000107618,ENSMUST00000159976	Known_LncRNA	6.48137	6.8332	6.75661	6.24451	5.28816	4.31661	6.69039	5.28309	-1.4073	0.0150487	0.154814
ENSMUSG00000085059	Gm11750	predicted gene 11750	ENSMUST00000117731,ENSMUST00000017576,ENSMUST00000069343,ENSMUST00000106278,ENSMUST00000120061	Known_LncRNA	5.64623	4.60996	4.53019	4.13969	3.17244	3.23446	4.92879	3.51553	-1.41326	0.00939228	0.116889
ENSMUSG00000102362	4930509J09Rik	RIKEN cDNA 4930509J09 gene	---	Known_LncRNA	3.76778	2.60673	3.86826	2.04177	2.3242	1.63363	3.41425	1.99987	-1.41439	0.030436	0.230752
ENSMUSG00000104178	Gm9916	predicted gene 9916	---	Known_LncRNA	8.45198	7.82038	7.96646	7.09941	6.47853	6.39345	8.0796	6.65713	-1.42247	9.52787e-06	0.00106486
ENSMUSG00000055370	Gm9968	predicted gene 9968	ENSMUST00000114691,ENSMUST00000146708,ENSMUST00000148775,ENSMUST00000139491,ENSMUST00000126354,ENSMUST00000141941,ENSMUST00000156367,ENSMUST00000079441,ENSMUST00000151290,ENSMUST00000114694,ENSMUST00000132881,ENSMUST00000151244	Known_LncRNA	8.24082	7.21573	7.82757	7.4645	6.36035	5.15779	7.76137	6.32755	-1.43382	0.0403949	0.269676
ENSMUSG00000097857	Gm26603	predicted gene, 26603	ENSMUST00000090952,ENSMUST00000049483,ENSMUST00000050719	Known_LncRNA	9.49827	8.6444	8.91357	8.37719	7.67524	6.70104	9.01875	7.58449	-1.43426	0.00421979	0.0720722
ENSMUSG00000097065	A630075F10Rik	RIKEN cDNA A630075F10 gene	ENSMUST00000123300,ENSMUST00000185239	Known_LncRNA	3.43516	4.41717	4.17029	3.04862	2.00213	2.64555	4.00754	2.56543	-1.44211	0.0127465	0.140682
ENSMUSG00000085496	4930517E11Rik	RIKEN cDNA 4930517E11 gene	ENSMUST00000103241,ENSMUST00000137172	Known_LncRNA	4.78893	4.83251	4.86084	3.63585	3.80999	2.64555	4.82743	3.3638	-1.46363	0.00233177	0.0495923
ENSMUSG00000059244	Gm10062	predicted gene 10062	---	Known_LncRNA	5.28034	4.11202	4.4761	3.2193	3.00248	3.23446	4.62282	3.15208	-1.47074	0.00341551	0.0632231
ENSMUSG00000085456	Gm15398	predicted gene 15398	ENSMUST00000148572,ENSMUST00000123398,ENSMUST00000156999	Known_LncRNA	6.1234	4.97944	5.49863	4.86084	4.25061	3.06355	5.53382	4.05833	-1.47549	0.0155174	0.157661
ENSMUSG00000097859	Gm26601	predicted gene, 26601	ENSMUST00000166299,ENSMUST00000174552,ENSMUST00000169960	Known_LncRNA	8.51417	7.03711	7.81128	6.93761	6.67523	5.24036	7.78752	6.2844	-1.50311	0.00835258	0.109008
ENSMUSG00000108683	Gm45017	predicted gene 45017	ENSMUST00000150991,ENSMUST00000117543,ENSMUST00000169913	Known_LncRNA	5.28034	4.41717	4.58232	3.50991	3.00248	3.23446	4.75994	3.24895	-1.51099	0.00160323	0.0389979
ENSMUSG00000108621	Gm37494	predicted gene, 37494	---	Known_LncRNA	6.73032	6.40081	5.81416	5.00787	5.00274	4.39079	6.3151	4.80047	-1.51463	8.09899e-05	0.00511518
ENSMUSG00000109028	Gm35842	predicted gene, 35842	---	Known_LncRNA	6.00238	5.75351	5.57781	5.22384	3.46201	4.06798	5.7779	4.25128	-1.52662	0.00856848	0.110784
ENSMUSG00000105966	Gm43242	predicted gene 43242	---	Known_LncRNA	7.95311	7.14483	7.20202	5.98528	5.7307	5.97811	7.43332	5.89803	-1.53529	1.78512e-06	0.000295138
ENSMUSG00000108473	Gm44739	predicted gene 44739	---	Known_LncRNA	2.38047	2.0196	3.86826	1.62215	1.00142	1.03665	2.75611	1.22007	-1.53603	0.0430038	0.279393
ENSMUSG00000113338	AC173210.3	---	---	Known_LncRNA	5.11505	2.82974	4.41991	2.36644	3.32448	2.05464	4.12157	2.58185	-1.53971	0.0256011	0.209304
ENSMUSG00000091061	4930445B16Rik	RIKEN cDNA 4930445B16 gene	ENSMUST00000162807,ENSMUST00000135431	Known_LncRNA	5.7626	4.48434	4.90245	3.04862	4.09013	3.38725	5.04979	3.50867	-1.54113	0.00427921	0.0728041
ENSMUSG00000097335	Gm26563	predicted gene, 26563	ENSMUST00000144188,ENSMUST00000163272,ENSMUST00000017692	Known_LncRNA	6.50383	5.72602	6.21178	5.00787	4.86072	3.8747	6.14721	4.5811	-1.56612	0.000360604	0.0144622
ENSMUSG00000097797	Gm26901	predicted gene, 26901	---	Known_LncRNA	5.51964	4.78001	5.62828	4.51239	3.32448	3.38725	5.30931	3.74137	-1.56794	0.00305676	0.0590372
ENSMUSG00000104556	Gm43192	predicted gene 43192	---	Known_LncRNA	4.36688	3.02284	2.60913	2.04177	1.58685	1.63363	3.33295	1.75408	-1.57887	0.0243917	0.203747
ENSMUSG00000086954	4930583P06Rik	RIKEN cDNA 4930583P06 gene	ENSMUST00000103241,ENSMUST00000151199	Known_LncRNA	4.86032	4.34671	4.58232	3.50991	3.46201	2.05464	4.59645	3.00885	-1.5876	0.00594606	0.0886643
ENSMUSG00000097300	Gm26835	predicted gene, 26835	ENSMUST00000015645,ENSMUST00000187083,ENSMUST00000191138,ENSMUST00000185392,ENSMUST00000191464,ENSMUST00000186989	Known_LncRNA	8.58963	7.677	7.91656	7.38601	6.36035	5.65589	8.06106	6.46742	-1.59365	0.00343149	0.06339
ENSMUSG00000109203	Gm32849	predicted gene, 32849	ENSMUST00000183659	Known_LncRNA	6.76793	5.97986	5.97881	5.44645	4.25061	4.2384	6.2422	4.64515	-1.59704	0.00164154	0.039504
ENSMUSG00000085709	Gm14211	predicted gene 14211	ENSMUST00000144931,ENSMUST00000134310,ENSMUST00000139480,ENSMUST00000146018	Known_LncRNA	4.46174	3.60889	4.02716	2.6313	2.00213	2.64555	4.0326	2.42632	-1.60627	0.00507308	0.0806243
ENSMUSG00000110119	Gm45593	predicted gene 45593	---	Known_LncRNA	4.92834	3.72453	3.78172	3.50991	2.00213	2.05464	4.14486	2.52222	-1.62264	0.0276188	0.218748
ENSMUSG00000106125	4930512P04Rik	RIKEN cDNA 4930512P04 gene	ENSMUST00000138418,ENSMUST00000140672,ENSMUST00000029570,ENSMUST00000150402	Known_LncRNA	4.0379	3.72453	3.59132	2.855	2.58732	1.03665	3.78458	2.15966	-1.62492	0.0252716	0.207918
ENSMUSG00000111854	CT009696.4	---	---	Known_LncRNA	7.03803	5.58012	6.60104	5.14129	4.75762	4.39079	6.40639	4.76323	-1.64316	0.000304971	0.0129224
ENSMUSG00000109097	Gm29683	predicted gene, 29683	---	Known_LncRNA	5.17228	5.83297	5.47124	4.05203	3.46201	3.97458	5.49216	3.82954	-1.66263	2.37232e-05	0.0020808
ENSMUSG00000085816	Gm13052	predicted gene 13052	---	Known_LncRNA	5.87028	5.27333	5.74723	4.13969	4.32462	3.38725	5.63028	3.95052	-1.67976	6.30437e-05	0.00430247
ENSMUSG00000097393	D030068K23Rik	RIKEN cDNA D030068K23 gene	---	Known_LncRNA	5.83527	5.23483	5.32591	4.69711	2.58732	4.06798	5.46534	3.78414	-1.6812	0.00954265	0.118173
ENSMUSG00000097912	6330403N20Rik	RIKEN cDNA 6330403N20 gene	ENSMUST00000174199,ENSMUST00000047558,ENSMUST00000173824,ENSMUST00000206178,ENSMUST00000174172,ENSMUST00000130888,ENSMUST00000163812,ENSMUST00000173914,ENSMUST00000172911	Known_LncRNA	4.15609	4.93211	5.19808	3.37191	3.80999	2.05464	4.76209	3.07885	-1.68325	0.00689204	0.0965742
ENSMUSG00000101356	Gm28876	predicted gene 28876	---	Known_LncRNA	7.55084	6.53359	6.99643	5.48043	6.00279	4.46135	7.02696	5.31486	-1.7121	0.000735048	0.0235119
ENSMUSG00000112110	AC158605.1	---	---	Known_LncRNA	5.87028	4.48434	5.26341	4.22233	2.3242	3.8747	5.20601	3.47374	-1.73226	0.00914083	0.114916
ENSMUSG00000110264	E330018M18Rik	RIKEN cDNA E330018M18 gene	---	Known_LncRNA	5.11505	5.02527	4.17029	3.63585	1.58685	3.8747	4.7702	3.03247	-1.73773	0.0228495	0.196424
ENSMUSG00000086822	5330413P13Rik	RIKEN cDNA 5330413P13 gene	---	Known_LncRNA	5.05546	4.6689	3.9499	2.04177	3.17244	3.23446	4.55809	2.81622	-1.74186	0.00307227	0.0592699
ENSMUSG00000101643	Gm28307	predicted gene 28307	---	Known_LncRNA	6.28779	5.88361	5.89883	4.69711	3.80999	4.2384	6.02341	4.2485	-1.77491	2.58889e-06	0.000391037
ENSMUSG00000111994	AC159477.1	---	---	Known_LncRNA	6.41178	5.83297	5.65287	4.37464	3.70306	4.46135	5.96587	4.17968	-1.78619	1.16992e-05	0.00121622
ENSMUSG00000110737	AC158630.1	---	---	Known_LncRNA	6.59036	5.11278	5.65287	4.86084	3.90954	3.06355	5.78534	3.94464	-1.84069	0.00396939	0.0693832
ENSMUSG00000101588	Gm28265	predicted gene 28265	---	Known_LncRNA	9.05281	8.51786	8.79431	7.1103	7.51852	6.20067	8.78833	6.94317	-1.84516	3.45478e-06	0.000480813
ENSMUSG00000085235	Gm12576	predicted gene 12576	ENSMUST00000108114,ENSMUST00000146786,ENSMUST00000021016,ENSMUST00000135975	Known_LncRNA	5.60526	5.19529	4.68126	3.75168	1.58685	4.59289	5.1606	3.31047	-1.85013	0.0458851	0.289588
ENSMUSG00000070342	Gm10287	predicted gene 10287	---	Known_LncRNA	7.3171	6.27367	6.4688	5.75482	5.49462	3.23446	6.68652	4.82797	-1.85855	0.0148581	0.153637
ENSMUSG00000100096	Gm28760	predicted gene 28760	ENSMUST00000173618	Known_LncRNA	3.23482	2.34283	3.24827	0	1.58685	1.63363	2.94198	1.07349	-1.86848	0.0323614	0.239056
ENSMUSG00000108847	B830042I05Rik	RIKEN cDNA B830042I05 gene	---	Known_LncRNA	5.64623	5.48492	5.74723	3.37191	3.70306	4.1557	5.62613	3.74356	-1.88257	9.12651e-07	0.000173269
ENSMUSG00000111443	AC116180.1	---	---	Known_LncRNA	6.92603	5.75351	6.39784	4.91154	4.1726	4.31661	6.35913	4.46691	-1.89221	1.52708e-05	0.00148388
ENSMUSG00000074758	Gm5535	predicted gene 5535	---	Known_LncRNA	2.72452	1.6024	2.60913	0	0	1.03665	2.31202	0.345551	-1.96647	0.0402958	0.269297
ENSMUSG00000097627	4930519A11Rik	RIKEN cDNA 4930519A11 gene	---	Known_LncRNA	3.61103	3.48316	2.60913	1.62215	0	2.05464	3.23444	1.2256	-2.00884	0.023664	0.20034
ENSMUSG00000085525	Gm13166	predicted gene 13166	---	Known_LncRNA	1.92778	2.82974	3.9499	1.62215	1.00142	0	2.90247	0.874523	-2.02795	0.023749	0.200779
ENSMUSG00000112360	AC153568.1	---	---	Known_LncRNA	1.92778	2.0196	2.1378	0	0	0	2.0284	0	-2.0284	0.0332705	0.24254
ENSMUSG00000113268	AC159243.2	---	---	Known_LncRNA	4.55075	2.82974	3.11304	0	2.3242	2.05464	3.49784	1.45961	-2.03823	0.0327309	0.240592
ENSMUSG00000086559	Gm14426	predicted gene 14426	---	Known_LncRNA	3.43516	3.19313	3.48578	0	1.58685	2.38014	3.37135	1.32233	-2.04903	0.0218545	0.191464
ENSMUSG00000105337	1700094M23Rik	RIKEN cDNA 1700094M23 gene	---	Known_LncRNA	5.38087	2.34283	2.79734	2.36644	2.00213	0	3.50702	1.45619	-2.05083	0.038681	0.26347
ENSMUSG00000109633	C230079O03Rik	RIKEN cDNA C230079O03 gene	---	Known_LncRNA	4.46174	4.34671	2.79734	2.855	2.58732	0	3.8686	1.81411	-2.05449	0.0472756	0.294659
ENSMUSG00000111657	AC126796.1	---	---	Known_LncRNA	4.78893	4.11202	4.77384	2.04177	2.80978	2.64555	4.55826	2.49903	-2.05923	0.000125797	0.00690942
ENSMUSG00000087388	Gm12128	predicted gene 12128	---	Known_LncRNA	3.90915	3.34542	3.68966	2.04177	0	2.64555	3.64808	1.56244	-2.08564	0.0232621	0.1986
ENSMUSG00000111498	AC110091.4	---	---	Known_LncRNA	4.92834	4.83251	4.86084	2.855	3.00248	2.38014	4.8739	2.74587	-2.12803	5.0681e-06	0.000654773
ENSMUSG00000111439	AC138284.2	---	---	Known_LncRNA	4.0379	2.60673	2.39263	1.02798	1.58685	0	3.01242	0.871611	-2.14081	0.0177636	0.169925
ENSMUSG00000054488	Gm9946	predicted gene 9946	---	Known_LncRNA	3.00212	2.60673	3.86826	1.02798	2.00213	0	3.15903	1.01004	-2.149	0.0191675	0.17752
ENSMUSG00000021268	Meg3	maternally expressed 3	---	Known_LncRNA	8.74859	6.02568	8.65824	6.87513	4.1726	5.92916	7.81084	5.65896	-2.15187	0.00816155	0.107388
ENSMUSG00000097312	Gm26870	predicted gene, 26870	ENSMUST00000179264,ENSMUST00000099046,ENSMUST00000179839,ENSMUST00000075573,ENSMUST00000177875,ENSMUST00000099056,ENSMUST00000177969,ENSMUST00000155807,ENSMUST00000099047,ENSMUST00000177601,ENSMUST00000099042,ENSMUST00000178641,ENSMUST00000099051,ENSMUST00000179982	Known_LncRNA	3.00212	3.34542	1.8281	0	1.58685	0	2.72521	0.528951	-2.19626	0.0357419	0.252094
ENSMUSG00000092576	Obox4-ps35	oocyte specific homeobox 4, pseudogene 35	---	Known_LncRNA	5.28034	5.72602	5.44332	2.6313	3.80999	3.23446	5.48323	3.22525	-2.25798	6.42129e-07	0.00012851
ENSMUSG00000098097	6530403H02Rik	RIKEN cDNA 6530403H02 gene	---	Known_LncRNA	4.0379	3.48316	0.887703	1.62215	0	0	2.80292	0.540717	-2.2622	0.0476486	0.295924
ENSMUSG00000105437	Gm42450	predicted gene 42450	---	Known_LncRNA	3.43516	2.34283	3.11304	2.04177	0	0	2.96368	0.68059	-2.28309	0.0456505	0.288663
ENSMUSG00000106261	Gm34086	predicted gene, 34086	ENSMUST00000148392,ENSMUST00000031354,ENSMUST00000199741,ENSMUST00000126856,ENSMUST00000040967,ENSMUST00000141510,ENSMUST00000153433	Known_LncRNA	4.26533	4.60996	2.96381	2.04177	0	2.86963	3.94637	1.63713	-2.30923	0.0216324	0.190424
ENSMUSG00000100009	Gm7967	predicted gene 7967	---	Known_LncRNA	1.92778	3.19313	1.8281	0	0	0	2.31634	0	-2.31634	0.0169276	0.165585
ENSMUSG00000097277	2900076A07Rik	RIKEN cDNA 2900076A07 gene	---	Known_LncRNA	3.43516	3.48316	4.41991	1.02798	2.3242	1.03665	3.77941	1.46294	-2.31646	0.00205897	0.0458138
ENSMUSG00000112323	AC124134.1	---	---	Known_LncRNA	2.38047	2.82974	1.8281	0	0	0	2.3461	0	-2.3461	0.0137343	0.14679
ENSMUSG00000110396	Gm36737	predicted gene, 36737	---	Known_LncRNA	2.38047	2.82974	1.8281	0	0	0	2.3461	0	-2.3461	0.0137343	0.14679
ENSMUSG00000101344	Gm29183	predicted gene 29183	---	Known_LncRNA	4.0379	4.19457	4.17029	2.36644	0	2.86963	4.13425	1.74536	-2.38889	0.00612362	0.0901795
ENSMUSG00000108311	Gm44737	predicted gene 44737	---	Known_LncRNA	4.63459	3.34542	4.1005	2.04177	0	2.86963	4.02684	1.63713	-2.3897	0.0132095	0.14357
ENSMUSG00000047462	A530099J19Rik	RIKEN cDNA A530099J19 gene	---	Known_LncRNA	5.17228	4.11202	4.53019	3.63585	3.00248	0	4.60483	2.21278	-2.39205	0.0344256	0.246694
ENSMUSG00000071721	1700010D01Rik	RIKEN cDNA 1700010D01 gene	ENSMUST00000150123	Known_LncRNA	3.00212	3.19313	2.60913	1.62215	0	0	2.93479	0.540717	-2.39408	0.0138747	0.147676
ENSMUSG00000107768	Gm44275	predicted gene, 44275	ENSMUST00000050471	Known_LncRNA	2.38047	2.0196	2.79734	0	0	0	2.39914	0	-2.39914	0.0108491	0.128141
ENSMUSG00000086501	4930597A21Rik	RIKEN cDNA 4930597A21 gene	---	Known_LncRNA	2.72452	2.82974	3.86826	0	0	2.05464	3.14084	0.684879	-2.45596	0.0273843	0.21765
ENSMUSG00000085980	Gm12408	predicted gene 12408	---	Known_LncRNA	3.00212	2.0196	2.39263	0	0	0	2.47145	0	-2.47145	0.00882168	0.112722
ENSMUSG00000097355	Gm26662	predicted gene, 26662	ENSMUST00000115148,ENSMUST00000045091,ENSMUST00000187182,ENSMUST00000188933,ENSMUST00000187625,ENSMUST00000190549	Known_LncRNA	5.7626	5.41778	4.818	3.75168	1.58685	3.23446	5.33279	2.85766	-2.47513	0.000179983	0.00894345
ENSMUSG00000086256	Gm12052	predicted gene 12052	---	Known_LncRNA	2.38047	2.34283	2.79734	0	0	0	2.50688	0	-2.50688	0.00686917	0.0963843
ENSMUSG00000087028	Gm13387	predicted gene 13387	---	Known_LncRNA	3.00212	1.6024	4.02716	0	1.00142	0	2.87723	0.333806	-2.54342	0.00927414	0.115896
ENSMUSG00000105917	Gm43612	predicted gene 43612	---	Known_LncRNA	4.26533	3.83159	3.24827	0	2.00213	1.63363	3.78173	1.21192	-2.56981	0.00145491	0.0365267
ENSMUSG00000113336	AC102626.1	---	---	Known_LncRNA	3.00212	2.34283	2.39263	0	0	0	2.57919	0	-2.57919	0.00548244	0.0844103
ENSMUSG00000087196	Gm13373	predicted gene 13373	---	Known_LncRNA	3.00212	2.34283	2.39263	0	0	0	2.57919	0	-2.57919	0.00548244	0.0844103
ENSMUSG00000104109	Gm30292	predicted gene, 30292	---	Known_LncRNA	2.72452	2.0196	3.11304	0	0	0	2.61906	0	-2.61906	0.00519969	0.0818107
ENSMUSG00000114433	AC124392.1	---	ENSMUST00000065086,ENSMUST00000223933	Known_LncRNA	0	4.11202	3.78172	0	0	0	2.63125	0	-2.63125	0.0363816	0.254478
ENSMUSG00000103586	5830405F06Rik	RIKEN cDNA 5830405F06 gene	---	Known_LncRNA	2.38047	2.60673	2.96381	0	0	0	2.65034	0	-2.65034	0.00381062	0.0675274
ENSMUSG00000048215	A630023P12Rik	RIKEN cDNA A630023P12 gene	---	Known_LncRNA	2.38047	3.83159	3.37191	1.62215	0	0	3.19465	0.540717	-2.65394	0.00607953	0.0898458
ENSMUSG00000072592	Gm10373	predicted gene 10373	ENSMUST00000022962	Known_LncRNA	4.0379	3.02284	3.86826	0	0	2.64555	3.643	0.881849	-2.76115	0.0369551	0.256897
ENSMUSG00000086928	Gm14210	predicted gene 14210	ENSMUST00000134310,ENSMUST00000035646,ENSMUST00000146018,ENSMUST00000184371,ENSMUST00000137969,ENSMUST00000110109,ENSMUST00000127729	Known_LncRNA	4.63459	3.48316	4.36143	2.04177	2.00213	0	4.15973	1.34797	-2.81176	0.000352817	0.0142781
ENSMUSG00000097207	6030443J06Rik	RIKEN cDNA 6030443J06 gene	---	Known_LncRNA	7.75194	7.09198	6.42665	6.14209	3.80999	2.86963	7.09019	4.2739	-2.81628	0.00714842	0.098698
ENSMUSG00000114311	AC154257.1	---	---	Known_LncRNA	3.76778	2.60673	2.1378	0	0	0	2.83744	0	-2.83744	0.00306001	0.0590667
ENSMUSG00000074758	Gm5535	predicted gene 5535	---	Known_LncRNA	3.76778	4.60996	2.79734	2.6313	0	0	3.72503	0.8771	-2.84793	0.0345571	0.247153
ENSMUSG00000097155	Gm26511	predicted gene, 26511	ENSMUST00000034713,ENSMUST00000215917,ENSMUST00000213114,ENSMUST00000214359,ENSMUST00000217111	Known_LncRNA	4.26533	3.02284	3.68966	0	0	2.38014	3.65928	0.793379	-2.8659	0.0141335	0.149128
ENSMUSG00000108801	Gm39090	predicted gene, 39090	ENSMUST00000106282,ENSMUST00000205977,ENSMUST00000206200	Known_LncRNA	3.23482	3.48316	4.41991	2.36644	0	0	3.71263	0.788814	-2.92382	0.0111822	0.130455
ENSMUSG00000113735	AC102435.2	---	---	Known_LncRNA	4.15609	3.19313	1.8281	0	0	0	3.05911	0	-3.05911	0.00208103	0.0461336
ENSMUSG00000111633	AC164552.2	---	---	Known_LncRNA	3.23482	3.72453	4.86084	2.6313	0	0	3.94006	0.8771	-3.06296	0.0181663	0.172
ENSMUSG00000105076	A930003O13Rik	RIKEN cDNA A930003O13 gene	ENSMUST00000197992	Known_LncRNA	6.31346	3.34542	2.96381	2.36644	1.00142	0	4.20756	1.12262	-3.08494	0.00540925	0.0837605
ENSMUSG00000110101	Gm6249	predicted gene 6249	---	Known_LncRNA	3.76778	4.02446	4.36143	2.855	0	0	4.05122	0.951665	-3.09956	0.0212067	0.18823
ENSMUSG00000111699	AC131801.2	---	---	Known_LncRNA	3.00212	3.48316	3.37191	0	0	0	3.28573	0	-3.28573	0.000111043	0.00635389
ENSMUSG00000111883	AC160249.1	---	---	Known_LncRNA	3.00212	4.02446	3.24827	0	0	0	3.42495	0	-3.42495	7.58827e-05	0.00489875
ENSMUSG00000044544	4921513I03Rik	RIKEN cDNA 4921513I03 gene	ENSMUST00000092143	Known_LncRNA	4.71382	4.34671	4.02716	0	2.80978	0	4.36257	0.936595	-3.42597	0.00549669	0.0845664
ENSMUSG00000112356	AC167234.2	---	ENSMUST00000070300,ENSMUST00000129456	Known_LncRNA	4.71382	4.60996	4.02716	0	0	3.06355	4.45032	1.02118	-3.42913	0.0149932	0.154521
ENSMUSG00000114903	AC134869.4	---	ENSMUST00000178508,ENSMUST00000180139	Known_LncRNA	4.26533	2.82974	3.37191	0	0	0	3.48899	0	-3.48899	9.75351e-05	0.00578063
ENSMUSG00000114298	AC158531.1	---	---	Known_LncRNA	4.26533	3.34542	2.96381	0	0	0	3.52485	0	-3.52485	6.90473e-05	0.00458722
ENSMUSG00000114846	AC122382.2	---	---	Known_LncRNA	4.0379	3.60889	2.96381	0	0	0	3.53686	0	-3.53686	4.0115e-05	0.00307249
ENSMUSG00000092196	Gm38505	predicted gene, 38505	---	Known_LncRNA	4.78893	3.72453	2.39263	0	0	0	3.63536	0	-3.63536	0.000204642	0.00982647
ENSMUSG00000085377	4930551L18Rik	RIKEN cDNA 4930551L18 gene	---	Known_LncRNA	4.15609	3.34542	3.59132	0	0	0	3.69761	0	-3.69761	8.54463e-06	0.000989424
ENSMUSG00000086370	Ftx	Ftx transcript, Xist regulator (non-protein coding)	---	Known_LncRNA	5.68607	8.32062	1.8281	0	0	0	5.27826	0	-5.27826	0.00215518	0.0472686
ENSMUSG00000097135	4932430I15Rik	RIKEN cDNA 4932430I15 gene	ENSMUST00000113055,ENSMUST00000202767,ENSMUST00000172849,ENSMUST00000113054,ENSMUST00000168878	Known_LncRNA	7.08349	5.51736	6.22824	0	0	1.63363	6.27636	0.544544	-5.73182	2.3331e-14	2.1129e-11

## Sheet: ACC LncRNA
Gene_id	Symbol	Description	Protein_coding_within_3kb	Database_source	sham1Acc	sham2Acc	sham3Acc	SNL1Acc	SNL2Acc	SNL3Acc	G1	G2	G2_vs_G1_log2FoldChange	G2_vs_G1_Pvalue	G2_vs_G1_FDR
ENSMUSG00000103334	Gm29771	predicted gene, 29771	---	Known_LncRNA	0	0	0	2.10845	3.3337	7.36127	0	4.26781	4.26781	0.00213319	0.233957
ENSMUSG00000097006	9530082P21Rik	RIKEN cDNA 9530082P21 gene	ENSMUST00000024702,ENSMUST00000046525	Known_LncRNA	0	0	0	5.66346	5.11823	0	0	3.5939	3.5939	0.0118717	0.603817
ENSMUSG00000085287	4833418N02Rik	RIKEN cDNA 4833418N02 gene	ENSMUST00000125875,ENSMUST00000144204,ENSMUST00000126497,ENSMUST00000041110	Known_LncRNA	0	0	0	0	4.68094	5.24955	0	3.31016	3.31016	0.015269	0.675111
ENSMUSG00000084973	Gm13848	predicted gene 13848	---	Known_LncRNA	0	0	0	4.38361	0	5.02659	0	3.13673	3.13673	0.0155079	0.677719
ENSMUSG00000097648	9330185C12Rik	RIKEN cDNA 9330185C12 gene	---	Known_LncRNA	0	0	0	4.13433	0	5.20763	0	3.11398	3.11398	0.0169875	0.70198
ENSMUSG00000085251	Gm12326	predicted gene 12326	---	Known_LncRNA	0	0	0	2.43732	1.84593	4.64205	0	2.9751	2.9751	0.00424272	0.352285
ENSMUSG00000112323	AC124134.1	---	---	Known_LncRNA	0	1.47124	0	2.10845	3.50835	4.28698	0.490414	3.30126	2.81084	0.00623538	0.434617
ENSMUSG00000112117	RMST_1	Rhabdomyosarcoma 2 associated transcript conserved region 1	---	Known_LncRNA	0	0	0	4.83805	0	3.10876	0	2.64894	2.64894	0.0342285	0.918634
ENSMUSG00000098659	1110015O18Rik	RIKEN cDNA 1110015O18 gene	---	Known_LncRNA	3.68051	3.42617	0	4.2223	4.26032	6.3889	2.36889	4.95717	2.58828	0.0301505	0.8762
ENSMUSG00000113673	AC127281.1	---	---	Known_LncRNA	0	0	0	0	4.60606	3.10876	0	2.57161	2.57161	0.0417899	0.974626
ENSMUSG00000110640	Gm45903	predicted gene 45903	---	Known_LncRNA	1.89843	2.65943	3.49847	3.94046	3.3337	8.4542	2.68544	5.24279	2.55735	0.00247556	0.254662
ENSMUSG00000085980	Gm12408	predicted gene 12408	---	Known_LncRNA	0	0	0	2.10845	0	5.54716	0	2.55187	2.55187	0.0486751	0.999941
ENSMUSG00000109844	Gm31816	predicted gene, 31816	---	Known_LncRNA	1.49504	0	0	3.58987	2.62987	2.91398	0.498346	3.04457	2.54623	0.0116926	0.600089
ENSMUSG00000097312	Gm26870	predicted gene, 26870	ENSMUST00000179264,ENSMUST00000099046,ENSMUST00000099050,ENSMUST00000179839,ENSMUST00000075573,ENSMUST00000177875,ENSMUST00000099049,ENSMUST00000099056,ENSMUST00000177969,ENSMUST00000155807,ENSMUST00000099047,ENSMUST00000179272,ENSMUST00000177601,ENSMUST00000099042,ENSMUST00000178641,ENSMUST00000099051,ENSMUST00000179982	Known_LncRNA	2.21332	0	0	3.12575	3.13497	3.57227	0.737775	3.27766	2.53989	0.0372685	0.952001
ENSMUSG00000109248	Gm44993	predicted gene 44993	---	Known_LncRNA	0	0	0	1.68175	1.84593	3.81495	0	2.44754	2.44754	0.0164789	0.69694
ENSMUSG00000108145	Gm38811	predicted gene, 38811	---	Known_LncRNA	0	0	1.6137	2.70497	2.62987	3.57227	0.537899	2.96904	2.43114	0.0192648	0.742757
ENSMUSG00000089815	Gm5083	predicted gene 5083	---	Known_LncRNA	0	0	0	3.12575	0	4.11623	0	2.41399	2.41399	0.0454858	0.998369
ENSMUSG00000104939	Gm33651	predicted gene, 33651	---	Known_LncRNA	1.89843	3.42617	0	2.10845	2.90441	7.38027	1.77487	4.13104	2.35617	0.034739	0.923274
ENSMUSG00000111172	AC122525.2	---	ENSMUST00000217461,ENSMUST00000213758,ENSMUST00000215528,ENSMUST00000215574	Known_LncRNA	1.49504	0	0	3.29759	2.62987	2.42168	0.498346	2.78305	2.2847	0.0300317	0.8762
ENSMUSG00000102785	Gm2447	predicted gene 2447	---	Known_LncRNA	0	1.47124	0	2.10845	2.62987	3.43368	0.490414	2.724	2.23358	0.0367202	0.944568
ENSMUSG00000113063	AC141642.1	---	---	Known_LncRNA	3.04873	2.44135	0	2.93065	3.8047	5.40601	1.83003	4.04712	2.21709	0.0411095	0.969814
ENSMUSG00000111665	AC131684.1	---	ENSMUST00000217141	Known_LncRNA	2.21332	2.44135	1.6137	4.13433	4.94676	3.81495	2.08946	4.29868	2.20922	0.000669857	0.102719
ENSMUSG00000097296	Gm26532	predicted gene, 26532	ENSMUST00000039480	Known_LncRNA	3.68051	2.84882	3.94696	7.38989	6.69344	2.68873	3.4921	5.59068	2.09859	0.00263693	0.262302
ENSMUSG00000112761	AC134329.2	---	---	Known_LncRNA	2.21332	0	2.03229	4.3052	3.50835	2.68873	1.4152	3.50076	2.08556	0.0309181	0.884183
ENSMUSG00000097056	Gm4262	predicted gene 4262	ENSMUST00000162323	Known_LncRNA	1.89843	0	2.03229	3.83279	3.50835	2.68873	1.31024	3.34329	2.03305	0.0303788	0.878832
ENSMUSG00000104000	Gm38335	predicted gene, 38335	---	Known_LncRNA	1.89843	2.44135	0	3.58987	2.90441	3.81495	1.44659	3.43641	1.98981	0.044564	0.994448
ENSMUSG00000097391	Mirg	miRNA containing gene	---	Known_LncRNA	2.47165	2.44135	3.0376	6.14073	2.62987	5.11994	2.6502	4.63018	1.97998	0.00330747	0.305342
ENSMUSG00000000031	H19	H19, imprinted maternally expressed transcript	---	Known_LncRNA	0.933087	0.915561	0	4.2223	0	3.28035	0.616216	2.50088	1.88467	0.0473061	0.999941
ENSMUSG00000107481	4833403J16Rik	RIKEN cDNA 4833403J16 gene	ENSMUST00000055558,ENSMUST00000204408,ENSMUST00000127537	Known_LncRNA	3.95882	2.44135	3.20811	5.69455	4.75213	4.76276	3.20276	5.06981	1.86705	0.00258355	0.260541
ENSMUSG00000112497	AC099715.1	---	ENSMUST00000166373	Known_LncRNA	2.69067	2.18435	1.6137	3.71644	3.66412	4.70367	2.16291	4.02808	1.86517	0.00583597	0.420643
ENSMUSG00000087620	5330434G04Rik	RIKEN cDNA 5330434G04 gene	---	Known_LncRNA	3.04873	3.74505	2.8442	5.22631	4.88476	4.87414	3.21266	4.99507	1.78241	0.000524013	0.0855384
ENSMUSG00000006462	A530013C23Rik	RIKEN cDNA A530013C23 gene	ENSMUST00000070642,ENSMUST00000148262	Known_LncRNA	0.933087	1.47124	2.62079	4.2223	4.05042	2.09372	1.67504	3.45548	1.78044	0.0356481	0.932498
ENSMUSG00000109088	Gm44593	predicted gene 44593	ENSMUST00000078229	Known_LncRNA	5.22397	4.22697	3.49847	4.45797	5.40999	8.34726	4.31647	6.07174	1.75526	0.0113227	0.592519
ENSMUSG00000085222	Gm13974	predicted gene 13974	---	Known_LncRNA	3.33536	3.83739	2.03229	4.66049	3.50835	6.00429	3.06835	4.72438	1.65603	0.0245702	0.817883
ENSMUSG00000086095	Gm15328	predicted gene 15328	---	Known_LncRNA	4.19202	4.69022	4.68505	6.24941	5.9537	5.87634	4.52243	6.02648	1.50405	4.9453e-05	0.0139923
ENSMUSG00000100255	Gm28196	predicted gene 28196	---	Known_LncRNA	2.88078	3.74505	2.03229	4.45797	4.94676	3.57227	2.88604	4.32567	1.43963	0.0494944	0.999941
ENSMUSG00000109868	Gm39244	predicted gene, 39244	ENSMUST00000220518	Known_LncRNA	4.72585	4.87586	4.5004	5.22631	3.50835	9.59313	4.7007	6.10926	1.40856	0.00873775	0.523887
ENSMUSG00000097684	Gm26645	predicted gene, 26645	ENSMUST00000141194,ENSMUST00000130065,ENSMUST00000110510,ENSMUST00000130535	Known_LncRNA	5.86516	5.87307	5.97293	5.63168	6.25267	9.99389	5.90372	7.29275	1.38903	0.0089495	0.532169
ENSMUSG00000087461	C230014O12Rik	RIKEN cDNA C230014O12 gene	---	Known_LncRNA	4.39272	4.5876	3.74008	3.71644	5.00621	7.77411	4.24013	5.49892	1.25879	0.0239821	0.807717
ENSMUSG00000100552	Gm29019	predicted gene 29019	---	Known_LncRNA	3.87188	3.16619	3.36059	4.99614	4.15918	4.81953	3.46622	4.65828	1.19207	0.0195195	0.746061
ENSMUSG00000098097	6530403H02Rik	RIKEN cDNA 6530403H02 gene	---	Known_LncRNA	3.95882	4.53341	5.65674	5.04521	4.44352	8.19467	4.71632	5.89447	1.17815	0.0466196	0.999941
ENSMUSG00000104157	Gm38101	predicted gene, 38101	ENSMUST00000125404,ENSMUST00000065967,ENSMUST00000111166,ENSMUST00000144340	Known_LncRNA	3.77936	3.83739	4.04025	3.94046	3.66412	7.57419	3.88567	5.05959	1.17392	0.0241799	0.809772
ENSMUSG00000099150	Gm27243	predicted gene 27243	---	Known_LncRNA	3.45981	3.83739	4.56461	4.8927	3.50835	6.94278	3.95394	5.11461	1.16067	0.0430547	0.984499
ENSMUSG00000102548	Gm16701	predicted gene, 16701	ENSMUST00000190081,ENSMUST00000156025,ENSMUST00000128373,ENSMUST00000165874,ENSMUST00000122929,ENSMUST00000126198	Known_LncRNA	4.9963	6.48591	6.51815	7.02435	6.45824	7.99351	6.00012	7.1587	1.15858	0.0486131	0.999941
ENSMUSG00000074776	Gm10754	predicted gene 10754	ENSMUST00000060703,ENSMUST00000105285,ENSMUST00000166373,ENSMUST00000020094	Known_LncRNA	7.3794	6.64769	6.27114	6.7264	6.25267	10.7746	6.76608	7.9179	1.15182	0.0196591	0.748831
ENSMUSG00000097301	AW121686	expressed sequence AW121686	---	Known_LncRNA	6.15016	5.78305	4.84873	6.11797	6.60005	7.39901	5.59398	6.70568	1.1117	0.0323154	0.898007
ENSMUSG00000097666	A330094K24Rik	RIKEN cDNA A330094K24 gene	---	Known_LncRNA	3.77936	3.01621	3.0376	3.12575	3.3337	6.67698	3.27773	4.37881	1.10109	0.044861	0.99536
ENSMUSG00000021268	Meg3	maternally expressed 3	---	Known_LncRNA	3.45981	3.01621	3.49847	4.52868	3.66412	5.07402	3.32483	4.42227	1.09744	0.0377852	0.955381
ENSMUSG00000086283	2810433D01Rik	RIKEN cDNA 2810433D01 gene	---	Known_LncRNA	3.68051	3.01621	3.62433	4.83805	4.52708	4.20413	3.44035	4.52309	1.08274	0.0332153	0.909794
ENSMUSG00000086503	Xist	inactive X specific transcripts	ENSMUST00000182089	Known_LncRNA	4.91166	5.25643	4.68505	5.78399	6.04157	6.27173	4.95105	6.03243	1.08138	0.00338498	0.309191
ENSMUSG00000097908	4933404O12Rik	RIKEN cDNA 4933404O12 gene	---	Known_LncRNA	3.04873	4.78603	4.68505	3.29759	2.90441	9.4318	4.17327	5.21127	1.038	0.0242122	0.810064
ENSMUSG00000074517	Gm10710	predicted gene 10710	ENSMUST00000191829	Known_LncRNA	6.05471	5.91605	6.92517	6.51626	5.72511	9.66265	6.29865	7.30134	1.00269	0.0384946	0.956767
ENSMUSG00000084843	B230312C02Rik	RIKEN cDNA B230312C02 gene	---	Known_LncRNA	6.56474	6.47158	6.75673	6.22832	5.27147	5.24955	6.59768	5.58311	-1.01457	0.0222401	0.786665
ENSMUSG00000097156	Gm3764	predicted gene 3764	---	Known_LncRNA	9.72571	8.84582	9.34888	8.65424	8.08832	7.85781	9.3068	8.20012	-1.10668	0.00280058	0.272537
ENSMUSG00000097431	Gm26782	predicted gene, 26782	ENSMUST00000006444	Known_LncRNA	8.44449	6.66038	7.58956	6.18519	5.82754	6.85045	7.56481	6.28773	-1.27708	0.0124297	0.614942
ENSMUSG00000060424	Pantr1	POU domain, class 3, transcription factor 3 adjacent noncoding transcript 1	ENSMUST00000054883	Known_LncRNA	6.274	6.64769	7.10866	5.63168	4.44352	5.40601	6.67678	5.16041	-1.51638	0.00141151	0.175067
ENSMUSG00000054488	Gm9946	predicted gene 9946	---	Known_LncRNA	5.72338	5.97822	5.79699	3.58987	5.49545	3.81495	5.83286	4.30009	-1.53278	0.0354667	0.930463
ENSMUSG00000105570	Gm42682	predicted gene 42682	---	Known_LncRNA	2.88078	3.54048	2.35634	1.68175	1.20002	1.06315	2.92587	1.31497	-1.61089	0.0489599	0.999941
ENSMUSG00000097881	Celrr	cerebellum expressed regulatory RNA	---	Known_LncRNA	4.56888	5.2895	4.7417	3.45112	2.90441	3.10876	4.86669	3.15476	-1.71193	0.00120946	0.158968
ENSMUSG00000113362	AC159633.1	---	---	Known_LncRNA	0.933087	5.47342	5.9964	3.71644	1.20002	1.66856	4.1343	2.19501	-1.9393	0.0477132	0.999941
ENSMUSG00000075511	1700001L05Rik	RIKEN cDNA 1700001L05 gene	---	Known_LncRNA	8.02833	7.64687	8.27157	7.59329	5.31914	4.92677	7.98225	5.9464	-2.03586	0.0337385	0.915435
ENSMUSG00000108161	Gm32914	predicted gene, 32914	---	Known_LncRNA	2.47165	1.47124	2.62079	0	0	0	2.1879	0	-2.1879	0.0399121	0.965342
ENSMUSG00000049476	1700104B16Rik	RIKEN cDNA 1700104B16 gene	ENSMUST00000190675,ENSMUST00000190639,ENSMUST00000171010,ENSMUST00000187392,ENSMUST00000170705,ENSMUST00000167264	Known_LncRNA	1.89843	2.44135	2.35634	0	0	0	2.23204	0	-2.23204	0.0342168	0.918634
ENSMUSG00000111445	AC145731.2	---	---	Known_LncRNA	2.21332	1.87141	2.62079	0	0	0	2.23518	0	-2.23518	0.0341589	0.918634
ENSMUSG00000056738	A730036I17Rik	RIKEN cDNA A730036I17 gene	---	Known_LncRNA	1.49504	2.44135	3.0376	0	0	0	2.32466	0	-2.32466	0.0285801	0.85897
ENSMUSG00000101223	4930568A12Rik	RIKEN cDNA 4930568A12 gene	ENSMUST00000188019,ENSMUST00000188972	Known_LncRNA	2.47165	1.47124	3.0376	0	0	0	2.32683	0	-2.32683	0.0285797	0.85897
ENSMUSG00000086632	1700112J05Rik	RIKEN cDNA 1700112J05 gene	ENSMUST00000071199,ENSMUST00000031161,ENSMUST00000134197,ENSMUST00000117880	Known_LncRNA	2.47165	2.65943	2.03229	0	0	0	2.38779	0	-2.38779	0.0219328	0.784826
ENSMUSG00000112874	AC115805.2	---	---	Known_LncRNA	2.69067	3.16619	3.62433	0	0	2.09372	3.1604	0.697906	-2.46249	0.0360684	0.936054
ENSMUSG00000097676	Gm26612	predicted gene, 26612	---	Known_LncRNA	3.45981	3.16619	3.0376	2.10845	0	0	3.2212	0.702815	-2.51839	0.0287544	0.859973
ENSMUSG00000106741	4930513D17Rik	RIKEN cDNA 4930513D17 gene	---	Known_LncRNA	2.21332	3.54048	3.0376	0	1.20002	0	2.93047	0.400005	-2.53046	0.0112195	0.590481
ENSMUSG00000094841	Gm10610	predicted gene 10610	---	Known_LncRNA	3.68051	4.00604	2.03229	2.10845	0	0	3.23961	0.702815	-2.5368	0.0346269	0.921551
ENSMUSG00000113553	AC159210.1	---	---	Known_LncRNA	1.89843	2.44135	3.36059	0	0	0	2.56679	0	-2.56679	0.0139318	0.64663
ENSMUSG00000102590	Mannr	Mecom adjacent non-protein coding RNA	---	Known_LncRNA	3.19916	2.18435	2.35634	0	0	0	2.57995	0	-2.57995	0.0124995	0.615753
ENSMUSG00000111746	AC160116.2	---	---	Known_LncRNA	2.69067	2.44135	2.62079	0	0	0	2.58427	0	-2.58427	0.0112847	0.591449
ENSMUSG00000097645	Gm26863	predicted gene, 26863	---	Known_LncRNA	3.45981	2.44135	2.03229	0	0	0	2.64449	0	-2.64449	0.0108156	0.580698
ENSMUSG00000099988	1700054A03Rik	RIKEN cDNA 1700054A03 gene	---	Known_LncRNA	2.69067	2.65943	2.62079	0	0	0	2.65696	0	-2.65696	0.00860119	0.519702
ENSMUSG00000114269	AC139580.1	---	---	Known_LncRNA	4.56888	4.83164	4.3627	2.43732	3.3337	0	4.58774	1.92368	-2.66407	0.00698289	0.46403
ENSMUSG00000062282	Gm10113	predicted gene 10113	---	Known_LncRNA	3.04873	3.54048	3.84722	2.43732	0	0	3.47881	0.812441	-2.66637	0.0326108	0.902924
ENSMUSG00000086540	Scml1	Vsex comb on midleg-like 1 (Drosophila)	---	Known_LncRNA	2.21332	2.44135	3.36059	0	0	0	2.67175	0	-2.67175	0.00936306	0.54242
ENSMUSG00000107301	Gm43688	predicted gene 43688	---	Known_LncRNA	3.04873	3.16619	2.03229	0	0	0	2.74907	0	-2.74907	0.00705846	0.466935
ENSMUSG00000102941	Gm37552	predicted gene, 37552	---	Known_LncRNA	2.47165	2.18435	3.62433	0	0	0	2.76011	0	-2.76011	0.00745872	0.483191
ENSMUSG00000113278	AC110521.1	---	---	Known_LncRNA	3.04873	2.84882	2.62079	0	0	0	2.83945	0	-2.83945	0.00425013	0.352576
ENSMUSG00000114824	AC159295.1	---	---	Known_LncRNA	2.47165	3.01621	3.20811	0	0	0	2.89866	0	-2.89866	0.00351424	0.316883
ENSMUSG00000112433	AC160405.2	---	---	Known_LncRNA	4.04081	0	4.7417	0	0	0	2.9275	0	-2.9275	0.0338926	0.917436
ENSMUSG00000085025	Gm13715	predicted gene 13715	---	Known_LncRNA	3.04873	3.16619	2.62079	0	0	0	2.94524	0	-2.94524	0.00275265	0.269375
ENSMUSG00000084973	Gm13848	predicted gene 13848	---	Known_LncRNA	3.45981	4.00604	4.12786	0	2.62987	0	3.86457	0.876622	-2.98795	0.0143905	0.65664
ENSMUSG00000084806	Gm15232	predicted gene 15232	---	Known_LncRNA	3.19916	3.42617	2.35634	0	0	0	2.99389	0	-2.99389	0.00258565	0.260541
ENSMUSG00000086732	Gm6117	predicted gene 6117	---	Known_LncRNA	3.77936	3.30203	4.3627	0	0	2.42168	3.8147	0.807228	-3.00747	0.00968867	0.551497
ENSMUSG00000097468	Mdrl	mitochondrial dynamic related lncRNA	---	Known_LncRNA	4.91166	0	4.94837	0	0	0	3.28668	0	-3.28668	0.021984	0.785266
ENSMUSG00000109515	Gm31343	predicted gene, 31343	---	Known_LncRNA	3.33536	3.16619	3.49847	0	0	0	3.33334	0	-3.33334	0.000355661	0.0649736
ENSMUSG00000109853	Gm33045	predicted gene, 33045	---	Known_LncRNA	3.68051	3.83739	3.84722	0	0	1.06315	3.78837	0.354383	-3.43399	6.54393e-05	0.0177083
ENSMUSG00000085316	D330050G23Rik	RIKEN cDNA D330050G23 gene	---	Known_LncRNA	6.78297	6.90406	5.12911	3.94046	4.35483	0	6.27205	2.7651	-3.50695	0.00435794	0.358465
ENSMUSG00000097365	C030034L19Rik	RIKEN cDNA C030034L19 gene	---	Known_LncRNA	5.18844	6.27094	4.3627	0	0	3.69871	5.27403	1.2329	-4.04112	0.0152123	0.674077
ENSMUSG00000105923	A830019L24Rik	RIKEN cDNA A830019L24 gene	---	Known_LncRNA	6.40362	6.13199	5.84949	2.43732	0	0	6.12837	0.812441	-5.31593	1.43341e-13	1.66749e-10

## Sheet: AMY LncRNA
Gene_id	Symbol	Description	Protein_coding_within_3kb	Database_source	sham1Am	sham2Am	sham3Am	SNL1Am	SNL2Am	SNL3Am	G1	G2	G2_vs_G1_log2FoldChange	G2_vs_G1_Pvalue	G2_vs_G1_FDR
ENSMUSG00000086130	Gm16211	predicted gene 16211	ENSMUST00000117638	Known_LncRNA	0	0	0	3.42277	3.27238	3.26433	0	3.31982	3.31982	2.93e-05	0.00686849
ENSMUSG00000113860	AC135667.1	---	---	Known_LncRNA	0	0	0	4.06246	4.32605	1.54252	0	3.31034	3.31034	0.000736223	0.0661725
ENSMUSG00000097323	4930426I24Rik	RIKEN cDNA 4930426I24 gene	ENSMUST00000219555,ENSMUST00000080449	Known_LncRNA	0	0	0	3.20601	3.13687	3.11305	0	3.15198	3.15198	0.000101164	0.0174043
ENSMUSG00000112266	AC091764.2	---	---	Known_LncRNA	0	2.70665	1.99127	5.61093	6.27107	2.27084	1.56598	4.71761	3.15164	0.00326167	0.158357
ENSMUSG00000113252	AC098839.1	---	---	Known_LncRNA	0	0	0	4.18618	2.41446	2.27084	0	2.95716	2.95716	0.0016807	0.107293
ENSMUSG00000109844	Gm31816	predicted gene, 31816	---	Known_LncRNA	0	1.36706	0	3.61117	3.61602	2.94403	0.455687	3.3904	2.93472	0.000488865	0.051071
ENSMUSG00000085271	E130006D01Rik	RIKEN cDNA E130006D01 gene	ENSMUST00000180627	Known_LncRNA	0.85619	0	0	3.31846	4.05244	2.27084	0.285397	3.21391	2.92852	0.0007845	0.0689634
ENSMUSG00000097365	C030034L19Rik	RIKEN cDNA C030034L19 gene	---	Known_LncRNA	0	0	0	4.35388	3.97508	0	0	2.77632	2.77632	0.0314087	0.392527
ENSMUSG00000085582	3110099E03Rik	RIKEN cDNA 3110099E03 gene	---	Known_LncRNA	2.33664	1.36706	0	4.64015	4.05244	2.53171	1.23457	3.74143	2.50687	0.00726834	0.234038
ENSMUSG00000112532	AC147634.1	---	---	Known_LncRNA	1.77853	0	0	2.80405	4.50182	1.95216	0.592842	3.08601	2.49317	0.0254094	0.366625
ENSMUSG00000110730	AC118476.2	---	---	Known_LncRNA	0	0	0	2.24488	1.84748	3.26433	0	2.45223	2.45223	0.00747123	0.236124
ENSMUSG00000087388	Gm12128	predicted gene 12128	---	Known_LncRNA	0	0	0	3.20601	1.84748	2.27084	0	2.44145	2.44145	0.00757713	0.237424
ENSMUSG00000111669	AC134586.1	---	---	Known_LncRNA	0	0	0	1.31962	1.45021	4.46227	0	2.4107	2.4107	0.0205648	0.346024
ENSMUSG00000108676	1700123J17Rik	RIKEN cDNA 1700123J17 gene	---	Known_LncRNA	0	0	0	2.80405	2.63167	1.54252	0	2.32608	2.32608	0.0110737	0.276691
ENSMUSG00000110457	Gm45752	predicted gene 45752	ENSMUST00000149057,ENSMUST00000034373,ENSMUST00000081998,ENSMUST00000150001,ENSMUST00000034371,ENSMUST00000117555	Known_LncRNA	0	0	0	1.99711	2.15864	2.75255	0	2.30277	2.30277	0.0106302	0.273167
ENSMUSG00000084871	Gm2800	predicted gene 2800	---	Known_LncRNA	2.90343	0	1.57721	3.52004	3.51031	4.26106	1.49354	3.7638	2.27026	0.0355643	0.407286
ENSMUSG00000101655	2310040G24Rik	RIKEN cDNA 2310040G24 gene	---	Known_LncRNA	0.85619	0	0	2.64062	3.97508	0.968284	0.285397	2.528	2.2426	0.0210341	0.347703
ENSMUSG00000113900	AC140360.1	---	ENSMUST00000222802,ENSMUST00000057859	Known_LncRNA	0	0	0	2.24488	2.41446	1.95216	0	2.20383	2.20383	0.0143838	0.30738
ENSMUSG00000111803	AC154264.3	---	---	Known_LncRNA	0	0	0	1.31962	2.15864	2.94403	0	2.14076	2.14076	0.0222956	0.353729
ENSMUSG00000114854	AC165260.6	---	---	Known_LncRNA	3.96204	4.79963	3.57429	6.70354	6.30308	5.63756	4.11199	6.21472	2.10274	1.62e-05	0.00442163
ENSMUSG00000097393	D030068K23Rik	RIKEN cDNA D030068K23 gene	---	Known_LncRNA	0	2.30702	2.31262	3.08406	4.05244	3.52627	1.53988	3.55426	2.01438	0.0284997	0.382287
ENSMUSG00000086981	Gm12171	predicted gene 12171	---	Known_LncRNA	0	1.36706	0	2.45628	2.41446	2.53171	0.455687	2.46748	2.01179	0.0393953	0.421074
ENSMUSG00000072591	5930412G12Rik	RIKEN cDNA 5930412G12 gene	ENSMUST00000117102	Known_LncRNA	0	1.36706	2.31262	4.72421	2.41446	2.53171	1.22656	3.22346	1.9969	0.0417658	0.428596
ENSMUSG00000096982	Redrum	Redrum, erythroid developmental long intergenic non-protein coding transcript	---	Known_LncRNA	2.08441	2.52063	0	3.69688	3.27238	3.52627	1.53501	3.49851	1.9635	0.0310853	0.391334
ENSMUSG00000097772	5430416N02Rik	RIKEN cDNA 5430416N02 gene	---	Known_LncRNA	1.77853	4.48043	2.57526	6.21536	4.60812	3.84711	2.94474	4.8902	1.94546	0.0461357	0.440911
ENSMUSG00000084909	4930528G23Rik	RIKEN cDNA 4930528G23 gene	---	Known_LncRNA	0	0	0	2.24488	1.45021	1.95216	0	1.88242	1.88242	0.0405465	0.426006
ENSMUSG00000052848	C130026L21Rik	RIKEN cDNA C130026L21 gene	---	Known_LncRNA	6.22367	5.54856	5.8712	8.15224	7.66415	7.15546	5.88114	7.65729	1.77614	6.98e-07	0.000312784
ENSMUSG00000097391	Mirg	miRNA containing gene	---	Known_LncRNA	2.73807	3.38911	2.98982	6.20077	2.63167	5.58102	3.039	4.80449	1.76549	0.0056111	0.206394
ENSMUSG00000110618	Gm39822	predicted gene, 39822	---	Known_LncRNA	4.29541	5.94973	6.70271	8.9416	7.81606	5.46084	5.64929	7.40617	1.75688	0.0172525	0.326584
ENSMUSG00000105152	Gm42864	predicted gene 42864	---	Known_LncRNA	2.55127	2.0562	3.68969	5.61093	5.12032	2.75255	2.76572	4.4946	1.72888	0.0166029	0.321998
ENSMUSG00000060424	Pantr1	POU domain, class 3, transcription factor 3 adjacent noncoding transcript 1	ENSMUST00000054883	Known_LncRNA	3.62568	2.8714	1.57721	5.51979	3.13687	4.39827	2.69143	4.35164	1.66021	0.0340616	0.401911
ENSMUSG00000097452	Gm2824	predicted gene 2824	---	Known_LncRNA	4.51581	5.91239	5.48047	7.5717	7.27789	5.52218	5.30289	6.79059	1.4877	0.00768951	0.238638
ENSMUSG00000075511	1700001L05Rik	RIKEN cDNA 1700001L05 gene	---	Known_LncRNA	4.75104	3.92742	3.57429	4.76447	6.92371	4.89217	4.08425	5.52678	1.44253	0.0166489	0.3221
ENSMUSG00000097805	Gm17473	predicted gene, 17473	ENSMUST00000022921	Known_LncRNA	3.30929	2.70665	2.98982	4.84177	3.7145	4.63882	3.00192	4.39836	1.39644	0.00696081	0.229296
ENSMUSG00000044689	Gm13749	predicted gene 13749	---	Known_LncRNA	3.05177	4.53058	3.57429	5.73768	5.28963	4.26106	3.71888	5.09612	1.37724	0.0227191	0.355763
ENSMUSG00000113622	AC124484.1	---	ENSMUST00000021567	Known_LncRNA	2.33664	2.0562	2.79738	6.04605	2.63167	2.53171	2.39674	3.73648	1.33974	0.0297824	0.386308
ENSMUSG00000097558	Gm26902	predicted gene, 26902	ENSMUST00000050562	Known_LncRNA	5.85094	5.64278	4.94293	6.50398	7.34092	6.5215	5.47888	6.7888	1.30992	0.00107163	0.0825346
ENSMUSG00000110523	C230057M02Rik	RIKEN cDNA C230057M02 gene	ENSMUST00000127664	Known_LncRNA	6.19204	7.44906	7.93677	9.3515	8.82943	7.26718	7.19262	8.4827	1.29008	0.0262849	0.371319
ENSMUSG00000111094	AC145731.1	---	---	Known_LncRNA	3.7174	3.49395	4.15893	5.23465	5.28963	4.69317	3.79009	5.07248	1.28239	0.00159859	0.103993
ENSMUSG00000100851	Gm28928	predicted gene 28928	---	Known_LncRNA	5.09678	6.24837	6.21733	8.02545	7.60761	5.52218	5.85416	7.05174	1.19758	0.0252568	0.365821
ENSMUSG00000087622	Gm12290	predicted gene 12290	---	Known_LncRNA	3.62568	4.19958	4.38123	5.69666	5.25732	4.84493	4.06883	5.2663	1.19747	0.00417222	0.180629
ENSMUSG00000039563	2210406O10Rik	RIKEN cDNA 2210406O10 gene	ENSMUST00000031099	Known_LncRNA	4.46379	3.27604	4.98872	6.02963	5.15581	5.06701	4.24285	5.41748	1.17463	0.0484848	0.446095
ENSMUSG00000097908	4933404O12Rik	RIKEN cDNA 4933404O12 gene	---	Known_LncRNA	2.90343	3.01926	2.57526	3.08406	5.49755	3.40124	2.83265	3.99428	1.16163	0.0472451	0.444347
ENSMUSG00000109770	Gm30085	predicted gene, 30085	---	Known_LncRNA	4.75104	4.31856	4.44832	5.85419	5.88357	5.18551	4.50597	5.64109	1.13512	0.0015859	0.103429
ENSMUSG00000060380	C030014I23Rik	RIKEN cDNA C030014I23 gene	ENSMUST00000220303,ENSMUST00000217898	Known_LncRNA	3.18626	2.8714	2.57526	3.61117	3.61602	4.7961	2.87764	4.00776	1.13012	0.0434506	0.432967
ENSMUSG00000098234	Snhg6	small nucleolar RNA host gene 6	ENSMUST00000140948,ENSMUST00000183059,ENSMUST00000125294,ENSMUST00000171802	Known_LncRNA	4.915	4.1362	4.2369	5.1152	5.60416	5.91418	4.42937	5.54451	1.11515	0.00824336	0.245406
ENSMUSG00000097182	A830009L08Rik	RIKEN cDNA A830009L08 gene	---	Known_LncRNA	4.56603	5.12755	6.0109	6.91504	7.22875	4.89217	5.23483	6.34532	1.11049	0.0495179	0.449103
ENSMUSG00000113320	AC147256.2	---	---	Known_LncRNA	3.62568	4.53058	4.38123	5.1152	5.60416	5.14708	4.17916	5.28881	1.10965	0.00743166	0.236094
ENSMUSG00000097505	Gm26540	predicted gene, 26540	ENSMUST00000111557	Known_LncRNA	4.17115	2.8714	3.57429	4.45575	4.7542	4.58233	3.53895	4.59743	1.05848	0.0470932	0.44384
ENSMUSG00000104939	Gm33651	predicted gene, 33651	---	Known_LncRNA	4.40982	3.68323	4.89563	6.25829	4.92847	4.9379	4.32956	5.37489	1.04533	0.0470087	0.443575
ENSMUSG00000097888	Gm26682	predicted gene, 26682	---	Known_LncRNA	5.50982	4.91742	5.41489	4.40572	3.61602	4.7961	5.28071	4.27261	-1.0081	0.0289312	0.383809
ENSMUSG00000114810	AC154314.1	---	---	Known_LncRNA	5.28842	6.24837	5.51217	4.30012	4.65848	5.02525	5.68299	4.66128	-1.02171	0.0112783	0.278161
ENSMUSG00000097282	5031415H12Rik	RIKEN cDNA 5031415H12 gene	ENSMUST00000133717,ENSMUST00000155016,ENSMUST00000126801,ENSMUST00000140728,ENSMUST00000135938,ENSMUST00000148486,ENSMUST00000133983,ENSMUST00000060072,ENSMUST00000097288,ENSMUST00000146730	Known_LncRNA	7.08217	7.80033	7.54301	6.83223	5.96585	6.53644	7.47517	6.44484	-1.03033	0.00283037	0.146204
ENSMUSG00000038152	5033430I15Rik	RIKEN cDNA 5033430I15 gene	ENSMUST00000167708,ENSMUST00000222943,ENSMUST00000221082,ENSMUST00000180110,ENSMUST00000091628	Known_LncRNA	6.07554	5.73123	7.85877	5.4225	5.8406	5.22294	6.55518	5.49535	-1.05983	0.0256634	0.368016
ENSMUSG00000112117	RMST_1	Rhabdomyosarcoma 2 associated transcript conserved region 1	---	Known_LncRNA	5.67907	6.13946	5.34619	4.18618	4.7542	5.02525	5.72157	4.65521	-1.06637	0.0066737	0.22588
ENSMUSG00000097857	Gm26603	predicted gene, 26603	ENSMUST00000090952,ENSMUST00000049483,ENSMUST00000050719	Known_LncRNA	8.52055	8.78164	8.41884	7.25591	6.91338	8.32837	8.57368	7.49922	-1.07446	0.0210841	0.347755
ENSMUSG00000085375	Gm12506	predicted gene 12506	---	Known_LncRNA	3.96204	4.19958	3.98909	2.45628	3.51031	2.94403	4.05024	2.97021	-1.08003	0.0432351	0.432591
ENSMUSG00000114618	AC120425.1	---	---	Known_LncRNA	4.35375	4.31856	4.0765	3.31846	3.61602	2.53171	4.2496	3.15539	-1.09421	0.0340847	0.401911
ENSMUSG00000097335	Gm26563	predicted gene, 26563	ENSMUST00000144188,ENSMUST00000163272,ENSMUST00000017692	Known_LncRNA	6.23923	5.96805	6.05462	4.98495	4.50182	5.46084	6.0873	4.98254	-1.10476	0.00208874	0.1229
ENSMUSG00000111116	AC153955.2	---	---	Known_LncRNA	4.17115	3.85053	4.5738	3.20601	2.63167	3.40124	4.19849	3.07964	-1.11885	0.0268677	0.373485
ENSMUSG00000108393	Gm32633	predicted gene, 32633	---	Known_LncRNA	4.95323	4.67137	4.89563	3.99639	3.13687	3.93995	4.84008	3.69107	-1.14901	0.00881139	0.253325
ENSMUSG00000114832	AC158938.1	---	---	Known_LncRNA	4.95323	4.1362	4.51242	3.31846	3.80669	2.94403	4.53395	3.35639	-1.17756	0.0157642	0.317538
ENSMUSG00000107133	Gm42787	predicted gene 42787	ENSMUST00000202133	Known_LncRNA	5.02679	4.83997	4.44832	3.61117	3.61602	3.52627	4.77169	3.58449	-1.18721	0.00311697	0.155045
ENSMUSG00000108569	Gm4593	predicted gene 4593	---	Known_LncRNA	5.76756	5.87405	4.51242	3.99639	3.61602	4.9379	5.38468	4.18343	-1.20125	0.0295779	0.385888
ENSMUSG00000111498	AC110091.4	---	---	Known_LncRNA	4.23462	4.1362	4.68924	3.52004	2.82042	3.11305	4.35336	3.15117	-1.20219	0.013346	0.298612
ENSMUSG00000085816	Gm13052	predicted gene 13052	---	Known_LncRNA	6.93708	7.69979	7.72312	5.83542	5.72722	7.16511	7.45333	6.24258	-1.21075	0.0233491	0.359014
ENSMUSG00000070342	Gm10287	predicted gene 10287	---	Known_LncRNA	7.55588	7.97351	8.01631	6.29997	5.94572	7.58004	7.84856	6.60858	-1.23999	0.022863	0.356455
ENSMUSG00000086782	E130102H24Rik	RIKEN cDNA E130102H24 gene	---	Known_LncRNA	4.03516	4.87921	4.44832	3.69688	2.41446	3.52627	4.45423	3.21254	-1.24169	0.0285149	0.382341
ENSMUSG00000097219	Gm26551	predicted gene, 26551	ENSMUST00000147874,ENSMUST00000166537,ENSMUST00000109076,ENSMUST00000207272,ENSMUST00000143228,ENSMUST00000109086,ENSMUST00000121591,ENSMUST00000147684,ENSMUST00000075844,ENSMUST00000127136,ENSMUST00000109078,ENSMUST00000093121,ENSMUST00000154701,ENSMUST00000135076,ENSMUST00000102763,ENSMUST00000063321,ENSMUST00000142939,ENSMUST00000020657,ENSMUST00000020608,ENSMUST00000147833,ENSMUST00000086844,…	Known_LncRNA	6.20794	6.44426	6.61783	4.76447	4.70713	6.02428	6.42335	5.16529	-1.25805	0.0109422	0.275948
ENSMUSG00000097774	Gm26565	predicted gene, 26565	ENSMUST00000182404,ENSMUST00000114923,ENSMUST00000002176,ENSMUST00000182706,ENSMUST00000137733,ENSMUST00000183209,ENSMUST00000182749	Known_LncRNA	4.35375	5.33935	5.38095	3.77778	2.9873	4.52355	5.02468	3.76288	-1.26181	0.0289683	0.383875
ENSMUSG00000100147	1700047M11Rik	RIKEN cDNA 1700047M11 gene	---	Known_LncRNA	10.6515	10.6297	9.74158	8.495	8.57797	10.1257	10.3409	9.06624	-1.27471	0.027272	0.375642
ENSMUSG00000105076	A930003O13Rik	RIKEN cDNA A930003O13 gene	ENSMUST00000197992	Known_LncRNA	3.62568	3.01926	3.15958	1.69777	1.84748	2.27084	3.26817	1.9387	-1.32947	0.0325028	0.396539
ENSMUSG00000090263	D730045A05Rik	RIKEN cDNA D730045A05 gene	ENSMUST00000162863,ENSMUST00000091851,ENSMUST00000159162,ENSMUST00000160601	Known_LncRNA	7.12467	7.70526	7.61047	5.75777	5.57824	7.10624	7.48013	6.14741	-1.33272	0.012895	0.295011
ENSMUSG00000105324	Gm42705	predicted gene 42705	---	Known_LncRNA	5.70171	6.62827	6.44792	4.84177	3.97508	5.89111	6.2593	4.90265	-1.35665	0.0297076	0.386187
ENSMUSG00000086069	Gm13708	predicted gene 13708	ENSMUST00000094681,ENSMUST00000143061,ENSMUST00000129594,ENSMUST00000102680,ENSMUST00000141264	Known_LncRNA	4.70696	4.57905	3.31145	2.45628	2.41446	3.64133	4.19916	2.83736	-1.3618	0.0317001	0.393482
ENSMUSG00000114393	AC165260.3	---	---	Known_LncRNA	4.17115	4.31856	3.79654	2.24488	2.82042	3.11305	4.09542	2.72612	-1.3693	0.00865878	0.250834
ENSMUSG00000113186	AC159239.1	---	---	Known_LncRNA	5.74594	6.27804	5.41489	4.40572	3.80669	5.1076	5.81296	4.44	-1.37296	0.00429027	0.182483
ENSMUSG00000074385	Gm10684	predicted gene 10684	ENSMUST00000215266,ENSMUST00000215098,ENSMUST00000170998,ENSMUST00000215880,ENSMUST00000217074,ENSMUST00000050020,ENSMUST00000093855	Known_LncRNA	4.17115	3.49395	2.79738	2.45628	1.84748	1.95216	3.48749	2.08531	-1.40219	0.025423	0.36673
ENSMUSG00000100334	C230024C17Rik	RIKEN cDNA C230024C17 gene	ENSMUST00000027748	Known_LncRNA	3.62568	3.92742	2.79738	1.69777	2.15864	2.27084	3.45016	2.04242	-1.40774	0.0206437	0.346231
ENSMUSG00000097489	Gm26808	predicted gene, 26808	ENSMUST00000112544	Known_LncRNA	3.88501	4.06991	3.89602	2.24488	2.41446	2.94403	3.95032	2.53446	-1.41586	0.00729763	0.234544
ENSMUSG00000097355	Gm26662	predicted gene, 26662	ENSMUST00000115148,ENSMUST00000045091,ENSMUST00000187182,ENSMUST00000188933,ENSMUST00000187625,ENSMUST00000190549	Known_LncRNA	6.79694	7.37549	7.10738	5.05154	5.04661	6.84329	7.09327	5.64715	-1.44612	0.0313891	0.392527
ENSMUSG00000090086	AI480526	expressed sequence AI480526	ENSMUST00000174836,ENSMUST00000163030,ENSMUST00000160479,ENSMUST00000186469,ENSMUST00000031401,ENSMUST00000100731,ENSMUST00000162208	Known_LncRNA	3.30929	3.68323	3.79654	2.24488	2.63167	1.54252	3.59635	2.13969	-1.45666	0.0193667	0.339303
ENSMUSG00000110390	Gm45869	predicted gene 45869	---	Known_LncRNA	8.95909	9.60379	8.94838	7.16108	6.90297	9.03926	9.17042	7.7011	-1.46931	0.0486226	0.446442
ENSMUSG00000108683	Gm45017	predicted gene 45017	ENSMUST00000150991,ENSMUST00000117543,ENSMUST00000169913	Known_LncRNA	4.17115	4.7154	3.79654	2.45628	2.82042	2.94403	4.2277	2.74024	-1.48746	0.00358935	0.165294
ENSMUSG00000087461	C230014O12Rik	RIKEN cDNA C230014O12 gene	---	Known_LncRNA	3.88501	4.42846	4.63268	2.24488	2.82042	3.40124	4.31538	2.82218	-1.49321	0.00622276	0.21758
ENSMUSG00000075408	6030408B16Rik	RIKEN cDNA 6030408B16 gene	ENSMUST00000048393	Known_LncRNA	1.38984	1.36706	4.44832	0.805704	0.900133	0.968284	2.40174	0.891373	-1.51037	0.041804	0.428699
ENSMUSG00000105912	Gm10440	predicted gene 10440	---	Known_LncRNA	4.87572	4.95463	4.84674	4.18618	2.41446	3.52627	4.89236	3.37564	-1.51673	0.0108034	0.274682
ENSMUSG00000113882	AC165273.1	---	---	Known_LncRNA	6.38622	6.72837	6.68891	4.87892	4.32605	6.00292	6.60116	5.0693	-1.53187	0.00396454	0.175157
ENSMUSG00000097113	Gm19705	predicted gene, 19705	---	Known_LncRNA	4.95323	3.92742	3.98909	2.95084	1.84748	3.40124	4.28991	2.73319	-1.55673	0.0150604	0.312058
ENSMUSG00000109203	Gm32849	predicted gene, 32849	ENSMUST00000183659	Known_LncRNA	7.29065	7.68326	7.68885	5.05154	5.90458	6.81905	7.55425	5.92506	-1.62919	0.00166192	0.106618
ENSMUSG00000111610	AC160334.3	---	---	Known_LncRNA	4.10476	3.7693	2.98982	1.31962	1.84748	2.75255	3.62129	1.97322	-1.64808	0.0172192	0.32656
ENSMUSG00000097237	Gm26519	predicted gene, 26519	---	Known_LncRNA	5.724	5.06085	4.94293	2.80405	3.13687	4.63882	5.24259	3.52658	-1.71601	0.0108934	0.275439
ENSMUSG00000114864	AC112157.1	---	---	Known_LncRNA	3.7174	3.38911	3.15958	0.805704	2.15864	1.95216	3.42203	1.63884	-1.78319	0.0104546	0.271591
ENSMUSG00000055370	Gm9968	predicted gene 9968	ENSMUST00000114691,ENSMUST00000146708,ENSMUST00000148775,ENSMUST00000139491,ENSMUST00000126354,ENSMUST00000141941,ENSMUST00000156367,ENSMUST00000079441,ENSMUST00000151290,ENSMUST00000114694,ENSMUST00000132881,ENSMUST00000151244	Known_LncRNA	7.90216	8.24538	7.56584	5.146	5.70343	7.50606	7.90446	6.1185	-1.78596	0.0197368	0.341394
ENSMUSG00000050334	C130071C03Rik	RIKEN cDNA C130071C03 gene	---	Known_LncRNA	3.18626	6.21809	6.60318	3.85439	3.51031	3.26433	5.33584	3.54301	-1.79283	0.00341191	0.161846
ENSMUSG00000086352	4930401G09Rik	RIKEN cDNA 4930401G09 gene	---	Known_LncRNA	2.08441	1.75239	1.57721	0	0	0	1.80467	0	-1.80467	0.0479137	0.444846
ENSMUSG00000111854	CT009696.4	---	---	Known_LncRNA	8.39422	8.49631	8.10214	6.21536	6.38012	6.96978	8.33089	6.52175	-1.80914	4.44e-10	3.33e-07
ENSMUSG00000074776	Gm10754	predicted gene 10754	ENSMUST00000105285,ENSMUST00000020094	Known_LncRNA	1.77853	1.75239	7.92504	1.69777	1.84748	2.27084	3.81865	1.9387	-1.87995	0.0117265	0.283458
ENSMUSG00000054618	Gm9951	predicted gene 9951	---	Known_LncRNA	1.38984	2.30702	1.99127	0	0	0	1.89605	0	-1.89605	0.0388385	0.419032
ENSMUSG00000097039	Pvt1	plasmacytoma variant translocation 1	---	Known_LncRNA	4.56603	4.53058	5.23659	3.52004	3.97508	0.968284	4.77773	2.82114	-1.9566	0.0349152	0.405251
ENSMUSG00000104865	Gm42708	predicted gene 42708	---	Known_LncRNA	3.30929	2.8714	3.98909	1.69777	0	2.53171	3.38993	1.40983	-1.9801	0.0388773	0.419032
ENSMUSG00000038311	2410017I17Rik	RIKEN cDNA 2410017I17 gene	ENSMUST00000173353,ENSMUST00000097335,ENSMUST00000040467,ENSMUST00000174693	Known_LncRNA	0.85619	2.52063	2.57526	0	0	0	1.98403	0	-1.98403	0.0374674	0.414378
ENSMUSG00000103413	Gm38389	predicted gene, 38389	---	Known_LncRNA	4.23462	4.00042	3.89602	1.31962	1.84748	2.94403	4.04369	2.03704	-2.00665	0.00224065	0.127896
ENSMUSG00000100000	1700023F02Rik	RIKEN cDNA 1700023F02 gene	---	Known_LncRNA	2.08441	1.36706	2.79738	0	0	0	2.08295	0	-2.08295	0.0245368	0.362765
ENSMUSG00000114163	AC145740.1	---	---	Known_LncRNA	4.23462	4.37456	4.0765	1.69777	1.84748	2.75255	4.22856	2.09927	-2.12929	0.000166652	0.0248135
ENSMUSG00000112265	AC101882.2	---	---	Known_LncRNA	2.73807	1.75239	1.99127	0	0	0	2.16058	0	-2.16058	0.0177766	0.330217
ENSMUSG00000114637	AC154623.1	---	---	Known_LncRNA	2.08441	2.52063	1.99127	0	0	0	2.19877	0	-2.19877	0.0144241	0.307639
ENSMUSG00000113216	AL590503.1	---	---	Known_LncRNA	5.50982	6.2027	5.19812	3.31846	3.13687	3.52627	5.63688	3.3272	-2.30968	1.7e-07	8.64e-05
ENSMUSG00000114105	AC163354.3	---	---	Known_LncRNA	2.90343	1.75239	2.31262	0	0	0	2.32281	0	-2.32281	0.0104845	0.272072
ENSMUSG00000020033	4930463O16Rik	RIKEN cDNA 4930463O16 gene	---	Known_LncRNA	2.55127	2.8714	1.57721	0	0	0	2.3333	0	-2.3333	0.0104232	0.271187
ENSMUSG00000086804	Gm43154	predicted gene 43154	---	Known_LncRNA	3.96204	4.00042	3.15958	1.69777	2.41446	0	3.70735	1.37074	-2.33661	0.00567313	0.207411
ENSMUSG00000111646	AC153912.5	---	---	Known_LncRNA	3.18626	3.27604	2.31262	1.69777	0	0	2.92497	0.565924	-2.35905	0.0207116	0.346389
ENSMUSG00000112478	AC153370.2	---	---	Known_LncRNA	2.55127	2.52063	2.31262	0	0	0	2.46151	0	-2.46151	0.00492471	0.194989
ENSMUSG00000110119	Gm45593	predicted gene 45593	---	Known_LncRNA	3.30929	2.52063	1.57721	0	0	0	2.46904	0	-2.46904	0.00744111	0.236094
ENSMUSG00000103923	Gm37896	predicted gene, 37896	---	Known_LncRNA	4.23462	4.00042	4.0765	1.69777	0	2.75255	4.10385	1.48344	-2.62041	0.00197575	0.118739
ENSMUSG00000094732	1500015L24Rik	RIKEN cDNA 1500015L24 gene	---	Known_LncRNA	4.66149	2.8714	2.31262	0	1.84748	0	3.28184	0.615827	-2.66601	0.0159863	0.318606
ENSMUSG00000110507	8030455M16Rik	RIKEN cDNA 8030455M16 gene	---	Known_LncRNA	3.7174	3.49395	3.15958	0	2.15864	0	3.45698	0.719548	-2.73743	0.0102702	0.270014
ENSMUSG00000000031	H19	H19, imprinted maternally expressed transcript	---	Known_LncRNA	3.05177	3.15335	2.98982	0	0	0.968284	3.06498	0.322761	-2.74222	0.000688027	0.0634172
ENSMUSG00000110647	Gm17745	predicted gene, 17745	---	Known_LncRNA	0	4.95463	3.31145	0	0	0	2.75536	0	-2.75536	0.0419773	0.429092
ENSMUSG00000074274	D930028M14Rik	RIKEN cDNA D930028M14 gene	ENSMUST00000175754	Known_LncRNA	2.90343	4.83997	3.15958	2.45628	0	0	3.63433	0.818759	-2.81557	0.0310285	0.391138
ENSMUSG00000112832	AC129304.2	---	---	Known_LncRNA	3.52773	3.7693	3.68969	0	0	2.27084	3.66224	0.756947	-2.90529	0.00625467	0.21825
ENSMUSG00000113246	AC155232.1	---	---	Known_LncRNA	3.05177	3.7693	1.99127	0	0	0	2.93745	0	-2.93745	0.00109723	0.0838765
ENSMUSG00000110447	Gm31518	predicted gene, 31518	---	Known_LncRNA	0	3.59169	5.31057	0	0	0	2.96742	0	-2.96742	0.0347602	0.405008
ENSMUSG00000097194	9330175E14Rik	RIKEN cDNA 9330175E14 gene	ENSMUST00000212220,ENSMUST00000212382,ENSMUST00000211816	Known_LncRNA	3.52773	5.36722	4.5738	0.805704	3.61602	0	4.48959	1.47391	-3.01568	0.0407798	0.426283
ENSMUSG00000097312	Gm26870	predicted gene, 26870	ENSMUST00000179264,ENSMUST00000099046,ENSMUST00000099050,ENSMUST00000179839,ENSMUST00000075573,ENSMUST00000177875,ENSMUST00000099049,ENSMUST00000099056,ENSMUST00000177969,ENSMUST00000155807,ENSMUST00000099047,ENSMUST00000179272,ENSMUST00000177601,ENSMUST00000099042,ENSMUST00000178641,ENSMUST00000099051,ENSMUST00000179982	Known_LncRNA	3.42264	4.99092	3.31145	0	0	2.53171	3.90834	0.843903	-3.06443	0.0181766	0.333564
ENSMUSG00000113860	AC135667.1	---	---	Known_LncRNA	3.42264	2.8714	3.15958	0	0	0	3.15121	0	-3.15121	0.000115583	0.0191558
ENSMUSG00000105337	1700094M23Rik	RIKEN cDNA 1700094M23 gene	---	Known_LncRNA	4.35375	3.49395	4.38123	0	2.41446	0	4.07631	0.804819	-3.27149	0.0028794	0.147696
ENSMUSG00000105516	Gm36823	predicted gene, 36823	---	Known_LncRNA	3.30929	2.52063	4.63268	0	0	0	3.48753	0	-3.48753	0.000128136	0.0207233
ENSMUSG00000097572	Gm26797	predicted gene, 26797	ENSMUST00000216670,ENSMUST00000216081,ENSMUST00000217606,ENSMUST00000214283,ENSMUST00000042546,ENSMUST00000214409	Known_LncRNA	4.95323	5.68768	0	0	0	0	3.54697	0	-3.54697	0.0154557	0.315777
ENSMUSG00000097767	Miat	myocardial infarction associated transcript (non-protein coding)	---	Known_LncRNA	8.64257	10.0358	11.7437	6.07835	5.60416	8.04983	10.1407	6.57745	-3.56324	2.38e-05	0.00585728
ENSMUSG00000113673	AC127281.1	---	---	Known_LncRNA	4.17115	4.87921	4.84674	3.20601	0	0	4.63237	1.06867	-3.5637	0.0187808	0.33648

## Sheet: Co-upregulated lncRNA
Co-upregulated genes between SC and ACC				Co-upregulated genes between SC and AMY				Co-upregulated genes between ACC and AMY				Co-upregulated genes among SC, ACC and AMY
Gene name	SC log2foldchange	ACC log2foldchange		Gene name	SC log2foldchange	AMY log2foldchange		Gene name	ACC log2foldchange	AMY log2foldchange		Gene name	SC log2foldchange	ACC log2foldchange	AMY log2foldchange
1110015O18Rik	1.06708	2.58828		1700001L05Rik	1.53326	1.44253		4933404O12Rik	1.038	1.16163		Mirg	1.89344	1.97998	1.76549
2810433D01Rik	2.10883	1.08274		Pantr1	2.01784	1.66021		Gm33651	2.35617	1.04533
H19	1.15678	1.88467						Gm31816	2.54623	2.93472

## Sheet: Co-downregulated lncRNA
Co-upregulated genes between SC and ACC				Co-upregulated genes between SC and AMY
Gene name	SC log2foldchange	ACC log2foldchange		Gene name	SC log2foldchange	AMY log2foldchange
Gm3764	-1.02426	-1.10668		1700094M23Rik	-2.05083	-3.27149
Gm9946	-2.149	-1.53278		5031415H12Rik	-1.33715	-1.03033
				A930003O13Rik	-3.08494	-1.32947
				AC110091.4	-2.12803	-1.20219
				CT009696.4	-1.64316	-1.80914
				Gm10287	-1.85855	-1.23999
				Gm13052	-1.67976	-1.21075
				Gm26563	-1.56612	-1.10476
				Gm26603	-1.43426	-1.07446
				Gm26662	-2.47513	-1.44612
				Gm26682	-1.04954	-1.0081
				Gm26870	-2.19626	-3.06443
				Gm32849	-1.59704	-1.62919
				Gm42787	-1.01802	-1.18721
				Gm45017	-1.51099	-1.48746
				Gm45593	-1.62264	-2.46904
				Gm45869	-1.26785	-1.46931
				Gm9968	-1.43382	-1.78596
				RMST_1	-1.0676	-1.06637
