# Supplementary material for: Gene Transcript Alterations in the Spinal Cord, Anterior Cingulate Cortex, and Amygdala in Mice Following Peripheral Nerve Injury
Source: Front Cell Dev Biol. 2021 Apr 7;9:634810. doi: 10.3389/fcell.2021.634810 (PMC8059771; doi:10.3389/fcell.2021.634810)
Supplement: Supplementary file 7 [file Data_Sheet_3.XLS]

## Sheet: SC GO term 
Upregulated mRNAs enrichments in biological process, molecular function and cellular componment														Downregulated mRNAs enrichments in biological process, molecular function and cellular componment
Category	Term	Count	%	PValue	Genes	List Total	Pop Hits	Pop Total	Fold Enrichment	Bonferroni	Benjamini	FDR		Category	Term	Count	%	PValue	Genes	List Total	Pop Hits	Pop Total	Fold Enrichment	Bonferroni	Benjamini	FDR
GOTERM_BP_DIRECT	GO:0002376~immune system process	83	0.0354664	1.41794e-17	IFITM3, CD86, H2-T23, IFITM1, CD84, CSF1, TNFRSF13B, H2-K1, INPPL1, IL1F9, RNF19B, HMGB3, IFIT1, IFIT3, PIK3CG, ADGRE1, CLEC5A, CASP4, OLR1, TNFAIP8L2, JAK3, B2M, OASL1, HAVCR2, OASL2, ZBP1, EOMES, TICAM2, CD300A, SP110, TFE3, CD180, THEMIS, TAP2, ACOD1, ICOSL, TMEM173, LAT2, FCGR1, FGR, HCK, ZAP70, IRF1, TLR12, TLR9, SERPING1, ORAI1, SH2D1B1, CLEC4E, TLR3, S100A8, H2-D1, TLR13, TLR2, C1QB, CSF1R…	1411	383	18082	2.77715	6.34243e-14	6.34243e-14	6.29422e-14		GOTERM_BP_DIRECT	GO:0001816~cytokine production	5	0.00599902	0.00470527	ZCCHC11, NFATC2, SLC37A4, FOXP3, RASGRP1	504	25	18082	7.1754	0.999878	1	1
GOTERM_BP_DIRECT	GO:0045087~innate immune response	68	0.0290568	1.81326e-09	IFITM3, IFITM1, CD84, CSF1, IL1F9, HMGB3, TREM2, IFIT1, IFIT3, C4B, CLEC5A, CASP4, TNFAIP8L2, JAK3, B2M, OASL1, HAVCR2, OASL2, ZBP1, FCER1G, TICAM2, SP110, CD180, MATK, ACOD1, CYBA, TMEM173, FCGR1, FGR, HCK, ZAP70, TYROBP, IRF1, TLR12, TLR9, SERPING1, SH2D1B1, CLEC4E, TRIM10, TLR3, TRIM11, S100A8, TLR13, TLR2, C1QB, CSF1R, C1QA, NLRP1B, CFH, OAS1A, ZC3HAV1, LY9, C3, SLAMF6, CD14, LYN, TNK2, LY86,…	1411	400	18082	2.17855	8.1107e-06	4.05537e-06	4.02454e-06		GOTERM_BP_DIRECT	GO:0006865~amino acid transport	6	0.00719882	0.00594648	SLC36A1, SLC6A19, SLC7A15, SLC38A10, SLC38A8, SLC7A2	504	42	18082	5.12528	0.999989	1	1
GOTERM_BP_DIRECT	GO:0008285~negative regulation of cell proliferation	64	0.0273476	1.25535e-08	IFITM3, RARG, IFITM1, INPPL1, CHD5, CIB1, ADARB1, RBPJ, IFIT3, ING4, PTTG1, RASSF5, CYP1B1, HIST1H2AD, HIST1H2AG, CD37, JARID2, LZTS2, HIST1H2AC, MEN1, HIST1H2AB, LEFTY1, HIST1H2AO, HIST1H2AI, TSC1, HIST1H2AP, TGFBR2, WDR77, IL1A, GAL, SFRP5, IRF1, TLR2, HDAC4, CSF1R, CEBPA, SLFN2, DPT, AMBRA1, PTGS2, TSPAN32, INPP5D, SMYD2, BAK1, FKTN, CDKN2D, LYN, SMAD2, NFE2, CDKN2B, CDKN2C, CDKN2A, STAT3, OSM…	1411	384	18082	2.13584	5.61501e-05	1.56918e-05	1.55725e-05		GOTERM_BP_DIRECT	GO:0032088~negative regulation of NF-kappaB transcription factor activity	7	0.00839862	0.0099893	CYLD, ZCCHC11, RWDD3, AIM2, TRAF3, ANXA4, FOXP3	504	66	18082	3.80513	1	1	1
GOTERM_BP_DIRECT	GO:0009615~response to virus	25	0.0106827	1.40324e-08	IFITM3, IFITM1, OAS1A, HSPB1, ZC3HAV1, IFIT1, IFIT3, RPS15A, CFL1, OASL1, OASL2, TGTP2, MEF2C, DCLK1, BST2, CXCL10, HNRNPUL1, BCL3, TLR9, LCN2, IFI27L2A, CCDC130, TLR3, BCL2L1, TLR13	1411	84	18082	3.814	6.27651e-05	1.56918e-05	1.55725e-05		GOTERM_BP_DIRECT	GO:0016569~covalent chromatin modification	15	0.017997	0.0174509	CBX7, KMT2D, USP49, KDM1B, SETD7, SETDB2, RCBTB1, HDAC6, PHF21A, RBL2, MRGBP, KANSL1, EP400, SMYD3, L3MBTL4	504	266	18082	2.02314	1	1	1
GOTERM_BP_DIRECT	GO:0006915~apoptotic process	81	0.0346118	1.76435e-07	TNFAIP8, CSRNP3, NCF1, EPO, GPR65, 1600012H06RIK, UBE2D3, PRF1, JADE1, SRA1, CIB1, LSP1, COMP, CASP9, TIAL1, ING4, SCML2, HINT2, CASP12, LGALS1, AIFM1, CASP3, RASSF5, TNS4, MAP3K7, HTATIP2, SRGN, EPHA7, MEF2C, SP110, DAPK3, SHISA5, TRAF2, TMEM173, SIRT1, TGFBR2, TMEM214, IRF1, BIRC6, GAPDH, CARD14, BIRC2, S100A8, DAP3, SHC4, BEX3, BRSK2, BRAT1, EI24, C5AR1, NTN1, FHIT, HCAR2, NUAK2, INPP5D, MFN2,…	1411	570	18082	1.82108	0.000788883	0.000157839	0.000156639		GOTERM_BP_DIRECT	GO:0006468~protein phosphorylation	26	0.0311949	0.0191135	GSK3B, PXK, WNK4, CAMKK1, GRK1, SLK, RSRC1, STK36, PAK3, MAP4K3, EPHA4, NTRK2, CDK19, MINK1, LIMK1, NEK7, VRK2, ICK, MAPK10, SGK3, PRKCQ, MAPKAPK5, PRKD2, ROR2, CDK12, SGK1	504	576	18082	1.61945	1	1	1
GOTERM_BP_DIRECT	GO:0006935~chemotaxis	28	0.0119646	2.9017e-07	CX3CR1, CCL12, PTAFR, C5AR1, LSP1, CXCL13, PIK3CG, CCL9, CCL7, CCL6, RAC2, C3AR1, CCL2, NCKAP1L, PIP5K1C, CCR6, CCR5, CCL17, CMKLR1, LYN, CMTM7, CCR1, CMTM8, RARRES2, CXCL10, FES, DOCK2, S100A8	1411	118	18082	3.04085	0.00129709	0.000216322	0.000214677		GOTERM_BP_DIRECT	GO:0048935~peripheral nervous system neuron development	3	0.00359941	0.019349	NTRK2, ONECUT2, ETV1	504	8	18082	13.4539	1	1	1
GOTERM_BP_DIRECT	GO:0006954~inflammatory response	55	0.0235019	5.83887e-07	CSF1, NCF1, IL1F9, CXCL13, PIK3CG, C4B, SCN9A, CASP4, C3AR1, OLR1, CCR5, HAVCR2, TICAM2, IL15, SLC11A1, CD180, ACOD1, CYBA, TNFRSF1B, IL1A, HCK, ZAP70, GAL, TLR12, TLR9, CRH, CHIL3, TLR3, S100A8, TLR13, TLR2, CSF1R, NLRP1B, CCL12, PTAFR, C5AR1, PTGS2, HDAC7, C3, MAPK8, CCL9, CCL7, CCL6, CCL2, CD14, CCL17, LYN, GGT5, CCR1, NGFR, RARRES2, LY86, CXCL10, THEMIS2, SDC1	1411	344	18082	2.04891	0.00260832	0.000373104	0.000370268		GOTERM_BP_DIRECT	GO:0060012~synaptic transmission, glycinergic	3	0.00359941	0.019349	GLRA1, SLC6A20B, GLRA4	504	8	18082	13.4539	1	1	1
GOTERM_BP_DIRECT	GO:0035458~cellular response to interferon-beta	15	0.0064096	1.3643e-06	TGTP2, IFI204, STAT1, TREX1, IRGM2, IRGM1, ACOD1, TMEM173, IFIT1, IFIT3, IIGP1, IRF1, IGTP, TLR3, GBP3	1411	41	18082	4.68842	0.00608395	0.000762816	0.000757017		GOTERM_BP_DIRECT	GO:0003333~amino acid transmembrane transport	4	0.00479921	0.0280683	PEX3, SLC38A10, SLC38A8, SLC7A2	504	24	18082	5.9795	1	1	1
GOTERM_BP_DIRECT	GO:0050830~defense response to Gram-positive bacterium	23	0.00982805	1.97856e-06	HIST1H2BN, H2-T23, TNFAIP8, GBP7, HIST1H2BJ, NCF1, LYZ2, HIST1H2BL, C5AR1, HIST1H2BK, PLD1, MPO, FGR, HCK, ACP5, HIST1H2BE, TNFSF8, HIST1H2BG, FAU, B2M, HAVCR2, TLR2, GBP3	1411	93	18082	3.16931	0.00881105	0.000983343	0.000975869		GOTERM_BP_DIRECT	GO:0007126~meiotic nuclear division	4	0.00479921	0.0280683	TUBGCP2, RPA1, SYCP3, FKBP6	504	24	18082	5.9795	1	1	1
GOTERM_BP_DIRECT	GO:0045944~positive regulation of transcription from RNA polymerase II promoter	119	0.0508495	2.33286e-06	SPI1, MAML2, KDM1A, CCNT1, MYT1L, CRTC1, UBE3A, IKZF1, RBPJ, CARF, SOX17, CREB3L4, RUVBL2, STK16, RPS6KA1, MYB, TNFSF11, SOX6, MEN1, LMO1, ACVR1, EOMES, MEF2C, SLC11A1, PIAS2, RBMXL1, TBL1XR1, MORF4L2, ATF3, ZFP467, MAZ, SHOX2, CREM, TWIST1, NRF1, HELZ2, SBNO2, GALR3, ATXN7, DEAF1, CAMTA1, CYTL1, SMAD2, PBX3, IGF2, EAF2, IGF1, ZFP639, NFKB1, CNOT7, TRP53, BCL3, TCF4, TNFSF8, MKX, TCF3, FGFR2, FGF…	1411	995	18082	1.53265	0.0103807	0.00104349	0.00103556		GOTERM_BP_DIRECT	GO:0006511~ubiquitin-dependent protein catabolic process	10	0.011998	0.0284691	USP13, CYLD, USP37, USP49, CUL5, USP28, RFFL, USP29, HDAC6, FBXL12	504	154	18082	2.32967	1	1	1
GOTERM_BP_DIRECT	GO:0006955~immune response	44	0.0188015	6.72931e-06	CD274, CCL12, H2-DMA, CEBPG, H2-K1, WAS, H2-Q2, CTSW, CXCL13, VPREB3, CCL9, C6, C7, CCL7, CCL6, CCL27A, CCL2, TNFSF11, CCR6, CCR5, CCL17, B2M, OASL1, OASL2, CCR1, NGFR, TGTP2, TNFSF14, IL15, OSM, PRG4, TNFRSF1B, VAV1, CXCL10, ZAP70, IL1A, TLR9, TLR12, LCP2, TNFSF8, CLEC4E, FCGR2B, H2-D1, TLR2	1411	272	18082	2.07302	0.0296518	0.00273638	0.00271558		GOTERM_BP_DIRECT	GO:0048167~regulation of synaptic plasticity	5	0.00599902	0.0287903	NPAS4, HRH1, SYNGAP1, MYO6, SHANK3	504	42	18082	4.27107	1	1	1
GOTERM_BP_DIRECT	GO:0006351~transcription, DNA-templated	198	0.0846067	7.44745e-06	SPI1, MYT1L, KEAP1, IKZF1, RBPJ, UBE2L3, SOX17, CREB3L4, MYB, KAT7, SOX6, NFRKB, MEF2C, SP110, DAPK3, THAP7, RFX5, TXNIP, PREB, ZSCAN25, VPS25, ATF3, TWIST1, PRDM10, RPAP2, MED12L, HELZ2, ZFP740, RREB1, NFE2, PBX3, EAF2, SNF8, ZFP639, SMARCA1, ST18, ZZZ3, ZFAT, FUBP1, PPP1R1B, GTF2IRD1, NOL11, RBAK, RCOR2, DMRTC1A, EZH2, LIN54, TENM1, ZCCHC12, RARG, CSRNP3, CITED2, SRA1, TFCP2L1, NAT14, PQBP1, IK…	1411	1885	18082	1.34609	0.0327638	0.00277604	0.00275494		GOTERM_BP_DIRECT	GO:0006032~chitin catabolic process	3	0.00359941	0.0299754	OVGP1, CHID1, CHIL1	504	10	18082	10.7631	1	1	1
GOTERM_BP_DIRECT	GO:0060968~regulation of gene silencing	8	0.00341845	1.9481e-05	CDK2, HIST1H3F, HIST1H3G, HIST2H3C2, HIST1H3H, HIST1H3I, HIST1H3B, HIST1H3C	1411	13	18082	7.88617	0.0834506	0.00670296	0.00665201		GOTERM_BP_DIRECT	GO:0042347~negative regulation of NF-kappaB import into nucleus	3	0.00359941	0.0299754	CYLD, LITAF, UACA	504	10	18082	10.7631	1	1	1
GOTERM_BP_DIRECT	GO:0018108~peptidyl-tyrosine phosphorylation	17	0.00726421	2.85004e-05	LYN, CSF1R, DYRK1A, FGR, ZAP70, HCK, TEC, ABI2, FES, ABI3, SH2D1B1, JAK3, FGFR3, FGFR2, IL12RB2, FGFR1, DDR2	1411	65	18082	3.35162	0.119693	0.00910588	0.00903666		GOTERM_BP_DIRECT	GO:0040011~locomotion	3	0.00359941	0.0359725	JPH3, SPNS1, SHANK3	504	11	18082	9.78463	1	1	1
GOTERM_BP_DIRECT	GO:0000122~negative regulation of transcription from RNA polymerase II promoter	88	0.037603	4.12521e-05	RARG, SPI1, KDM1A, CITED2, EPO, ZBTB20, EHMT1, TFCP2L1, IKZF1, RBPJ, RPS14, CHCHD3, SOX17, MYB, ANKRD1, HIST2H3C2, HMG20A, ANKRD2, SOX6, JARID2, GABPA, MEN1, HIST1H1C, SAMD11, LMO1, EOMES, LEFTY1, MEF2C, KDM2B, TSC22D3, FST, EN1, PEX2, SIRT7, DUSP26, ARID1A, SIRT1, ZHX1, ZEB2, NCOR1, AEBP2, IFI27, TAL1, TBL1XR1, RFX5, TXNIP, HCLS1, ATF3, HDAC4, CEBPA, DLX1, SATB2, SHOX2, TWIST1, HDAC7, ZFP57, PCB…	1411	729	18082	1.54694	0.1685	0.0118654	0.0117752		GOTERM_BP_DIRECT	GO:0016310~phosphorylation	26	0.0311949	0.0363228	GSK3B, SGMS1, AK1, WNK4, CAMKK1, GRK1, SLK, STK36, PAK3, MAP4K3, EPHA4, NTRK2, CDK19, MINK1, LIMK1, NEK7, VRK2, ICK, MAPK10, SGK3, PRKCQ, MAPKAPK5, PRKD2, ROR2, CDK12, SGK1	504	612	18082	1.52419	1	1	1
GOTERM_BP_DIRECT	GO:0006334~nucleosome assembly	22	0.00940075	4.45246e-05	HIST1H2BN, NAA60, HIST1H2BM, HIST1H2BJ, HIST1H2BL, HIST1H2BK, KAT6A, HIST1H3F, HIST1H2BE, HIST1H3G, HIST2H3C2, HIST1H2BH, HIST1H3H, HIST1H2BG, HIST1H4J, HIST1H3I, HIST1H3B, HIST1H2BB, HIST1H3C, HIST1H1B, HIST1H4F, HIST1H1C	1411	104	18082	2.71087	0.180584	0.0118654	0.0117752		GOTERM_BP_DIRECT	GO:0006351~transcription, DNA-templated	66	0.079187	0.0398767	DIDO1, ONECUT2, KDM1B, SETD7, CCNC, LITAF, RCBTB1, BACH2, CCAR1, MECOM, ZMIZ1, SNAPC3, TRPS1, SAP130, BBX, CIC, MYOCD, MKL1, EBF2, ETV1, ZFP618, FOXP3, RUNX2, POU5F2, RBL2, NPAS4, GCFC2, PSPC1, SUPT5, ATF7, ZSCAN26, L3MBTL4, KMT2D, INO80D, RPAP1, PRDM11, RNF4, GATA2, PHF21A, HDAC6, TAF1D, MTA1, ABLIM2, MIER1, ZFP184, DEDD, ZSCAN18, CBX7, ARNT2, BCL11A, PCGF2, MBD2, NFATC2, ESRRG, MEIS2, ZFHX4, FO…	504	1885	18082	1.25617	1	1	1
GOTERM_BP_DIRECT	GO:0016569~covalent chromatin modification	41	0.0175196	4.50953e-05	HDAC4, NAA60, KDM1A, SATB2, PRDM6, RNF8, CHD5, EHMT1, IKZF1, HDAC7, ING4, RUVBL2, SMYD2, TLK2, SMARCAD1, KMT5B, KAT7, HMG20A, BRD8, APBB1, UTY, SUDS3, JARID2, MEN1, KDM2B, USP21, DAPK3, EYA4, SIRT7, SMARCA1, ARID1A, MSL1, RNF168, NCOR1, AEBP2, TBL1XR1, MORF4L2, KANSL3, KAT6A, PHF19, EZH2	1411	266	18082	1.97525	0.182673	0.0118654	0.0117752		GOTERM_BP_DIRECT	GO:0034587~piRNA metabolic process	4	0.00479921	0.0457917	TDRKH, HENMT1, TDRD6, FKBP6	504	29	18082	4.94855	1	1	1
GOTERM_BP_DIRECT	GO:0071407~cellular response to organic cyclic compound	18	0.00769152	5.07554e-05	P2RY12, MSR1, P2RY13, CEBPA, CEBPB, CCL12, MEF2C, STAT1, STAT3, CYBA, TMEM173, NFKB1, P2RY6, LGALS1, ANKRD1, CYP1B1, SP5, PAK4	1411	75	18082	3.07561	0.203107	0.0121757	0.0120831		GOTERM_BP_DIRECT	GO:0043087~regulation of GTPase activity	6	0.00719882	0.0475752	NTRK2, EPHA4, SYNGAP1, CHN2, ARHGAP1, RASGRP1	504	71	18082	3.03186	1	1	1
GOTERM_BP_DIRECT	GO:0045669~positive regulation of osteoblast differentiation	17	0.00726421	5.17187e-05	ACVR1, CEBPA, CEBPB, IFITM1, MEF2C, CEBPD, IFI204, WNT7B, ILK, IGF1, ATRAID, TMEM119, GNAS, IL6ST, CLIC1, MEN1, DDR2	1411	68	18082	3.20376	0.206533	0.0121757	0.0120831		GOTERM_BP_DIRECT	GO:0051321~meiotic cell cycle	7	0.00839862	0.0492353	MAPK1IP1, SYCP2, STAG3, SYCP1, SYCP3, FKBP6, UTP14B	504	95	18082	2.64357	1	1	1
GOTERM_BP_DIRECT	GO:0051607~defense response to virus	29	0.0123919	9.24172e-05	IFITM3, CD86, IFITM1, A230050P20RIK, PRF1, OAS1A, ZC3HAV1, IFIT1, SLFN9, IFIT3, ITGAX, OASL1, OASL2, ZBP1, TICAM2, IL10RB, ISG15, TMEM173, IFIT1BL2, PML, BST2, AGBL5, CXCL10, PTPRC, IRF1, TLR9, IFIT3B, TLR3, TRIM11	1411	167	18082	2.22536	0.338603	0.0204205	0.0202653		GOTERM_BP_DIRECT	GO:0042472~inner ear morphogenesis	6	0.00719882	0.0500093	NR4A3, MYO6, ITGA8, ROR2, GATA2, ATP6V1B1	504	72	18082	2.98975	1	1	1
GOTERM_BP_DIRECT	GO:0001782~B cell homeostasis	10	0.00427307	9.58708e-05	LYN, MEF2C, TNFRSF13B, CASP3, BAX, NCKAP1L, BAK1, IKBKG, PIRB, RC3H2	1411	26	18082	4.92886	0.348743	0.0204205	0.0202653		GOTERM_BP_DIRECT	GO:0070828~heterochromatin organization	2	0.00239961	0.0548631	HP1BP3, SETD7	504	2	18082	35.877	1	1	1
GOTERM_BP_DIRECT	GO:0071356~cellular response to tumor necrosis factor	22	0.00940075	0.000104584	HDAC4, CEBPA, CCL12, GBA, ACOD1, CYBA, CIB1, SLC2A4, SIRT1, NFKB1, ICAM1, COL1A1, KAT2A, CCL9, CCL7, CCL6, IRF1, LCN2, ANKRD1, CCL2, CCL17, BIRC2	1411	110	18082	2.563	0.37364	0.0212639	0.0211022		GOTERM_BP_DIRECT	GO:0051878~lateral element assembly	2	0.00239961	0.0548631	SYCP1, SYCP3	504	2	18082	35.877	1	1	1
GOTERM_BP_DIRECT	GO:0071347~cellular response to interleukin-1	18	0.00769152	0.000119669	CEBPB, CCL12, USP10, SAA3, FN1, ACOD1, TFPI, NFKB1, ICAM1, CCL9, RBMXL1, CCL7, CCL6, IRF1, LCN2, ANKRD1, CCL2, CCL17	1411	80	18082	2.88338	0.414512	0.0232729	0.023096		GOTERM_BP_DIRECT	GO:0006260~DNA replication	8	0.00959843	0.0561376	PIF1, FAM111A, BLM, POLN, NFIB, NFIC, REV3L, RPA1	504	123	18082	2.33346	1	1	1
GOTERM_BP_DIRECT	GO:0006461~protein complex assembly	16	0.00683691	0.00013401	MAX, EPB41, H2-DMA, TAP2, TRAF2, PML, DLG4, TRP53, DLG5, MGP, CDK1, TSPAN4, CAPN3, MDM4, NCKAP1L, LLGL1	1411	66	18082	3.10667	0.450896	0.0239771	0.0237949		GOTERM_BP_DIRECT	GO:0030705~cytoskeleton-dependent intracellular transport	3	0.00359941	0.0563549	KIF5A, KIF1B, KIF1A	504	14	18082	7.68793	1	1	1
GOTERM_BP_DIRECT	GO:0048839~inner ear development	16	0.00683691	0.00013401	C1QB, H2-T23, CEBPA, SPARC, CEBPD, IFI204, BDNF, H2-DMA, EYA4, H2-K1, PCDH15, IGF1, CDH23, IGFBP7, CYTL1, FGFR3	1411	66	18082	3.10667	0.450896	0.0239771	0.0237949		GOTERM_BP_DIRECT	GO:0034968~histone lysine methylation	3	0.00359941	0.0563549	SETDB2, SETD7, SMYD3	504	14	18082	7.68793	1	1	1
GOTERM_BP_DIRECT	GO:0034097~response to cytokine	18	0.00769152	0.000140608	CD274, SPARC, STAT1, STAT3, IL6RA, LIFR, SERPINA3N, OSMR, PTGS2, PML, SERPINA3I, NFKB1, IFI27, TRP53, ACP5, IL6ST, IL12RB2, BCL2L1	1411	81	18082	2.84778	0.466866	0.02419	0.0240061		GOTERM_BP_DIRECT	GO:0006508~proteolysis	24	0.0287953	0.0583281	USP13, USP37, USP49, PRSS48, ADAM33, HTRA2, OTUD6A, PRSS27, MMEL1, USP28, USP29, PCSK4, ADAMTS10, ADAMTS16, SENP7, CYLD, ADAM23, DDI1, MASP2, PRSS8, GGT1, SEC11A, CPA4, ADAMTS7	504	582	18082	1.47946	1	1	1
GOTERM_BP_DIRECT	GO:0008284~positive regulation of cell proliferation	67	0.0286295	0.000192627	RARG, CSF1, EPO, ILK, CIB1, RBPJ, AREG, TIAL1, PLAU, RAC2, CTSH, RPS9, FGFBP1, CNOT6L, IL15, SPHK2, HGF, PLA2G4A, LIFR, NRG1, OSMR, SIRT1, WDR77, HCK, NCOR1, CRH, HCLS1, BIRC6, IL6ST, FXN, CACUL1, ATF3, DDR2, YAP1, HDAC4, SHC4, CSF1R, CALCRL, IL6RA, HMGCR, PTGS2, NTN1, RPS15A, HSF4, LYN, ICMT, STAT1, WNT7B, CNBP, STAT3, IL31RA, FN1, OSM, CDC7, IGF1, TBX3, CXCL10, CNOT7, CDK2, GNAS, MDM4, FOLR2, F…	1411	542	18082	1.58415	0.577557	0.0308543	0.0306198		GOTERM_BP_DIRECT	GO:2000505~regulation of energy homeostasis	3	0.00359941	0.0638577	CEACAM2, NR4A3, BMP8A	504	15	18082	7.1754	1	1	1
GOTERM_BP_DIRECT	GO:0051290~protein heterotetramerization	13	0.00555499	0.000193141	RRM2, ANXA2, HIST1H3F, HIST1H3G, HIST2H3C2, HIST1H3H, HIST1H4J, HIST1H3I, HIST1H3B, FARSA, HIST1H3C, S100A10, HIST1H4F	1411	47	18082	3.54458	0.578529	0.0308543	0.0306198		GOTERM_BP_DIRECT	GO:0007018~microtubule-based movement	6	0.00719882	0.0661232	DNAH3, DYNC1I2, DNAH17, KIF5A, KIF1B, KIF1A	504	78	18082	2.75977	1	1	1
GOTERM_BP_DIRECT	GO:0030218~erythrocyte differentiation	13	0.00555499	0.000239448	LYN, ALAS2, SPI1, DNASE2A, EPO, IKZF1, RPS14, TAL1, CASP3, ACIN1, HCLS1, SOX6, TRIM10	1411	48	18082	3.47074	0.657396	0.0369328	0.0366521		GOTERM_BP_DIRECT	GO:0016579~protein deubiquitination	6	0.00719882	0.0661232	USP13, CYLD, USP37, USP49, USP28, USP29	504	78	18082	2.75977	1	1	1
GOTERM_BP_DIRECT	GO:0070059~intrinsic apoptotic signaling pathway in response to endoplasmic reticulum stress	11	0.00470037	0.000312097	CASP9, CEBPB, BRSK2, CASP12, AIFM1, TRP53, CASP3, CASP4, BAX, BAK1, PML	1411	36	18082	3.9157	0.752472	0.0465337	0.04618		GOTERM_BP_DIRECT	GO:0006397~mRNA processing	15	0.017997	0.0670091	DDX39, MBNL1, USP49, APOBEC4, CELF1, CSTF2, HNRNPM, XAB2, GCFC2, PRPF39, RSRC1, SUPT5, PAPOLB, CDK12, SREK1	504	322	18082	1.67129	1	1	1
GOTERM_BP_DIRECT	GO:0042832~defense response to protozoan	10	0.00427307	0.000330155	NRAS, GBP7, SLC11A1, BCL3, IRGM2, TLR12, CD37, TSPAN32, IIGP1, GBP3	1411	30	18082	4.27167	0.771685	0.0476382	0.0472761		GOTERM_BP_DIRECT	GO:0008104~protein localization	6	0.00719882	0.0690596	MACF1, DLG1, KATNA1, KIF5A, WNK4, CEP250	504	79	18082	2.72483	1	1	1
GOTERM_BP_DIRECT	GO:0042127~regulation of cell proliferation	34	0.0145284	0.000379144	YAP1, CEBPA, SPARC, SHC1, CIB1, RBPJ, PTGS2, CXCL13, PLAU, JARID2, EPS15, S100A11, TNK2, MATK, PLA2G4A, PRG4, IGF1, TNFRSF1B, SIRT1, TBX3, TGFBR2, FGR, CXCL10, HCK, TEC, FES, TAL1, TRP53, TXNIP, BIRC6, DHCR7, FGFR2, FGFR1, EZH2	1411	227	18082	1.91943	0.816627	0.0529972	0.0525944		GOTERM_BP_DIRECT	GO:0046777~protein autophosphorylation	10	0.011998	0.0703401	GRK1, NTRK2, GSK3B, EPHA4, SLK, MINK1, PRKD2, MAPKAPK5, VRK2, CDK12	504	183	18082	1.96049	1	1	1
GOTERM_BP_DIRECT	GO:0002250~adaptive immune response	24	0.0102554	0.000457692	LYN, CD86, EOMES, H2-T23, CD84, TNFRSF13B, TFE3, THEMIS, TAP2, RNF19B, TSC1, ICOSL, LILRB4A, PIRB, LY9, ADGRE1, LAT2, ZAP70, TEC, ORAI1, SLAMF6, SH2D1B1, JAK3, HAVCR2	1411	139	18082	2.21267	0.870972	0.0620381	0.0615666		GOTERM_BP_DIRECT	GO:0000380~alternative mRNA splicing, via spliceosome	3	0.00359941	0.0716735	HNRNPM, MBNL1, RSRC1	504	16	18082	6.72693	1	1	1
GOTERM_BP_DIRECT	GO:0006357~regulation of transcription from RNA polymerase II promoter	51	0.0217926	0.000514164	SMARCAL1, SPI1, KDM1A, CITED2, EPO, SRA1, IKZF1, RBPJ, RUVBL2, SNAPC4, ANKRD1, BBS7, GABPA, HIST1H1C, EOMES, SAFB, PIAS2, WDR77, NCOR1, TFDP2, SUPT3, RFX7, TAL1, DGKQ, RFX5, ATF3, CEBPA, DLX1, CEBPD, MAX, PTAFR, CEBPG, NRF1, MED12L, ARNTL2, ATXN7, DEAF1, HSF4, NFE2, IFI204, NR1H2, SNF8, USF2, ELP6, NFKB1, REST, TRP53, FUBP1, GNAS, TCF3, EZH2	1411	397	18082	1.64626	0.899786	0.0659062	0.0654052		GOTERM_BP_DIRECT	GO:0006198~cAMP catabolic process	3	0.00359941	0.0716735	PDE4D, PDE1A, PDE2A	504	16	18082	6.72693	1	1	1
GOTERM_BP_DIRECT	GO:0030335~positive regulation of cell migration	31	0.0132465	0.000517779	CSF1R, CD274, CSF1, SEMA3B, ILK, FURIN, CIB1, PLD1, MAPK8, WNT11, GPNMB, PLAU, FAM110C, C3AR1, CTSH, LYN, ACVR1, CCR1, HGF, DAPK3, MMP3, FN1, IGF1, RHOD, ELP6, COL1A1, FGR, CXCL10, MYADM, CBLL1, FERMT3	1411	203	18082	1.95697	0.901394	0.0659062	0.0654052		GOTERM_BP_DIRECT	GO:0061028~establishment of endothelial barrier	3	0.00359941	0.0716735	MARVELD2, PDE4D, PDE2A	504	16	18082	6.72693	1	1	1
GOTERM_BP_DIRECT	GO:0032755~positive regulation of interleukin-6 production	13	0.00555499	0.000530432	FCER1G, TICAM2, ZBTB20, IL1F9, CYBA, IL6RA, MAPK13, CRHR2, IL1A, TLR9, CCR5, TLR3, TLR2	1411	52	18082	3.20376	0.906823	0.0659062	0.0654052		GOTERM_BP_DIRECT	GO:1904355~positive regulation of telomere capping	3	0.00359941	0.0716735	NEK7, PRKCQ, MAPKAPK5	504	16	18082	6.72693	1	1	1
GOTERM_BP_DIRECT	GO:0050731~positive regulation of peptidyl-tyrosine phosphorylation	19	0.00811883	0.000752978	LYN, MUSK, HGF, TNK2, IGF2, OSM, IL6RA, TREM2, NRG1, IGF1, AREG, THBS4, ICAM1, TEC, TRP53, HCLS1, SH2D1B1, FGFR3, CD44	1411	101	18082	2.41075	0.965588	0.0889966	0.0883201		GOTERM_BP_DIRECT	GO:0051480~regulation of cytosolic calcium ion concentration	4	0.00479921	0.0727127	TRPC7, ASPH, CUL5, PLCD1	504	35	18082	4.10023	1	1	1
GOTERM_BP_DIRECT	GO:0030593~neutrophil chemotaxis	15	0.0064096	0.000760411	CCL12, FCER1G, ITGAM, CSF3R, C5AR1, ITGB2, VAV1, FCGR3, CCL9, CCL7, CCL6, CCL2, NCKAP1L, CCL17, S100A8	1411	69	18082	2.78587	0.966714	0.0889966	0.0883201		GOTERM_BP_DIRECT	GO:2000721~positive regulation of transcription from RNA polymerase II promoter involved in smooth muscle cell differentiation	2	0.00239961	0.0811576	MYOCD, ITGA8	504	3	18082	23.918	1	1	1
GOTERM_BP_DIRECT	GO:0048821~erythrocyte development	9	0.00384576	0.00077596	CITED2, RPS6, HBA-A2, HBB-BT, NCKAP1L, HBA-A1, HBB-BS, SOX6, ANK1	1411	27	18082	4.27167	0.968952	0.0889966	0.0883201		GOTERM_BP_DIRECT	GO:0007613~memory	6	0.00719882	0.0815119	HRH1, NQO2, JPH3, ITGA8, SHANK3, KCNK2	504	83	18082	2.59352	1	1	1
GOTERM_BP_DIRECT	GO:0010332~response to gamma radiation	10	0.00427307	0.000911288	CXCL10, PTPRC, CCL7, TRP53, CCL2, BAX, BAK1, PML, MEN1, POLG	1411	34	18082	3.76912	0.98306	0.101905	0.10113		GOTERM_BP_DIRECT	GO:0033365~protein localization to organelle	3	0.00359941	0.0881525	CEP250, DUSP18, BICD1	504	18	18082	5.9795	1	1	1
GOTERM_BP_DIRECT	GO:0009617~response to bacterium	10	0.00427307	0.0011429	FCGR1, NCF1, SP110, STAT1, SLC11A1, FUCA2, CD14, FCGR2B, BAIAP2, TLR2	1411	35	18082	3.66144	0.993995	0.122145	0.121216		GOTERM_BP_DIRECT	GO:2000573~positive regulation of DNA biosynthetic process	3	0.00359941	0.0881525	GSK3B, PRKD2, PAK3	504	18	18082	5.9795	1	1	1
GOTERM_BP_DIRECT	GO:0010977~negative regulation of neuron projection development	14	0.00598229	0.0011469	NGFR, H2-K1, INPPL1, CIB1, RBPJ, PTPRG, GFAP, LGALS1, PMP22, VIM, B2M, H2-D1, PAFAH1B1, RUNX1T1	1411	64	18082	2.80329	0.994101	0.122145	0.121216		GOTERM_BP_DIRECT	GO:0043046~DNA methylation involved in gamete generation	3	0.00359941	0.0881525	TDRKH, KDM1B, FKBP6	504	18	18082	5.9795	1	1	1
GOTERM_BP_DIRECT	GO:0048661~positive regulation of smooth muscle cell proliferation	16	0.00683691	0.00118253	HDAC4, CALCRL, SHC1, STAT1, PTAFR, CYBA, IL6RA, IGF1, HMGCR, RBPJ, PTGS2, TGFBR2, RBPMS2, C3AR1, FGFR2, ELANE	1411	80	18082	2.563	0.994971	0.12301	0.122075		GOTERM_BP_DIRECT	GO:0048745~smooth muscle tissue development	3	0.00359941	0.0881525	DLG1, SCHIP1, ITGA8	504	18	18082	5.9795	1	1	1
GOTERM_BP_DIRECT	GO:0006355~regulation of transcription, DNA-templated	216	0.0922982	0.00129866	SPI1, MYT1L, KEAP1, IKZF1, RBPJ, UBE2L3, SOX17, CREB3L4, MYB, KAT7, SOX6, NFRKB, MEF2C, MUSK, SP110, DAPK3, RFX7, THAP7, RFX5, TXNIP, PREB, ZFP850, VPS25, ATF3, SHOX2, TWIST1, PRDM10, RPAP2, MED12L, HELZ2, ZFP740, RREB1, NFE2, ZFP873, PBX3, EAF2, SNF8, ZFP639, SMARCA1, ST18, ZZZ3, ZFAT, FUBP1, GTF2IRD1, MKX, NOL11, RBAK, ZFP871, RCOR2, DMRTC1A, EZH2, LIN54, TENM1, ZCCHC12, RARG, CSRNP3, CITED2, T…	1411	2279	18082	1.21459	0.997011	0.132021	0.131017		GOTERM_BP_DIRECT	GO:0008360~regulation of cell shape	8	0.00959843	0.0935137	EPS8, DLG1, WIPF1, EPB41L2, TPM1, EPB41L3, GAS2, VRK2	504	139	18082	2.06486	1	1	1
GOTERM_BP_DIRECT	GO:0007369~gastrulation	10	0.00427307	0.00141984	RIC8A, ACVR1, EOMES, SMAD2, SOX17, TRP53, RPS6, TCF3, ARID1A, TGFBR2	1411	36	18082	3.55973	0.998263	0.141132	0.140059		GOTERM_BP_DIRECT	GO:0005977~glycogen metabolic process	4	0.00479921	0.0937584	PPP1CC, GSK3B, PPP3R2, SLC37A4	504	39	18082	3.67969	1	1	1
GOTERM_BP_DIRECT	GO:0010629~negative regulation of gene expression	36	0.015383	0.0014979	CITED2, MAX, GBA, INPPL1, ZBTB20, KEAP1, CRHR2, NOCT, BAK1, GAS2L1, CD34, XDH, HAVCR2, CCR1, SMAD2, MEF2C, MUSK, NR1H2, IGF1, TERF2, SIRT1, NFKB1, PARP10, OLFM1, REST, NCOR1, CNOT7, TRP53, MYADM, CRH, PICK1, TCF4, TARDBP, FGFR3, FGFR1, EZH2	1411	265	18082	1.74091	0.998775	0.145655	0.144547		GOTERM_BP_DIRECT	GO:0034605~cellular response to heat	4	0.00479921	0.0937584	ARPP21, DHX9, MYOF, HTRA2	504	39	18082	3.67969	1	1	1
GOTERM_BP_DIRECT	GO:0098609~cell-cell adhesion	28	0.0119646	0.00160317	CAPG, ZC3HAV1, CNN3, GOLGA2, LDHA, CAPZB, COBLL1, HIST2H3C2, HIST1H3G, HIST1H3H, LRRFIP1, HIST1H3I, HIST1H3B, EMD, EPS15, MARK2, PAK4, SH3GLB2, STAT1, CKAP5, PPFIBP1, TMEM2, EIF5, FMNL2, EEF1D, TAGLN2, PKP3, EIF4G1	1411	189	18082	1.89852	0.999236	0.152574	0.151414		GOTERM_BP_DIRECT	GO:0042346~positive regulation of NF-kappaB import into nucleus	3	0.00359941	0.0967725	EDA, TLR7, PRKCQ	504	19	18082	5.66479	1	1	1
GOTERM_BP_DIRECT	GO:0042517~positive regulation of tyrosine phosphorylation of Stat3 protein	9	0.00384576	0.00165833	CSF1R, IL15, STAT3, IL31RA, OSM, IL6RA, IL6ST, FGFR3, CRLF1	1411	30	18082	3.84451	0.999403	0.153431	0.152264		GOTERM_CC_DIRECT	GO:0000800~lateral element	6	0.00719882	7.73839e-05	BLM, SYCP2, STAG3, SYCP1, RPA1, SYCP3	549	17	19662	12.6403	0.0317552	0.0287869	0.0284417
GOTERM_BP_DIRECT	GO:0032760~positive regulation of tumor necrosis factor production	13	0.00555499	0.00173349	SASH3, H2-T23, FCER1G, PTAFR, ZBTB20, TWIST1, CYBA, TLR9, CCL2, CD14, CCR5, TLR3, TLR2	1411	59	18082	2.82365	0.999574	0.153431	0.152264		GOTERM_CC_DIRECT	GO:0014069~postsynaptic density	19	0.0227963	0.000138066	MACF1, NTRK2, EPHA4, GSK3B, BCL11A, MINK1, SORBS2, CABP1, EPS8, MAPK10, DLG1, SYNGAP1, CALD1, PSD3, EPB41L3, ITGA8, EXOC4, DLGAP2, SHANK3	549	239	19662	2.84715	0.0559515	0.0287869	0.0284417
GOTERM_BP_DIRECT	GO:0010628~positive regulation of gene expression	49	0.020938	0.00174927	RARG, CSF1, CITED2, IKZF1, RBPJ, SOX17, CTSH, IKBKG, CCR5, CD34, MEN1, MEF2C, MUSK, SLC11A1, TCF12, PLAUR, NRG1, ANK3, ETV4, TERF2, IL1A, OLFM1, KAT6A, TLR9, CRH, ATF3, TLR3, CD44, TLR2, TWIST1, RBM4B, CRHR2, MAPK8, WNT11, SMAD2, WNT7B, NR1H2, STAT3, FN1, SNF8, NFKB1, TRP53, FUBP1, LCN2, CDK1, MKX, TCF3, VIM, FGFR2	1411	399	18082	1.57377	0.999603	0.153431	0.152264		GOTERM_CC_DIRECT	GO:0005654~nucleoplasm	80	0.0959843	0.000352079	DIDO1, GSK3B, SYCP2, ONECUT2, SYCP1, CELF1, HNRNPR, CCNC, DUSP18, LITAF, PRKAG3, MECOM, ZMIZ1, TRPS1, SAP130, PHACTR3, BBX, RNF111, MAGI1, MBNL1, SFMBT2, MKL1, ZBTB34, NAV2, SCAMP1, RUNX2, EPN2, GCFC2, PSPC1, PEX3, SUPT5, FAM193B, MAPKAPK5, PRKD2, ATF7, ZSCAN26, PPIG, SREK1, HNRNPH3, SGK1, FKBP6, KMT2D, BLM, PFKFB3, DHX9, TUBGCP2, CSTF2, RNF7, RCHY1, RNPC3, RNF4, GATA2, TAF1D, HRH1, MTA1, FAM71D,…	549	1935	19662	1.48069	0.13657	0.0468788	0.0463167
GOTERM_BP_DIRECT	GO:0038165~oncostatin-M-mediated signaling pathway	4	0.00170923	0.0017824	OSM, LIFR, IL6ST, OSMR	1411	4	18082	12.815	0.999658	0.153431	0.152264		GOTERM_CC_DIRECT	GO:0005737~cytoplasm	223	0.267556	0.000449677	TDRKH, AHCYL2, WIPF1, RGSL1, PITPNA, HNRNPR, GCC2, ENO3, RCBTB1, BACH2, CCAR1, EPS8, LIPE, SYNGAP1, HENMT1, ZMIZ1, CDK5RAP1, BBX, SCAPER, RNF111, AI314180, PKNOX2, EPHA4, MBNL1, DLEC1, RUNX2, ZSCAN26, PRKD2, PRKCQ, TLN2, MACF1, TBCEL, DHX9, PDE1A, WNK4, PRDM11, SAMSN1, PPP4C, TTPA, EPB41L2, MYO6, DND1, EPB41L3, PCK1, DNAH17, ARPP21, BCL11A, PDE2A, INCA1, MICAL3, NFATC2, ICK, CYLD, MSRA, FAM111A, …	549	6631	19662	1.20443	0.171018	0.0468788	0.0463167
GOTERM_BP_DIRECT	GO:0007169~transmembrane receptor protein tyrosine kinase signaling pathway	18	0.00769152	0.00178368	LYN, SHC4, CSF1R, EPHA7, PILRB2, CSF1, BDNF, TNK2, MATK, GFRA1, PILRA, FGR, ZAP70, HCK, TEC, LCP2, JAK3, DDR2	1411	100	18082	2.3067	0.99966	0.153431	0.152264		GOTERM_CC_DIRECT	GO:0005634~nucleus	203	0.24356	0.00088494	HNRNPR, CCNC, RCBTB1, BACH2, LIPE, ZMIZ1, SAP130, BBX, SCAPER, RNF111, AI314180, PKNOX2, CHID1, MBNL1, SFMBT2, EBF2, ZFP618, RUNX2, XLR3B, XLR3A, ZSCAN26, PRKD2, PRKCQ, PIF1, ANAPC13, DHX9, PDE1A, CSTF2, DCUN1D4, GATA2, RNPC3, RPAP1, PRDM11, SAMSN1, CYB5R2, PGBD1, PPP4C, EPB41L2, MYO6, DND1, MIER1, DPH6, ZFP184, ZSCAN18, CDK19, BCL11A, SETDB2, PDE2A, INCA1, KNOP1, MICAL3, NFATC2, ICK, HNRNPM, MSR…	549	6019	19662	1.20789	0.308701	0.0636563	0.0628931
GOTERM_BP_DIRECT	GO:0030889~negative regulation of B cell proliferation	7	0.00299115	0.00182081	LYN, TNFRSF13B, CDKN2A, CD300A, INPP5D, CASP3, FCGR2B	1411	18	18082	4.98362	0.999712	0.15367	0.152502		GOTERM_CC_DIRECT	GO:0005874~microtubule	21	0.0251959	0.000915918	DNAH3, MACF1, DYNC1I2, GSK3B, DNAH17, ODF2, STAU2, TUBGCP2, HDAC6, TTLL6, CYLD, DLG1, MTA1, SYNJ1, KATNA1, KIF5A, CEP170, KIF1B, ROR2, KIF1A, MAPRE2	549	327	19662	2.29999	0.317582	0.0636563	0.0628931
GOTERM_BP_DIRECT	GO:0043983~histone H4-K12 acetylation	5	0.00213653	0.00199601	ING4, KAT2A, JADE1, KAT7, JADE2	1411	8	18082	8.00939	0.999869	0.16233	0.161096		GOTERM_CC_DIRECT	GO:0000802~transverse filament	3	0.00359941	0.00228318	STAG3, SYCP1, SYCP3	549	3	19662	35.8142	0.614484	0.127656	0.126125
GOTERM_BP_DIRECT	GO:0001878~response to yeast	5	0.00213653	0.00199601	CD86, NCF1, PTX3, MPO, ELANE	1411	8	18082	8.00939	0.999869	0.16233	0.161096		GOTERM_CC_DIRECT	GO:0001673~male germ cell nucleus	5	0.00599902	0.00244903	BLM, STAG3, SYCP1, RPA1, SYCP3	549	21	19662	8.52719	0.640305	0.127656	0.126125
GOTERM_BP_DIRECT	GO:0071346~cellular response to interferon-gamma	14	0.00598229	0.0020481	CCL12, GBP7, H2-Q7, DAPK3, ACOD1, CCL9, CCL7, CCL6, CCL2, GAPDH, CCL17, TLR3, SLC26A6, GBP3	1411	68	18082	2.63839	0.999896	0.163592	0.162349		GOTERM_CC_DIRECT	GO:0001726~ruffle	9	0.0107982	0.00504223	CYTH3, WIPF1, MYO6, ARHGAP1, EPS8L2, NF2, FRMD4B, TLN2, SAMSN1	549	95	19662	3.39292	0.878511	0.233623	0.230822
GOTERM_BP_DIRECT	GO:0045576~mast cell activation	6	0.00256384	0.00216582	FCGR3, FCER1G, RHOH, LCP2, CD48, FCGR2B	1411	13	18082	5.91463	0.999939	0.167029	0.16576		GOTERM_CC_DIRECT	GO:0005783~endoplasmic reticulum	53	0.0635896	0.00746056	DPAGT1, AHCYL2, NRROS, PIGN, FKBP14, CYP3A13, ARHGAP5, CYP2C39, HHAT, SMPD4, JPH3, PAPOLB, CALR4, AI314180, SLC36A1, EPHA4, PDIA2, RNF43, ST6GAL1, FBXW7, TMC6, VRK2, P3H3, MMEL1, ASPH, PEX3, CLDN8, ITGA8, CHIL1, TLR7, SGK1, LDAH, SGMS1, KLHL14, STAU2, RASGRP1, GLRA1, PORCN, AGMO, CEPT1, SEC11A, B3GALNT2, HSD3B7, SRD5A1, PDE2A, CYP3A25, TDRD6, DNAJC14, DLG1, VMA21, LRIT3, REEP6, KCNK2	549	1323	19662	1.43473	0.955963	0.311105	0.307375
GOTERM_BP_DIRECT	GO:0002523~leukocyte migration involved in inflammatory response	6	0.00256384	0.00216582	ITGAM, ITGB2, CCL2, CCR6, S100A8, ELANE	1411	13	18082	5.91463	0.999939	0.167029	0.16576		GOTERM_CC_DIRECT	GO:0000795~synaptonemal complex	5	0.00599902	0.0103405	SYCP2, STAG3, SYCP1, SYCP3, FKBP6	549	31	19662	5.77649	0.986891	0.392	0.387299
GOTERM_BP_DIRECT	GO:0008053~mitochondrial fusion	7	0.00299115	0.00248732	FIS1, CHCHD3, MFN2, BAX, BAK1, BCL2A1D, BCL2A1B	1411	19	18082	4.72132	0.999985	0.188572	0.187139		GOTERM_CC_DIRECT	GO:0005856~cytoskeleton	45	0.0539911	0.0125527	DNAH3, MACF1, DIDO1, DYNC1I2, TBCEL, MAPK1IP1, WIPF1, TUBGCP2, HTRA2, LDB3, UACA, LMOD2, RPGR, SNTG2, MTA1, PDLIM2, PPP4C, KATNA1, EPB41L2, EPB41L3, CEP250, 1110017D15RIK, CEP170, KIF1B, KIF1A, PLEKHH1, AI314180, DNAH17, ERCC6L2, ODF2, PDE4D, TPM1, NEK7, MICAL3, SORBS2, FRMD4B, ICK, CYLD, TTLL6, FRMD5, GAS2, TLN2, NF2, MAPRE2, PLEC	549	1113	19662	1.44801	0.994844	0.436207	0.430976
GOTERM_BP_DIRECT	GO:2000134~negative regulation of G1/S transition of mitotic cell cycle	9	0.00384576	0.00259205	ZFP655, CDKN2B, GPNMB, CTDSP2, JADE1, CTDSPL, FBXO7, SLFN9, EZH2	1411	32	18082	3.60423	0.999991	0.19007	0.188625		GOTERM_CC_DIRECT	GO:0043005~neuron projection	21	0.0251959	0.0145921	AHCYL2, KLHL14, AK1, LIMK1, CACNA1B, NAP1L1, HDAC6, EPS8, MAPK10, SYNPR, GLRA1, DLG1, SYNJ1, KIF5A, EXOC4, KIF1B, NF2, KIF1A, SGK1, KCNK2, SHANK3	549	420	19662	1.79071	0.997823	0.468071	0.462459
GOTERM_BP_DIRECT	GO:0032776~DNA methylation on cytosine	9	0.00384576	0.00259205	HIST1H3F, HIST1H3G, HIST2H3C2, HIST1H3H, HIST1H4J, HIST1H3I, HIST1H3B, HIST1H3C, HIST1H4F	1411	32	18082	3.60423	0.999991	0.19007	0.188625		GOTERM_CC_DIRECT	GO:0048471~perinuclear region of cytoplasm	30	0.0359941	0.0197916	GSK3B, STX16, AK1, ARHGAP1, ICA1, MOSPD1, LDB3, BICD1, UACA, HDAC6, CCAR1, SLK, MYO6, KIF5A, CEP250, 1110017D15RIK, TRPC7, FBXW7, SRD5A1, ANXA4, PDE2A, LIMK1, SORBS2, MEIS2, CYLD, DLG1, MRVI1, NF2, SGK1, PLEC	549	692	19662	1.55264	0.99976	0.589506	0.582437
GOTERM_BP_DIRECT	GO:0043065~positive regulation of apoptotic process	42	0.0179469	0.00265584	RARG, CSRNP3, PTGS2, CASP9, ING4, MAPK8, WNT11, CASP12, C6, AIFM1, INPP5D, CASP3, ANKRD1, CYP1B1, TSPO, APBB1, BCL2A1D, SUDS3, BAK1, BCL2A1B, MEN1, NGFR, EPHA7, BDNF, CDKN2A, SP110, RPS6, DAPK3, PLA2G4A, SIRT1, ZFP819, MLLT11, REST, GAL, ERCC3, TRP53, KCNMA1, TXNIP, ACIN1, BAX, TLR3, BCL2L1	1411	335	18082	1.60666	0.999993	0.191606	0.19015		GOTERM_CC_DIRECT	GO:0005789~endoplasmic reticulum membrane	30	0.0359941	0.0269172	DPAGT1, EDA, NRROS, KLHL14, PIGN, FKBP14, CYP3A13, RASGRP1, CYP2C39, HHAT, PORCN, SMPD4, JPH3, AGMO, CEPT1, SEC11A, RNF43, HSD3B7, SRD5A1, CYP3A25, TMC6, DNAJC14, VRK2, DLG1, VMA21, LRIT3, TLR7, REEP6, SGK1, FKBP6	549	710	19662	1.51328	0.999989	0.735842	0.727019
GOTERM_BP_DIRECT	GO:0043966~histone H3 acetylation	11	0.00470037	0.00289898	ING4, KAT2A, SPI1, BRPF1, SUPT3, KAT6A, JADE1, KAT7, JADE2, TCF3, MAP3K7	1411	47	18082	2.99926	0.999998	0.203927	0.202377		GOTERM_CC_DIRECT	GO:0016607~nuclear speck	12	0.0143976	0.0291887	PPP1CC, EIF4ENIF1, MYOCD, MECOM, RSRC1, PSPC1, ZMIZ1, EP400, TRIM69, PPIG, CDK12, RCHY1	549	205	19662	2.09644	0.999996	0.735842	0.727019
GOTERM_BP_DIRECT	GO:0032496~response to lipopolysaccharide	28	0.0119646	0.00292509	CEBPB, SPARC, EPO, PTAFR, C5AR1, MGST2, PTGS2, CXCL13, MPO, ALAD, CASP9, NOCT, PLCG2, ACP5, ELANE, IL12RB2, NGFR, STAT1, SLC11A1, ACOD1, TNFRSF1B, DCN, REN1, CXCL10, CD6, TCF3, S100A8, TLR2	1411	197	18082	1.82142	0.999998	0.203927	0.202377		GOTERM_CC_DIRECT	GO:0030054~cell junction	30	0.0359941	0.0299983	ICA1, WNK4, GJE1, TMEM47, EPS8, SYNPR, GLRA1, SYNGAP1, MARVELD2, EPB41L2, PSD3, EPB41L3, VWC2L, DLGAP2, MAGI1, EPHA4, MINK1, SORBS2, GLRA4, SCAMP1, TMEM230, TJAP1, CEACAM2, DLG1, CLDN8, TLN2, SHANK3, DSC2, ADGRL3, PLEC	549	718	19662	1.49642	0.999997	0.735842	0.727019
GOTERM_BP_DIRECT	GO:0034341~response to interferon-gamma	8	0.00341845	0.003034	CD86, IFITM3, BST2, TGTP2, IFITM1, A230050P20RIK, SLC11A1, IRGM2	1411	26	18082	3.94308	0.999999	0.203927	0.202377		GOTERM_CC_DIRECT	GO:0005802~trans-Golgi network	10	0.011998	0.0405945	CHID1, SMPD4, STX16, PIFO, GCC2, ATP2C1, SCAMP1, BICD1, TMEM230, TJAP1	549	164	19662	2.18379	1	0.94044	0.929163
GOTERM_BP_DIRECT	GO:0050729~positive regulation of inflammatory response	13	0.00555499	0.00309669	CCL12, PLA2G4A, CCL9, CCL7, CCL6, ADORA3, TLR9, CCL2, CCR5, TLR3, S100A8, GPSM3, TLR2	1411	63	18082	2.64437	0.999999	0.203927	0.202377		GOTERM_CC_DIRECT	GO:0042995~cell projection	29	0.0347943	0.0429415	DNAH3, TTC26, MACF1, WIPF1, DOCK7, LDB3, SAMSN1, HDAC6, RPGR, EPS8, GLRA1, MYO6, CEP250, MAGI1, EPHA4, DNAH17, ODF2, MINK1, SORBS2, GLRA4, ICK, CYLD, TTLL6, STRC, LRIT3, ANKS6, NF2, SHANK3, ADGRL3	549	712	19662	1.45872	1	0.942453	0.931153
GOTERM_BP_DIRECT	GO:0035556~intracellular signal transduction	48	0.0205107	0.00310362	SHC4, BRSK2, CAB39, SHC1, ARAF, HSPB1, RASGRP4, ASB15, SOCS2, SOCS3, RASSF1, NUAK2, INPP5D, CASP3, RASSF5, MCF2L, RPS6KA1, TLK2, PLCG2, JAK3, SH2B3, MARK2, TNS1, LYN, SMAD2, MCF2, DAPK3, ECEL1, VAV1, DCLK1, MAPK13, LAT2, ZAP70, SNRK, DNMBP, TEC, DGKQ, PPP1R1B, PICK1, LCP2, PLCH1, TNIK, SIK2, DEPDC5, ASB2, ASB3, RAPGEF3, RAPGEF4	1411	400	18082	1.5378	0.999999	0.203927	0.202377		GOTERM_CC_DIRECT	GO:0030286~dynein complex	4	0.00479921	0.0543716	DNAH3, DYNC1I2, DNAH17, HDAC6	549	31	19662	4.62119	1	1	0.990385
GOTERM_BP_DIRECT	GO:0006335~DNA replication-dependent nucleosome assembly	9	0.00384576	0.00319134	HIST1H3F, HIST1H3G, HIST2H3C2, HIST1H3H, HIST1H4J, HIST1H3I, HIST1H3B, HIST1H3C, HIST1H4F	1411	33	18082	3.49501	0.999999	0.203927	0.202377		GOTERM_CC_DIRECT	GO:0030424~axon	17	0.0203967	0.0561403	ROBO3, NTRK2, EPHA4, GSK3B, STAU2, DOCK7, PDE2A, MINK1, HDAC6, IMPA1, KATNA1, MYO6, KIF5A, KIF1A, KCNK2, SCN1A, ADGRL3	549	370	19662	1.64552	1	1	0.990385
GOTERM_BP_DIRECT	GO:0019731~antibacterial humoral response	9	0.00384576	0.00319134	HIST1H2BN, H2-T23, HIST1H2BJ, HIST1H2BL, HIST1H2BK, HIST1H2BE, HIST1H2BG, FAU, B2M	1411	33	18082	3.49501	0.999999	0.203927	0.202377		GOTERM_CC_DIRECT	GO:0030425~dendrite	21	0.0251959	0.058257	NTRK2, EPHA4, GSK3B, NEGR1, STAU2, PDE2A, MINK1, ICA1, CACNA1B, SORBS2, HNRNPR, GLRA4, HDAC6, NAP1L4, NELL2, GLRA1, OLFR239, CALD1, LRIT3, ROR2, DLGAP2	549	490	19662	1.53489	1	1	0.990385
GOTERM_BP_DIRECT	GO:0045815~positive regulation of gene expression, epigenetic	9	0.00384576	0.00319134	HIST1H3F, HIST1H3G, HIST2H3C2, HIST1H3H, HIST1H4J, HIST1H3I, HIST1H3B, HIST1H3C, HIST1H4F	1411	33	18082	3.49501	0.999999	0.203927	0.202377		GOTERM_CC_DIRECT	GO:0043204~perikaryon	9	0.0107982	0.0592119	NELL2, MAPK10, NTRK2, EPHA4, GLRA1, LRIT3, ITGA8, GLRA4, HDAC6	549	150	19662	2.14885	1	1	0.990385
GOTERM_BP_DIRECT	GO:0044406~adhesion of symbiont to host	5	0.00213653	0.00337176	SCARB1, GBP7, NECTIN2, ICAM1, GBP3	1411	9	18082	7.11946	1	0.208997	0.207409		GOTERM_CC_DIRECT	GO:0005912~adherens junction	5	0.00599902	0.0668716	TMEM47, MAGI1, CEACAM2, PIANP, NF2	549	55	19662	3.25584	1	1	0.990385
GOTERM_BP_DIRECT	GO:0035456~response to interferon-beta	5	0.00213653	0.00337176	IFITM3, BST2, IFITM1, STAT1, XAF1	1411	9	18082	7.11946	1	0.208997	0.207409		GOTERM_CC_DIRECT	GO:0032587~ruffle membrane	6	0.00719882	0.0695399	EPS8, MACF1, KANK1, MYO6, TPM1, EPS8L2	549	79	19662	2.72007	1	1	0.990385
GOTERM_BP_DIRECT	GO:0050766~positive regulation of phagocytosis	11	0.00470037	0.00341087	FCGR1, C3, FCGR3, FCER1G, SLC11A1, SIRPA, CYBA, PTX3, DOCK2, FCGR2B, RAP1GAP	1411	48	18082	2.93678	1	0.208997	0.207409		GOTERM_CC_DIRECT	GO:0045202~synapse	21	0.0251959	0.0741808	EPHA4, MINK1, ICA1, GLRA4, SCAMP1, TMEM230, EPS8, SYNPR, GLRA1, DLG1, SYNGAP1, CHN2, MYO6, MADD, PSD3, VWC2L, EXOC4, NF2, TLN2, DLGAP2, SHANK3	549	505	19662	1.4893	1	1	0.990385
GOTERM_BP_DIRECT	GO:0008283~cell proliferation	30	0.0128192	0.00373443	YAP1, NAA60, CSF1R, USPL1, KDM1A, CSF1, NCF1, CITED2, BRAT1, SRA1, FURIN, RASGRP4, UBE2L3, LIPG, POC1B, BAK1, CD34, SPHK2, HGF, ENTPD5, STAT3, IGF1, TNFRSF1B, KAT2A, CDK1, BAX, MDM4, TGFBI, RPL29, BCL2L1	1411	220	18082	1.7475	1	0.222935	0.221241		GOTERM_CC_DIRECT	GO:0043234~protein complex	25	0.0299951	0.0746173	GSK3B, PXK, SLC7A15, CACNA1B, GATA2, HDAC6, YWHAQ, MYO6, CEP250, EPS8L2, CIC, RILP, RNF111, LMO2, MBD2, TPM1, VRK2, USP28, RUNX2, SYNJ1, PEX3, ID2, EXOC4, MAPKAPK5, NF2	549	628	19662	1.42572	1	1	0.990385
GOTERM_BP_DIRECT	GO:0007050~cell cycle arrest	15	0.0064096	0.00373802	CDKN2D, CDKN2B, CDKN2C, CDKN2A, ILK, PML, ING4, RASSF1, IRF1, TRP53, PMP22, APBB1, GAS2L1, MEN1, CDKN3	1411	81	18082	2.37315	1	0.222935	0.221241		GOTERM_CC_DIRECT	GO:0000118~histone deacetylase complex	4	0.00479921	0.0781187	MECOM, MBD2, HDAC6, PHF21A	549	36	19662	3.97936	1	1	0.990385
GOTERM_BP_DIRECT	GO:0042590~antigen processing and presentation of exogenous peptide antigen via MHC class I	4	0.00170923	0.00419698	FCGR1, FCGR3, FCER1G, H2-K1	1411	5	18082	10.252	1	0.240681	0.238851		GOTERM_CC_DIRECT	GO:0019898~extrinsic component of membrane	6	0.00719882	0.088743	FRMD5, EPB41L2, VPS13D, EPB41L3, MITD1, NF2	549	85	19662	2.52806	1	1	0.990385
GOTERM_BP_DIRECT	GO:0034123~positive regulation of toll-like receptor signaling pathway	4	0.00170923	0.00419698	TLR9, PIK3AP1, TLR3, TLR2	1411	5	18082	10.252	1	0.240681	0.238851		GOTERM_CC_DIRECT	GO:0043198~dendritic shaft	5	0.00599902	0.090133	GSK3B, SYNGAP1, STAU2, EXOC4, CACNA1B	549	61	19662	2.93559	1	1	0.990385
GOTERM_BP_DIRECT	GO:0098869~cellular oxidant detoxification	4	0.00170923	0.00419698	HBA-A2, HBB-BT, HBA-A1, HBB-BS	1411	5	18082	10.252	1	0.240681	0.238851		GOTERM_CC_DIRECT	GO:0005887~integral component of plasma membrane	40	0.0479921	0.0960118	EDA, SGMS1, GPR87, SLC7A15, SLC6A20B, ATP2C1, SLC7A2, GLRA1, HRH1, VSIG2, SLCO1B2, GPR171, SLC16A7, OLFR461, SLC26A10, GGT1, GPC6, MPZL1, TRPC7, EPHA4, NTRK2, RNF43, TMEM150B, SLC6A19, P2RY10, ABCC2, GPR35, P2RY14, MRGPRA9, GLRA4, KCNK18, TSPAN14, OLFR239, PEX3, TLR7, ROR2, RHCG, KCNK2, ADGRL3, GPR19	549	1126	19662	1.27226	1	1	0.990385
GOTERM_BP_DIRECT	GO:0002227~innate immune response in mucosa	7	0.00299115	0.00434739	HIST1H2BN, HIST1H2BJ, HIST1H2BL, HIST1H2BK, HIST1H2BE, HIST1H2BG, FAU	1411	21	18082	4.27167	1	0.244676	0.242816		GOTERM_CC_DIRECT	GO:0000145~exocyst	3	0.00359941	0.0970932	EXOC4, TNFAIP2, EXOC1	549	19	19662	5.65487	1	1	0.990385
GOTERM_BP_DIRECT	GO:0032481~positive regulation of type I interferon production	6	0.00256384	0.00443075	IRF1, PLCG2, CD14, ZC3HAV1, TMEM173, TLR3	1411	15	18082	5.12601	1	0.244676	0.242816		GOTERM_CC_DIRECT	GO:0030016~myofibril	4	0.00479921	0.0998181	ABLIM2, SCO1, TPM1, LMOD2	549	40	19662	3.58142	1	1	0.990385
GOTERM_BP_DIRECT	GO:2000249~regulation of actin cytoskeleton reorganization	6	0.00256384	0.00443075	CSF1R, GMFG, DAPK3, F11R, RHOD, RAPGEF3	1411	15	18082	5.12601	1	0.244676	0.242816		GOTERM_MF_DIRECT	GO:0008270~zinc ion binding	58	0.0695886	1.86882e-06	DIDO1, LRSAM1, ZCCHC11, KDM1B, FHL1, LDB3, PTER, ZMIZ1, ZFP385B, TRPS1, TRIM69, SCAPER, RNF111, ADAMTS7, RNF43, USP49, ZGRF1, APOBEC4, LMO2, MMEL1, TRAF3, L3MBTL4, SHANK3, USP13, KMT2D, RNF7, RCHY1, RNF4, GATA2, RASGRP1, PHF21A, ADAMTS10, HDAC6, ADAMTS16, GLRA1, MTA1, PDLIM2, ABLIM2, ERI2, VPS8, RFFL, CPA4, ZFP957, PCGF2, SETDB2, LIMK1, ADAM33, MICAL3, ESRRG, ZFHX4, ADAT3, BC026585, CNOT4, CYLD, …	485	1075	17446	1.94077	0.00119346	0.00119418	0.00119418
GOTERM_BP_DIRECT	GO:0006687~glycosphingolipid metabolic process	5	0.00213653	0.00527484	HEXB, PSAP, CREM, BAX, ST6GALNAC6	1411	10	18082	6.40751	1	0.287736	0.285549		GOTERM_MF_DIRECT	GO:0046872~metal ion binding	132	0.158374	1.30995e-05	ZFP568, KDM1B, ZFP967, CYP3A13, ENO3, HDDC3, PPP1CC, HENMT1, ZMIZ1, PHYHD1, CDK5RAP1, PAPOLB, NUDT13, RNF111, ZFP457, RNF43, MBNL1, HGD, LMO2, EBF2, ZBTB34, ZFP618, P3H3, MAT1A, FOXP3, NAIP2, SCO1, MASP2, PRKCQ, ZSCAN26, PRKD2, ATF7, ROR2, DSC2, KMT2D, MACF1, PDE1A, CACNA1B, CABP1, GATA2, RLF, RASGRP1, PHF21A, ADAMTS10, ADAMTS16, PPP4C, PPP3R2, STK36, AMDHD2, ERI2, VPS8, ZFP184, SMYD3, PCK1, ZFP9…	485	3355	17446	1.41526	0.00833568	0.00418528	0.00418528
GOTERM_BP_DIRECT	GO:0006468~protein phosphorylation	63	0.0269203	0.00579319	SCYL3, CCNT1, ARAF, ILK, PIK3CG, CAMKV, STK16, RPS6KA1, CFL1, TLK2, CDK20, SPEG, MAP3K7, JAK3, ACVR1, EPHA7, MUSK, DAPK3, MATK, DYRK1A, PASK, TGFBR2, FGR, HCK, ZAP70, PICK1, TNIK, SIK2, HCST, DDR2, CAMK2B, CSF1R, BRSK2, AURKA, MAPK8, WNT11, NUAK2, GRK6, MAPK6, MARK2, PAK4, LYN, SMAD2, MLKL, TNK2, LIMK2, CDC7, DCLK1, MAPK13, CDK8, SNRK, TEC, ERCC3, FES, TAOK1, CDK2, TAOK2, AAK1, CDK1, CAMK1, FGFR3…	1411	576	18082	1.40164	1	0.308488	0.306143		GOTERM_MF_DIRECT	GO:0003779~actin binding	23	0.0275955	0.000202651	MACF1, PXK, WIPF1, TPM1, MKL1, MICAL3, HDAC6, LMOD2, EPS8, CEACAM2, SNTG2, DIAPH2, ABLIM2, CALD1, EPB41L2, MYO6, EPB41L3, PHACTR3, EPS8L2, NF2, TLN2, SHANK3, PLEC	485	338	17446	2.44774	0.121471	0.0431646	0.0431646
GOTERM_BP_DIRECT	GO:0045893~positive regulation of transcription, DNA-templated	63	0.0269203	0.00579319	SPI1, CITED2, EPO, TGFB1I1, ILK, IKZF1, RBPJ, SOX17, RPS6KA1, MYB, CAPN3, SOX6, MEN1, ACVR1, EOMES, MEF2C, ANKRD49, TCF12, TFE3, ARNT, ARID1A, ETV4, PIAS2, MDFIC, TAL1, TBL1XR1, IRF1, KAT6A, CREB5, HDAC4, CEBPA, CEBPB, ARNTL2, WNT11, DEAF1, APBB1, SMAD2, NFE2, ZBTB17, BRPF1, NFYA, CDKN2A, USP21, STAT1, CNBP, NR1H2, STAT3, EAF2, IGF1, SMARCA1, USF2, TBX3, NFKB1, COL1A1, MLLT11, REST, NFIA, TRP53, …	1411	576	18082	1.40164	1	0.308488	0.306143		GOTERM_MF_DIRECT	GO:0045028~G-protein coupled purinergic nucleotide receptor activity	5	0.00599902	0.000342736	P2RY10, P2RY4, P2RY14, GPR87, GPR171	485	13	17446	13.8351	0.196715	0.0547521	0.0547521
GOTERM_BP_DIRECT	GO:0010759~positive regulation of macrophage chemotaxis	6	0.00256384	0.0060359	CSF1, RARRES2, C5AR1, C3AR1, CCL2, CMKLR1	1411	16	18082	4.80563	1	0.317631	0.315216		GOTERM_MF_DIRECT	GO:0005200~structural constituent of cytoskeleton	8	0.00959843	0.00587072	FRMD5, TUBGCP2, ODF2, EPB41L2, TPM1, EPB41L3, TLN2, PLEC	485	78	17446	3.68935	0.976773	0.750278	0.750278
GOTERM_BP_DIRECT	GO:0006898~receptor-mediated endocytosis	12	0.00512768	0.006126	FCGR1, IFITM3, CLN3, MSR1, CD300A, HYOU1, APOE, CD14, FCGR2B, SIGLECH, DNM1, TGFBR2	1411	60	18082	2.563	1	0.318623	0.316201		GOTERM_MF_DIRECT	GO:0016740~transferase activity	57	0.0683888	0.00959318	DPAGT1, GSK3B, ZCCHC11, PIGN, SETD7, UBE2D2B, HHAT, SLK, HENMT1, GYG, NDST3, REV3L, CDK5RAP1, UPP2, PAPOLB, GGT1, EPHA4, ST6GAL1, MINK1, NSUN6, VRK2, MAT1A, PARP8, SGK3, MAPKAPK5, PRKD2, PRKCQ, ROR2, SGK1, KMT2D, SGMS1, AK1, WNK4, METTL21A, RPAP1, PRDM11, CAMKK1, GRK1, PORCN, STK36, CEPT1, SMYD3, PAK3, MAP4K3, B3GALNT2, NTRK2, GALNT5, CDK19, POLN, SETDB2, LIMK1, NEK7, TRMT1, MAPK10, ICK, NAT1, CD…	485	1472	17446	1.3929	0.997887	0.889413	0.889413
GOTERM_BP_DIRECT	GO:0006909~phagocytosis	11	0.00470037	0.0062143	HCK, SLC11A1, ITGB2, PECAM1, PLD4, CDC7, CD302, PIP5K1C, VAV1, ELANE, GULP1	1411	52	18082	2.71087	1	0.319501	0.317072		GOTERM_MF_DIRECT	GO:0005524~ATP binding	58	0.0695886	0.0101698	GSK3B, PRKAG3, UBE2D2B, SLK, NARS2, KIF5A, KIF1B, KIF1A, PAPOLB, MAGI1, EPHA4, ABCC2, MINK1, VRK2, MAT1A, DDX50, RENBP, RUNX2, NAIP2, SGK3, MAPKAPK5, PRKD2, PRKCQ, ROR2, SGK1, ATP6V1B1, DNAH3, PIF1, PXK, BLM, PFKFB3, DHX9, AK1, WNK4, CACNA1B, ATP2C1, CAMKK1, GRK1, P2RY4, STK36, KATNA1, MYO6, EP400, DPH6, PAK3, MAP4K3, DDX39, NTRK2, CDK19, DNAH17, ERCC6L2, LIMK1, NEK7, MAPK10, ICK, TTLL6, SLFNL1, …	485	1507	17446	1.38442	0.998544	0.889413	0.889413
GOTERM_BP_DIRECT	GO:0007010~cytoskeleton organization	17	0.00726421	0.0065864	SVIL, CCL12, LSP1, TSPAN32, FMNL3, HCK, FMNL1, FMNL2, ZMYM3, CCL7, CAPZB, CFL1, CCL2, SIRPA, TNIK, DOCK2, NECTIN2	1411	104	18082	2.09476	1	0.334784	0.332239		GOTERM_MF_DIRECT	GO:0002039~p53 binding	7	0.00839862	0.012979	GSK3B, BLM, ZFP385B, SETD7, MAPKAPK5, RCHY1, RFFL	485	70	17446	3.59711	0.999763	0.889413	0.889413
GOTERM_BP_DIRECT	GO:0032733~positive regulation of interleukin-10 production	7	0.00299115	0.0070712	SASH3, CD83, FCER1G, HGF, TLR9, CD34, TLR2	1411	23	18082	3.90022	1	0.347181	0.344542		GOTERM_MF_DIRECT	GO:0004672~protein kinase activity	25	0.0299951	0.0136005	GSK3B, PXK, WNK4, CAMKK1, GRK1, SLK, STK36, PAK3, MAP4K3, EPHA4, NTRK2, CDK19, MINK1, LIMK1, NEK7, VRK2, ICK, MAPK10, SGK3, PRKCQ, MAPKAPK5, PRKD2, ROR2, CDK12, SGK1	485	531	17446	1.69356	0.999842	0.889413	0.889413
GOTERM_BP_DIRECT	GO:0030036~actin cytoskeleton organization	21	0.00897344	0.00709734	SHC1, EPB41, SHROOM3, SPTA1, ENAH, FMNL3, CLN3, FMNL1, FMNL2, NUAK2, DAAM1, CAPZB, TAOK2, TRIP10, RAC2, FSCN2, DOCK2, PDLIM4, RAN, PAFAH1B1, GRID2IP	1411	142	18082	1.89518	1	0.347181	0.344542		GOTERM_MF_DIRECT	GO:0015171~amino acid transmembrane transporter activity	5	0.00599902	0.0140467	PEX3, SLC7A15, SLC38A10, SLC38A8, SLC7A2	485	34	17446	5.28987	0.999881	0.889413	0.889413
GOTERM_BP_DIRECT	GO:0002479~antigen processing and presentation of exogenous peptide antigen via MHC class I, TAP-dependent	8	0.00341845	0.00714077	H2-T23, H2-Q7, H2-K1, B2M, PSMB8, PSMB10, H2-D1, PSMB9	1411	30	18082	3.41734	1	0.347181	0.344542		GOTERM_MF_DIRECT	GO:0005515~protein binding	135	0.161973	0.0160749	TDRKH, ZFP568, NRROS, GCC2, BACH2, CCAR1, EPS8, PPP1CC, MTBP, EIF4ENIF1, LIPE, CCND3, SLK, SYNGAP1, KIF5A, SAP130, PAPOLB, RNF111, MAGI1, EPHA4, SLC6A19, FBXW7, LMO2, EBF2, FRMD4B, KCNK18, SCAMP1, FOXP3, LZTFL1, RUNX2, PSPC1, CLDN8, MAPKAPK5, MASP2, PRKCQ, ROR2, KMT2D, MACF1, PIF1, BLM, BEAN1, CUL5, KLHL14, DHX9, CACNA1B, CABP1, GATA2, PORCN, PPP4C, STK36, EPB41L2, MYO6, DND1, EP400, SMYD3, DNAH1…	485	4092	17446	1.18673	0.999968	0.889413	0.889413
GOTERM_BP_DIRECT	GO:0007569~cell aging	8	0.00341845	0.00714077	CDKN2A, CITED2, TRP53, CDK1, ILK, PML, TBX3, ICAM1	1411	30	18082	3.41734	1	0.347181	0.344542		GOTERM_MF_DIRECT	GO:0004674~protein serine/threonine kinase activity	21	0.0251959	0.0167026	GSK3B, CDK19, MINK1, LIMK1, NEK7, WNK4, VRK2, CAMKK1, GRK1, MAPK10, ICK, SLK, STK36, SGK3, PRKD2, PRKCQ, MAPKAPK5, CDK12, SGK1, PAK3, MAP4K3	485	428	17446	1.76494	0.999979	0.889413	0.889413
GOTERM_BP_DIRECT	GO:0001503~ossification	16	0.00683691	0.00724673	IFITM1, SPARC, CSF1, IGF2, TWIST1, CLEC3B, SBNO2, MAPK8, IBSP, MGP, TMEM119, TNFSF11, RPL38, GPM6B, MEN1, DDR2	1411	96	18082	2.13584	1	0.348544	0.345895		GOTERM_MF_DIRECT	GO:0036459~thiol-dependent ubiquitinyl hydrolase activity	7	0.00839862	0.0199923	USP13, CYLD, USP37, USP49, OTUD6A, USP28, USP29	485	77	17446	3.2701	0.999998	0.926333	0.926333
GOTERM_BP_DIRECT	GO:0000082~G1/S transition of mitotic cell cycle	12	0.00512768	0.00788013	CAMK2B, ACVR1, CDKN2D, CDKN2C, CDKN2A, CDK2, MYB, RPS6, EIF4EBP1, RCC1, CACUL1, CDKN3	1411	62	18082	2.48033	1	0.364667	0.361895		GOTERM_MF_DIRECT	GO:0016787~hydrolase activity	57	0.0683888	0.0202953	USP37, AHCYL2, TREH, PRSS27, DUSP18, HDDC3, PCSK4, SENP7, LIPE, SMPD4, PTER, IMPA1, NDST3, PRSS8, GGT1, NUDT13, ADAMTS7, USP49, APOBEC4, PDE4D, IRGC1, MMEL1, DDX50, MASP2, DNASE1L2, LDAH, USP13, PIF1, BLM, DHX9, PDE1A, PRSS48, HTRA2, GDPD4, ATP2C1, ADAMTS10, HDAC6, UNG, ADAMTS16, PPP4C, AMDHD2, ERI2, KATNA1, EP400, RPP14, SEC11A, CPA4, DDX39, PDE6H, ERCC6L2, PDE2A, ADAM33, OTUD6A, USP28, USP29, C…	485	1533	17446	1.33748	0.999998	0.926333	0.926333
GOTERM_BP_DIRECT	GO:0002309~T cell proliferation involved in immune response	4	0.00170923	0.00790805	CD86, TRP53, SLC11A1, RPS6	1411	6	18082	8.54335	1	0.364667	0.361895		GOTERM_MF_DIRECT	GO:0000166~nucleotide binding	69	0.0827864	0.0241228	GSK3B, GUCY1B2, CELF1, HNRNPR, PRKAG3, UBE2D2B, HHAT, SLK, NARS2, REV3L, KIF1B, KIF1A, PAPOLB, MAGI1, EPHA4, IRGC1, MINK1, VRK2, MAT1A, DDX50, NAIP2, PSPC1, SGK3, MAPKAPK5, PRKD2, PRKCQ, SREK1, ROR2, HNRNPH3, SGK1, DNAH3, PIF1, BLM, DHX9, CSTF2, AK1, WNK4, CACNA1B, RNPC3, ATP2C1, CAMKK1, GRK1, STK36, ARL13A, RAB23, KATNA1, MYO6, DND1, EP400, DPH6, PAK3, PCK1, MAP4K3, DDX39, NTRK2, CDK19, DNAH17, …	485	1936	17446	1.28203	1	0.989405	0.989405
GOTERM_BP_DIRECT	GO:0002693~positive regulation of cellular extravasation	4	0.00170923	0.00790805	PTAFR, PECAM1, CCL2, ICAM1	1411	6	18082	8.54335	1	0.364667	0.361895		GOTERM_MF_DIRECT	GO:0004843~thiol-dependent ubiquitin-specific protease activity	7	0.00839862	0.0249782	USP13, CYLD, USP37, USP49, OTUD6A, USP28, USP29	485	81	17446	3.10862	1	0.989405	0.989405
GOTERM_BP_DIRECT	GO:1902262~apoptotic process involved in patterning of blood vessels	4	0.00170923	0.00790805	SPI1, WNT7B, BAX, BAK1	1411	6	18082	8.54335	1	0.364667	0.361895		GOTERM_MF_DIRECT	GO:0051019~mitogen-activated protein kinase binding	4	0.00479921	0.0278706	STAU2, NBR1, ATF7, MAPKAPK5	485	24	17446	5.99519	1	0.989405	0.989405
GOTERM_BP_DIRECT	GO:0008630~intrinsic apoptotic signaling pathway in response to DNA damage	11	0.00470037	0.00816201	CASP9, EI24, BAX, BAK1, BCL2A1D, TNFRSF1B, MLH1, BCL2A1B, SIRT1, PML, BCL2L1	1411	54	18082	2.61047	1	0.372537	0.369706		GOTERM_MF_DIRECT	GO:0004114~3',5'-cyclic-nucleotide phosphodiesterase activity	4	0.00479921	0.0278706	PDE6H, PDE4D, PDE1A, PDE2A	485	24	17446	5.99519	1	0.989405	0.989405
GOTERM_BP_DIRECT	GO:2000379~positive regulation of reactive oxygen species metabolic process	8	0.00341845	0.00861554	PLAU, DUOXA1, TRP53, TSPO, CYP1B1, ACOD1, XDH, TGFBR2	1411	31	18082	3.3071	1	0.389266	0.386307		GOTERM_MF_DIRECT	GO:0004568~chitinase activity	3	0.00359941	0.0298243	OVGP1, CHID1, CHIL1	485	10	17446	10.7913	1	0.990397	0.990397
GOTERM_BP_DIRECT	GO:0002244~hematopoietic progenitor cell differentiation	16	0.00683691	0.00875293	WDR38, SERPINB12, CEBPD, TNFRSF13B, CITED2, FST, PLD4, KCNAB2, EML1, SIGLECG, SLC8A3, REST, PTPRC, ZFAT, SIRPA, SRSF4	1411	98	18082	2.09225	1	0.390511	0.387542		GOTERM_MF_DIRECT	GO:0008233~peptidase activity	23	0.0275955	0.0309983	USP13, USP37, USP49, DESI2, PRSS48, ADAM33, HTRA2, OTUD6A, PRSS27, MMEL1, USP28, USP29, PCSK4, ADAMTS10, ADAMTS16, SENP7, CYLD, MASP2, PRSS8, GGT1, SEC11A, CPA4, ADAMTS7	485	516	17446	1.60336	1	0.990397	0.990397
GOTERM_BP_DIRECT	GO:0010575~positive regulation of vascular endothelial growth factor production	7	0.00299115	0.0088177	C3, IL1A, C5AR1, C3AR1, CYP1B1, ARNT, PTGS2	1411	24	18082	3.73772	1	0.390511	0.387542		GOTERM_MF_DIRECT	GO:0005088~Ras guanyl-nucleotide exchange factor activity	3	0.00359941	0.035793	RASGEF1A, RASGEF1B, RASGRP1	485	11	17446	9.81031	1	1	1
GOTERM_BP_DIRECT	GO:0045471~response to ethanol	18	0.00769152	0.0092073	ADCYAP1R1, SPARC, STAT3, SLC2A4, HMGCR, SIRT1, ICAM1, ALAD, TRP53, EIF4EBP1, CDK1, CRH, CCL2, SDF4, BAK1, CD14, S100A8, BIRC2	1411	117	18082	1.97154	1	0.398197	0.39517		GOTERM_MF_DIRECT	GO:0004842~ubiquitin-protein transferase activity	16	0.0191969	0.0385919	RNF43, LRSAM1, KLHL14, FBXW7, KLHL15, RNF7, RCHY1, RNF4, BACH2, UBE2D2B, CNOT4, NAIP2, TRAF3, TRIM69, FBXL4, RNF111	485	326	17446	1.76545	1	1	1
GOTERM_BP_DIRECT	GO:0000183~chromatin silencing at rDNA	11	0.00470037	0.00929656	TAF1C, HIST1H3F, HIST1H3G, HIST2H3C2, HIST1H3H, HIST1H4J, HIST1H3I, HIST1H3B, HIST1H3C, SIRT1, HIST1H4F	1411	55	18082	2.563	1	0.398197	0.39517		GOTERM_MF_DIRECT	GO:0001077~transcriptional activator activity, RNA polymerase II core promoter proximal region sequence-specific binding	14	0.0167972	0.0388352	ARNT2, MYOCD, ONECUT2, NFATC2, EBF2, ETV1, GATA2, MEIS2, RUNX2, NPAS4, NR4A3, LHX3, NFIB, NFIC	485	270	17446	1.86517	1	1	1
GOTERM_BP_DIRECT	GO:0030199~collagen fibril organization	9	0.00384576	0.00932926	COL1A1, MMP11, ANXA2, LUM, P3H1, CYP1B1, DPT, MKX, DDR2	1411	39	18082	2.95731	1	0.398197	0.39517		GOTERM_MF_DIRECT	GO:0008092~cytoskeletal protein binding	6	0.00719882	0.0402986	FRMD5, EPB41L2, EPB41L3, LDB3, NF2, PLEC	485	68	17446	3.17392	1	1	1
GOTERM_BP_DIRECT	GO:0016525~negative regulation of angiogenesis	13	0.00555499	0.00934735	CX3CR1, NGFR, SPARC, STAT1, THBS4, PML, DCN, CRHR2, CXCL10, ADGRB3, KRIT1, CCL2, TCF4	1411	72	18082	2.31382	1	0.398197	0.39517		GOTERM_MF_DIRECT	GO:0008061~chitin binding	3	0.00359941	0.0489489	OVGP1, CHID1, CHIL1	485	13	17446	8.30103	1	1	1
GOTERM_BP_DIRECT	GO:0009411~response to UV	10	0.00427307	0.00948849	CASP9, CDKN2D, MAPK8, ERCC3, TRP53, CASP3, ERCC8, PML, ELANE, MEN1	1411	47	18082	2.7266	1	0.400397	0.397353		GOTERM_MF_DIRECT	GO:0000981~RNA polymerase II transcription factor activity, sequence-specific DNA binding	10	0.011998	0.0538796	NPAS4, FOXR2, ARNT2, NFIB, NFIC, LMO2, NFATC2, ETV1, ZSCAN18, PKNOX2	485	174	17446	2.06731	1	1	1
GOTERM_BP_DIRECT	GO:0019221~cytokine-mediated signaling pathway	21	0.00897344	0.00958857	CX3CR1, CSF1R, CEBPA, CCL12, STAT1, STAT3, IL1F9, IL6RA, LIFR, CSF2RB, PIRB, IIGP1, DCN, SOCS2, IL1A, SOCS3, CCL2, TNFSF11, IL6ST, JAK3, CD44	1411	146	18082	1.84326	1	0.400838	0.397791		GOTERM_MF_DIRECT	GO:0008081~phosphoric diester hydrolase activity	5	0.00599902	0.0557757	PDE4D, PDE1A, PDE2A, GDPD4, PLCD1	485	52	17446	3.45876	1	1	1
GOTERM_BP_DIRECT	GO:0042102~positive regulation of T cell proliferation	12	0.00512768	0.0100014	SASH3, SPTA1, CD86, CD274, PTPRC, CD6, IL15, SLC4A1, NCKAP1L, IL6ST, JAK3, HAVCR2	1411	64	18082	2.40282	1	0.414226	0.411077		GOTERM_MF_DIRECT	GO:0048156~tau protein binding	3	0.00359941	0.0560823	GSK3B, SGK1, HDAC6	485	14	17446	7.7081	1	1	1
GOTERM_BP_DIRECT	GO:0060349~bone morphogenesis	8	0.00341845	0.0103021	RARG, CITED2, SP5, ACP5, IFT80, FGFR3, DHRS3, FGFR2	1411	32	18082	3.20376	1	0.418688	0.415506		GOTERM_MF_DIRECT	GO:0016301~kinase activity	27	0.0323947	0.057079	GSK3B, SGMS1, AK1, WNK4, CAMKK1, GRK1, SLK, STK36, PCK1, PAK3, MAP4K3, EPHA4, NTRK2, CDK19, MINK1, LIMK1, NEK7, VRK2, ICK, MAPK10, SGK3, PRKCQ, MAPKAPK5, PRKD2, ROR2, CDK12, SGK1	485	674	17446	1.44098	1	1	1
GOTERM_BP_DIRECT	GO:0045071~negative regulation of viral genome replication	8	0.00341845	0.0103021	PARP10, IFITM3, BST2, IFITM1, A230050P20RIK, ISG15, ZC3HAV1, OASL1	1411	32	18082	3.20376	1	0.418688	0.415506		GOTERM_MF_DIRECT	GO:0001047~core promoter binding	6	0.00719882	0.0571937	MTA1, KANSL1, PSPC1, FOXP3, HDAC6, CCAR1	485	75	17446	2.87769	1	1	1
GOTERM_BP_DIRECT	GO:0042326~negative regulation of phosphorylation	6	0.00256384	0.01039	CDKN2D, CDKN2B, CDKN2C, CDKN2A, ATXN7, SIRT1	1411	18	18082	4.27167	1	0.418688	0.415506		GOTERM_MF_DIRECT	GO:0019904~protein domain specific binding	14	0.0167972	0.0607807	ABCC2, MBD2, ICA1, SORBS2, VRK2, SCAMP1, RUNX2, PPP1CC, HNRNPM, YWHAQ, CEP250, MITD1, NF2, DLGAP2	485	289	17446	1.74255	1	1	1
GOTERM_BP_DIRECT	GO:1901215~negative regulation of neuron death	11	0.00470037	0.0105477	GPNMB, BDNF, EPO, STAT3, GBA, EN1, IGF1, APOE, CD34, SIRT1, HDAC7	1411	56	18082	2.51724	1	0.42125	0.418048		GOTERM_MF_DIRECT	GO:0035035~histone acetyltransferase binding	4	0.00479921	0.0626768	MYOCD, NR4A3, KANSL1, FOXP3	485	33	17446	4.36014	1	1	1
GOTERM_BP_DIRECT	GO:0007252~I-kappaB phosphorylation	5	0.00213653	0.0109612	SAA3, TLR9, MAP3K7, TLR3, TLR2	1411	12	18082	5.33959	1	0.433888	0.43059		GOTERM_MF_DIRECT	GO:0018024~histone-lysine N-methyltransferase activity	4	0.00479921	0.0626768	KMT2D, SETDB2, SETD7, SMYD3	485	33	17446	4.36014	1	1	1
GOTERM_BP_DIRECT	GO:0008360~regulation of cell shape	20	0.00854613	0.0116311	CSF1R, CCL12, EPB41, FBLIM1, HEXB, DAPK3, FN1, SHROOM3, CDC7, BAIAP2, ICAM1, SPTA1, FMNL3, FGR, HCK, FMNL1, CCL7, FES, TAOK2, CCL2	1411	139	18082	1.84389	1	0.449211	0.445796		GOTERM_MF_DIRECT	GO:0001085~RNA polymerase II transcription factor binding	5	0.00599902	0.0659455	GSK3B, LHX3, DHX9, TRPS1, GATA2	485	55	17446	3.2701	1	1	1
GOTERM_BP_DIRECT	GO:0001525~angiogenesis	30	0.0128192	0.0116457	CCL12, CALCRL, SHC1, EPO, CIB1, RBPJ, PTGS2, PIK3R6, PIK3CG, SOX17, PLAU, KRIT1, CCL2, CYP1B1, MAP3K7, HTATIP2, ANXA2, WNT7B, FN1, SIRT1, ARHGAP24, FMNL3, CCDC80, TAL1, PECAM1, NAA15, TGFBI, FGFR2, RAPGEF3, FGFR1	1411	239	18082	1.60858	1	0.449211	0.445796		GOTERM_MF_DIRECT	GO:0004693~cyclin-dependent protein serine/threonine kinase activity	4	0.00479921	0.0673829	ICK, CCND3, CDK19, CDK12	485	34	17446	4.2319	1	1	1
GOTERM_BP_DIRECT	GO:0007155~cell adhesion	53	0.0226472	0.0116496	CD84, ITGAM, CSF3R, COL16A1, ITGB4, ITGB2, INPPL1, CIB1, ITGAE, F11R, CDH8, SIGLECF, ICAM1, SIGLECE, COMP, ISLR, IBSP, ITGAX, CYP1B1, OLR1, CD34, CD33, KIRREL3, PECAM1, PKP4, PKP3, CD44, CX3CR1, SELPLG, FBLIM1, PCDH15, DPT, LY9, THBS4, GPNMB, CDH23, LPXN, IGFBP7, PIP5K1C, CADM3, CNTN5, RNASE10, GLYCAM1, FN1, LYVE1, CD6, PARVG, FES, SIGLEC1, TGFBI, CNTN4, NECTIN2, FERMT3	1411	485	18082	1.4004	1	0.449211	0.445796		GOTERM_MF_DIRECT	GO:0030553~cGMP binding	3	0.00359941	0.0713339	PDE6H, PDE1A, PDE2A	485	16	17446	6.74459	1	1	1
GOTERM_BP_DIRECT	GO:0007166~cell surface receptor signaling pathway	28	0.0119646	0.0119559	CD274, ADCYAP1R1, CALCRL, CD151, TNFRSF13B, FZD10, CXCL13, TSPAN33, CRHR2, ADGRE1, PROKR2, TSPAN4, CD37, TSPAN3, CD53, LAG3, FCER1G, OSMR, TNFRSF1B, FCGR1, ADGRD1, FCGR3, ADGRB3, UNC50, ADGRL1, ADGRL4, FCGR2B, ADGRL2	1411	219	18082	1.63845	1	0.457082	0.453608		GOTERM_MF_DIRECT	GO:0003676~nucleic acid binding	44	0.0527913	0.0744245	ZFP568, TDRKH, ZFP644, ZCCHC11, BLM, ZFP967, DHX9, CELF1, CSTF2, RNPC3, RLF, ZFP78, MECOM, ZFP385B, ERI2, NARS2, DND1, REV3L, ZFP184, ZFP982, SCAPER, ZFP59, ZSCAN18, DDX39, ZFP457, POLN, ARPP21, BCL11A, ERCC6L2, RPA1, ZBTB34, ZFP618, DDX50, FOXP3, ZFHX4, CNOT4, HNRNPM, SYNJ1, PSPC1, CSDE1, ZSCAN26, ATF7, SREK1, TNFRSF22	485	1237	17446	1.27949	1	1	1
GOTERM_BP_DIRECT	GO:0038083~peptidyl-tyrosine autophosphorylation	9	0.00384576	0.0126221	LYN, FGR, HCK, ZAP70, TEC, FES, TNK2, MATK, JAK3	1411	41	18082	2.81305	1	0.478465	0.474828		GOTERM_MF_DIRECT	GO:0003700~transcription factor activity, sequence-specific DNA binding	33	0.0395935	0.0745783	ZFP568, ASCL5, ONECUT2, ZFP967, GATA2, BACH2, PGBD1, MTA1, MECOM, TRPS1, ZFP184, ZFP982, ZFP59, ARNT2, ZFP457, ZFP957, FBXW7, MKL1, NFATC2, ESRRG, ETV1, FOXP3, RUNX2, POU5F2, FOXR2, GCFC2, NR4A3, NFIB, NFIC, ZSCAN26, TAF6, ATF7, L3MBTL4	485	883	17446	1.34433	1	1	1
GOTERM_BP_DIRECT	GO:0007229~integrin-mediated signaling pathway	15	0.0064096	0.0127584	FCER1G, ITGAM, ITGB4, ITGB2, ILK, CIB1, ITGAE, TSPAN32, VAV1, FGR, TYROBP, TEC, ADAM5, ITGAX, FERMT3	1411	93	18082	2.06694	1	0.479567	0.475922		GOTERM_MF_DIRECT	GO:0000978~RNA polymerase II core promoter proximal region sequence-specific DNA binding	16	0.0191969	0.076475	ARNT2, ZFP457, ONECUT2, BCL11A, MBD2, NFATC2, EBF2, ETV1, MEIS2, RUNX2, NPAS4, GCFC2, NR4A3, LHX3, NFIB, NFIC	485	359	17446	1.60317	1	1	1
GOTERM_BP_DIRECT	GO:0045662~negative regulation of myoblast differentiation	7	0.00299115	0.0131978	CXCL10, CCL9, IL1F9, ANKRD2, MKX, CCL17, TBX3	1411	26	18082	3.4502	1	0.480479	0.476827		GOTERM_MF_DIRECT	GO:0050833~pyruvate transmembrane transporter activity	2	0.00239961	0.0809451	MPC1, SLC16A7	485	3	17446	23.9808	1	1	1
GOTERM_BP_DIRECT	GO:0010667~negative regulation of cardiac muscle cell apoptotic process	7	0.00299115	0.0131978	PCMT1, TRIP10, ILK, SIRT5, AMBRA1, SIRT1, RAPGEF3	1411	26	18082	3.4502	1	0.480479	0.476827		GOTERM_MF_DIRECT	GO:0008168~methyltransferase activity	9	0.0107982	0.0964412	KMT2D, HENMT1, SETDB2, SETD7, TRMT1, NSUN6, SMYD3, PRDM11, METTL21A	485	168	17446	1.92703	1	1	1
GOTERM_BP_DIRECT	GO:0001836~release of cytochrome c from mitochondria	7	0.00299115	0.0131978	FIS1, TRP53, BAX, BAK1, BCL2A1D, BCL2A1B, BCL2L1	1411	26	18082	3.4502	1	0.480479	0.476827		GOTERM_MF_DIRECT	GO:0008234~cysteine-type peptidase activity	8	0.00959843	0.097898	USP13, CYLD, SENP7, USP37, USP49, OTUD6A, USP28, USP29	485	141	17446	2.04092	1	1	1
GOTERM_BP_DIRECT	GO:0001916~positive regulation of T cell mediated cytotoxicity	6	0.00256384	0.0132124	H2-T23, PTPRC, H2-K1, TAP2, B2M, H2-D1	1411	19	18082	4.04685	1	0.480479	0.476827
GOTERM_BP_DIRECT	GO:0042542~response to hydrogen peroxide	11	0.00470037	0.0134287	COL1A1, MAPK8, MB, STAT1, CASP3, TXNIP, SDC1, SLC4A1, BAK1, SIRT1, AREG	1411	58	18082	2.43044	1	0.484408	0.480726
GOTERM_BP_DIRECT	GO:0098792~xenophagy	16	0.00683691	0.0136133	FGFBP1, SLC35C1, LSM4, SUPT3, MAP1A, HIST1H3F, HIST1H3G, ACIN1, HIST2H3C2, HIST1H3H, TNIK, HIST1H3I, ASB2, HIST1H3B, LGALS8, HIST1H3C	1411	103	18082	1.99068	1	0.487138	0.483435
GOTERM_BP_DIRECT	GO:0045892~negative regulation of transcription, DNA-templated	61	0.0260657	0.0139339	SPI1, KDM1A, CITED2, PRDM6, ZBTB20, EHMT1, HR, IKZF1, RBPJ, ING4, MYB, CAPN3, SOX6, ZFP280D, JARID2, MEN1, NRG1, ZBTB33, SIRT1, ZHX1, ZFP819, NCOR1, TFDP2, MDFIC, THAP7, TBL1XR1, IRF1, KAT6A, ATF3, TRIM11, HDAC4, CEBPA, CEBPB, CEBPD, NR1I3, CREM, TWIST1, HDAC7, ZFP12, SBNO2, WNT11, DEAF1, HSF4, SUDS3, RREB1, RUNX1T1, SMAD2, SKOR1, CDKN2A, NR1H2, ZFP639, TBX3, PML, NFKB1, REST, GON4L, TRP53, BCL3,…	1411	579	18082	1.35011	1	0.494653	0.490893
GOTERM_BP_DIRECT	GO:0097192~extrinsic apoptotic signaling pathway in absence of ligand	9	0.00384576	0.0145552	IL1A, CASP3, LCN2, BAX, IGF1, BAK1, BCL2A1D, BCL2A1B, BCL2L1	1411	42	18082	2.74608	1	0.51165	0.507761
GOTERM_BP_DIRECT	GO:0034453~microtubule anchoring	5	0.00213653	0.0148702	CAMSAP3, CEP57L1, DAG1, FOPNL, CLASP1	1411	13	18082	4.92886	1	0.51165	0.507761
GOTERM_BP_DIRECT	GO:0002237~response to molecule of bacterial origin	5	0.00213653	0.0148702	TLR9, TAP2, CD14, B2M, TLR2	1411	13	18082	4.92886	1	0.51165	0.507761
GOTERM_BP_DIRECT	GO:0043518~negative regulation of DNA damage response, signal transduction by p53 class mediator	5	0.00213653	0.0148702	KDM1A, DYRK1A, TWIST1, SIRT1, CD44	1411	13	18082	4.92886	1	0.51165	0.507761
GOTERM_BP_DIRECT	GO:0030097~hemopoiesis	14	0.00598229	0.0155254	LYN, KIRREL3, CSF1R, HBB-BT, HBB-BS, IKZF1, RBPJ, SPTA1, TAL1, ZFAT, SOX6, CD34, SH2B3, MEN1	1411	86	18082	2.08617	1	0.530114	0.526085
GOTERM_BP_DIRECT	GO:0007568~aging	23	0.00982805	0.0156757	CD86, TRPC6, EPO, SHC1, CDKN2A, IL15, STAT3, ITGB2, HMGCR, PPP1R9A, TNFRSF1B, MPO, DCN, TGFBR2, CASP9, TSPO, SERPING1, CCL2, APOE, BAK1, IFI27L2A, CTSC, POLG	1411	173	18082	1.70373	1	0.531192	0.527154
GOTERM_BP_DIRECT	GO:0030099~myeloid cell differentiation	7	0.00299115	0.0158759	CCR1, CEBPA, TAL1, KAT6A, CLEC5A, MYB, PML	1411	27	18082	3.32241	1	0.531228	0.52719
GOTERM_BP_DIRECT	GO:0051591~response to cAMP	10	0.00427307	0.016033	REN1, COL1A1, SPARC, VGF, STAT1, CDK2, CREM, SDC1, AREG, BIRC2	1411	51	18082	2.51275	1	0.531228	0.52719
GOTERM_BP_DIRECT	GO:0050852~T cell receptor signaling pathway	10	0.00427307	0.016033	ENAH, ZAP70, NRAS, CACNB3, PTPRC, THEMIS2, THEMIS, PLCG2, LCP2, BCL2A1D	1411	51	18082	2.51275	1	0.531228	0.52719
GOTERM_BP_DIRECT	GO:0070507~regulation of microtubule cytoskeleton organization	6	0.00256384	0.0165093	CAMSAP3, RASSF1, PHLDB1, RASSF7, CLASP1, PAFAH1B1	1411	20	18082	3.84451	1	0.539023	0.534926
GOTERM_BP_DIRECT	GO:0022409~positive regulation of cell-cell adhesion	6	0.00256384	0.0165093	CITED2, RNASE10, KIF26B, CCL2, CCR5, RAP1GAP	1411	20	18082	3.84451	1	0.539023	0.534926
GOTERM_BP_DIRECT	GO:0030282~bone mineralization	8	0.00341845	0.0167912	CLEC3B, SBNO2, WNT11, IBSP, GPNMB, PTGS2, FGFR3, FGFR2	1411	35	18082	2.92915	1	0.544255	0.540118
GOTERM_BP_DIRECT	GO:0043433~negative regulation of sequence-specific DNA binding transcription factor activity	12	0.00512768	0.017216	HDAC4, KDM1A, SFRP5, KAT6A, CEBPG, SPOP, TWIST1, KEAP1, HR, SIRT1, MEN1, EZH2	1411	69	18082	2.2287	1	0.548288	0.54412
GOTERM_BP_DIRECT	GO:0071260~cellular response to mechanical stimulus	13	0.00555499	0.0172266	HDAC4, TNFSF14, CYBA, PTGS2, NFKB1, COL1A1, MAPK8, IRF1, CASP4, DAG1, ANKRD1, BAK1, TLR3	1411	78	18082	2.13584	1	0.548288	0.54412
GOTERM_BP_DIRECT	GO:2000111~positive regulation of macrophage apoptotic process	3	0.00128192	0.0172834	MEF2C, CDKN2A, SIRT1	1411	3	18082	12.815	1	0.548288	0.54412
GOTERM_BP_DIRECT	GO:0043547~positive regulation of GTPase activity	20	0.00854613	0.0188927	CCL12, RALBP1, FZD10, F11R, RAP1GAP, VAV1, ICAM1, CCL9, WNT11, CCL7, CCL6, GNAS, CCL2, PKP4, RSU1, CCL17, RAPGEF3, S100A10, EZH2, RAPGEF4	1411	146	18082	1.75548	1	0.59231	0.587808
GOTERM_BP_DIRECT	GO:0002931~response to ischemia	8	0.00341845	0.0194812	MEF2C, AIFM1, TRP53, EIF4EBP1, CIB1, HYOU1, HK2, BCL2L1	1411	36	18082	2.84778	1	0.59231	0.587808
GOTERM_BP_DIRECT	GO:0002474~antigen processing and presentation of peptide antigen via MHC class I	8	0.00341845	0.0194812	H2-T23, H2-Q6, H2-Q7, H2-K1, H2-Q4, H2-Q2, B2M, H2-D1	1411	36	18082	2.84778	1	0.59231	0.587808
GOTERM_BP_DIRECT	GO:0051893~regulation of focal adhesion assembly	5	0.00213653	0.0195565	DAPK3, TSC1, RHOD, CLASP1, GPM6B	1411	14	18082	4.57679	1	0.59231	0.587808
GOTERM_BP_DIRECT	GO:0006691~leukotriene metabolic process	4	0.00170923	0.0196686	NCF1, ALOX5AP, LTC4S, TLR2	1411	8	18082	6.40751	1	0.59231	0.587808
GOTERM_BP_DIRECT	GO:0090050~positive regulation of cell migration involved in sprouting angiogenesis	4	0.00170923	0.0196686	CIB1, CCR5, PTGS2, HDAC7	1411	8	18082	6.40751	1	0.59231	0.587808
GOTERM_BP_DIRECT	GO:0001798~positive regulation of type IIa hypersensitivity	4	0.00170923	0.0196686	FCGR1, C3, FCGR3, FCER1G	1411	8	18082	6.40751	1	0.59231	0.587808
GOTERM_BP_DIRECT	GO:0016310~phosphorylation	63	0.0269203	0.0197304	ARAF, ILK, HK2, PIK3CG, HK3, STK16, RPS6KA1, TLK2, CDK20, SPEG, TK2, SEPHS1, MAP3K7, JAK3, ACVR1, EPHA7, MUSK, SPHK2, DAPK3, MATK, DYRK1A, PASK, TGFBR2, FGR, HCK, ZAP70, NME7, DGKQ, TNIK, SIK2, DDR2, CAMK2B, CSF1R, BRSK2, MVK, AURKA, MAPK8, NUAK2, GRK6, PIP5K1C, MAPK6, MARK2, PAK4, LYN, TPK1, TNK2, LIMK2, STAT3, CDC7, DCLK1, MAPK13, CDK8, SNRK, TEC, FES, TAOK1, CDK2, TAOK2, CDK1, CAMK1, FGFR3, FG…	1411	612	18082	1.31919	1	0.59231	0.587808
GOTERM_BP_DIRECT	GO:0045648~positive regulation of erythrocyte differentiation	6	0.00256384	0.0203099	KDM1A, TAL1, INPP5D, ISG15, NCKAP1L, SMAP1	1411	21	18082	3.66144	1	0.605642	0.601038
GOTERM_BP_DIRECT	GO:0014070~response to organic cyclic compound	13	0.00555499	0.0207307	LYN, CD83, CDKN2A, LUM, IGF2, NFKB1, ICAM1, CASP9, KAT2A, HRH3, CDK1, LONP2, BAK1	1411	80	18082	2.08244	1	0.614097	0.609429
GOTERM_BP_DIRECT	GO:0070374~positive regulation of ERK1 and ERK2 cascade	24	0.0102554	0.0208795	CCR1, CSF1R, CCL12, EPO, C5AR1, TREM2, CIB1, ARRB1, HMGCR, ICAM1, C3, IL1A, CCL9, CCL7, GPNMB, CCL6, ST5, CCL2, CCL17, FGFR3, FGFR2, CD44, HAVCR2, TLR2	1411	188	18082	1.63596	1	0.614433	0.609763
GOTERM_BP_DIRECT	GO:0055007~cardiac muscle cell differentiation	8	0.00341845	0.0224582	KAT2A, MEF2C, AW551984, TSC1, NRG1, ARID1A, SOX6, TBX3	1411	37	18082	2.77082	1	0.656572	0.651582
GOTERM_BP_DIRECT	GO:0034644~cellular response to UV	9	0.00384576	0.0244594	CASP9, RNF168, KDM1A, TRP53, RUVBL2, BAX, BAK1, PTGS2, RHNO1	1411	46	18082	2.50729	1	0.706492	0.701122
GOTERM_BP_DIRECT	GO:0046579~positive regulation of Ras protein signal transduction	6	0.00256384	0.0246396	CSF1, EPO, NRG1, IGF1, ARPP19, RASGRP4	1411	22	18082	3.49501	1	0.706492	0.701122
GOTERM_BP_DIRECT	GO:0002687~positive regulation of leukocyte migration	6	0.00256384	0.0246396	CCL12, ADORA3, TRP53, PECAM1, CCL2, TLR2	1411	22	18082	3.49501	1	0.706492	0.701122
GOTERM_BP_DIRECT	GO:0031643~positive regulation of myelination	5	0.00213653	0.0250568	NGFR, HGF, PARD3, DAG1, NRG1	1411	15	18082	4.27167	1	0.709362	0.70397
GOTERM_BP_DIRECT	GO:0050778~positive regulation of immune response	5	0.00213653	0.0250568	FCER1G, IL15, H2-DMA, JAK3, ELANE	1411	15	18082	4.27167	1	0.709362	0.70397
GOTERM_BP_DIRECT	GO:0014068~positive regulation of phosphatidylinositol 3-kinase signaling	11	0.00470037	0.0256098	FGR, HGF, ADORA3, HCLS1, UBE3A, NRG1, IGF1, PIK3AP1, HCST, SIRT1, DCN	1411	64	18082	2.20258	1	0.719458	0.713989
GOTERM_BP_DIRECT	GO:0070527~platelet aggregation	8	0.00341845	0.0257351	P2RY12, GNAS, HSPB1, ILK, PIP5K1C, CLIC1, TSPAN32, FERMT3	1411	38	18082	2.6979	1	0.719458	0.713989
GOTERM_BP_DIRECT	GO:0048535~lymph node development	7	0.00299115	0.0261027	IL15, TNFSF11, IKZF1, CXCL13, JAK3, NFKB1, RC3H2	1411	30	18082	2.99017	1	0.7252	0.719688
GOTERM_BP_DIRECT	GO:0007015~actin filament organization	13	0.00555499	0.0269416	WAS, INPPL1, PCDH15, PPP1R9A, ACTR3B, AKAP2, CRHR2, ENAH, CASP4, CFL1, RAC2, SIRPA, FSCN2	1411	83	18082	2.00717	1	0.743888	0.738233
GOTERM_BP_DIRECT	GO:0006974~cellular response to DNA damage stimulus	45	0.0192288	0.0275617	YAP1, SMARCAL1, USP10, MCM9, BRAT1, UBE2D3, RNF8, FAAP24, CIB1, ALKBH8, CASP9, RASSF1, PTTG1, RUVBL2, CASP3, SWI5, TLK2, EXO5, SMARCAD1, APBB1, IKBKG, AP5S1, NFRKB, MEN1, LYN, INTS3, EYA4, ACTR8, MLH1, SIRT1, RNF168, MMS22L, NEIL3, ERCC3, TAOK1, MORF4L2, TRP53, BCL3, CDK2, TAOK2, NABP1, ERCC8, BAX, CDKN3, RHNO1	1411	420	18082	1.37304	1	0.749318	0.743623
GOTERM_BP_DIRECT	GO:0003417~growth plate cartilage development	4	0.00170923	0.027817	COMP, RARG, COL9A1, TGFBR2	1411	9	18082	5.69557	1	0.749318	0.743623
GOTERM_BP_DIRECT	GO:0002726~positive regulation of T cell cytokine production	4	0.00170923	0.027817	SASH3, TRAF2, MAP3K7, B2M	1411	9	18082	5.69557	1	0.749318	0.743623
GOTERM_BP_DIRECT	GO:0016043~cellular component organization	4	0.00170923	0.027817	FMNL3, FMNL1, FMNL2, DAAM1	1411	9	18082	5.69557	1	0.749318	0.743623
GOTERM_BP_DIRECT	GO:0046777~protein autophosphorylation	23	0.00982805	0.0279759	CAMK2B, LYN, CSF1R, MUSK, CAD, DAPK3, DYRK1A, PASK, FGR, ZAP70, HCK, FES, STK16, AAK1, TNIK, SIK2, JAK3, FGFR3, MARK2, FGFR2, FGFR1, DDR2, HTATIP2	1411	183	18082	1.61063	1	0.749318	0.743623
GOTERM_BP_DIRECT	GO:0000209~protein polyubiquitination	15	0.0064096	0.0288659	CDKN2A, UBE2D3, RNF19B, JADE2, UBE2J2, FBXO22, RC3H2, UBE2L3, RNF167, RNF114, ARIH2, ERCC8, ASB2, RNF122, BIRC2	1411	103	18082	1.86627	1	0.768555	0.762714
GOTERM_BP_DIRECT	GO:0014911~positive regulation of smooth muscle cell migration	8	0.00341845	0.0293239	HDAC4, P2RY6, PLAU, CYP1B1, IGF1, IL6ST, RAPGEF3, RAPGEF4	1411	39	18082	2.62872	1	0.77613	0.77023
GOTERM_BP_DIRECT	GO:0001934~positive regulation of protein phosphorylation	23	0.00982805	0.0295244	CSF1R, EPHA7, ANXA2, MUSK, BRAT1, RARRES2, IGF2, PLAUR, OPRL1, CIB1, ARRB1, SIRT1, C3, CLN3, GPNMB, CD6, CRH, GNAS, TNIK, CARD14, PTPN5, TLR3, RAPGEF3	1411	184	18082	1.60188	1	0.77684	0.770935
GOTERM_BP_DIRECT	GO:0045739~positive regulation of DNA repair	7	0.00299115	0.0302996	RNF168, CEBPG, EYA4, RNF8, UBE2V2, APBB1, SIRT1	1411	31	18082	2.89372	1	0.787965	0.781976
GOTERM_BP_DIRECT	GO:0031663~lipopolysaccharide-mediated signaling pathway	7	0.00299115	0.0302996	LYN, CCL12, CD6, STAT1, CCL2, TREM2, CD14	1411	31	18082	2.89372	1	0.787965	0.781976
GOTERM_BP_DIRECT	GO:0070301~cellular response to hydrogen peroxide	10	0.00427307	0.0312983	MAPK8, TRPC6, AIFM1, CDKN2A, LCN2, CDK1, CYP1B1, FXN, SIRT1, EZH2	1411	57	18082	2.24825	1	0.802511	0.796411
GOTERM_BP_DIRECT	GO:0043982~histone H4-K8 acetylation	5	0.00213653	0.0313971	ING4, KANSL3, JADE1, KAT7, JADE2	1411	16	18082	4.0047	1	0.802511	0.796411
GOTERM_BP_DIRECT	GO:0043981~histone H4-K5 acetylation	5	0.00213653	0.0313971	ING4, KANSL3, JADE1, KAT7, JADE2	1411	16	18082	4.0047	1	0.802511	0.796411
GOTERM_BP_DIRECT	GO:0030324~lung development	17	0.00726421	0.0315955	SMAD2, CEBPA, RAB3A, SPARC, WNT7B, HIKESHI, IGF1, HSPB11, TGFBR2, CRISPLD2, MGP, EIF4EBP1, CRH, DHCR7, FGFR2, STRA6, FGFR1	1411	124	18082	1.7569	1	0.802993	0.796889
GOTERM_BP_DIRECT	GO:0030886~negative regulation of myeloid dendritic cell activation	3	0.00128192	0.0327844	CD37, TSPAN32, HAVCR2	1411	4	18082	9.61127	1	0.81019	0.804032
GOTERM_BP_DIRECT	GO:0002283~neutrophil activation involved in immune response	3	0.00128192	0.0327844	ZAP70, TYROBP, FCER1G	1411	4	18082	9.61127	1	0.81019	0.804032
GOTERM_BP_DIRECT	GO:0034103~regulation of tissue remodeling	3	0.00128192	0.0327844	GPNMB, TRP53, THBS4	1411	4	18082	9.61127	1	0.81019	0.804032
GOTERM_BP_DIRECT	GO:0001805~positive regulation of type III hypersensitivity	3	0.00128192	0.0327844	FCGR1, FCGR3, FCER1G	1411	4	18082	9.61127	1	0.81019	0.804032
GOTERM_BP_DIRECT	GO:0043372~positive regulation of CD4-positive, alpha-beta T cell differentiation	3	0.00128192	0.0327844	SASH3, CD83, NCKAP1L	1411	4	18082	9.61127	1	0.81019	0.804032
GOTERM_BP_DIRECT	GO:0045773~positive regulation of axon extension	8	0.00341845	0.0332354	BDNF, FN1, ILK, NRG1, APOE, NTN1, FXN, PAFAH1B1	1411	40	18082	2.563	1	0.812361	0.806186
GOTERM_BP_DIRECT	GO:0030901~midbrain development	8	0.00341845	0.0332354	KAT2A, KDM2B, APLP2, DLG5, EN1, FGFR2, FGFR1, WLS	1411	40	18082	2.563	1	0.812361	0.806186
GOTERM_BP_DIRECT	GO:0006919~activation of cysteine-type endopeptidase activity involved in apoptotic process	11	0.00470037	0.0340214	CASP9, NGFR, NLRP1B, AIFM1, CDKN2A, STAT1, BAX, BAK1, XDH, PML, S100A8	1411	67	18082	2.10396	1	0.818899	0.812675
GOTERM_BP_DIRECT	GO:0045600~positive regulation of fat cell differentiation	9	0.00384576	0.0344513	CEBPA, CEBPB, WIF1, NOCT, RARRES2, IGF1, CCDC3, AAMDC, CMKLR1	1411	49	18082	2.35378	1	0.818899	0.812675
GOTERM_BP_DIRECT	GO:0043967~histone H4 acetylation	7	0.00299115	0.0349144	NAA60, MORF4L2, RUVBL2, CHD5, BRD8, APBB1, TCF3	1411	32	18082	2.80329	1	0.818899	0.812675
GOTERM_BP_DIRECT	GO:0048678~response to axon injury	7	0.00299115	0.0349144	LYN, LGALS1, EPO, MAX, CDK1, BAX, FGFR3	1411	32	18082	2.80329	1	0.818899	0.812675
GOTERM_BP_DIRECT	GO:0097193~intrinsic apoptotic signaling pathway	6	0.00256384	0.0349675	MLLT11, CASP12, CASP4, EAF2, BAX, APOPT1	1411	24	18082	3.20376	1	0.818899	0.812675
GOTERM_BP_DIRECT	GO:0042104~positive regulation of activated T cell proliferation	6	0.00256384	0.0349675	CD86, EPO, IGF2, ICOSL, IGF1, JAK3	1411	24	18082	3.20376	1	0.818899	0.812675
GOTERM_BP_DIRECT	GO:0007159~leukocyte cell-cell adhesion	6	0.00256384	0.0349675	PTPRC, ITGAM, ITGB2, OLR1, FERMT3, ICAM1	1411	24	18082	3.20376	1	0.818899	0.812675
GOTERM_BP_DIRECT	GO:0071480~cellular response to gamma radiation	6	0.00256384	0.0349675	YAP1, KDM1A, TRP53, TLK2, CYBA, BCL2L1	1411	24	18082	3.20376	1	0.818899	0.812675
GOTERM_BP_DIRECT	GO:0050728~negative regulation of inflammatory response	13	0.00555499	0.0371921	CTLA2A, CALCRL, MVK, HGF, ACOD1, TNFRSF1B, NFKB1, SIGLECE, SOCS3, ACP5, APOE, TNFAIP8L2, CD44	1411	87	18082	1.91489	1	0.855299	0.848798
GOTERM_BP_DIRECT	GO:0070933~histone H4 deacetylation	4	0.00170923	0.0374779	HDAC4, REST, SMARCAD1, SIRT7	1411	10	18082	5.12601	1	0.855299	0.848798
GOTERM_BP_DIRECT	GO:0002438~acute inflammatory response to antigenic stimulus	4	0.00170923	0.0374779	CD6, IL31RA, ELANE, ICAM1	1411	10	18082	5.12601	1	0.855299	0.848798
GOTERM_BP_DIRECT	GO:0017145~stem cell division	4	0.00170923	0.0374779	TIAL1, FUBP1, MYB, PAFAH1B1	1411	10	18082	5.12601	1	0.855299	0.848798
GOTERM_BP_DIRECT	GO:0030851~granulocyte differentiation	4	0.00170923	0.0374779	CEBPA, SPI1, KDM1A, CITED2	1411	10	18082	5.12601	1	0.855299	0.848798
GOTERM_BP_DIRECT	GO:0032956~regulation of actin cytoskeleton organization	9	0.00384576	0.0383174	FGR, BST2, IL1A, ILK, TSC1, FZD10, BAIAP2, CRK, GPM6B	1411	50	18082	2.3067	1	0.863139	0.856578
GOTERM_BP_DIRECT	GO:0008299~isoprenoid biosynthetic process	5	0.00213653	0.0385933	MVK, PEX5, HMGCR, ISPD, FDFT1	1411	17	18082	3.76912	1	0.863139	0.856578
GOTERM_BP_DIRECT	GO:0002224~toll-like receptor signaling pathway	5	0.00213653	0.0385933	CD86, CD180, TLR9, TLR3, TLR2	1411	17	18082	3.76912	1	0.863139	0.856578
GOTERM_BP_DIRECT	GO:0071354~cellular response to interleukin-6	5	0.00213653	0.0385933	SBNO2, SELPLG, MYB, CCL2, NFKB1	1411	17	18082	3.76912	1	0.863139	0.856578
GOTERM_BP_DIRECT	GO:0006888~ER to Golgi vesicle-mediated transport	12	0.00512768	0.0389958	TRAPPC2, GOLGA2, TRAPPC1, STX18, RANGRF, STX5A, HYOU1, PREB, TRAPPC8, ERGIC3, ANK1, LMF1	1411	78	18082	1.97154	1	0.867802	0.861205
GOTERM_BP_DIRECT	GO:0071345~cellular response to cytokine stimulus	7	0.00299115	0.0399583	CD86, CSF1R, STAT1, STAT3, HCLS1, JAK3, NFKB1	1411	33	18082	2.71834	1	0.88482	0.878095
GOTERM_BP_DIRECT	GO:0043525~positive regulation of neuron apoptotic process	11	0.00470037	0.0405981	CASP9, HDAC4, EPHA7, MAPK8, MUSK, AIFM1, TRP53, CASP3, KCNMA1, BAX, FGFR3	1411	69	18082	2.04297	1	0.890748	0.883977
GOTERM_BP_DIRECT	GO:0048025~negative regulation of mRNA splicing, via spliceosome	6	0.00256384	0.0409963	RBMXL1, SFSWAP, DYRK1A, ACIN1, SRSF4, PTBP3	1411	25	18082	3.07561	1	0.890748	0.883977
GOTERM_BP_DIRECT	GO:0007623~circadian rhythm	15	0.0064096	0.0410226	NGFR, BDNF, DYRK1A, CREM, PRF1, RBM4B, IGF1, SIRT1, ARNTL2, PROKR2, NCOR1, NOCT, TRP53, KCNMA1, RPS27A	1411	108	18082	1.77986	1	0.890748	0.883977
GOTERM_BP_DIRECT	GO:0016337~single organismal cell-cell adhesion	15	0.0064096	0.0410226	CD53, KIRREL2, ITGAM, SHC1, FBLIM1, ITGB2, RPSA, NTN1, ICAM1, CCDC80, PARD3, PKP4, PKP3, CBLL1, CD34	1411	108	18082	1.77986	1	0.890748	0.883977
GOTERM_BP_DIRECT	GO:0007067~mitotic nuclear division	31	0.0132465	0.0420197	BRSK2, ANAPC16, ZFP207, RNF8, ARPP19, SKA1, AURKA, GOLGA2, PTTG1, NUF2, RCC1, NUP88, LZTS2, CLASP1, NDE1, RPS6, KIF23, ACTR8, TERF1, CKAP5, GEM, CDK2, SRSF2, CDK1, ANAPC5, KIF2C, CENPN, BIRC6, RAN, PAFAH1B1, NUP37	1411	277	18082	1.43417	1	0.907991	0.90109
GOTERM_BP_DIRECT	GO:0008104~protein localization	12	0.00512768	0.0422436	GRIP1, CADM3, ICMT, ERCC3, KIF26B, TRP53, LRBA, BBS7, APOE, TNS4, MAPK8IP3, AKAP2	1411	79	18082	1.94659	1	0.908281	0.901377
GOTERM_BP_DIRECT	GO:0007611~learning or memory	9	0.00384576	0.0424633	MEF2C, BHLHB9, ABI2, BDNF, CASP3, CRH, MAN2B1, VIP, PAFAH1B1	1411	51	18082	2.26147	1	0.908281	0.901377
GOTERM_BP_DIRECT	GO:0031175~neuron projection development	18	0.00769152	0.0426423	LYN, SHC1, USP21, WNT7B, GFRA1, PPP1R9A, MAPK8IP3, AREG, PQBP1, CAMSAP3, MAPK8, CAPZB, GPRIN1, NPY, TBC1D24, CNTN4, CD44, FGFR1	1411	139	18082	1.6595	1	0.908281	0.901377
GOTERM_BP_DIRECT	GO:0043524~negative regulation of neuron apoptotic process	20	0.00854613	0.0433693	NGFR, DLX1, CEBPB, CCL12, MEF2C, BHLHB9, KDM2B, BDNF, C5AR1, EN1, ILK, AMBRA1, SIRT1, CLN3, UBE2V2, CCL2, BAX, APOE, CRLF1, BCL2L1	1411	160	18082	1.60188	1	0.916359	0.909393
GOTERM_BP_DIRECT	GO:0006897~endocytosis	22	0.00940075	0.0434313	MSR1, RALBP1, USP20, FNBP1, TNK2, INPPL1, CLTA, SNX10, ARRB1, PIK3CG, ASGR1, DNM1, CLN3, FCHO1, TRIP10, AAK1, ATP6V1H, SIGLEC1, PIP5K1C, EPS15, SNX8, ATP9A	1411	181	18082	1.55763	1	0.916359	0.909393
GOTERM_BP_DIRECT	GO:0050873~brown fat cell differentiation	7	0.00299115	0.0454406	SELENBP1, CEBPA, CEBPB, MB, RARRES2, SLC2A4, PTGS2	1411	34	18082	2.63839	1	0.945376	0.93819
GOTERM_BP_DIRECT	GO:0010718~positive regulation of epithelial to mesenchymal transition	7	0.00299115	0.0454406	SMAD2, COL1A1, OLFM1, TGFB1I1, TWIST1, TGFBR2, EZH2	1411	34	18082	2.63839	1	0.945376	0.93819
GOTERM_BP_DIRECT	GO:0050715~positive regulation of cytokine secretion	7	0.00299115	0.0454406	FGR, CD300C2, IL1A, CLEC5A, CD14, CLEC4E, TLR2	1411	34	18082	2.63839	1	0.945376	0.93819
GOTERM_BP_DIRECT	GO:0035264~multicellular organism growth	16	0.00683691	0.0464388	RARG, ICMT, PCDH15, EN1, H2-Q2, IGF1, ZFX, RC3H2, KAT2A, TBL1XR1, GPD2, TRP53, GNAS, DHCR7, RPL29, FGFR2	1411	120	18082	1.70867	1	0.957209	0.949934
GOTERM_BP_DIRECT	GO:0048384~retinoic acid receptor signaling pathway	5	0.00213653	0.0466514	RARG, NR1H2, CREM, RXRG, PML	1411	18	18082	3.55973	1	0.957209	0.949934
GOTERM_BP_DIRECT	GO:0051770~positive regulation of nitric-oxide synthase biosynthetic process	5	0.00213653	0.0466514	STAT1, TLR9, CCL2, JAK3, TLR2	1411	18	18082	3.55973	1	0.957209	0.949934
GOTERM_BP_DIRECT	GO:0032729~positive regulation of interferon-gamma production	9	0.00384576	0.0468952	SASH3, NRAS, TICAM2, SLC11A1, BCL3, SLAMF6, CD14, IL12RB2, HAVCR2	1411	52	18082	2.21799	1	0.957818	0.950537
GOTERM_BP_DIRECT	GO:0070207~protein homotrimerization	6	0.00256384	0.0476151	MLKL, ALOX5AP, HSF4, LCN2, PKD2L1, TRAF2	1411	26	18082	2.95731	1	0.968101	0.960742
GOTERM_BP_DIRECT	GO:0008347~glial cell migration	4	0.00170923	0.0486139	P2RY12, FN1, TSPO, CCL2	1411	11	18082	4.66001	1	0.975111	0.967699
GOTERM_BP_DIRECT	GO:0002281~macrophage activation involved in immune response	4	0.00170923	0.0486139	ZAP70, SBNO2, TYROBP, HAVCR2	1411	11	18082	4.66001	1	0.975111	0.967699
GOTERM_BP_DIRECT	GO:0060484~lung-associated mesenchyme development	4	0.00170923	0.0486139	WNT11, WNT7B, FGFR2, FGFR1	1411	11	18082	4.66001	1	0.975111	0.967699
GOTERM_BP_DIRECT	GO:0045766~positive regulation of angiogenesis	16	0.00683691	0.0493555	CX3CR1, HGF, C5AR1, ITGB2, HSPB1, SIRT1, PIK3R6, TGFBR2, C3, IL1A, C6, C3AR1, CTSH, CYP1B1, CD34, RAPGEF3	1411	121	18082	1.69455	1	0.981672	0.97421
GOTERM_BP_DIRECT	GO:0032355~response to estradiol	14	0.00598229	0.0500747	GRN, ADCYAP1R1, STAT3, OPRL1, PTGS2, TFPI, AREG, COL1A1, SOCS2, FCGR1, CASP9, IFI27, TXNIP, EZH2	1411	101	18082	1.77634	1	0.981672	0.97421
GOTERM_BP_DIRECT	GO:0052548~regulation of endopeptidase activity	3	0.00128192	0.0518426	ATP13A2, FURIN, PSMB8	1411	5	18082	7.68901	1	0.981672	0.97421
GOTERM_BP_DIRECT	GO:0032020~ISG15-protein conjugation	3	0.00128192	0.0518426	UBA7, ISG15, UBE2L6	1411	5	18082	7.68901	1	0.981672	0.97421
GOTERM_BP_DIRECT	GO:1902807~negative regulation of cell cycle G1/S phase transition	3	0.00128192	0.0518426	CDKN2D, CDKN2B, MEN1	1411	5	18082	7.68901	1	0.981672	0.97421
GOTERM_BP_DIRECT	GO:0070120~ciliary neurotrophic factor-mediated signaling pathway	3	0.00128192	0.0518426	LIFR, IL6RA, IL6ST	1411	5	18082	7.68901	1	0.981672	0.97421
GOTERM_BP_DIRECT	GO:0002730~regulation of dendritic cell cytokine production	3	0.00128192	0.0518426	TLR9, TLR3, TLR2	1411	5	18082	7.68901	1	0.981672	0.97421
GOTERM_BP_DIRECT	GO:0044770~cell cycle phase transition	3	0.00128192	0.0518426	PTPRC, CDC7, UBE2L3	1411	5	18082	7.68901	1	0.981672	0.97421
GOTERM_BP_DIRECT	GO:0032237~activation of store-operated calcium channel activity	3	0.00128192	0.0518426	STIM1, STIM2, PLCG2	1411	5	18082	7.68901	1	0.981672	0.97421
GOTERM_BP_DIRECT	GO:1904261~positive regulation of basement membrane assembly involved in embryonic body morphogenesis	3	0.00128192	0.0518426	PHLDB1, DAG1, CLASP1	1411	5	18082	7.68901	1	0.981672	0.97421
GOTERM_BP_DIRECT	GO:0045637~regulation of myeloid cell differentiation	3	0.00128192	0.0518426	RARG, CSF3R, TAL1	1411	5	18082	7.68901	1	0.981672	0.97421
GOTERM_BP_DIRECT	GO:0060923~cardiac muscle cell fate commitment	3	0.00128192	0.0518426	ACVR1, AW551984, TBX3	1411	5	18082	7.68901	1	0.981672	0.97421
GOTERM_BP_DIRECT	GO:0042506~tyrosine phosphorylation of Stat5 protein	3	0.00128192	0.0518426	IL15, OSM, JAK3	1411	5	18082	7.68901	1	0.981672	0.97421
GOTERM_BP_DIRECT	GO:0045165~cell fate commitment	11	0.00470037	0.0520135	SMAD2, MEF2C, WNT11, TAL1, WNT7B, TGFB1I1, CASP3, RBPJ, SOX6, PML, FGFR2	1411	72	18082	1.95785	1	0.981672	0.97421
GOTERM_BP_DIRECT	GO:0002230~positive regulation of defense response to virus by host	16	0.00683691	0.0523976	FGFBP1, SLC35C1, TMEM173, LSM4, SUPT3, MAP1A, HIST1H3F, HIST1H3G, ACIN1, HIST2H3C2, HIST1H3H, TNIK, HIST1H3I, ASB2, HIST1H3B, HIST1H3C	1411	122	18082	1.68066	1	0.984767	0.977282
GOTERM_BP_DIRECT	GO:0030325~adrenal gland development	6	0.00256384	0.0548285	WNT11, CITED2, CRH, TSPO, STRA6, LY6E	1411	27	18082	2.84778	1	1	0.992621
GOTERM_BP_DIRECT	GO:0071902~positive regulation of protein serine/threonine kinase activity	6	0.00256384	0.0548285	CSF1R, CAB39, CIB1, IGF1, CAMK1, EZH2	1411	27	18082	2.84778	1	1	0.992621
GOTERM_BP_DIRECT	GO:0016126~sterol biosynthetic process	6	0.00256384	0.0548285	CH25H, MVK, DHCR7, HMGCR, FDFT1, TM7SF2	1411	27	18082	2.84778	1	1	0.992621
GOTERM_BP_DIRECT	GO:0030278~regulation of ossification	5	0.00213653	0.0555685	ACVR1, CSF1, P3H1, FGFR3, DHRS3	1411	19	18082	3.37237	1	1	0.992621
GOTERM_BP_DIRECT	GO:0003151~outflow tract morphogenesis	9	0.00384576	0.0566368	MEF2C, WNT11, SOX17, CITED2, ILK, RBPJ, DHRS3, TBX3, TGFBR2	1411	54	18082	2.13584	1	1	0.992621
GOTERM_BP_DIRECT	GO:0043406~positive regulation of MAP kinase activity	9	0.00384576	0.0566368	TENM1, MEF2C, TNFSF11, ILK, PIK3R6, PIK3CG, FGFR1, EZH2, PIK3R5	1411	54	18082	2.13584	1	1	0.992621
GOTERM_BP_DIRECT	GO:0045666~positive regulation of neuron differentiation	14	0.00598229	0.0570301	NGFR, MEF2C, TRPC6, BDNF, EPO, TCF12, MAPK8IP3, SOCS2, DUOXA1, TCF4, TCF3, CCR5, EIF4G1, FGFR1	1411	103	18082	1.74185	1	1	0.992621
GOTERM_BP_DIRECT	GO:0006911~phagocytosis, engulfment	8	0.00341845	0.0579298	FCGR1, FCGR3, FCER1G, BIN2, SIRPA, TREM2, FCGR2B, GULP1	1411	45	18082	2.27823	1	1	0.992621
GOTERM_BP_DIRECT	GO:0051402~neuron apoptotic process	8	0.00341845	0.0579298	NLRP1B, AIFM1, MAX, TRP53, CASP3, BAX, GAPDH, BCL2L1	1411	45	18082	2.27823	1	1	0.992621
GOTERM_BP_DIRECT	GO:0001764~neuron migration	16	0.00683691	0.058866	KIRREL3, MEF2C, NDE1, SATB2, TWIST1, PEX2, NTN1, DCLK1, MAPK8, CCKAR, PEX5, BAX, APBB1, MARK2, FKTN, PAFAH1B1	1411	124	18082	1.65355	1	1	0.992621
GOTERM_BP_DIRECT	GO:0071222~cellular response to lipopolysaccharide	24	0.0102554	0.059026	CD86, CX3CR1, CEBPB, MEF2C, TICAM2, STAT1, CD180, ACOD1, TNFRSF1B, TFPI, NFKB1, ICAM1, CXCL10, SBNO2, MAPK8, FCGR4, TLR9, LCN2, ANKRD1, TSPO, CCL2, CD14, B2M, HAVCR2	1411	209	18082	1.47158	1	1	0.992621
GOTERM_BP_DIRECT	GO:0035457~cellular response to interferon-alpha	4	0.00170923	0.0611648	IFI204, IFIT3B, IFIT1, IFIT3	1411	12	18082	4.27167	1	1	0.992621
GOTERM_BP_DIRECT	GO:0035455~response to interferon-alpha	4	0.00170923	0.0611648	IFITM3, BST2, TGTP2, IFITM1	1411	12	18082	4.27167	1	1	0.992621
GOTERM_BP_DIRECT	GO:0031023~microtubule organizing center organization	4	0.00170923	0.0611648	WDR81, NDE1, CLASP1, PAFAH1B1	1411	12	18082	4.27167	1	1	0.992621
GOTERM_BP_DIRECT	GO:0045059~positive thymic T cell selection	4	0.00170923	0.0611648	ZAP70, PTPRC, H2-DMA, DOCK2	1411	12	18082	4.27167	1	1	0.992621
GOTERM_BP_DIRECT	GO:0019370~leukotriene biosynthetic process	4	0.00170923	0.0611648	GGT5, ALOX5AP, MGST2, LTC4S	1411	12	18082	4.27167	1	1	0.992621
GOTERM_BP_DIRECT	GO:0001818~negative regulation of cytokine production	4	0.00170923	0.0611648	GPNMB, SLC11A1, NDRG2, NFKB1	1411	12	18082	4.27167	1	1	0.992621
GOTERM_BP_DIRECT	GO:0001933~negative regulation of protein phosphorylation	12	0.00512768	0.0612762	LYN, KIRREL2, CD109, CTDSP2, MYADM, CTDSPL, FBLN1, CIB1, ARRB1, TARDBP, XDH, MEN1	1411	84	18082	1.83072	1	1	0.992621
GOTERM_BP_DIRECT	GO:0050853~B cell receptor signaling pathway	9	0.00384576	0.0619544	LAT2, LYN, ZAP70, MEF2C, PTPRC, TEC, KLHL6, PLCG2, NCKAP1L	1411	55	18082	2.097	1	1	0.992621
GOTERM_BP_DIRECT	GO:0070098~chemokine-mediated signaling pathway	9	0.00384576	0.0619544	CCR1, CXCL10, CCL9, CCL12, CCL7, CCL6, CCL2, CXCL13, CCL17	1411	55	18082	2.097	1	1	0.992621
GOTERM_BP_DIRECT	GO:0007052~mitotic spindle organization	6	0.00256384	0.0626375	DCTN6, RALBP1, RCC1, EML1, CLASP1, AURKA	1411	28	18082	2.74608	1	1	0.992621
GOTERM_BP_DIRECT	GO:0030501~positive regulation of bone mineralization	7	0.00299115	0.0645752	ACVR1, MEF2C, TMEM119, ISG15, FGFR3, ATRAID, GPM6B	1411	37	18082	2.42446	1	1	0.992621
GOTERM_BP_DIRECT	GO:0032874~positive regulation of stress-activated MAPK cascade	5	0.00213653	0.0653332	IL1A, TAOK1, TAOK2, HMGCR, CRHR2	1411	20	18082	3.20376	1	1	0.992621
GOTERM_BP_DIRECT	GO:0046597~negative regulation of viral entry into host cell	5	0.00213653	0.0653332	IFITM3, IFITM1, PTX3, TRIM10, TRIM11	1411	20	18082	3.20376	1	1	0.992621
GOTERM_BP_DIRECT	GO:0032722~positive regulation of chemokine production	5	0.00213653	0.0653332	TLR9, IL6RA, TLR3, HAVCR2, TLR2	1411	20	18082	3.20376	1	1	0.992621
GOTERM_BP_DIRECT	GO:0032088~negative regulation of NF-kappaB transcription factor activity	10	0.00427307	0.0695079	PARP10, CDKN2A, TLR9, CYP1B1, ACOD1, ARRB1, COMMD6, SIRT1, HAVCR2, CMKLR1	1411	66	18082	1.94167	1	1	0.992621
GOTERM_BP_DIRECT	GO:0030182~neuron differentiation	16	0.00683691	0.0695546	CEBPB, MEF2C, BRSK2, TRPC6, SHC1, DAPK3, EN1, ACSL4, GFRA1, SMARCA1, RBPJ, PTPRD, WNT11, TAL1, CASP3, GPC2	1411	127	18082	1.61449	1	1	0.992621
GOTERM_BP_DIRECT	GO:0007218~neuropeptide signaling pathway	11	0.00470037	0.0702808	TENM1, NPB, GAL, GALR3, NMS, NPY, ECEL1, OPRL1, CARTPT, GPR84, PDYN	1411	76	18082	1.85481	1	1	0.992621
GOTERM_BP_DIRECT	GO:0060999~positive regulation of dendritic spine development	6	0.00256384	0.071039	GRN, NRG1, CAMK1, APOE, MAPK6, PPP1R9A	1411	29	18082	2.65138	1	1	0.992621
GOTERM_BP_DIRECT	GO:0046686~response to cadmium ion	6	0.00256384	0.071039	ALAD, CAMK2B, MAPK8, SPARC, CDK1, B2M	1411	29	18082	2.65138	1	1	0.992621
GOTERM_BP_DIRECT	GO:0010976~positive regulation of neuron projection development	17	0.00726421	0.0713147	CAMK2B, LYN, NGFR, GRN, KDM1A, EPO, HSPB1, PPP1R9A, SIRT1, FES, ANKRD1, UBE2V2, CAMK1, APBB1, PTPN5, MARK2, FGFR1	1411	138	18082	1.57866	1	1	0.992621
GOTERM_BP_DIRECT	GO:0048662~negative regulation of smooth muscle cell proliferation	7	0.00299115	0.0718577	RALBP1, IL15, TRP53, MFN2, ILK, VIP, NDRG2	1411	38	18082	2.36066	1	1	0.992621
GOTERM_BP_DIRECT	GO:0040014~regulation of multicellular organism growth	7	0.00299115	0.0718577	SOCS2, GAMT, NCOR1, STAT3, CACNA2D2, IGF1, FGFR2	1411	38	18082	2.36066	1	1	0.992621
GOTERM_BP_DIRECT	GO:0043123~positive regulation of I-kappaB kinase/NF-kappaB signaling	18	0.00769152	0.0726994	UNC5CL, CANT1, TICAM2, PLEKHG5, SHISA5, TRAF2, ZC3HAV1, BST2, IL1A, LGALS1, EEF1D, TLR9, TNFSF11, S100A4, IKBKG, MAP3K7, TLR3, BIRC2	1411	149	18082	1.54812	1	1	0.992621
GOTERM_BP_DIRECT	GO:0010212~response to ionizing radiation	9	0.00384576	0.0734961	ALAD, RNF168, BRAT1, INTS3, CYP2R1, RNF8, NABP1, BAX, ICAM1	1411	57	18082	2.02342	1	1	0.992621
GOTERM_BP_DIRECT	GO:0051574~positive regulation of histone H3-K9 methylation	3	0.00128192	0.0738099	MYB, JARID2, SIRT1	1411	6	18082	6.40751	1	1	0.992621
GOTERM_BP_DIRECT	GO:0019941~modification-dependent protein catabolic process	3	0.00128192	0.0738099	UBA7, ISG15, UBE2L6	1411	6	18082	6.40751	1	1	0.992621
GOTERM_BP_DIRECT	GO:0034162~toll-like receptor 9 signaling pathway	3	0.00128192	0.0738099	TLR9, PIK3AP1, HAVCR2	1411	6	18082	6.40751	1	1	0.992621
GOTERM_BP_DIRECT	GO:0090166~Golgi disassembly	3	0.00128192	0.0738099	GOLGA2, CDK1, STX5A	1411	6	18082	6.40751	1	1	0.992621
GOTERM_BP_DIRECT	GO:0007182~common-partner SMAD protein phosphorylation	3	0.00128192	0.0738099	SMAD2, PML, TGFBR2	1411	6	18082	6.40751	1	1	0.992621
GOTERM_BP_DIRECT	GO:2000369~regulation of clathrin-mediated endocytosis	3	0.00128192	0.0738099	TNK2, AAK1, SMAP1	1411	6	18082	6.40751	1	1	0.992621
GOTERM_BP_DIRECT	GO:0060397~JAK-STAT cascade involved in growth hormone signaling pathway	4	0.00170923	0.0750531	LYN, SOCS3, STAT1, STAT3	1411	13	18082	3.94308	1	1	0.992621
GOTERM_BP_DIRECT	GO:0070932~histone H3 deacetylation	4	0.00170923	0.0750531	HDAC4, SMARCAD1, SIRT7, SIRT1	1411	13	18082	3.94308	1	1	0.992621
GOTERM_BP_DIRECT	GO:0021895~cerebral cortex neuron differentiation	4	0.00170923	0.0750531	EOMES, PEX5, CHD5, PAFAH1B1	1411	13	18082	3.94308	1	1	0.992621
GOTERM_BP_DIRECT	GO:0070266~necroptotic process	4	0.00170923	0.0750531	MLKL, TRP53, PYGL, BIRC2	1411	13	18082	3.94308	1	1	0.992621
GOTERM_BP_DIRECT	GO:0030154~cell differentiation	73	0.0311934	0.0756019	MYT1L, CITED2, TGFB1I1, CPNE6, SRA1, CHD5, CIB1, ATRAID, RNF114, CREB3L4, SNAPC4, TLK2, SPEG, TNFSF11, JARID2, HTATIP2, EOMES, UNC45B, MEF2C, ANKRD49, RPS7, MUSK, TCF12, MATK, ARNT, EDF1, SIRT1, TGFBR2, PTBP3, ENAH, FGR, HCK, TAL1, PARD3, SFRP5, VAMP5, PAFAH1B1, CAMK2B, GGNBP1, DLX1, CEBPB, ADCYAP1R1, DDX4, GGNBP2, SEMA3B, TWIST1, AMBRA1, NDRG2, RASGRP4, SBNO2, SH2B3, MARK2, NGFR, NDE1, TNK2, RAR…	1411	780	18082	1.19935	1	1	0.992621
GOTERM_BP_DIRECT	GO:0045954~positive regulation of natural killer cell mediated cytotoxicity	5	0.00213653	0.075927	LAG3, SLAMF6, SH2D1B1, VAV1, NECTIN2	1411	21	18082	3.0512	1	1	0.992621
GOTERM_BP_DIRECT	GO:2000251~positive regulation of actin cytoskeleton reorganization	5	0.00213653	0.075927	HCK, FES, CCL27A, BAIAP2, RAPGEF3	1411	21	18082	3.0512	1	1	0.992621
GOTERM_BP_DIRECT	GO:0045595~regulation of cell differentiation	7	0.00299115	0.0795911	SOCS3, SOX17, FES, CHD5, NRG1, BIRC2, PTBP3	1411	39	18082	2.30013	1	1	0.992621
GOTERM_BP_DIRECT	GO:2001235~positive regulation of apoptotic signaling pathway	7	0.00299115	0.0795911	CAMK2B, NGFR, MAPK8, OSM, CTSH, PML, CTSC	1411	39	18082	2.30013	1	1	0.992621
GOTERM_BP_DIRECT	GO:0050885~neuromuscular process controlling balance	9	0.00384576	0.0797226	CAMK2B, CLN3, DLG4, APLP2, HEXB, EI24, KCNMA1, CAMTA1, PAFAH1B1	1411	58	18082	1.98854	1	1	0.992621
GOTERM_BP_DIRECT	GO:0051602~response to electrical stimulus	6	0.00256384	0.0800263	RAB3A, MUSK, EPO, CDK2, NRF1, CD14	1411	30	18082	2.563	1	1	0.992621
GOTERM_BP_DIRECT	GO:0051928~positive regulation of calcium ion transport	6	0.00256384	0.0800263	CCR1, TRPC6, STIM2, TSPO, ORAI1, JAK3	1411	30	18082	2.563	1	1	0.992621
GOTERM_BP_DIRECT	GO:0090200~positive regulation of release of cytochrome c from mitochondria	6	0.00256384	0.0800263	MLLT11, TRP53, PLAUR, BAX, APOPT1, BAK1	1411	30	18082	2.563	1	1	0.992621
GOTERM_BP_DIRECT	GO:0032715~negative regulation of interleukin-6 production	6	0.00256384	0.0800263	HGF, GBA, TLR9, ARRB1, NCKAP1L, HAVCR2	1411	30	18082	2.563	1	1	0.992621
GOTERM_BP_DIRECT	GO:0060326~cell chemotaxis	11	0.00470037	0.0807632	CXCL10, CCL9, CCL12, BIN2, CCL6, HGF, SAA3, CCL27A, CCL2, CCR6, CXCL13	1411	78	18082	1.80725	1	1	0.992621
GOTERM_BP_DIRECT	GO:0016311~dephosphorylation	14	0.00598229	0.0816966	PTPN18, DUSP2, PTPRR, MTMR3, PTPN21, DUSP26, PTPRG, MTM1, PTPRD, PTPRE, PTPRC, ACP5, PTPN5, CDKN3	1411	109	18082	1.64597	1	1	0.992621
GOTERM_BP_DIRECT	GO:0051092~positive regulation of NF-kappaB transcription factor activity	14	0.00598229	0.0816966	CD84, ITGB2, TRAF2, CIB1, ICAM1, CRHR2, TLR9, CAPN3, TNFSF11, LRRFIP1, IKBKG, CARD14, TLR3, TLR2	1411	109	18082	1.64597	1	1	0.992621
GOTERM_BP_DIRECT	GO:0006816~calcium ion transport	17	0.00726421	0.0828839	CCR1, CAMK2B, CALCRL, TRPC6, ATP2A2, CACNA2D2, PKD2L1, CACNA1C, SLC8A3, CACNB3, STIM1, STIM2, MYB, CDH23, ORAI1, MICU1, CCR5	1411	141	18082	1.54507	1	1	0.992621
GOTERM_BP_DIRECT	GO:0009566~fertilization	8	0.00341845	0.0841428	TTLL5, SPEF2, SPATA22, TDRD12, BAX, ZFX, NECTIN2, BCL2L1	1411	49	18082	2.09225	1	1	0.992621
GOTERM_BP_DIRECT	GO:0016049~cell growth	8	0.00341845	0.0841428	LEFTY1, BRAT1, ENTPD5, FUBP1, P3H1, IL6RA, EMP3, RASGRP4	1411	49	18082	2.09225	1	1	0.992621
GOTERM_BP_DIRECT	GO:0045444~fat cell differentiation	11	0.00470037	0.0863457	TMEM120B, CEBPA, CEBPB, STEAP4, CEBPD, SDF4, BBS7, METTL8, PSMB8, CREB5, RUNX1T1	1411	79	18082	1.78437	1	1	0.992621
GOTERM_BP_DIRECT	GO:0006338~chromatin remodeling	11	0.00470037	0.0863457	HDAC4, SATB2, MORF4L2, RUVBL2, CEBPG, MYB, ACTR8, BAZ1A, SMARCA1, ARID1A, MEN1	1411	79	18082	1.78437	1	1	0.992621
GOTERM_BP_DIRECT	GO:0009790~embryo development	11	0.00470037	0.0863457	ACVR1, HMGCL, APLP2, EHMT1, TSC1, GTF2IRD1, NRG1, AMBRA1, HMGCR, ZFX, MEN1	1411	79	18082	1.78437	1	1	0.992621
GOTERM_BP_DIRECT	GO:0000165~MAPK cascade	10	0.00427307	0.0868087	CCL12, MEF2C, RHBDD3, SHC1, SLC11A1, CCL2, NRG1, FGFR3, MAP3K7, MEN1	1411	69	18082	1.85725	1	1	0.992621
GOTERM_BP_DIRECT	GO:0045736~negative regulation of cyclin-dependent protein serine/threonine kinase activity	5	0.00213653	0.0873242	CDKN2C, CDKN2A, CASP3, FBXO7, MEN1	1411	22	18082	2.91251	1	1	0.992621
GOTERM_BP_DIRECT	GO:0016064~immunoglobulin mediated immune response	5	0.00213653	0.0873242	C4B, FCER1G, H2-DMA, INPP5D, FCGR2B	1411	22	18082	2.91251	1	1	0.992621
GOTERM_BP_DIRECT	GO:0043011~myeloid dendritic cell differentiation	5	0.00213653	0.0873242	CD86, SPI1, RBPJ, PIRB, TGFBR2	1411	22	18082	2.91251	1	1	0.992621
GOTERM_BP_DIRECT	GO:0006626~protein targeting to mitochondrion	5	0.00213653	0.0873242	FIS1, MTX1, MFN2, FBXO7, TOMM5	1411	22	18082	2.91251	1	1	0.992621
GOTERM_BP_DIRECT	GO:0050714~positive regulation of protein secretion	7	0.00299115	0.0877715	IL1A, RPH3AL, ANKRD1, ATP13A2, IGF1, APBB1, RAPGEF4	1411	40	18082	2.24263	1	1	0.992621
GOTERM_BP_DIRECT	GO:0051898~negative regulation of protein kinase B signaling	7	0.00299115	0.0877715	SFRP5, MMP3, DAG1, CIB1, XDH, SIRT1, MTM1	1411	40	18082	2.24263	1	1	0.992621
GOTERM_BP_DIRECT	GO:0045787~positive regulation of cell cycle	7	0.00299115	0.0877715	RPS15A, CITED2, TRP53, TCF3, FGFR2, TBX3, FGFR1	1411	40	18082	2.24263	1	1	0.992621
GOTERM_BP_DIRECT	GO:0002548~monocyte chemotaxis	7	0.00299115	0.0877715	CCL9, CCL12, CCL7, CCL6, TNFSF11, CCL2, CCL17	1411	40	18082	2.24263	1	1	0.992621
GOTERM_BP_DIRECT	GO:0043507~positive regulation of JUN kinase activity	7	0.00299115	0.0877715	ZEB2, TLR9, TRAF2, FZD10, MAP3K7, MAPK8IP3, FGD2	1411	40	18082	2.24263	1	1	0.992621
GOTERM_BP_DIRECT	GO:0042771~intrinsic apoptotic signaling pathway in response to DNA damage by p53 class mediator	6	0.00256384	0.0895891	IFI204, TRP53, BCL3, SHISA5, SIRT1, PML	1411	31	18082	2.48033	1	1	0.992621
GOTERM_BP_DIRECT	GO:0016578~histone deubiquitination	4	0.00170923	0.0901886	KAT2A, SUPT3, ATXN7, USP21	1411	14	18082	3.66144	1	1	0.992621
GOTERM_BP_DIRECT	GO:0019886~antigen processing and presentation of exogenous peptide antigen via MHC class II	4	0.00170923	0.0901886	FCER1G, H2-DMA, FCGR2B, CTSE	1411	14	18082	3.66144	1	1	0.992621
GOTERM_BP_DIRECT	GO:0030330~DNA damage response, signal transduction by p53 class mediator	4	0.00170923	0.0901886	USP10, TRP53, BCL3, MDM4	1411	14	18082	3.66144	1	1	0.992621
GOTERM_BP_DIRECT	GO:0033160~positive regulation of protein import into nucleus, translocation	4	0.00170923	0.0901886	CDK1, IGF1, TMEM173, PTPN5	1411	14	18082	3.66144	1	1	0.992621
GOTERM_BP_DIRECT	GO:0060444~branching involved in mammary gland duct morphogenesis	4	0.00170923	0.0901886	CSF1, ETV4, PML, TBX3	1411	14	18082	3.66144	1	1	0.992621
GOTERM_BP_DIRECT	GO:0001817~regulation of cytokine production	4	0.00170923	0.0901886	LYN, TICAM2, ANKRD2, F11R	1411	14	18082	3.66144	1	1	0.992621
GOTERM_BP_DIRECT	GO:0060252~positive regulation of glial cell proliferation	4	0.00170923	0.0901886	LYN, TSPO, VIM, GFAP	1411	14	18082	3.66144	1	1	0.992621
GOTERM_BP_DIRECT	GO:0042523~positive regulation of tyrosine phosphorylation of Stat5 protein	4	0.00170923	0.0901886	EPO, IL31RA, PECAM1, IGF1	1411	14	18082	3.66144	1	1	0.992621
GOTERM_BP_DIRECT	GO:0032743~positive regulation of interleukin-2 production	4	0.00170923	0.0901886	SASH3, CD83, TRAF2, MAP3K7	1411	14	18082	3.66144	1	1	0.992621
GOTERM_BP_DIRECT	GO:0030225~macrophage differentiation	4	0.00170923	0.0901886	CEBPA, SPI1, CSF1, SIRT1	1411	14	18082	3.66144	1	1	0.992621
GOTERM_BP_DIRECT	GO:1903955~positive regulation of protein targeting to mitochondrion	11	0.00470037	0.0921561	ZBTB17, KAT2A, UBE2D3, RAC2, ITGAX, TDRD12, ARIH2, NRG1, UBE2J2, PTPN5, UBE2L3	1411	80	18082	1.76207	1	1	0.992621
GOTERM_BP_DIRECT	GO:0007566~embryo implantation	9	0.00384576	0.0930859	GRN, EPO, H2-Q7, ACOD1, FBLN1, IGFBP7, ARID1A, PTGS2, TGFBR2	1411	60	18082	1.92225	1	1	0.992621
GOTERM_BP_DIRECT	GO:0006979~response to oxidative stress	16	0.00683691	0.0946035	RBPMS, GPX3, GPX8, PTGS2, MPO, SIRT1, NFKB1, ALAD, AIFM1, ERCC3, TRP53, TXNIP, ERCC8, HAO1, UPK3BL, APOE	1411	133	18082	1.54166	1	1	0.992621
GOTERM_BP_DIRECT	GO:0055088~lipid homeostasis	7	0.00299115	0.096393	CEBPA, ACADVL, NR1H2, APOE, ACAD11, USF2, PNPLA2	1411	41	18082	2.18793	1	1	0.992621
GOTERM_BP_DIRECT	GO:0002467~germinal center formation	3	0.00128192	0.0981173	MEF2C, KLHL6, BCL3	1411	7	18082	5.49215	1	1	0.992621
GOTERM_BP_DIRECT	GO:0042541~hemoglobin biosynthetic process	3	0.00128192	0.0981173	LYN, ALAS2, EPO	1411	7	18082	5.49215	1	1	0.992621
GOTERM_BP_DIRECT	GO:0030049~muscle filament sliding	3	0.00128192	0.0981173	MYL6, TNNT2, MYH8	1411	7	18082	5.49215	1	1	0.992621
GOTERM_BP_DIRECT	GO:0046498~S-adenosylhomocysteine metabolic process	3	0.00128192	0.0981173	GAMT, PCMT1, ICMT	1411	7	18082	5.49215	1	1	0.992621
GOTERM_BP_DIRECT	GO:0010700~negative regulation of norepinephrine secretion	3	0.00128192	0.0981173	P2RY12, CRH, CRHR2	1411	7	18082	5.49215	1	1	0.992621
GOTERM_BP_DIRECT	GO:0034340~response to type I interferon	3	0.00128192	0.0981173	STAT1, A230050P20RIK, ISG15	1411	7	18082	5.49215	1	1	0.992621
GOTERM_BP_DIRECT	GO:0045730~respiratory burst	3	0.00128192	0.0981173	NCF1, SLC11A1, CYBA	1411	7	18082	5.49215	1	1	0.992621
GOTERM_BP_DIRECT	GO:2000574~regulation of microtubule motor activity	3	0.00128192	0.0981173	WDR81, NDE1, PAFAH1B1	1411	7	18082	5.49215	1	1	0.992621
GOTERM_BP_DIRECT	GO:0071229~cellular response to acid chemical	3	0.00128192	0.0981173	ANXA2, BDNF, S100A10	1411	7	18082	5.49215	1	1	0.992621
GOTERM_BP_DIRECT	GO:0044794~positive regulation by host of viral process	3	0.00128192	0.0981173	CFL1, ZFP72, APOE	1411	7	18082	5.49215	1	1	0.992621
GOTERM_BP_DIRECT	GO:0033622~integrin activation	3	0.00128192	0.0981173	COL16A1, FN1, FERMT3	1411	7	18082	5.49215	1	1	0.992621
GOTERM_BP_DIRECT	GO:0060045~positive regulation of cardiac muscle cell proliferation	5	0.00213653	0.0994935	MEF2C, CDK1, RBPJ, FGFR2, FGFR1	1411	23	18082	2.78587	1	1	0.992621
GOTERM_BP_DIRECT	GO:0032868~response to insulin	10	0.00427307	0.0996432	LYN, GAL, VGF, MAX, CAD, INPPL1, TSC1, SRSF4, SIRT1, TLR2	1411	71	18082	1.80493	1	1	0.992621
GOTERM_BP_DIRECT	GO:0006695~cholesterol biosynthetic process	6	0.00256384	0.099714	MVK, DHCR7, APOE, HMGCR, FDFT1, TM7SF2	1411	32	18082	2.40282	1	1	0.992621
GOTERM_BP_DIRECT	GO:0048147~negative regulation of fibroblast proliferation	6	0.00256384	0.099714	PARP10, CD300A, TRP53, BAX, PEX2, EMD	1411	32	18082	2.40282	1	1	0.992621
GOTERM_BP_DIRECT	GO:0050776~regulation of immune response	6	0.00256384	0.099714	FCGR1, PTPRD, FCGR3, FCER1G, IRF1, HCST	1411	32	18082	2.40282	1	1	0.992621
GOTERM_BP_DIRECT	GO:0070584~mitochondrion morphogenesis	6	0.00256384	0.099714	FIS1, BAX, SLIRP, SSBP1, BCL2L1, MTM1	1411	32	18082	2.40282	1	1	0.992621
GOTERM_CC_DIRECT	GO:0070062~extracellular exosome	319	0.136311	2.67274e-17	IFITM3, CPNE6, SLC4A1, F11R, CLDN2, RPL7, ICAM1, UBE2L3, TIAL1, C4B, RPS14, ISLR, LGALS1, CAPNS1, RPS18, DAG1, CPNE2, LGALS8, GOLGA7, B2M, GAMT, ENTPD5, SLC6A13, P3H1, ACSL4, RNASE4, 4931406C07RIK, JMJD8, MYL6, PPA2, CRISPLD2, PSME1, SERPING1, TAGLN2, ATP6V0D2, VPS25, H2-D1, CFH, TEX264, PEX11B, PCDH15, VPS26A, ATP5H, ACTR3B, RNASET2B, ART3, C3, FAM171A1, LDHA, SYNGR2, C6, PCBP3, C7, PLCG2, HIST1…	1510	2674	19662	1.55339	2.03395e-14	2.03395e-14	1.95645e-14
GOTERM_CC_DIRECT	GO:0016020~membrane	675	0.288432	2.56868e-14	RPL32, SLC4A1, FZD10, F11R, CLDN2, RPL7, MILR1, CAPNS1, CREB3L4, EVA1C, C3AR1, CYP1B1, CMKLR1, WLS, ANKS1B, WDR83OS, NUP210, FNBP1, CACNA2D2, MCEMP1, TAAR2, RC3H2, CH25H, MYL6, DAAM1, PARD3, GPR160, UNC50, IGTP, ORAI1, FAR1, NUP98, VPS25, RNF122, H2-D1, GRID2IP, NAA60, MTMR3, VPS26A, LY9, RIC8A, LDHA, PLCG2, CHST15, NCKAP1L, PIP5K1C, CHST14, PROM1, RHBDL2, GSDMC4, FDFT1, LYN, SDR42E1, NGFR, CADM3…	1510	6998	19662	1.25597	1.95167e-11	9.77383e-12	9.40138e-12
GOTERM_CC_DIRECT	GO:0005737~cytoplasm	631	0.26963	8.24467e-12	FZD10, ADARB1, RBPJ, ALKBH8, RPL7, PCMT1, NUB1, RNF114, CAPNS1, PSMD4, FAM110C, CDK20, ANKS1B, GAMT, MEF2C, FNBP1, DAPK3, IFT80, WDR73, PDYN, PASK, EML1, RC3H2, WDR77, BIN2, DAAM1, PARD3, MAP1A, METTL7A3, PSME1, TXNIP, PIH1D2, VPS25, MTMR3, CFH, ANAPC16, VPS26A, ZC3HAV1, ARPP19, OAZ1, SKA1, RIC8A, SULT1A1, LDHA, PIP5K1C, RREB1, NXNL2, ELANE, S100A11, LHPP, GSDMC4, LYN, NFE2, NGFR, STARD10, RMDN2,…	1510	6631	19662	1.23908	6.27416e-09	2.0914e-09	2.0117e-09
GOTERM_CC_DIRECT	GO:0005634~nucleus	567	0.242283	1.62467e-09	SPI1, MAML2, MYT1L, EHMT1, ADARB1, RBPJ, ALKBH8, RPL7, NUB1, RNF114, SOX17, PSMD4, CREB3L4, FAM110C, MYB, CDK20, CYP1B1, NFRKB, SAMD11, ANKS1B, GAMT, WDHD1, MEF2C, NUP210, DAPK3, PASK, WDR77, RFX7, RFX5, UNC50, TXNIP, NUP98, ZSCAN25, VPS25, ATF3, RHNO1, CFH, ANAPC16, SHOX2, ZC3HAV1, PRDM10, OAZ1, LDHA, NUP88, RREB1, S100A11, LHPP, NR2C2AP, LYN, NFE2, NGFR, PBX3, CDC7, SNF8, ST18, MLLT11, TBL3, ZF…	1510	6019	19662	1.22662	1.23638e-06	3.09094e-07	2.97315e-07
GOTERM_CC_DIRECT	GO:0000788~nuclear nucleosome	17	0.00726421	7.06985e-08	HIST1H2BN, HIST1H2BM, HIST1H2BJ, HIST1H2BL, HIST1H2BK, HIST1H3F, HIST1H2BE, HIST1H3G, HIST2H3C2, HIST1H2BH, HIST1H3H, HIST1H2BG, TCF3, HIST1H3I, HIST1H3B, HIST1H2BB, HIST1H3C	1510	44	19662	5.03092	5.38001e-05	1.07603e-05	1.03503e-05
GOTERM_CC_DIRECT	GO:0000786~nucleosome	25	0.0106827	1.73493e-06	HIST1H2BM, HIST1H2BJ, HIST1H2BK, HIST1H3F, HIST2H3C2, HIST1H3G, HIST1H2AD, HIST1H3H, HIST1H2AG, HIST1H2AF, HIST1H3I, HIST1H3B, HIST1H3C, HIST1H2AC, HIST1H1B, HIST1H2AB, HIST1H1C, HIST1H2AO, HIST1H2AI, HIST1H2AP, KAT6A, HIST1H2BH, HIST1H4J, HIST1H2BB, HIST1H4F	1510	108	19662	3.01416	0.00131941	0.000213943	0.00020579
GOTERM_CC_DIRECT	GO:0009897~external side of plasma membrane	50	0.0213653	1.96794e-06	CD86, ITGAM, CD83, TNFRSF13B, H2-K1, ITGAE, SLC2A4, ANTXR2, ICAM1, LY6C1, SIGLECE, ADGRE1, RNPEP, ITGAX, CCR5, CD34, B2M, CD33, LAG3, FCER1G, MUSK, ICOSL, NRG1, GFRA1, OSMR, TGFBR2, FCGR1, FCGR3, CD200R1, FCGR4, KCNMA1, PECAM1, CD48, LY6A, IL6ST, CD44, H2-D1, TLR2, CD274, KLRC1, CD14, IL12RB2, P2RY12, CCR1, NGFR, IL31RA, CXCL10, PTPRC, SDC1, FCGR2B	1510	317	19662	2.05382	0.00149648	0.000213943	0.00020579
GOTERM_CC_DIRECT	GO:0005856~cytoskeleton	128	0.0546952	3.30479e-06	FRMPD4, ZFP207, INPPL1, CIB1, ESPN, GOLGA2, TUBB6, RASSF1, RASSF5, FAM110C, CFL1, DAG1, TNS4, SYNPO, LZTS2, RPS7, FNBP1, DAPK3, TSC1, IFT80, WDR73, ANK3, EML1, ANK1, TUBA4A, STIM1, CEP57L1, PARD3, DGKQ, MAP1A, PFN4, NSMF, PKP4, TNIK, FSCN2, LLGL1, S100A8, BRSK2, EPB41, FBLIM1, FBF1, ACTR3B, SKA1, SPTA1, ATXN7, INPP5D, FOPNL, GAS2L1, MARK2, IVNS1ABP, RASSF7, RMDN2, ARHGAP24, CAMSAP3, MLLT11, DNMBP…	1510	1113	19662	1.4975	0.00251179	0.000314368	0.000302388
GOTERM_CC_DIRECT	GO:0009986~cell surface	81	0.0346118	5.1387e-06	IFITM3, CD86, SCARB1, H2-T23, ITGAM, SPARC, ITGB4, EPO, ITGB2, H2-K1, SLC4A1, PKD2L1, SLC2A4, FZD10, SIGLECH, ANTXR2, AREG, ICAM1, LGALS1, PLAU, CLEC5A, LIPG, ITGAX, CCR6, CCR5, CD34, HAVCR2, CD53, FGFBP1, FCER1G, ANXA2, IL15, SLC11A1, ANK3, RC3H2, TGFBR2, IL1A, PROCR, TYROBP, FCGR4, CD109, PECAM1, HCST, VAMP5, TLR3, CD44, H2-D1, TLR2, CSF1R, CD274, ADCYAP1R1, H2-DMA, H2-Q6, H2-Q7, C5AR1, H2-Q4, …	1510	629	19662	1.67681	0.00390292	0.000434505	0.000417947
GOTERM_CC_DIRECT	GO:0042995~cell projection	85	0.0363211	4.97925e-05	SCYL3, C2CD5, FRMPD4, CPNE6, INPPL1, ILK, CIB1, PKD2L1, ARRB1, ESPN, KIF17, HSPB11, SGCE, SCN9A, CFL1, CDK20, BBS7, SYNPO, ANKS1B, PSD, GAMT, KIRREL3, MUSK, PLEKHG5, CAD, IFT80, ANK3, KCNAB2, MAPK8IP3, ENAH, FGR, HCK, OLFM1, IFT43, BIN2, GPRIN1, TMEM216, NSMF, CD302, FSCN2, LLGL1, SHANK2, TLR2, GRID2IP, MAX, SEZ6, NDRG2, ACTR3B, AURKA, FGD2, MTM1, LPXN, POC1B, FOPNL, MBP, APBB1, PIP5K1C, CCT8, PR…	1510	712	19662	1.5545	0.037184	0.00378921	0.00364481
GOTERM_CC_DIRECT	GO:0005654~nucleoplasm	194	0.0828975	6.66086e-05	SMARCAL1, KEAP1, EHMT1, ADARB1, RBPJ, ALKBH8, PSMD4, FAM110C, MYB, DAG1, FBXO3, RCC1, KAT7, SOX6, NFRKB, WDHD1, MEF2C, RC3H2, WDR77, NEIL3, NSMF, NUP98, MTMR3, NOLC1, ATP5H, HELZ2, HIST1H3F, HIST1H3G, NUP88, HIST1H3H, HIST1H3I, HIST1H3B, RREB1, HIST1H3C, LHPP, NR2C2AP, NFE2, EAF2, CDC7, SNF8, ZFP639, PARP10, FUBP1, KYAT1, CYB5RL, GTF2IRD1, HIST1H4J, HIST1H4F, EZH2, RARG, SRA1, PQBP1, ZMYM3, CHAMP…	1510	1935	19662	1.30548	0.0494275	0.0046081	0.0044325
GOTERM_CC_DIRECT	GO:0043234~protein complex	76	0.0324753	8.42705e-05	N6AMT1, RAB3A, KDM1A, ATP2A2, ILK, IKZF1, RBPJ, GOLGA2, HK3, CASP4, CAPN3, HIST2H3C2, UTY, FBXO7, MEN1, POLG, SNTA1, MEF2C, ANXA2, CAD, MMP3, TRAF2, TSC1, CKAP5, DNM1, RNF168, STIM1, TAL1, PARD3, KCNMA1, PEX5, PICK1, ORAI1, CD48, BIRC2, CD44, RAPGEF4, HDAC4, CEBPA, CAB39, EPB41, USP10, PEX11B, CACNA1C, PTGS2, AKAP2, KRIT1, HIST1H3F, EIF4EBP1, HIST1H3G, HIST1H3H, APBB1, HIST1H3I, HIST1H3B, MAPK6, …	1510	628	19662	1.57581	0.0621193	0.00506442	0.00487142
GOTERM_CC_DIRECT	GO:0005913~cell-cell adherens junction	45	0.0192288	8.65144e-05	KEAP1, CAPG, ZC3HAV1, F11R, CNN3, GOLGA2, LDHA, CAPZB, COBLL1, HIST1H3F, DAG1, HIST2H3C2, HIST1H3G, HIST1H3H, LRRFIP1, CCT8, HIST1H3I, HIST1H3B, CLIC1, EMD, EPS15, HIST1H3C, MARK2, PAK4, LYN, SH3GLB2, CADM3, ANXA2, STAT1, SHROOM2, BAIAP2, CKAP5, PPFIBP1, TMEM2, EIF5, FMNL2, ABI2, EEF1D, PARD3, DLG5, STX5A, TAGLN2, PKP3, RAN, EIF4G1	1510	316	19662	1.85428	0.0637196	0.00506442	0.00487142
GOTERM_CC_DIRECT	GO:0042612~MHC class I protein complex	8	0.00341845	9.52853e-05	H2-T23, H2-Q6, H2-Q7, H2-K1, H2-Q4, H2-Q2, B2M, H2-D1	1510	16	19662	6.5106	0.0699487	0.00517944	0.00498206
GOTERM_CC_DIRECT	GO:0005764~lysosome	46	0.0196561	0.000127306	IFITM3, RAB7, CALCRL, H2-DMA, HEXB, GBA, CTSZ, CTSW, ZC3HAV1, MPO, RNASET2B, FYCO1, CLN3, CCKAR, PSAP, ACP5, CTSH, APOE, SLC15A3, GUSB, CD34, AP5S1, CTSD, CTSC, DNASE2A, SPHK2, FNBP1, LRBA, SLC11A1, LAPTM5, IRGM1, ANK3, TM6SF1, CLCN7, PLA2G15, GALNS, REN1, HCK, TRIP10, TLR9, MAN2B1, ATP13A2, PPT2, DEPDC5, CD68, FGFR3	1510	331	19662	1.80959	0.0923403	0.00645864	0.00621251
GOTERM_CC_DIRECT	GO:0005797~Golgi medial cisterna	8	0.00341845	0.000151266	GOLGA5, GORASP2, H2-Q6, H2-Q7, H2-K1, H2-Q4, H2-Q2, H2-D1	1510	17	19662	6.12762	0.108743	0.00719458	0.00692042
GOTERM_CC_DIRECT	GO:0005783~endoplasmic reticulum	138	0.0589683	0.000163151	IFITM3, LPGAT1, H2-K1, KEAP1, PKD2L1, CIB1, TM7SF2, VPREB3, GRIP1, CREB3L4, CYP1B1, WLS, TICAM2, NUP210, ENTPD5, TAP2, SHISA5, P3H1, ATP11B, ACSL4, CH25H, OLFM1, STIM1, STIM2, CHIL3, PREB, RNF122, H2-D1, FKBP2, BRSK2, CALCRL, PLD4, TOR1AIP2, MGST2, PLD1, UBE2J2, CRHR2, RNF170, ARSI, APOE, RCE1, PROM1, FDFT1, S100A10, TRAPPC2, FIS1, TRAPPC1, SLC37A1, ICMT, OSBPL6, ATP8B2, TREX1, OSBPL3, LRBA, IRGM…	1510	1323	19662	1.35822	0.116769	0.00730342	0.0070251
GOTERM_CC_DIRECT	GO:0015935~small ribosomal subunit	10	0.00427307	0.000220323	RPS9, RPS18, RPS5, RPS6, MRPS12, RPSA, FAU, RPS27A, RPS24, DAP3	1510	29	19662	4.49007	0.154379	0.00931477	0.00895981
GOTERM_CC_DIRECT	GO:0005615~extracellular space	151	0.0645233	0.000439197	SPARC, CSF1, EPO, PRF1, CXCL13, MPO, ICAM1, COMP, VPREB3, C4B, PCMT1, LGALS1, IBSP, PLAU, CFL1, LIPG, CCL27A, DAG1, TNFSF11, B2M, BIVM, HGF, CARTPT, PLA2G15, REN1, OLFM1, RBMXL1, CD109, HIST1H2BE, SERPING1, S100A4, HIST1H2BG, PNLIP, S100A8, CFH, LYZ2, DPT, FBLN1, RNASET2B, C3, C6, PSAP, IGFBP7, APOE, IGFBP6, CD14, PROM1, ELANE, S100A11, PDZD7, ST14, TNFSF14, BDNF, REG4, FUCA2, IGF2, FN1, LY86, PR…	1510	1504	19662	1.30731	0.284163	0.017591	0.0169206
GOTERM_CC_DIRECT	GO:0005925~focal adhesion	50	0.0213653	0.000464554	TGFB1I1, ARPC1B, HSPB1, KEAP1, ILK, RPL7, ICAM1, RPS14, PLAU, RPS18, CFL1, RAC2, DAG1, RPL38, TNS4, B2M, TNS1, RPS9, RPS7, RPS5, PLAUR, CYBA, KIF23, ENAH, PROCR, HCK, CD44, DDR2, FOCAD, CD151, FBLIM1, CNN3, TSPAN4, LPXN, PIP5K1C, FLNC, RSU1, CLASP1, PAK4, SVIL, ARHGAP24, PPFIBP1, PTPRC, PARVG, FES, GNB2, SDC1, HYOU1, VIM, NECTIN2	1510	391	19662	1.66511	0.29785	0.0176763	0.0170027
GOTERM_CC_DIRECT	GO:0016023~cytoplasmic, membrane-bounded vesicle	25	0.0106827	0.000509176	IFITM3, GGNBP2, C5AR1, OPRL1, PRF1, CLTA, ARRB1, GRIP1, GPNMB, ESD, WLS, CADPS2, SLC30A2, BDNF, FNBP1, LRBA, PLA2G4A, MAPK8IP3, ARHGAP30, FES, TAOK2, TBC1D7, CHIL3, FGFR2, FGFR1	1510	151	19662	2.15583	0.321304	0.0184516	0.0177484
GOTERM_CC_DIRECT	GO:0022627~cytosolic small ribosomal subunit	13	0.00555499	0.000553928	RPS9, RPS7, RPS5, RPS6, HBA-A2, RPSA, HBA-A1, RPS14, RPS15A, RPS18, FAU, RPS27A, RPS24	1510	53	19662	3.19388	0.344041	0.0191609	0.0184307
GOTERM_CC_DIRECT	GO:0000790~nuclear chromatin	33	0.0141011	0.000657007	CEBPB, RARG, SPI1, KDM1A, CITED2, SATB2, SCML2, RCC1, HIST1H2AD, HIST1H2AG, HIST1H2AF, GABPA, HIST1H2AC, HIST1H2AB, MEN1, SMAD2, HIST1H2AO, HIST1H2AI, STAT1, TCF12, STAT3, SMARCA1, ARID1A, HIST1H2AP, SIRT1, KAT2A, NCOR1, TAL1, IRF1, TRP53, TCF4, TCF3, EZH2	1510	228	19662	1.88465	0.393558	0.0213618	0.0205477
GOTERM_CC_DIRECT	GO:0005667~transcription factor complex	37	0.0158103	0.000673695	YAP1, CEBPA, RARG, SPI1, KDM1A, SATB2, CREM, SRA1, NRF1, TFCP2L1, IKZF1, RBPJ, ARNTL2, SOX17, DEAF1, ANKRD1, SOX6, SMAD2, SKOR1, ASCC1, TCF12, TFE3, PBX3, ARNT, SNF8, TBX3, NCOR1, TFDP2, TAL1, TRP53, CDK2, HCLS1, TCF4, NAA15, MKX, TCF3, RCOR2	1510	267	19662	1.80443	0.401216	0.0213618	0.0205477
GOTERM_CC_DIRECT	GO:0005829~cytosol	173	0.073924	0.000897176	RAB3A, NCF1, NCF4, ARAF, JADE1, INPPL1, HIKESHI, UBE3A, ALKBH8, PCMT1, LGALS1, CAPNS1, PSMD4, RPS18, CFL1, MYB, CAPN3, LGALS8, FBXO7, AP5S1, MEN1, ZBP1, MEF2C, RPSA, TSC1, WDR73, EML1, WDR77, DGKQ, MAP1A, IGTP, TXNIP, SNRPE, GEMIN7, GEMIN8, VPS25, BEX3, DDX4, UBA7, SHC1, UAP1, VPS26A, OAZ1, FHIT, RAP1GAP, RIC8A, SULT1A1, NLN, SOCS3, LDHA, PCBP3, INPP5D, GRK6, SMYD2, PLCG2, EIF4EBP1, NCKAP1L, PIP5…	1510	1784	19662	1.26271	0.494929	0.02731	0.0262693
GOTERM_CC_DIRECT	GO:0005794~Golgi apparatus	120	0.0512768	0.00157445	GALNT12, STEAP4, NCF1, GALNT16, H2-K1, INPPL1, GOLGA2, GOLGA5, CREB3L4, CWC22, LIPG, GOLGA7, B2M, WLS, COG8, TICAM2, TANGO2, SLC35C1, CYBA, PASK, MAPK8IP3, WDR77, KAT6A, UNC50, OBSL1, LLGL1, RNF122, H2-D1, GGNBP1, NAA60, ZC3HAV1, NDRG2, PLD1, RAP1GAP, CRHR2, GOLGA7B, CHST15, APOE, IGFBP6, CD14, CHST14, TRAPPC2, LYN, NGFR, TRAPPC1, ATP8B2, DENND4B, LRBA, IRGM2, IRGM1, AZIN2, IIGP1, COQ6, PARP10, C…	1510	1190	19662	1.31306	0.698535	0.046083	0.0443269
GOTERM_CC_DIRECT	GO:0031982~vesicle	25	0.0106827	0.00166286	SPARC, VPS26A, CIB1, SLC2A4, PLD1, MAPK8, IBSP, CFL1, TSPAN4, LZTS2, PROM1, CLIC1, ANXA2, SPNS3, MYL6, TBC1D4, GNB2, GNAS, STX5A, ATP13A2, TAGLN2, GPRC5C, GAPDH, SLC26A6, PAFAH1B1	1510	164	19662	1.98494	0.71818	0.046868	0.0450819
GOTERM_CC_DIRECT	GO:0045121~membrane raft	35	0.0149557	0.00180735	ITGB2, FURIN, SLC2A4, ICAM1, GRIP1, CLN3, INPP5D, CASP3, DAG1, OLR1, CD14, CTSD, GPM6B, S100A10, LYN, NGFR, FCER1G, ANXA2, DAPK3, TRAF2, TNFRSF1B, TGFBR2, LAT2, BST2, FCGR1, ZAP70, PTPRC, GNAS, MYADM, PECAM1, CD48, FCGR2B, BIRC2, H2-D1, TLR2	1510	262	19662	1.73947	0.747573	0.0491211	0.0472492
GOTERM_CC_DIRECT	GO:0005635~nuclear envelope	24	0.0102554	0.00220171	NGFR, RRM2, NUP210, PLA2G4C, SHISA5, TOR1AIP2, MGST2, LTC4S, ATRAID, SIRT1, LMNB2, TFDP2, ALOX5AP, RAC2, BAX, NSMF, CHIL3, APOE, NUP98, CLIC1, EMD, RAN, HTATIP2, PAFAH1B1	1510	158	19662	1.9779	0.813131	0.0577759	0.0555742
GOTERM_CC_DIRECT	GO:0070971~endoplasmic reticulum exit site	7	0.00299115	0.00229444	H2-Q6, H2-Q7, H2-K1, H2-Q4, H2-Q2, PREB, H2-D1	1510	19	19662	4.79728	0.825891	0.0582023	0.0559843
GOTERM_CC_DIRECT	GO:0031594~neuromuscular junction	13	0.00555499	0.00311879	HDAC4, EPHA7, MUSK, ASCC1, NRG1, ANK3, PPP1R9A, THBS4, SLC8A3, DES, SYNGR2, TBC1D24, SNTA1	1510	64	19662	2.64493	0.907181	0.0765612	0.0736436
GOTERM_CC_DIRECT	GO:0031012~extracellular matrix	37	0.0158103	0.00362407	TGFB1I1, ILK, HSPB1, DPT, FBLN1, THBS4, COMP, RPS14, RPS15A, LGALS1, IBSP, RPS18, CFL1, IGFBP7, APOE, CTSD, RPS7, LUM, RPS5, RARRES2, MMP3, FN1, RPSA, DCN, COL1A1, MMP11, MYL6, CILP, MGP, VIM, TGFBI, HIST1H4J, GAPDH, FGFR2, RAN, FBN1, HIST1H4F	1510	294	19662	1.63872	0.936893	0.086185	0.0829007
GOTERM_CC_DIRECT	GO:0031838~haptoglobin-hemoglobin complex	4	0.00170923	0.00400957	HBA-A2, HBB-BT, HBA-A1, HBB-BS	1510	5	19662	10.417	0.952991	0.0924632	0.0889396
GOTERM_CC_DIRECT	GO:0031234~extrinsic component of cytoplasmic side of plasma membrane	13	0.00555499	0.00521113	LYN, DTNA, TNK2, MATK, ATP2A2, KCNAB2, FGR, ZAP70, HCK, TEC, DLG4, FES, JAK3	1510	68	19662	2.48935	0.98124	0.116637	0.112193
GOTERM_CC_DIRECT	GO:0005576~extracellular region	164	0.0700783	0.00551475	COL16A1, SPARC, CSF1, EPO, PRF1, F13A1, CXCL13, COMP, MILR1, C4B, ISLR, LGALS1, IBSP, PLAU, CFL1, LIPG, CCL27A, DAG1, TNFSF11, B2M, KIRREL3, HGF, ENTPD5, FST, FAM24A, BOLA1, P3H1, RNASE4, LIFR, CARTPT, PDYN, PLA2G15, REN1, OLFM1, OLFM2, CCDC80, CRISPLD2, SFRP5, CD109, SERPING1, CHIL3, PNLIP, S100A8, CFH, LYZ2, PCDH15, DPT, FBLN1, TMEM25, C3, PSAP, ARSI, IGFBP7, APOE, IGFBP6, CD14, ST14, CTLA2A, T…	1510	1753	19662	1.21818	0.985129	0.119906	0.115337
GOTERM_CC_DIRECT	GO:0005874~microtubule	39	0.016665	0.00683148	ZFP207, KIF17, SKA1, ARHGAP4, AURKA, GOLGA2, RASSF1, TUBB6, RASSF5, FAM110C, KRIT1, APOE, CCT8, LZTS2, EMD, CLASP1, NDE1, SHROOM2, SHROOM3, KIF23, RMDN2, KCNAB2, EML1, KIF6, TUBA4A, DNM1, CAMSAP3, SLC8A3, TPPP3, TTLL5, STIM1, WDR81, CEP57L1, KIF26B, MAP1A, TRIP10, DYNLRB2, KIF2C, PAFAH1B1	1510	327	19662	1.55299	0.994574	0.14441	0.138907
GOTERM_CC_DIRECT	GO:0030863~cortical cytoskeleton	8	0.00341845	0.00791972	SPTA1, CAPZB, EPB41, DLG4, INPP5D, SLC4A1, NSMF, ANK1	1510	31	19662	3.36031	0.997644	0.162889	0.156682
GOTERM_CC_DIRECT	GO:0072686~mitotic spindle	10	0.00427307	0.00859265	GOLGA2, AGBL5, KAT2A, CDK1, PKP4, KIF23, CAPG, IKBKG, GEM, AURKA	1510	47	19662	2.77047	0.998594	0.171988	0.165434
GOTERM_CC_DIRECT	GO:0005622~intracellular	149	0.0636687	0.00881409	RAB3A, SPARC, RPL32, GMFG, ARAF, HIKESHI, MILR1, DOCK10, RASSF1, RNF114, LGALS1, RPS18, RASSF5, RUVBL2, CFL1, RPS6KA1, CAPN3, FAM53A, RPL38, MAP3K7, TNS1, EOMES, RPS9, RALBP1, TGTP2, RPS7, SHISA5, RPSA, PASK, HPCAL4, ANK1, GTPBP3, REN1, PARD3, DGKQ, SH2D1B1, SIK2, LY6A, ZFP850, TTPAL, TRIM10, TRIM34B, TRIM11, SHC4, CSF1R, BRSK2, RRAD, SHC1, KRBA1, PLD1, FHIT, RASGRP4, SOCS3, ZFP57, ZFP54, RSU1, R…	1510	1599	19662	1.21336	0.998814	0.171988	0.165434
GOTERM_CC_DIRECT	GO:0043296~apical junction complex	6	0.00256384	0.0123875	PARD3, FBF1, SHROOM2, SHROOM3, CGNL1, NECTIN2	1510	19	19662	4.11196	0.999924	0.235672	0.226691
GOTERM_CC_DIRECT	GO:0030529~intracellular ribonucleoprotein complex	37	0.0158103	0.013412	DDX4, RPL32, MRPS12, SRA1, SRP14, RPL7, MRPL33, TIAL1, RPS14, PCBP3, RPS18, RUVBL2, RPL38, RALY, RPS27A, RPS9, RPS7, RPS5, RPS6, DYRK1A, RPSA, LSM4, MRPL21, LSM2, MRPL30, RBMXL1, HNRNPUL1, HNRNPH1, PIH1D2, HNRNPH2, SNRPE, RPL22L1, PRPF31, SLIRP, GAPDH, RPS24, DAP3	1510	320	19662	1.50558	0.999966	0.24894	0.239454
GOTERM_CC_DIRECT	GO:0005938~cell cortex	20	0.00854613	0.0142181	C2CD5, ANXA2, ITGB4, FBLIM1, FNBP1, PLA2G4C, SHROOM2, TSC1, TRAF2, RASAL3, WDR81, BIN2, FAM110C, PARD3, TRIP10, PFN4, CD302, CLASP1, FGFR2, PAFAH1B1	1510	144	19662	1.8085	0.999981	0.257618	0.2478
GOTERM_CC_DIRECT	GO:0016363~nuclear matrix	15	0.0064096	0.0159331	TENM1, CEBPA, CEBPB, SPARC, SATB2, TGFB1I1, CAD, PML, ATXN7, TRP53, CFL1, ERCC8, NSMF, MEN1, RUNX1T1	1510	97	19662	2.01359	0.999995	0.27557	0.265069
GOTERM_CC_DIRECT	GO:0005604~basement membrane	15	0.0064096	0.0159331	SPARC, CD151, ANXA2, ITGB4, FN1, P3H1, FBLN1, RPSA, NTN1, THBS4, SMOC2, CCDC80, DAG1, TGFBI, FBN1	1510	97	19662	2.01359	0.999995	0.27557	0.265069
GOTERM_CC_DIRECT	GO:0005944~phosphatidylinositol 3-kinase complex, class IB	3	0.00128192	0.0167571	PIK3R6, PIK3CG, PIK3R5	1510	3	19662	13.0212	0.999997	0.283381	0.272582
GOTERM_CC_DIRECT	GO:0005840~ribosome	24	0.0102554	0.0177116	RPS9, ITGAM, RPL32, RPS7, RPS5, RPS6, MRPS12, RPSA, MRPL21, RPL7, MRPL33, MRPL30, RPS14, RPS15A, RPS18, RPS6KA1, RPL38, RPL22L1, FAU, RPL29, RPS27A, RSL24D1, RPS24, DAP3	1510	188	19662	1.66228	0.999999	0.293011	0.281845
GOTERM_CC_DIRECT	GO:0000228~nuclear chromosome	10	0.00427307	0.0185266	HIST1H3F, HIST1H3G, HIST2H3C2, HIST1H3H, HIST1H4J, HIST1H3I, BAZ1A, HIST1H3B, HIST1H3C, HIST1H4F	1510	53	19662	2.45683	0.999999	0.299973	0.288542
GOTERM_CC_DIRECT	GO:0005768~endosome	56	0.0239292	0.021772	IFITM3, RAB7, RAB3A, STEAP4, NCF4, UBE2D3, CPNE6, PRF1, SNX10, SLC2A4, FYCO1, CCKAR, CCR5, CTSE, AP5S1, WLS, TICAM2, ANXA2, STARD3NL, CYBA, NIPA2, RHOD, TLR9, BIRC6, TNIK, ATP6V0D2, VPS25, LLGL1, TLR3, TLR13, RNF32, SDCCAG3, ADCYAP1R1, CALCRL, USP10, H2-DMA, TGFBRAP1, VPS26A, PLD1, FGD2, MTM1, CLN3, APOE, SNX8, EPS15, ATP9A, TNK2, IRGM1, SNF8, PML, BST2, CDK2, GNAS, OCIAD1, OSBPL1A, CD68	1510	544	19662	1.34042	1	0.341195	0.328193
GOTERM_CC_DIRECT	GO:0005765~lysosomal membrane	28	0.0119646	0.0219692	IFITM3, SCARB1, H2-DMA, GBA, PLD1, ATRAID, CLN3, ATP6V1H, SLC15A3, AP5S1, ANXA2, STARD3NL, SLC30A2, SPHK2, SPNS3, LAPTM5, IRGM1, H13, TM6SF1, CP, CLCN7, GNB2, GNB4, ATP13A2, DEPDC5, CD68, ATP6V0D2, TLR3	1510	234	19662	1.55809	1	0.341195	0.328193
GOTERM_CC_DIRECT	GO:0030054~cell junction	71	0.0303388	0.0226629	PTPRR, ITGB4, TGFB1I1, ILK, HIKESHI, ESPN, CLDN2, F11R, C4B, GRIP1, TLK2, DAG1, TNS4, SYNPO, SH2D5, CGNL1, HAVCR2, SNTA1, ANKS1B, CD53, CADPS2, ANXA2, MUSK, PLEKHG5, SHROOM2, SHROOM3, ANK3, KCNAB2, ENAH, HCK, OLFM1, OLFM2, BIN2, PARD3, PECAM1, PICK1, NSMF, PKP4, PKP3, SHANK2, GRID2IP, SHC4, FOCAD, EPB41, FBLIM1, FBF1, SEZ6, HCAR2, KRIT1, LPXN, PIP5K1C, SAMD4, SVIL, CADM3, DTNA, TNK2, IL31RA, ARHG…	1510	718	19662	1.28761	1	0.344929	0.331784
GOTERM_CC_DIRECT	GO:0042629~mast cell granule	6	0.00256384	0.023171	SRGN, LAT2, LYN, MILR1, CD300A, ADORA3	1510	22	19662	3.55123	1	0.345747	0.332572
GOTERM_CC_DIRECT	GO:0071556~integral component of lumenal side of endoplasmic reticulum membrane	5	0.00213653	0.023779	H2-T23, H2-Q7, H2-K1, H13, H2-D1	1510	15	19662	4.3404	1	0.347996	0.334735
GOTERM_CC_DIRECT	GO:0030670~phagocytic vesicle membrane	9	0.00384576	0.0253284	H2-T23, RAB7, SLC11A1, H2-Q7, H2-K1, IRGM1, B2M, H2-D1, TLR2	1510	47	19662	2.49342	1	0.363678	0.349819
GOTERM_CC_DIRECT	GO:0072562~blood microparticle	18	0.00769152	0.0259579	C1QB, CFH, FN1, F13A1, HBB-BT, HBA-A2, SLC4A1, HBB-BS, SERPINA3N, HBA-A1, TMPRSS13, CP, C3, C4B, SERPING1, APOE, CLIC1, C1QC	1510	133	19662	1.76227	1	0.365814	0.351873
GOTERM_CC_DIRECT	GO:0000137~Golgi cis cisterna	4	0.00170923	0.0266751	GOLGA2, GOLGA5, LYZ2, LLGL1	1510	9	19662	5.7872	1	0.369086	0.355021
GOTERM_CC_DIRECT	GO:0043235~receptor complex	18	0.00769152	0.0276831	ADCYAP1R1, MUSK, ITGB4, ITGB2, PKD2L1, LIFR, GFRA1, GPR84, TM7SF2, TGFBR2, CD200R1, TAOK2, GPR160, OLR1, KLRC1, GPRC5C, IMPG2, FGFR1	1510	134	19662	1.74912	1	0.376194	0.361858
GOTERM_CC_DIRECT	GO:0048471~perinuclear region of cytoplasm	68	0.0290568	0.0289127	TENM1, CSF1, ATP2A2, CIB1, SLC2A4, ATRAID, AIFM1, STK16, CNTRL, TLK2, CLIC1, CD34, ANXA2, PLEKHG5, RPS6, PLA2G4A, TSC1, TNFRSF1B, TMEM173, EML1, NCOR1, KCNMA1, PICK1, PKP4, S100A4, TNIK, DEPDC5, OBSL1, VAMP5, RAPGEF3, PAFAH1B1, CX3CR1, BRSK2, DDX4, SEZ6, NDRG2, PLD1, AURKA, NOCT, NPY, LPXN, VPS54, CCL2, APBB1, ATP9A, GBP3, TRAPPC2, LYN, USP20, BDNF, STAT1, AZIN2, SNF8, TPD52L2, NMRAL1, PUM2, CHER…	1510	692	19662	1.27954	1	0.38601	0.3713
GOTERM_CC_DIRECT	GO:0035098~ESC/E(Z) complex	5	0.00213653	0.0298247	AEBP2, JARID2, SIRT1, PHF19, EZH2	1510	16	19662	4.06912	1	0.391321	0.376409
GOTERM_CC_DIRECT	GO:0043025~neuronal cell body	54	0.0230746	0.0319364	NCF1, CRTC1, ILK, CIB1, PPP1R9A, GOLGA2, C4B, GRIP1, CAPZB, CASP4, EPHA7, CAD, SHROOM2, CYBA, RPSA, ACSL4, GFRA1, PDYN, TNFRSF1B, OLFM1, GAL, VGF, PARD3, KCNMA1, CRH, IL6ST, SHANK2, RAPGEF3, PAFAH1B1, RAPGEF4, PDE1C, SEZ6, CACNA1C, RAP1GAP, CNN3, CRHR2, CCL2, MBP, APBB1, APOE, CCR1, SKOR1, BDNF, TNK2, IGF1, BAIAP2, PUM2, SLC8A3, PPP1R1B, GNAS, ATP13A2, RGS12, VIP, PTPN5	1510	534	19662	1.31675	1	0.411926	0.396228
GOTERM_CC_DIRECT	GO:0000784~nuclear chromosome, telomeric region	17	0.00726421	0.0338355	KDM1A, TERF1, TERF2, PML, HIST1H3F, CDK1, HIST1H3G, NABP1, HIST2H3C2, HIST1H3H, HIST1H4J, HIST1H3I, HIST1H3B, HIST1H2BB, HIST1H3C, MEN1, HIST1H4F	1510	127	19662	1.74299	1	0.429146	0.412793
GOTERM_CC_DIRECT	GO:0005911~cell-cell junction	24	0.0102554	0.0352942	CD53, NGFR, CADM3, KIRREL2, ANXA2, PLEKHG5, THEMIS, WAS, SHROOM2, ILK, F11R, VAV1, ZAP70, PCDHGA12, TEC, PARD3, CFL1, KRIT1, MYADM, DAG1, PKP4, LCP2, PCDH1, NECTIN2	1510	201	19662	1.55477	1	0.44031	0.423531
GOTERM_CC_DIRECT	GO:0000123~histone acetyltransferase complex	6	0.00256384	0.0386672	ING4, KAT2A, KANSL3, JADE1, KAT7, JADE2	1510	25	19662	3.12509	1	0.474609	0.456523
GOTERM_CC_DIRECT	GO:0000776~kinetochore	16	0.00683691	0.0413936	DCTN6, ANAPC16, NDE1, ZFP207, CKAP5, SKA1, WDR81, CENPI, NUF2, CHAMP1, KIF2C, CENPN, NUP98, CLASP1, PAFAH1B1, NUP37	1510	120	19662	1.73616	1	0.498383	0.479391
GOTERM_CC_DIRECT	GO:0031225~anchored component of membrane	18	0.00769152	0.0422386	LY6C2, CD52, CNTN5, PLAUR, GFRA1, EFNA4, ART3, LY6C1, BST2, CD109, GPC2, CD48, LY6A, CD14, CNTN4, FOLR2, LY6H, LY6E	1510	141	19662	1.66228	1	0.498383	0.479391
GOTERM_CC_DIRECT	GO:0001772~immunological synapse	7	0.00299115	0.0425689	CD53, ZAP70, CD6, RHOH, CD37, ICAM1, HAVCR2	1510	34	19662	2.68083	1	0.498383	0.479391
GOTERM_CC_DIRECT	GO:0071944~cell periphery	11	0.00470037	0.043882	ADGRE1, PTPRC, DLG4, PECAM1, CIB1, MBP, NTN1, SPRR1A, CD34, LYVE1, RAPGEF3	1510	71	19662	2.01737	1	0.505973	0.486691
GOTERM_CC_DIRECT	GO:1990111~spermatoproteasome complex	3	0.00128192	0.0503486	PSMB8, PSMB10, PSMB9	1510	5	19662	7.81272	1	0.571869	0.550077
GOTERM_CC_DIRECT	GO:0000118~histone deacetylase complex	7	0.00299115	0.0542028	HDAC4, NCOR1, TAL1, TBL1XR1, SATB2, HR, HDAC7	1510	36	19662	2.5319	1	0.606594	0.583478
GOTERM_CC_DIRECT	GO:0042383~sarcolemma	15	0.0064096	0.0680536	DTNA, ANXA2, CIB1, CACNA1C, SLC2A4, ANK3, ANK1, SGCE, SLC8A3, DES, FXYD1, DAG1, GNAS, FLNC, SNTA1	1510	118	19662	1.65524	1	0.740458	0.71224
GOTERM_CC_DIRECT	GO:0043204~perikaryon	18	0.00769152	0.0681104	CAMK2B, NGFR, BDNF, CPNE6, AZIN2, HSPB1, CLCN2, CRHR2, SLC8A3, PCMT1, OLFM1, MAPK8, NPY, CRH, CCL2, NSMF, SYNPO, PTPN5	1510	150	19662	1.56254	1	0.740458	0.71224
GOTERM_CC_DIRECT	GO:0014731~spectrin-associated cytoskeleton	3	0.00128192	0.0717418	SPTA1, ANK3, ANK1	1510	6	19662	6.5106	1	0.763464	0.73437
GOTERM_CC_DIRECT	GO:0005833~hemoglobin complex	4	0.00170923	0.0722331	HBA-A2, HBB-BT, HBA-A1, HBB-BS	1510	13	19662	4.00652	1	0.763464	0.73437
GOTERM_CC_DIRECT	GO:0005777~peroxisome	16	0.00683691	0.0772655	FIS1, ACBD5, MVK, PEX11B, PEX2, ACSL4, TMEM173, HMGCL, PEX5, LONP2, HAO1, FAR1, VIM, CCDC33, ACAD11, XDH	1510	131	19662	1.59037	1	0.794582	0.764302
GOTERM_CC_DIRECT	GO:0005770~late endosome	16	0.00683691	0.0772655	RAB7, TICAM2, SLC30A2, H2-DMA, SLC11A1, IRGM1, ZC3HAV1, MTM1, FYCO1, CLN3, SDF4, ATP13A2, APOE, OSBPL1A, VAMP5, AP5S1	1510	131	19662	1.59037	1	0.794582	0.764302
GOTERM_CC_DIRECT	GO:0005637~nuclear inner membrane	7	0.00299115	0.0827069	TMEM120B, IFI27, DPY19L4, UNC50, EMD, SIRT1, LMNB2	1510	40	19662	2.27871	1	0.832786	0.80105
GOTERM_CC_DIRECT	GO:0000151~ubiquitin ligase complex	12	0.00512768	0.0831691	RNF168, CDK8, RNF8, ARIH2, DCUN1D2, RNF19B, TRAF2, IKBKG, UBE2J2, ASB3, FBXO7, ASB15	1510	90	19662	1.73616	1	0.832786	0.80105
GOTERM_CC_DIRECT	GO:0012506~vesicle membrane	6	0.00256384	0.0849868	WAS, ATP2A2, ATP13A2, TRAF2, SLC2A4, SLC26A6	1510	31	19662	2.52023	1	0.835837	0.803986
GOTERM_CC_DIRECT	GO:0005815~microtubule organizing center	18	0.00769152	0.0863284	CAMK2B, C2CD5, RPS7, NDE1, DAPK3, RASSF7, KEAP1, NDRG2, AURKA, MLLT11, RASSF1, IFT43, FAM110C, CDK2, FOPNL, BIRC6, PAFAH1B1, GSDMC4	1510	155	19662	1.51214	1	0.835837	0.803986
GOTERM_CC_DIRECT	GO:0005905~clathrin-coated pit	9	0.00384576	0.0867689	FCHO1, FNBP1, TNK2, AAK1, CLTA, ARRB1, SLC2A4, EPS15, REPS1	1510	60	19662	1.95318	1	0.835837	0.803986
GOTERM_CC_DIRECT	GO:0005578~proteinaceous extracellular matrix	32	0.0136738	0.094165	SPARC, COL16A1, ECM2, DPT, FBLN1, NTN1, THBS4, COMP, CLEC3B, WNT11, LGALS1, ADAMTSL5, GPC2, IMPG2, ANXA2, LUM, COL22A1, WNT7B, MMP3, FN1, P3H1, DCN, COL1A1, SMOC2, MMP11, CCDC80, CILP, CRISPLD2, COL9A1, TGFBI, MATN3, FBN1	1510	316	19662	1.3186	1	0.895745	0.86161
GOTERM_CC_DIRECT	GO:0045180~basal cortex	3	0.00128192	0.0954454	PHLDB1, MARK2, CLASP1	1510	7	19662	5.58051	1	0.896715	0.862543
GOTERM_MF_DIRECT	GO:0005515~protein binding	433	0.185024	1.11213e-13	SPI1, MYT1L, ARAF, EHMT1, SLC4A1, F11R, RBPJ, CLDN2, MILR1, SOX17, MYB, CDK20, WLS, ANKS1B, WDHD1, MEF2C, FNBP1, DAPK3, RC3H2, WDR77, MYL6, PARD3, MAP1A, PSME1, TXNIP, ORAI1, H2-D1, GRID2IP, NOLC1, VPS26A, OAZ1, RIC8A, C3, PLCG2, PIP5K1C, CHST14, LYN, NFE2, NGFR, CADM3, PBX3, FN1, COL1A1, PCDHGA12, CPEB2, FERMT3, EZH2, RARG, SPEF2, PYGL, ING4, CASP12, AIFM1, TRIM2, IKBKG, JARID2, JAK3, EMD, HAVCR…	1357	4092	17446	1.36041	1.45619e-10	1.45577e-10	1.44131e-10
GOTERM_MF_DIRECT	GO:0008201~heparin binding	30	0.0128192	4.58136e-06	ITGAM, ECM2, CFH, ZFP207, CXCL13, MPO, THBS4, COMP, CLEC3B, CCL7, ADAMTSL5, GPNMB, LIPG, CCL2, APOE, ELANE, IMPG2, COL25A1, APLP2, REG4, FN1, CXCL10, SMOC2, PTPRC, CCDC80, CRISPLD2, RPL29, FGFR2, FBN1, FGFR1	1357	151	17446	2.55423	0.00597907	0.0029985	0.00296872
GOTERM_MF_DIRECT	GO:0003677~DNA binding	192	0.0820429	1.611e-05	SPI1, KDM1A, CCNT1, MYT1L, ZBTB20, HR, IKZF1, RBPJ, CARF, RPL7, SOX17, CREB3L4, HMCES, MYB, SMARCAD1, HIST1H2AD, RCC1, HIST1H2AG, HIST1H2AF, SOX6, NFRKB, HIST1H2AC, MEN1, HIST1H2AB, ZBP1, ZFP579, EOMES, WDHD1, HIST1H2AO, MEF2C, KDM2B, HIST1H2AI, SP110, APLP2, ZBTB33, HIST1H2AP, RC3H2, PIAS2, NEIL3, RFX7, TBL1XR1, THAP7, KAT6A, RFX5, HIST1H2BE, HIST1H2BH, PREB, HIST1H2BG, HIST1H2BB, ATF3, DLX1, ZF…	1357	1847	17446	1.33644	0.0208674	0.00512503	0.00507414
GOTERM_MF_DIRECT	GO:0030881~beta-2-microglobulin binding	8	0.00341845	1.90614e-05	H2-T23, FCGRT, H2-Q6, H2-Q7, H2-K1, H2-Q4, H2-Q2, H2-D1	1357	13	17446	7.91157	0.0246428	0.00512503	0.00507414
GOTERM_MF_DIRECT	GO:0046982~protein heterodimerization activity	68	0.0290568	1.95761e-05	TENM1, ITGAM, HEXB, ITGB2, H2-K1, IKZF1, CXCL13, CAPNS1, SOX17, HMG20A, BCL2A1D, IKBKG, HIST1H2AF, SEPHS1, SOX6, BCL2A1B, FBXO7, GABPA, MEF2C, TICAM2, HGF, TCF12, TFE3, TAP2, ARNT, CYBA, LIFR, ZHX1, TAL1, HIST1H2BH, MICU1, IL6ST, HIST1H2BB, ATF3, H2-D1, TLR2, CEBPA, HIST1H2BM, CEBPB, CEBPD, MAX, H2-Q6, H2-Q7, CEBPG, HIST1H2BK, H2-Q4, TWIST1, H2-Q2, LTC4S, OAZ1, ADIPOR2, SPTA1, BAK1, MAPK6, PDZD7,…	1357	514	17446	1.70083	0.0252999	0.00512503	0.00507414
GOTERM_MF_DIRECT	GO:0042803~protein homodimerization activity	92	0.0393122	0.000126868	TENM1, SCARB1, CSF1, ASNSD1, HEXB, PRDM6, SLC4A1, PYGL, ADARB1, PPP1R9A, GIMAP7, ASGR1, RPL7, GOLGA5, LGALS1, RUVBL2, RBPMS2, BCL2A1D, IKBKG, LRRFIP1, SEPHS1, CTSE, BCL2A1B, BCAS1, ACVR1, GAMT, SLC11A1, TCF12, DAPK3, TAP2, TMEM173, TERF1, TERF2, KCNMA1, VPS25, ATF3, TLR13, PAFAH1B1, CAMK2B, C1QB, CSF1R, CEBPA, CEBPB, BHLHB9, CANT1, CEBPD, MAX, CEBPG, PEX11B, CRYBA2, RNF8, TWIST1, IL6RA, NRF1, HMG…	1357	798	17446	1.48218	0.153023	0.0241616	0.0239216
GOTERM_MF_DIRECT	GO:0046977~TAP binding	6	0.00256384	0.000129206	H2-Q6, H2-Q7, H2-K1, H2-Q4, H2-Q2, H2-D1	1357	8	17446	9.64223	0.155611	0.0241616	0.0239216
GOTERM_MF_DIRECT	GO:0005159~insulin-like growth factor receptor binding	7	0.00299115	0.000232114	REN1, SOCS2, SHC1, IGF2, GNAS, ARRB1, IGF1	1357	13	17446	6.92262	0.262045	0.0379796	0.0376024
GOTERM_MF_DIRECT	GO:0042608~T cell receptor binding	7	0.00299115	0.000379529	H2-Q6, H2-Q7, H2-K1, H2-Q4, H2-Q2, DOCK2, H2-D1	1357	14	17446	6.42815	0.391585	0.0552004	0.0546521
GOTERM_MF_DIRECT	GO:0030246~carbohydrate binding	33	0.0141011	0.000867994	GALNT12, CLEC4A1, CLEC4A3, SELPLG, GALNT16, HEXB, UAP1, PKD1L2, PYGL, SIGLECH, SIGLECF, ASGR1, SIGLECE, C4B, CLEC3B, LGALS1, EVA1C, CLEC5A, OLR1, LGALS8, GUSB, CD34, CD33, GRIFIN, REG4, PICK1, ADGRL1, MAN2B1, CHIL3, SIGLEC1, CD302, CLEC4E, ADGRL2	1357	229	17446	1.85265	0.679123	0.11362	0.112492
GOTERM_MF_DIRECT	GO:0019864~IgG binding	5	0.00213653	0.00105045	FCGR1, FCGR3, FCER1G, FCGRT, FCGR2B	1357	7	17446	9.18307	0.747354	0.125004	0.123762
GOTERM_MF_DIRECT	GO:0003779~actin binding	43	0.0183742	0.00171539	EPB41, ARPC1B, GMFG, INPPL1, WAS, CAPG, SLC4A1, LSP1, ESPN, ACTR3B, PPP1R18, SSFA2, CNN3, SPTA1, CAPZB, CFL1, DAG1, FLNC, TNS4, SYNPO, CCR5, EMD, TNS1, SNTA1, SVIL, TRPC6, LIMCH1, SHROOM2, SHROOM3, ENAH, FMNL3, FMNL1, FMNL2, DAAM1, PARVG, TNNT2, KCNMA1, MAP1A, MYH8, PICK1, HCLS1, S100A4, FSCN2	1357	338	17446	1.63556	0.894324	0.157167	0.155606
GOTERM_MF_DIRECT	GO:0031720~haptoglobin binding	4	0.00170923	0.00176537	HBA-A2, HBB-BT, HBA-A1, HBB-BS	1357	4	17446	12.8563	0.901027	0.157167	0.155606
GOTERM_MF_DIRECT	GO:0098641~cadherin binding involved in cell-cell adhesion	37	0.0158103	0.00185415	CAPG, ZC3HAV1, F11R, CNN3, GOLGA2, LDHA, CAPZB, COBLL1, HIST1H3F, HIST2H3C2, HIST1H3G, HIST1H3H, LRRFIP1, CCT8, HIST1H3I, HIST1H3B, CLIC1, EMD, EPS15, HIST1H3C, MARK2, PAK4, SH3GLB2, ANXA2, STAT1, BAIAP2, CKAP5, PPFIBP1, TMEM2, EIF5, FMNL2, EEF1D, STX5A, TAGLN2, PKP3, RAN, EIF4G1	1357	279	17446	1.70496	0.911905	0.157167	0.155606
GOTERM_MF_DIRECT	GO:0004896~cytokine receptor activity	11	0.00470037	0.00200883	CX3CR1, CSF3R, IL31RA, IL21R, LIFR, IL6RA, CSF2RB, IL6ST, OSMR, CD44, IL12RB2	1357	45	17446	3.14265	0.92808	0.157167	0.155606
GOTERM_MF_DIRECT	GO:0004715~non-membrane spanning protein tyrosine kinase activity	11	0.00470037	0.00200883	LYN, FGR, HCK, ZAP70, TEC, FES, TNK2, STK16, MATK, DYRK1A, JAK3	1357	45	17446	3.14265	0.92808	0.157167	0.155606
GOTERM_MF_DIRECT	GO:0004601~peroxidase activity	9	0.00384576	0.00204113	GPX3, GPX8, HBA-A2, HBB-BT, UPK3BL, HBA-A1, HBB-BS, PTGS2, MPO	1357	31	17446	3.73247	0.931064	0.157167	0.155606
GOTERM_MF_DIRECT	GO:0032403~protein complex binding	44	0.0188015	0.00290548	CEBPA, SHC1, MAX, ARPC1B, ITGB2, PCDH15, FBLN1, CAPG, PPP1R9A, RBPJ, ICAM1, GOLGA2, NRAS, CASP3, KRIT1, CTSH, NCKAP1L, APBB1, LYN, MLKL, MMP3, LCA5, TRAF2, KCTD2, DNM1, PDP1, REST, ABI2, DLG4, GNB2, KCNMA1, CDK2, GNB4, ERCC8, HCLS1, BAX, FSCN2, DEPDC5, RAN, RPS24, FBN1, FGFR1, PAFAH1B1, RAPGEF4	1357	358	17446	1.5801	0.977825	0.211293	0.209194
GOTERM_MF_DIRECT	GO:0008134~transcription factor binding	42	0.0179469	0.00373411	HDAC4, CEBPA, CEBPB, KDM1A, CCNT1, CEBPG, TWIST1, KEAP1, ARRB1, RBPJ, MED12L, HDAC7, PSMD4, SOX17, RPS6KA1, ANKRD1, APBB1, CD34, SMAD2, TRAPPC2, IFI204, NFYA, CDKN2A, TCF12, STAT3, ARNT, SNF8, TMEM173, SIRT1, PIAS2, REST, KAT2A, TFDP2, MDFIC, NFIA, TRP53, KAT6A, BCL3, TCF3, RCOR2, TRIM11, BCL2L1	1357	342	17446	1.57884	0.992532	0.25726	0.254706
GOTERM_MF_DIRECT	GO:0042802~identical protein binding	68	0.0290568	0.00421717	HSPB1, MSANTD3, PKD2L1, CLDN2, IFIT3, PTPRG, ALAD, PSMD4, RUVBL2, SEPHS1, B2M, CTSC, SH3GLB2, FNBP1, APLP2, CAD, DAPK3, TRAF2, TMEM173, SIRT1, DNM1, TYROBP, STIM1, DAAM1, CEP57L1, PICK1, ORAI1, S100A4, MICU1, CBLL1, GAPDH, ATF3, TLR3, MVK, LYZ2, WAS, HSD17B14, UAP1, FBLN1, HSD17B10, ADIPOR2, FHIT, SLAMF8, APOE, BAK1, SNX8, STAT1, NDE1, TNK2, STAT3, FN1, SNCAIP, BAIAP2, IIGP1, NFKB1, COL1A1, DES, …	1357	625	17446	1.39877	0.996042	0.2666	0.263952
GOTERM_MF_DIRECT	GO:0019955~cytokine binding	7	0.00299115	0.004277	CSF1R, IL31RA, LIFR, OSMR, CRLF1, CD44, ELANE	1357	21	17446	4.28543	0.996341	0.2666	0.263952
GOTERM_MF_DIRECT	GO:0000979~RNA polymerase II core promoter sequence-specific DNA binding	13	0.00555499	0.00508455	YAP1, CEBPB, SPI1, KDM2B, STAT1, MAZ, IKZF1, RBPJ, TAL1, TRP53, RUVBL2, RREB1, EZH2	1357	67	17446	2.49451	0.998735	0.290371	0.287487
GOTERM_MF_DIRECT	GO:0016787~hydrolase activity	147	0.0628141	0.00510201	SMARCAL1, INPPL1, ADARB1, ABHD11, PLAU, HMCES, RUVBL2, LIPG, CAPN3, LONP2, SMARCAD1, NUDT17, ENTPD5, RNASE4, 4931406C07RIK, PLA2G15, REN1, NEIL3, PLPP5, PPA2, GUF1, CHIL3, PNLIP, MTMR3, DDX4, PDE1C, LYZ2, PLD4, NTPCR, PLD1, FHIT, RPAP2, MTM1, HELZ2, NLN, DHX30, DHX32, INPP5D, ESD, PLCG2, ARSI, RCE1, RHBDL2, ELANE, LHPP, GGT5, ST14, DNASE2A, ATP8B2, TREX1, FUCA2, IRGM1, H13, SMARCA1, TMPRSS13, IIG…	1357	1533	17446	1.2328	0.998764	0.290371	0.287487
GOTERM_MF_DIRECT	GO:0030695~GTPase regulator activity	6	0.00256384	0.00595212	KRIT1, RGS12, TSC1, RALGDS, GPSM3, RAP1GAP	1357	16	17446	4.82111	0.999596	0.324638	0.321414
GOTERM_MF_DIRECT	GO:0001077~transcriptional activator activity, RNA polymerase II core promoter proximal region sequence-specific binding	34	0.0145284	0.00641722	CEBPA, CEBPB, ZFP467, SPI1, CEBPD, SATB2, CEBPG, TWIST1, NRF1, RBPJ, CARF, MYB, STK16, CAMTA1, GABPA, SMAD2, MEF2C, NFYA, NR1H2, TCF12, TFE3, STAT3, ZFP639, MEIS3, NFIA, ZFAT, IRF1, TRP53, PREB, TCF4, MKX, TCF3, SSBP4, CREB5	1357	270	17446	1.61894	0.999781	0.336005	0.332669
GOTERM_MF_DIRECT	GO:0016301~kinase activity	71	0.0303388	0.00753529	ARAF, ILK, HK2, PIK3CG, HK3, PLAU, STK16, RPS6KA1, TLK2, CDK20, SPEG, TK2, IKBKG, SEPHS1, MAP3K7, JAK3, ACVR1, EPHA7, MUSK, SPHK2, DAPK3, MATK, PLAUR, DYRK1A, PASK, MAPK8IP3, TGFBR2, FGR, HCK, ZAP70, TYROBP, NME7, DGKQ, PICK1, TNIK, SIK2, CRK, DDR2, CAMK2B, CSF1R, BRSK2, MVK, AURKA, PIK3R5, MAPK8, NUAK2, GRK6, PIP5K1C, MAPK6, MARK2, PAK4, LYN, CDKN2B, TPK1, TNK2, LIMK2, CDC7, DCLK1, MAPK13, CDK8,…	1357	674	17446	1.3543	0.99995	0.359382	0.355813
GOTERM_MF_DIRECT	GO:0051400~BH domain binding	5	0.00213653	0.00769219	BAX, BAK1, BCL2A1D, BCL2A1B, BCL2L1	1357	11	17446	5.84377	0.999959	0.359382	0.355813
GOTERM_MF_DIRECT	GO:0070891~lipoteichoic acid binding	4	0.00170923	0.00783564	CD6, TREM2, CD14, TLR2	1357	6	17446	8.57087	0.999966	0.359382	0.355813
GOTERM_MF_DIRECT	GO:0044212~transcription regulatory region DNA binding	30	0.0128192	0.00796187	YAP1, HDAC4, CEBPA, CEBPB, CEBPD, KDM1A, CCNT1, ARRB1, IKZF1, WNT11, SOX17, SNAPC4, SOX6, RREB1, GABPA, MEN1, MEF2C, NFYA, TCF12, TFE3, STAT3, ZFP639, NFKB1, REST, NCOR1, TAL1, TBL1XR1, TRP53, RCOR2, ATF3	1357	233	17446	1.65532	0.999971	0.359382	0.355813
GOTERM_MF_DIRECT	GO:0003682~chromatin binding	52	0.0222199	0.00824866	KDM1A, CCNT1, CITED2, CHD5, RBPJ, HIST2H3C2, RCC1, ANKRD2, JARID2, GABPA, MEN1, POLG, EOMES, WDHD1, MEF2C, SIRT7, SAFB, MSL1, RNF168, KAT2A, RBMXL1, NCOR1, TAL1, KAT6A, YAP1, HDAC4, DLX1, CEBPB, SATB2, MAZ, RNF8, FAAP24, HDAC7, DHX30, ATXN7, HIST1H3F, APBB1, HIST1H3B, HIST1H3C, SMAD2, SKOR1, MEIS3, MLH1, NFKB1, REST, NFIA, TRP53, CDK1, TCF4, TCF3, SSBP1, EZH2	1357	466	17446	1.43461	0.99998	0.359917	0.356342
GOTERM_MF_DIRECT	GO:0047485~protein N-terminus binding	18	0.00769152	0.00892155	NFE2, CDKN2A, PCDH15, TSC1, SNF8, RBPJ, DCN, ERCC3, TBL1XR1, THAP7, TRP53, PEX5, ALOX5AP, CDH23, STX5A, VPS25, BIRC2, MEN1	1357	117	17446	1.97789	0.999992	0.37672	0.372979
GOTERM_MF_DIRECT	GO:0005085~guanyl-nucleotide exchange factor activity	22	0.00940075	0.00946394	PSD, DENND4B, ARHGEF25, MCF2, RAB3IL1, VAV1, RASGRP4, FGD2, RIC8A, DOCK10, DNMBP, CYTH4, ST5, MCF2L, RANGRF, RCC1, DOCK2, ARHGEF40, RALGDS, RAPGEF3, RALGPS2, RAPGEF4	1357	156	17446	1.81307	0.999996	0.384411	0.380594
GOTERM_MF_DIRECT	GO:0017124~SH3 domain binding	18	0.00769152	0.00969104	LYN, NCF1, WAS, INPPL1, ILK, CYBA, ESPN, ENAH, CASP9, ABI2, PTTG1, INPP5D, SH3BP2, HCLS1, SIRPA, EPS15, SHANK2, REPS1	1357	118	17446	1.96113	0.999997	0.384411	0.380594
GOTERM_MF_DIRECT	GO:0043027~cysteine-type endopeptidase inhibitor activity involved in apoptotic process	7	0.00299115	0.0106862	TNFAIP8, TNFSF14, RPS6KA1, ARRB1, BCL2A1D, BIRC2, BCL2L1	1357	25	17446	3.59976	0.999999	0.405301	0.401276
GOTERM_MF_DIRECT	GO:0004861~cyclin-dependent protein serine/threonine kinase inhibitor activity	5	0.00213653	0.0108369	CDKN2D, CDKN2B, CDKN2C, CDKN2A, CASP3	1357	12	17446	5.35679	0.999999	0.405301	0.401276
GOTERM_MF_DIRECT	GO:0004672~protein kinase activity	57	0.0243565	0.0120816	SCYL3, ARAF, ILK, CAMKV, STK16, RPS6KA1, TLK2, CDK20, SPEG, MAP3K7, JAK3, ACVR1, EPHA7, MUSK, CAD, DAPK3, MATK, DYRK1A, PASK, TGFBR2, FGR, HCK, ZAP70, TNIK, SIK2, DDR2, CAMK2B, CSF1R, BRSK2, AURKA, MAPK8, NUAK2, GRK6, MAPK6, MARK2, PAK4, LYN, MLKL, TNK2, LIMK2, CDC7, DCLK1, MAPK13, CDK8, SNRK, TEC, ERCC3, FES, TAOK1, CDK2, TAOK2, AAK1, CDK1, CAMK1, FGFR3, FGFR2, FGFR1	1357	531	17446	1.38005	1	0.439301	0.434939
GOTERM_MF_DIRECT	GO:0019901~protein kinase binding	48	0.0205107	0.0130883	HDAC4, CAMK2B, PTPRR, BRSK2, CCNT1, ITGB2, WAS, ILK, HSPB1, CIB1, PPP1R9A, AURKA, HDAC7, CASP9, GOLGA2, RPS18, MAPK6, CCR5, FBXO7, IL12RB2, CDKN2D, CDKN2B, CDKN2C, MLKL, MUSK, CDKN2A, RPS6, STAT3, TRAF2, TMEM173, RHOD, DNM1, LSM2, FGR, CACNB3, PTPRC, CD6, DLG4, TAOK1, TRP53, HCLS1, VIM, PPP1R12C, CACUL1, PTPN5, LLGL1, CD44, BCL2L1	1357	434	17446	1.4219	1	0.463041	0.458443
GOTERM_MF_DIRECT	GO:0001205~transcriptional activator activity, RNA polymerase II distal enhancer sequence-specific binding	8	0.00341845	0.0141348	ZEB2, MEF2C, SPI1, FUBP1, PBX3, TCF3, TARDBP, NFKB1	1357	34	17446	3.02501	1	0.486907	0.482071
GOTERM_MF_DIRECT	GO:0004197~cysteine-type endopeptidase activity	11	0.00470037	0.014755	CASP9, CASP12, USP20, USP10, CASP3, CTSZ, CASP4, CTSH, CTSW, RCE1, CTSC	1357	59	17446	2.39694	1	0.495239	0.490321
GOTERM_MF_DIRECT	GO:0019899~enzyme binding	43	0.0183742	0.0156327	NLRP1B, KDM1A, DIS3L, ATP2A2, IL6RA, SLC4A1, CACNA1C, MAT2B, PTGS2, OAZ1, TSPAN33, HK3, MAPK8, LONP2, CAPN3, HIST1H2AD, HIST1H2AG, SUDS3, HIST1H2AC, HIST1H2AB, LYN, HIST1H2AO, RFC4, HIST1H2AI, STAT1, CAD, PLAUR, TRAF2, HIST1H2AP, ANK1, SIRT1, TUBA4A, HNRNPUL1, TAL1, TRP53, PEX5, ALOX5AP, PICK1, MDM4, CRK, FXN, GAPDH, RCOR2	1357	384	17446	1.43964	1	0.510934	0.50586
GOTERM_MF_DIRECT	GO:0003700~transcription factor activity, sequence-specific DNA binding	87	0.0371757	0.0164819	RARG, SPI1, CSRNP3, KDM1A, MYT1L, CITED2, TFCP2L1, IKZF1, RBPJ, CARF, SOX17, CREB3L4, MYB, KAT7, SOX6, GABPA, EOMES, ZFP655, ZFP775, MEF2C, TSC22D3, TCF12, TFE3, ARNT, ETV4, ZFX, ZHX1, NCOR1, TFDP2, RFX7, TAL1, IRF1, RFX5, PREB, ZSCAN25, ZFP850, ATF3, IRF9, CREB5, CEBPA, CEBPB, CEBPD, MAX, NR1I3, CEBPG, ZFP668, CREM, TWIST1, NRF1, ARNTL2, ZFP12, ZFP14, DEAF1, ZFP54, HSF4, RREB1, RXRG, ZFP420, ZFP…	1357	883	17446	1.2667	1	0.510934	0.50586
GOTERM_MF_DIRECT	GO:0035033~histone deacetylase regulator activity	3	0.00128192	0.0171743	MAPK8, NCOR1, TRP53	1357	3	17446	12.8563	1	0.510934	0.50586
GOTERM_MF_DIRECT	GO:0019770~IgG receptor activity	3	0.00128192	0.0171743	FCGR1, FCGR3, FCGRT	1357	3	17446	12.8563	1	0.510934	0.50586
GOTERM_MF_DIRECT	GO:0004924~oncostatin-M receptor activity	3	0.00128192	0.0171743	LIFR, IL6ST, OSMR	1357	3	17446	12.8563	1	0.510934	0.50586
GOTERM_MF_DIRECT	GO:0051721~protein phosphatase 2A binding	8	0.00341845	0.0191649	SHC1, STAT1, TRP53, EIF4EBP1, CACNA1C, VIM, HMGCR, ARPP19	1357	36	17446	2.85696	1	0.557486	0.55195
GOTERM_MF_DIRECT	GO:0001530~lipopolysaccharide binding	6	0.00256384	0.0200498	SCARB1, CD6, PTAFR, TREM2, CD14, TLR2	1357	21	17446	3.67323	1	0.560781	0.555212
GOTERM_MF_DIRECT	GO:0008022~protein C-terminus binding	26	0.01111	0.0205634	YAP1, RAB3A, OPRL1, ATP2A2, FBLN1, SLC4A1, CIB1, PPP1R9A, PQBP1, GRIP1, DAPK3, SNF8, HPCAL4, TERF2, SIRT1, DNM1, PROCR, ERCC3, DLG4, TRP53, PEX5, PICK1, SDC1, TCF4, VIM, SHANK2	1357	209	17446	1.59935	1	0.560781	0.555212
GOTERM_MF_DIRECT	GO:0003924~GTPase activity	26	0.01111	0.0205634	RAB7, RAB3A, GFM2, GIMAP7, NRAS, GNA15, TUBB6, GNGT2, RAC2, MFN2, GBP3, TGTP2, GBP7, IRGM2, IRGM1, TUBA4A, IIGP1, GEM, DNM1, GTPBP3, GNB2, IGTP, GNAS, GNB4, GUF1, RAN	1357	209	17446	1.59935	1	0.560781	0.555212
GOTERM_MF_DIRECT	GO:0005178~integrin binding	15	0.0064096	0.0224052	LYN, CD151, COL16A1, FN1, ILK, GFRA1, IGF1, THBS4, GFAP, ICAM1, GPNMB, TSPAN4, TGFBI, FERMT3, FBN1	1357	100	17446	1.92845	1	0.59854	0.592596
GOTERM_MF_DIRECT	GO:0044325~ion channel binding	17	0.00726421	0.0234426	LYN, TRAPPC2, USP10, CIB1, ARRB1, CACNA1C, KCNAB2, ANK3, PPP1R9A, CHERP, FXYD1, TSPO, RANGRF, BAK1, RAPGEF3, S100A10, SNTA1	1357	120	17446	1.82131	1	0.613726	0.607631
GOTERM_MF_DIRECT	GO:0001085~RNA polymerase II transcription factor binding	10	0.00427307	0.0249219	TOX2, SPI1, KDM1A, TAL1, TRP53, ANKRD1, SPOP, HCLS1, MKX, TBX3	1357	55	17446	2.33751	1	0.632785	0.626501
GOTERM_MF_DIRECT	GO:0004713~protein tyrosine kinase activity	17	0.00726421	0.0251374	LYN, CSF1R, EPHA7, MUSK, TNK2, DYRK1A, MATK, FGR, ZAP70, HCK, TEC, FES, JAK3, FGFR3, FGFR2, FGFR1, DDR2	1357	121	17446	1.80626	1	0.632785	0.626501
GOTERM_MF_DIRECT	GO:0042277~peptide binding	14	0.00598229	0.0274357	H2-Q6, H2-Q7, H2-K1, H2-Q4, CLTA, H2-Q2, FURIN, NLN, ERCC3, RNPEP, TPP2, NUP98, CTSD, H2-D1	1357	93	17446	1.93536	1	0.668526	0.661887
GOTERM_MF_DIRECT	GO:0008093~cytoskeletal adaptor activity	4	0.00170923	0.0275786	ANK3, BAIAP2, GAS2L1, ANK1	1357	9	17446	5.71391	1	0.668526	0.661887
GOTERM_MF_DIRECT	GO:0016740~transferase activity	135	0.0576864	0.0287122	GALNT12, LPGAT1, OSGEPL1, GALNT16, PRDM6, UBE2D3, ARAF, EHMT1, F13A1, UBE3A, UBE2L6, ALKBH8, UBE2L3, PCMT1, STK16, RPS6KA1, CDK20, PAPOLA, KAT7, KMT5B, SEPHS1, MAP3K7, GAMT, ACVR1, EPHA7, MUSK, OXSM, DAPK3, MATK, DYRK1A, PASK, PLA2G15, KAT6A, DGKQ, TNIK, SIK2, NAA60, CSF1R, BRSK2, UAP1, UBE2J2, PRDM10, ART3, SULT1A1, NUAK2, GRK6, SMYD2, CHST15, UGT3A2, PIP5K1C, CHST14, MARK2, FDFT1, GGT5, LYN, IC…	1357	1472	17446	1.17908	1	0.683349	0.676563
GOTERM_MF_DIRECT	GO:0008289~lipid binding	31	0.0132465	0.030212	C2CD5, NCF1, FRMPD4, NCF4, SNX10, PTGS2, LTC4S, ATP5G1, C3, CYTH4, MCF2L, APOE, SNX8, MARK2, CADPS2, ACBD5, OSBPL6, FNBP1, OSBPL3, STARD10, TRAF2, COQ9, PASK, NSFL1C, TEC, FES, PARD3, TRIP10, PFN4, BAX, OSBPL1A	1357	270	17446	1.47609	1	0.687925	0.681093
GOTERM_MF_DIRECT	GO:0005344~oxygen transporter activity	5	0.00213653	0.031067	MB, HBA-A2, HBB-BT, HBA-A1, HBB-BS	1357	16	17446	4.01759	1	0.687925	0.681093
GOTERM_MF_DIRECT	GO:0000978~RNA polymerase II core promoter proximal region sequence-specific DNA binding	39	0.016665	0.0319666	CEBPA, CEBPB, ZFP467, SPI1, CEBPD, MAX, SATB2, CEBPG, NRF1, RBPJ, CARF, MYB, UTY, GABPA, SMAD2, MEF2C, SKOR1, IFI204, NFYA, STAT1, NR1H2, TCF12, TFE3, STAT3, EN1, ZFP639, USF2, ETV4, TBX3, NFIA, AEBP2, RFX7, IRF1, RFX5, TCF4, MKX, TCF3, ATF3, SSBP4	1357	359	17446	1.39665	1	0.687925	0.681093
GOTERM_MF_DIRECT	GO:0031727~CCR2 chemokine receptor binding	3	0.00128192	0.0325831	CCL12, CCL7, CCL2	1357	4	17446	9.64223	1	0.687925	0.681093
GOTERM_MF_DIRECT	GO:0061676~importin-alpha family protein binding	3	0.00128192	0.0325831	GOLGA2, EI24, RAN	1357	4	17446	9.64223	1	0.687925	0.681093
GOTERM_MF_DIRECT	GO:0004897~ciliary neurotrophic factor receptor activity	3	0.00128192	0.0325831	LIFR, IL6RA, IL6ST	1357	4	17446	9.64223	1	0.687925	0.681093
GOTERM_MF_DIRECT	GO:0045309~protein phosphorylated amino acid binding	3	0.00128192	0.0325831	SIRPA, ARRB1, CRK	1357	4	17446	9.64223	1	0.687925	0.681093
GOTERM_MF_DIRECT	GO:0031492~nucleosomal DNA binding	8	0.00341845	0.0369116	HIST1H3F, HIST1H3G, RCC1, HIST2H3C2, HIST1H3H, HIST1H3I, HIST1H3B, HIST1H3C	1357	41	17446	2.50855	1	0.751148	0.743688
GOTERM_MF_DIRECT	GO:0004725~protein tyrosine phosphatase activity	14	0.00598229	0.0371127	PTPN18, DUSP2, PTPRR, MTMR3, EYA4, PTPN21, DUSP26, PTPRG, MTM1, PTPRD, PTPRE, PTPRC, PTPN5, CDKN3	1357	97	17446	1.85555	1	0.751148	0.743688
GOTERM_MF_DIRECT	GO:0005518~collagen binding	10	0.00427307	0.0374149	SRGN, COMP, SPARC, ECM2, LUM, MAP1A, TGFBI, THBS4, DCN, DDR2	1357	59	17446	2.17903	1	0.751148	0.743688
GOTERM_MF_DIRECT	GO:0008017~microtubule binding	24	0.0102554	0.037873	NDE1, ZFP207, KIF23, EML1, CKAP5, KIF17, CASC1, SKA1, DNM1, CNN3, CAMSAP3, GOLGA2, WDR81, CEP57L1, FES, KIF26B, MAP1A, KRIT1, KIF2C, GAS2L1, GAPDH, CLASP1, S100A8, PAFAH1B1	1357	200	17446	1.54276	1	0.751148	0.743688
GOTERM_MF_DIRECT	GO:0016791~phosphatase activity	16	0.00683691	0.0399849	PTPN18, DUSP2, PTPRR, MTMR3, CTDSPL, PTPN21, DUSP26, PTPRG, MTM1, PTPRD, PTPRE, PTPRC, CTDSP2, PXYLP1, PTPN5, CDKN3	1357	118	17446	1.74323	1	0.76843	0.760799
GOTERM_MF_DIRECT	GO:0003713~transcription coactivator activity	22	0.00940075	0.0400844	YAP1, CEBPA, MAML2, RBPMS, ASCC1, CITED2, USP21, TGFB1I1, SRA1, ARNT, UBE3A, EDF1, PML, UBE2L3, ING4, KAT2A, SUPT3, SOX17, KAT6A, TCF3, LPIN3, BIRC2	1357	180	17446	1.57133	1	0.76843	0.760799
GOTERM_MF_DIRECT	GO:0043395~heparan sulfate proteoglycan binding	6	0.00256384	0.0405055	COMP, PTPRC, ITGAM, CFH, FST, GPC2	1357	25	17446	3.08551	1	0.76843	0.760799
GOTERM_MF_DIRECT	GO:0004721~phosphoprotein phosphatase activity	18	0.00769152	0.0415402	PTPN18, DUSP2, PTPRR, MTMR3, EYA4, CTDSPL, PTPN21, DUSP26, RPAP2, PTPRG, MTM1, PTPRD, PDP1, PTPRE, PTPRC, CTDSP2, PTPN5, CDKN3	1357	139	17446	1.66484	1	0.776803	0.769088
GOTERM_MF_DIRECT	GO:0005102~receptor binding	43	0.0183742	0.0431445	CD86, H2-T23, H2-Q6, GBA, H2-Q7, H2-K1, H2-Q4, H2-Q2, ARPP19, SSFA2, GRIP1, HMGCL, WNT11, LONP2, CAPN3, HAO1, APOE, GUSB, JAK3, LYN, FIS1, CADM3, TNFSF14, BDNF, TNK2, WNT7B, RARRES2, MATK, PLAUR, TRAF2, ICOSL, PTPRD, REN1, ZAP70, HCK, TYROBP, DLG4, FES, PICK1, VIP, HCST, NECTIN2, H2-D1	1357	412	17446	1.3418	1	0.795438	0.787539
GOTERM_MF_DIRECT	GO:0001784~phosphotyrosine binding	5	0.00213653	0.0461796	FGR, ZAP70, SHC1, SH2D1B1, PTPN5	1357	18	17446	3.57119	1	0.83236	0.824094
GOTERM_MF_DIRECT	GO:0008234~cysteine-type peptidase activity	18	0.00769152	0.0465681	OTUB2, CTLA2A, USPL1, USP20, USP43, USP10, USP21, CTSZ, CTSW, USP18, CASP9, SENP6, CASP12, CASP3, CASP4, CTSH, CAPN3, CTSC	1357	141	17446	1.64123	1	0.83236	0.824094
GOTERM_MF_DIRECT	GO:0043425~bHLH transcription factor binding	6	0.00256384	0.0470547	TCF12, TWIST1, TCF4, TCF3, USF2, SIRT1	1357	26	17446	2.96684	1	0.83236	0.824094
GOTERM_MF_DIRECT	GO:0005007~fibroblast growth factor-activated receptor activity	3	0.00128192	0.0515334	FGFR3, FGFR2, FGFR1	1357	5	17446	7.71378	1	0.89943	0.890498
GOTERM_MF_DIRECT	GO:0017048~Rho GTPase binding	7	0.00299115	0.0569974	DOCK10, FMNL3, FMNL1, FMNL2, DAAM1, DAPK3, SRGAP1	1357	36	17446	2.49984	1	0.970725	0.961085
GOTERM_MF_DIRECT	GO:0042605~peptide antigen binding	8	0.00341845	0.0571015	H2-T23, H2-Q6, H2-Q7, H2-K1, H2-Q4, TAP2, H2-Q2, H2-D1	1357	45	17446	2.28556	1	0.970725	0.961085
GOTERM_MF_DIRECT	GO:0001664~G-protein coupled receptor binding	10	0.00427307	0.0582824	NPB, GNA15, USP20, ITGB4, NMS, NPY, PSAP, PICK1, CCL2, RLN3	1357	64	17446	2.0088	1	0.978099	0.968385
GOTERM_MF_DIRECT	GO:0004535~poly(A)-specific ribonuclease activity	4	0.00170923	0.0606755	CNOT7, CNOT6L, CNOT1, NOCT	1357	12	17446	4.28543	1	0.992803	0.982943
GOTERM_MF_DIRECT	GO:0051010~microtubule plus-end binding	4	0.00170923	0.0606755	STIM1, KIF2C, CKAP5, CLASP1	1357	12	17446	4.28543	1	0.992803	0.982943
GOTERM_MF_DIRECT	GO:0002020~protease binding	15	0.0064096	0.069775	ANXA2, FN1, FURIN, CST7, COMP, CASP12, STIM1, TRP53, CASP3, LCN2, LONP2, MBP, NFRKB, ELANE, POLG	1357	117	17446	1.64824	1	1	0.990826
GOTERM_MF_DIRECT	GO:0046875~ephrin receptor binding	6	0.00256384	0.0702462	EPHA7, SHC1, CRK, EFNA4, PIK3CG, ANKS1B	1357	29	17446	2.65992	1	1	0.990826
GOTERM_MF_DIRECT	GO:0004190~aspartic-type endopeptidase activity	6	0.00256384	0.0702462	REN1, CLEC4A3, CASP3, H13, CTSE, CTSD	1357	29	17446	2.65992	1	1	0.990826
GOTERM_MF_DIRECT	GO:0005184~neuropeptide hormone activity	6	0.00256384	0.0702462	GAL, VGF, NPY, CRH, CARTPT, PDYN	1357	29	17446	2.65992	1	1	0.990826
GOTERM_MF_DIRECT	GO:0005125~cytokine activity	24	0.0102554	0.0707202	CMTM7, CMTM8, CCL12, GRN, LEFTY1, CSF1, TNFSF14, IL15, OSM, IL1F9, CXCL13, AREG, CXCL10, IL1A, CCL9, CCL7, CCL6, CCL27A, CCL2, TNFSF11, SCGB3A1, TNFSF8, CCL17, CRLF1	1357	214	17446	1.44183	1	1	0.990826
GOTERM_MF_DIRECT	GO:0019957~C-C chemokine binding	3	0.00128192	0.0733823	CCR1, CCR6, CCR5	1357	6	17446	6.42815	1	1	0.990826
GOTERM_MF_DIRECT	GO:0005127~ciliary neurotrophic factor receptor binding	3	0.00128192	0.0733823	LIFR, IL6ST, CRLF1	1357	6	17446	6.42815	1	1	0.990826
GOTERM_MF_DIRECT	GO:0015279~store-operated calcium channel activity	4	0.00170923	0.0744668	TRPC6, STIM1, STIM2, ORAI1	1357	13	17446	3.95578	1	1	0.990826
GOTERM_MF_DIRECT	GO:0042805~actinin binding	4	0.00170923	0.0744668	TRPC6, PROM1, PDLIM4, NFKB1	1357	13	17446	3.95578	1	1	0.990826
GOTERM_MF_DIRECT	GO:0045028~G-protein coupled purinergic nucleotide receptor activity	4	0.00170923	0.0744668	P2RY12, P2RY13, P2RY6, PTAFR	1357	13	17446	3.95578	1	1	0.990826
GOTERM_MF_DIRECT	GO:0005539~glycosaminoglycan binding	5	0.00213653	0.0752037	SMOC2, CCDC80, CRISPLD2, DCN, TGFBR2	1357	21	17446	3.06102	1	1	0.990826
GOTERM_MF_DIRECT	GO:0008009~chemokine activity	8	0.00341845	0.0759905	CXCL10, CCL9, CCL12, CCL7, CCL6, CCL2, CXCL13, CCL17	1357	48	17446	2.14272	1	1	0.990826
GOTERM_MF_DIRECT	GO:0001948~glycoprotein binding	11	0.00470037	0.0849065	FOXRED2, LGALS1, ITGAM, CD6, ITGB2, SDC1, VIM, CCR5, B2M, GFAP, FGFR1	1357	79	17446	1.79012	1	1	0.990826
GOTERM_MF_DIRECT	GO:0001540~beta-amyloid binding	6	0.00256384	0.0886248	OLFM1, NGFR, COL25A1, APOE, APBB1, HSD17B10	1357	31	17446	2.48832	1	1	0.990826
GOTERM_MF_DIRECT	GO:0017112~Rab guanyl-nucleotide exchange factor activity	6	0.00256384	0.0886248	TRAPPC1, DENND4B, ST5, RAB3GAP2, RAB3IL1, PREB	1357	31	17446	2.48832	1	1	0.990826
GOTERM_MF_DIRECT	GO:0016407~acetyltransferase activity	4	0.00170923	0.0895005	KAT2A, NAA10, KAT6A, NAA15	1357	14	17446	3.67323	1	1	0.990826
GOTERM_MF_DIRECT	GO:0004527~exonuclease activity	8	0.00341845	0.0903878	CNOT7, CNOT6L, TREX1, NOCT, DIS3L, EXO5, REXO4, POLG	1357	50	17446	2.05701	1	1	0.990826
GOTERM_MF_DIRECT	GO:0050839~cell adhesion molecule binding	10	0.00427307	0.0981278	PTPRD, TENM1, CADM3, GLYCAM1, ITGB2, ADGRL1, TGFBI, PKP3, NECTIN2, FGFR1	1357	71	17446	1.81075	1	1	0.990826
GOTERM_MF_DIRECT	GO:0008080~N-acetyltransferase activity	6	0.00256384	0.0986603	NAT8F4, NAA60, KAT2A, NAA10, NAA15, NAT14	1357	32	17446	2.41056	1	1	0.990826

## Sheet: SC Pathway
Upregulated mRNAs pathway enrichments														Downregulated mRNAs pathway enrichments
Category	Term	Count	%	PValue	Genes	List Total	Pop Hits	Pop Total	Fold Enrichment	Bonferroni	Benjamini	FDR		Category	Term	Count	%	PValue	Genes	List Total	Pop Hits	Pop Total	Fold Enrichment	Bonferroni	Benjamini	FDR
KEGG_PATHWAY	mmu05202:Transcriptional misregulation in cancer	44	0.0188015	1.64923e-11	CD86, CSF1R, CEBPA, CEBPB, SPI1, ITGAM, CCNT1, MAX, MPO, PLAU, HIST1H3F, HIST2H3C2, HIST1H3G, HIST1H3H, BCL2A1D, UTY, HIST1H3I, CD14, HIST1H3B, PROM1, BCL2A1B, RXRG, HIST1H3C, ELANE, MEN1, RUNX1T1, NGFR, ZBTB17, MEF2C, CDKN2C, TFE3, MMP3, PBX3, IGF1, ETV4, PML, NFKB1, TGFBR2, FCGR1, NCOR1, SUPT3, TRP53, TCF3, BCL2L1	663	165	7691	3.09341	4.321e-09	4.32099e-09	3.46339e-09		KEGG_PATHWAY	mmu04660:T cell receptor signaling pathway	7	0.00839862	0.039391	GSK3B, DLG1, PPP3R2, NFATC2, PRKCQ, PAK3, RASGRP1	192	101	7691	2.77625	0.99965	1	1
KEGG_PATHWAY	mmu05322:Systemic lupus erythematosus	38	0.0162377	1.28922e-09	HIST1H2BN, C1QB, CD86, HIST1H2BM, C1QA, HIST1H2BJ, HIST1H2BL, H2-DMA, HIST1H2BK, C3, C4B, C6, C7, HIST1H3F, HIST2H3C2, HIST1H3G, HIST1H2AD, HIST1H3H, HIST1H2AG, HIST1H2AF, HIST1H3I, HIST1H3B, HIST1H3C, ELANE, HIST1H2AC, HIST1H2AB, HIST1H2AO, HIST1H2AI, HIST1H2AP, FCGR1, FCGR4, HIST1H2BE, HIST1H2BH, HIST1H2BG, HIST1H4J, HIST1H2BB, C1QC, HIST1H4F	663	147	7691	2.99872	3.37775e-07	1.68887e-07	1.35368e-07		KEGG_PATHWAY	mmu04360:Axon guidance	8	0.00959843	0.041298	ROBO3, GSK3B, EPHA4, PPP3R2, ABLIM2, LIMK1, NFATC2, PAK3	192	129	7691	2.48417	0.999764	1	1
KEGG_PATHWAY	mmu04380:Osteoclast differentiation	33	0.0141011	1.35937e-08	SIRPB1B, CSF1R, SPI1, CSF1, NCF1, NCF4, TREM2, PIRB, PIK3CG, PIK3R5, SOCS3, MAPK8, PLCG2, ACP5, TNFSF11, SIRPA, IKBKG, MAP3K7, STAT1, CYBA, TRAF2, NFKB1, MAPK13, TGFBR2, FCGR1, IL1A, FCGR3, TYROBP, TEC, FCGR4, LCP2, FCGR2B, IRF9	663	126	7691	3.03817	3.56154e-06	1.18718e-06	9.51558e-07		KEGG_PATHWAY	mmu04931:Insulin resistance	7	0.00839862	0.0556341	MAPK10, PPP1CC, GSK3B, SLC2A2, PRKCQ, PCK1, PRKAG3	192	110	7691	2.5491	0.999988	1	1
KEGG_PATHWAY	mmu05034:Alcoholism	43	0.0183742	4.53777e-08	HDAC4, HIST1H2BN, SHC4, HIST1H2BM, HIST1H2BJ, SHC1, HIST1H2BL, HIST1H2BK, ARAF, HDAC7, NRAS, GNGT2, CREB3L4, NPY, HIST1H3F, HIST2H3C2, HIST1H3G, HIST1H2AD, HIST1H3H, HIST1H2AG, HIST1H2AF, HIST1H3I, HIST1H3B, HIST1H3C, HIST1H2AC, HIST1H2AB, HIST1H2AO, HIST1H2AI, BDNF, PDYN, HIST1H2AP, GNB2, PPP1R1B, GNAS, GNB4, CRH, HIST1H2BE, HIST1H2BH, HIST1H2BG, HIST1H4J, HIST1H2BB, HIST1H4F, CREB5	663	202	7691	2.46937	1.18889e-05	2.97224e-06	2.38233e-06		KEGG_PATHWAY	mmu04390:Hippo signaling pathway	8	0.00959843	0.0816796	PPP1CC, GSK3B, DLG1, CCND3, YWHAQ, ID2, BMP8A, NF2	192	151	7691	2.12224	1	1	1
KEGG_PATHWAY	mmu05203:Viral carcinogenesis	46	0.0196561	1.151e-07	HDAC4, HIST1H2BN, H2-T23, HIST1H2BM, HIST1H2BJ, HIST1H2BL, H2-Q6, HIST1H2BK, H2-Q7, H2-K1, UBE3A, H2-Q2, RBPJ, PIK3CG, PIK3R5, HDAC7, C3, NRAS, CREB3L4, CASP3, IKBKG, BAK1, CCR5, JAK3, LYN, CDKN2B, CDKN2A, STAT3, TRAF2, NFKB1, KAT2A, TRP53, CDK2, CDK1, HIST1H2BE, BAX, HIST1H2BH, HIST1H2BG, HIST1H4J, IL6ST, HIST1H2BB, ATP6V0D2, IRF9, H2-D1, HIST1H4F, CREB5	663	231	7691	2.31002	3.01557e-05	6.03123e-06	4.83419e-06		KEGG_PATHWAY	mmu04920:Adipocytokine signaling pathway	5	0.00599902	0.103426	MAPK10, PRKCQ, PCK1, CAMKK1, PRKAG3	192	72	7691	2.78176	1	1	1
KEGG_PATHWAY	mmu05150:Staphylococcus aureus infection	18	0.00769152	4.18719e-07	C1QB, C1QA, ITGAM, SELPLG, CFH, H2-DMA, PTAFR, C5AR1, ITGB2, ICAM1, C3, C4B, FCGR1, FCGR3, FCGR4, C3AR1, FCGR2B, C1QC	663	50	7691	4.17611	0.000109698	1.82841e-05	1.46552e-05		KEGG_PATHWAY	mmu04068:FoxO signaling pathway	7	0.00839862	0.116092	RBL2, MAPK10, SETD7, SGK3, PCK1, SGK1, PRKAG3	192	134	7691	2.09255	1	1	1
KEGG_PATHWAY	mmu04062:Chemokine signaling pathway	38	0.0162377	3.44511e-06	SHC4, CX3CR1, CCL12, NCF1, SHC1, WAS, ARRB1, CXCL13, PIK3CG, PIK3R5, NRAS, CCL9, GNGT2, CCL7, CCL6, GRK6, CCL27A, RAC2, CCL2, IKBKG, CCR6, CCR5, JAK3, CCL17, LYN, CCR1, STAT1, STAT3, NFKB1, VAV1, FGR, CXCL10, HCK, GNB2, PARD3, GNB4, DOCK2, CRK	663	196	7691	2.24904	0.000902213	0.000128946	0.000103353		KEGG_PATHWAY	mmu00520:Amino sugar and nucleotide sugar metabolism	4	0.00479921	0.121439	CYB5R2, AMDHD2, PGM3, RENBP	192	49	7691	3.26998	1	1	1
KEGG_PATHWAY	mmu04666:Fc gamma R-mediated phagocytosis	22	0.00940075	5.64424e-06	LYN, NCF1, SPHK2, LIMK2, ARPC1B, WAS, INPPL1, PLD1, PIK3CG, VAV1, PIK3R5, FCGR1, HCK, PTPRC, INPP5D, CFL1, PLCG2, RAC2, PIP5K1C, DOCK2, FCGR2B, CRK	663	84	7691	3.03817	0.0014777	0.000184849	0.000148161		KEGG_PATHWAY	mmu03460:Fanconi anemia pathway	4	0.00479921	0.132569	BLM, POLN, REV3L, RPA1	192	51	7691	3.14175	1	1	1
KEGG_PATHWAY	mmu04668:TNF signaling pathway	25	0.0106827	1.31552e-05	CEBPB, CCL12, CSF1, PTGS2, PIK3CG, PIK3R5, ICAM1, SOCS3, MAPK8, CREB3L4, CASP3, CCL2, IKBKG, MAP3K7, MLKL, IL15, MMP3, TRAF2, TNFRSF1B, NFKB1, MAPK13, CXCL10, BCL3, BIRC2, CREB5	663	109	7691	2.66062	0.00344075	0.000353664	0.000283471		KEGG_PATHWAY	mmu04114:Oocyte meiosis	6	0.00719882	0.14564	ANAPC13, PPP1CC, PPP3R2, SLK, YWHAQ, STAG3	192	112	7691	2.14593	1	1	1
KEGG_PATHWAY	mmu05152:Tuberculosis	34	0.0145284	1.34986e-05	CAMK2B, CEBPB, RAB7, ITGAM, H2-DMA, CEBPG, ITGB2, LSP1, CASP9, C3, MAPK8, CASP3, ITGAX, ATP6V1H, CD14, CTSD, FCER1G, NFYA, IL10RB, STAT1, SPHK2, NFKB1, MAPK13, FCGR1, IL1A, FCGR3, FCGR4, RFX5, TLR9, BAX, CLEC4E, FCGR2B, ATP6V0D2, TLR2	663	176	7691	2.24097	0.00353042	0.000353664	0.000283471		KEGG_PATHWAY	mmu03440:Homologous recombination	3	0.00359941	0.152619	BLM, RPA1, SYCP3	192	28	7691	4.29185	1	1	1
KEGG_PATHWAY	mmu05144:Malaria	15	0.0064096	3.24576e-05	CCL12, HGF, ITGB2, HBB-BT, HBA-A2, HBB-BS, HBA-A1, THBS4, ICAM1, COMP, TLR9, PECAM1, CCL2, SDC1, TLR2	663	48	7691	3.62509	0.00846797	0.000751814	0.000602599
KEGG_PATHWAY	mmu05168:Herpes simplex infection	37	0.0158103	3.44342e-05	H2-T23, CCL12, H2-DMA, H2-Q6, H2-Q7, H2-K1, OAS1A, H2-Q2, IFIT1, C3, SOCS3, MAPK8, CASP3, CCL2, IKBKG, MAP3K7, TNFSF14, IL15, STAT1, TAP2, TRAF2, PILRA, PML, NFKB1, EEF1D, TRP53, CDK2, SRSF2, TLR9, CDK1, SRSF4, GTF2IRD1, TLR3, IRF9, NECTIN2, H2-D1, TLR2	663	208	7691	2.06352	0.00898135	0.000751814	0.000602599
KEGG_PATHWAY	mmu04145:Phagosome	32	0.0136738	4.84992e-05	H2-T23, SCARB1, RAB7, ITGAM, NCF1, H2-DMA, H2-Q6, STX18, ITGB2, H2-Q7, NCF4, H2-K1, H2-Q2, MPO, THBS4, C3, COMP, TUBB6, OLR1, ATP6V1H, CD14, MSR1, TAP2, CYBA, TUBA4A, FCGR1, FCGR3, FCGR4, FCGR2B, ATP6V0D2, H2-D1, TLR2	663	171	7691	2.17082	0.0126267	0.000977445	0.000783448
KEGG_PATHWAY	mmu05140:Leishmaniasis	17	0.00726421	7.29938e-05	ITGAM, NCF1, STAT1, H2-DMA, NCF4, ITGB2, CYBA, PTGS2, NFKB1, MAPK13, C3, FCGR1, IL1A, FCGR3, FCGR4, MAP3K7, TLR2	663	64	7691	3.08133	0.0189434	0.00136603	0.00109491
KEGG_PATHWAY	mmu05212:Pancreatic cancer	17	0.00726421	8.92512e-05	SMAD2, RALBP1, CDKN2A, STAT1, STAT3, ARAF, PIK3CG, NFKB1, PIK3R5, TGFBR2, CASP9, MAPK8, TRP53, RAC2, IKBKG, RALGDS, BCL2L1	663	65	7691	3.03393	0.0231135	0.00155892	0.00124952
KEGG_PATHWAY	mmu04650:Natural killer cell mediated cytotoxicity	22	0.00940075	0.00019528	SHC4, FCER1G, SHC1, ITGB2, PRF1, ARAF, PIK3CG, VAV1, PIK3R5, ICAM1, ZAP70, NRAS, TYROBP, FCGR4, CASP3, SH3BP2, PLCG2, RAC2, LCP2, CD48, SH2D1B1, HCST	663	105	7691	2.43054	0.0498814	0.00319772	0.00256306
KEGG_PATHWAY	mmu04142:Lysosome	24	0.0102554	0.000248186	DNASE2A, HEXB, SLC11A1, GBA, CTSZ, LAPTM5, CLTA, CTSW, GALNS, AP3M2, PLA2G15, CLN3, PSAP, ACP5, CTSH, ATP6V1H, MAN2B1, PPT2, CD68, CTSE, GUSB, ATP6V0D2, CTSD, CTSC	663	122	7691	2.28203	0.0629634	0.00382499	0.00306583
KEGG_PATHWAY	mmu05200:Pathways in cancer	55	0.0235019	0.000366926	SPI1, CSF3R, ARAF, FZD10, PIK3CG, CASP9, RASSF1, GNGT2, CASP3, RASSF5, RAC2, IKBKG, RALBP1, HGF, PLEKHG5, DAPK3, ARNT, TRAF2, TGFBR2, CRK, BIRC2, CSF1R, CEBPA, MAX, PTGS2, RASGRP4, PIK3R5, NRAS, MAPK8, WNT11, PLCG2, RALGDS, RXRG, RUNX1T1, SMAD2, CDKN2B, CDKN2A, STAT1, WNT7B, STAT3, FN1, IGF1, MLH1, PML, NFKB1, TRP53, GNB2, CDK2, GNAS, GNB4, BAX, FGFR3, FGFR2, BCL2L1, FGFR1	663	395	7691	1.61523	0.0916742	0.00534081	0.0042808
KEGG_PATHWAY	mmu05133:Pertussis	17	0.00726421	0.000445526	C1QB, C1QA, ITGAM, TICAM2, ITGB2, NFKB1, MAPK13, C3, C4B, IL1A, MAPK8, IRF1, CASP3, CFL1, SERPING1, CD14, C1QC	663	74	7691	2.66493	0.110196	0.00614357	0.00492423
KEGG_PATHWAY	mmu05169:Epstein-Barr virus infection	25	0.0106827	0.000511384	H2-T23, H2-Q6, H2-Q7, H2-K1, H2-Q2, RBPJ, PIK3CG, PIK3R5, ICAM1, MAPK8, PSMD4, PLCG2, IKBKG, JAK3, MAP3K7, LYN, STAT3, TRAF2, NFKB1, MAPK13, TRP53, CDK2, VIM, CD44, H2-D1	663	136	7691	2.13241	0.125425	0.00669914	0.00536954
KEGG_PATHWAY	mmu05205:Proteoglycans in cancer	33	0.0141011	0.000539604	CAMK2B, ARAF, TWIST1, FZD10, PIK3CG, PIK3R5, NRAS, WNT11, PLAU, CASP3, PLCG2, FLNC, LUM, HGF, WNT7B, RPS6, STAT3, IGF2, PLAUR, FN1, IGF1, ANK3, ANK1, DCN, MAPK13, COL1A1, TRP53, SDC1, HCLS1, PPP1R12C, CD44, TLR2, FGFR1	663	203	7691	1.88576	0.131871	0.00673221	0.00539604
KEGG_PATHWAY	mmu04210:Apoptosis	14	0.00598229	0.0014683	TRAF2, CSF2RB, PIK3CG, NFKB1, PIK3R5, CASP9, CASP12, AIFM1, TRP53, CASP3, BAX, IKBKG, BIRC2, BCL2L1	663	60	7691	2.70674	0.319534	0.016994	0.0136212
KEGG_PATHWAY	mmu04060:Cytokine-cytokine receptor interaction	36	0.015383	0.00149184	CX3CR1, CSF1R, CCL12, CSF3R, CSF1, TNFRSF13B, EPO, IL6RA, CSF2RB, CXCL13, CCL9, CCL7, CCL6, CCL27A, IL21R, CCL2, TNFSF11, CCR6, CCR5, CCL17, IL12RB2, ACVR1, CCR1, NGFR, TNFSF14, IL10RB, IL15, OSM, LIFR, OSMR, TNFRSF1B, TGFBR2, CXCL10, IL1A, TNFSF8, IL6ST	663	242	7691	1.72566	0.323724	0.016994	0.0136212
KEGG_PATHWAY	mmu04014:Ras signaling pathway	34	0.0145284	0.00213909	SHC4, CSF1R, CSF1, SHC1, RASAL3, PLD1, EFNA4, RASGRP4, PIK3CG, PIK3R5, NRAS, RASSF1, MAPK8, GNGT2, RASSF5, PLCG2, RAC2, IKBKG, RALGDS, PAK4, NGFR, RALBP1, HGF, PLA2G4C, PLA2G4A, IGF1, NFKB1, ZAP70, GNB2, GNB4, FGFR3, FGFR2, BCL2L1, FGFR1	663	229	7691	1.72232	0.429386	0.0233518	0.0187171
KEGG_PATHWAY	mmu05416:Viral myocarditis	16	0.00683691	0.00266385	CD86, H2-T23, H2-DMA, H2-Q6, H2-Q7, H2-K1, ITGB2, PRF1, H2-Q2, ICAM1, CASP9, CASP3, DAG1, RAC2, H2-D1, EIF4G1	663	79	7691	2.34943	0.502848	0.0279172	0.0223763
KEGG_PATHWAY	mmu04010:MAPK signaling pathway	36	0.015383	0.00279827	PTPRR, MAX, HSPB1, ARRB1, CACNA1C, RASGRP4, NRAS, MAPK8, CASP3, RPS6KA1, RAC2, IKBKG, CD14, FLNC, MAP3K7, DUSP2, MEF2C, BDNF, PLA2G4C, PLA2G4A, CACNA2D2, TRAF2, MAPK8IP3, NFKB1, MAPK13, TGFBR2, IL1A, CACNB3, TAOK1, TRP53, TAOK2, CRK, FGFR3, PTPN5, FGFR2, FGFR1	663	251	7691	1.66379	0.520099	0.028198	0.0226014
KEGG_PATHWAY	mmu04550:Signaling pathways regulating pluripotency of stem cells	23	0.00982805	0.0033113	SMAD2, ACVR1, WNT7B, STAT3, LIFR, IGF1, FZD10, TBX3, PIK3CG, PIK3R5, MAPK13, NRAS, REST, WNT11, KAT6A, SMARCAD1, TCF3, IL6ST, JARID2, JAK3, FGFR3, FGFR2, FGFR1	663	138	7691	1.93338	0.58063	0.0321319	0.0257546
KEGG_PATHWAY	mmu04064:NF-kappa B signaling pathway	18	0.00769152	0.00347077	LYN, TICAM2, TNFSF14, TRAF2, PTGS2, NFKB1, ICAM1, ZAP70, PLAU, PLCG2, TNFSF11, BCL2A1D, IKBKG, CD14, MAP3K7, BCL2A1B, BIRC2, BCL2L1	663	97	7691	2.15263	0.597847	0.0324765	0.0260308
KEGG_PATHWAY	mmu05166:HTLV-I infection	38	0.0162377	0.00423904	H2-T23, SPI1, CRTC1, H2-DMA, H2-Q6, ITGB2, H2-Q7, H2-K1, CREM, H2-Q2, FZD10, PIK3CG, PIK3R5, ICAM1, NRAS, WNT11, PTTG1, MYB, TSPO, IKBKG, JAK3, SMAD2, CDKN2B, CDKN2C, CDKN2A, IL15, WNT7B, NFKB1, TGFBR2, KAT2A, TRP53, BAX, ANAPC5, TCF3, ATF3, H2-D1, RAN, BCL2L1	663	276	7691	1.59714	0.671424	0.0382975	0.0306965
KEGG_PATHWAY	mmu04664:Fc epsilon RI signaling pathway	14	0.00598229	0.00470871	LYN, FCER1G, PLA2G4C, PLA2G4A, PIK3CG, VAV1, PIK3R5, MAPK13, NRAS, MAPK8, INPP5D, PLCG2, RAC2, LCP2	663	68	7691	2.3883	0.709629	0.0400943	0.0321366
KEGG_PATHWAY	mmu04610:Complement and coagulation cascades	15	0.0064096	0.00484896	C1QB, C1QA, CFH, C5AR1, PLAUR, F13A1, TFPI, C3, C4B, C6, C7, PLAU, C3AR1, SERPING1, C1QC	663	76	7691	2.28953	0.720154	0.0400943	0.0321366
KEGG_PATHWAY	mmu05222:Small cell lung cancer	16	0.00683691	0.00489701	CDKN2B, MAX, FN1, TRAF2, PTGS2, FHIT, PIK3CG, NFKB1, PIK3R5, CASP9, TRP53, CDK2, IKBKG, RXRG, BIRC2, BCL2L1	663	84	7691	2.20958	0.723673	0.0400943	0.0321366
KEGG_PATHWAY	mmu04514:Cell adhesion molecules (CAMs)	25	0.0106827	0.00579649	CD86, H2-T23, CD274, ITGAM, SELPLG, H2-DMA, H2-Q6, ITGB2, H2-Q7, H2-K1, H2-Q2, CLDN2, F11R, ICAM1, CD34, CADM3, GLYCAM1, ICOSL, PTPRC, CD6, PECAM1, SDC1, SIGLEC1, NECTIN2, H2-D1	663	162	7691	1.79017	0.781965	0.0460206	0.0368868
KEGG_PATHWAY	mmu05142:Chagas disease (American trypanosomiasis)	18	0.00769152	0.00650229	C1QB, SMAD2, C1QA, CCL12, PIK3CG, NFKB1, PIK3R5, MAPK13, TGFBR2, C3, MAPK8, GNA15, TLR9, GNAS, CCL2, IKBKG, C1QC, TLR2	663	103	7691	2.02724	0.818983	0.0501059	0.0401612
KEGG_PATHWAY	mmu05221:Acute myeloid leukemia	12	0.00512768	0.0073056	CEBPA, NRAS, SPI1, STAT3, EIF4EBP1, ARAF, IKBKG, NFKB1, PML, PIK3CG, RUNX1T1, PIK3R5	663	56	7691	2.48578	0.853553	0.0531685	0.042616
KEGG_PATHWAY	mmu05223:Non-small cell lung cancer	12	0.00512768	0.0073056	CASP9, NRAS, RASSF1, CDKN2A, RASSF5, TRP53, PLCG2, ARAF, FHIT, RXRG, PIK3CG, PIK3R5	663	56	7691	2.48578	0.853553	0.0531685	0.042616
KEGG_PATHWAY	mmu05210:Colorectal cancer	13	0.00555499	0.0076185	SMAD2, ARAF, MLH1, PIK3CG, PIK3R5, TGFBR2, CASP9, MAPK8, TRP53, CASP3, RAC2, BAX, RALGDS	663	64	7691	2.35631	0.865163	0.0539472	0.0432401
KEGG_PATHWAY	mmu04917:Prolactin signaling pathway	14	0.00598229	0.008706	SHC4, SHC1, STAT1, STAT3, PIK3CG, NFKB1, PIK3R5, MAPK13, SOCS2, SOCS3, NRAS, MAPK8, IRF1, TNFSF11	663	73	7691	2.22472	0.898831	0.0600255	0.0481121
KEGG_PATHWAY	mmu05323:Rheumatoid arthritis	15	0.0064096	0.0096136	CD86, CCL12, CSF1, IL15, H2-DMA, MMP3, ITGB2, ICAM1, IL1A, CCL2, ACP5, TNFSF11, ATP6V1H, ATP6V0D2, TLR2	663	82	7691	2.12201	0.920417	0.0645837	0.0517655
KEGG_PATHWAY	mmu04670:Leukocyte transendothelial migration	19	0.00811883	0.011726	ITGAM, NCF1, NCF4, ITGB2, RHOH, CYBA, CLDN2, F11R, PIK3CG, VAV1, PIK3R5, MAPK13, ICAM1, RASSF5, PECAM1, PLCG2, RAC2, RAPGEF3, RAPGEF4	663	118	7691	1.86785	0.954514	0.076682	0.0614627
KEGG_PATHWAY	mmu04630:Jak-STAT signaling pathway	22	0.00940075	0.0121688	CSF3R, EPO, IL15, STAT1, IL10RB, STAT3, OSM, IL6RA, LIFR, CSF2RB, OSMR, PIAS2, PIK3CG, PIK3R5, SOCS2, SOCS3, IL21R, IL6ST, JAK3, IRF9, IL12RB2, BCL2L1	663	145	7691	1.76005	0.959554	0.076682	0.0614627
KEGG_PATHWAY	mmu04370:VEGF signaling pathway	12	0.00512768	0.0122925	CASP9, NRAS, SPHK2, PLA2G4C, PLCG2, RAC2, HSPB1, PLA2G4A, PTGS2, PIK3CG, PIK3R5, MAPK13	663	60	7691	2.32006	0.96086	0.076682	0.0614627
KEGG_PATHWAY	mmu04662:B cell receptor signaling pathway	13	0.00555499	0.0153895	LYN, INPPL1, PIK3CG, NFKB1, VAV1, PIK3R5, NRAS, INPP5D, PLCG2, RAC2, IKBKG, PIK3AP1, FCGR2B	663	70	7691	2.15434	0.98281	0.0937687	0.0751581
KEGG_PATHWAY	mmu04722:Neurotrophin signaling pathway	19	0.00811883	0.0162322	CAMK2B, SHC4, NGFR, BEX3, BDNF, SHC1, MATK, PIK3CG, NFKB1, PIK3R5, MAPK13, NRAS, MAPK8, TRP53, RPS6KA1, PLCG2, BAX, CRK, SH2B3	663	122	7691	1.8066	0.986264	0.0966553	0.0774718
KEGG_PATHWAY	mmu05145:Toxoplasmosis	17	0.00726421	0.0170588	STAT1, IL10RB, H2-DMA, STAT3, IRGM1, NFKB1, MAPK13, CASP9, MAPK8, CASP3, IGTP, IKBKG, CCR5, MAP3K7, BIRC2, BCL2L1, TLR2	663	105	7691	1.87814	0.988979	0.0993203	0.0796079
KEGG_PATHWAY	mmu05220:Chronic myeloid leukemia	13	0.00555499	0.0189971	SHC4, SHC1, CDKN2A, ARAF, PIK3CG, NFKB1, PIK3R5, TGFBR2, NRAS, TRP53, IKBKG, CRK, BCL2L1	663	72	7691	2.0945	0.993429	0.108201	0.0867258
KEGG_PATHWAY	mmu05020:Prion diseases	8	0.00341845	0.0200398	C1QB, C1QA, IL1A, C6, CASP12, C7, BAX, C1QC	663	33	7691	2.81219	0.995027	0.111711	0.0895397
KEGG_PATHWAY	mmu03010:Ribosome	21	0.00897344	0.0231791	RPS9, RPL32, RPS7, RPS5, RPS6, MRPS12, RPSA, MRPL21, RPL7, MRPL33, MRPL30, RPS14, RPS15A, RPS18, RPL38, RPL22L1, FAU, RPL29, RPS27A, RSL24D1, RPS24	663	145	7691	1.68004	0.997855	0.125428	0.100534
KEGG_PATHWAY	mmu05160:Hepatitis C	20	0.00854613	0.0234579	SCARB1, STAT1, STAT3, ARAF, OAS1A, TRAF2, CLDN2, IFIT1, PIK3CG, NFKB1, PIK3R5, MAPK13, SOCS3, NRAS, MAPK8, IRF1, TRP53, IKBKG, TLR3, IRF9	663	136	7691	1.70593	0.998009	0.125428	0.100534
KEGG_PATHWAY	mmu04144:Endocytosis	33	0.0141011	0.0253764	H2-T23, RAB7, ARPC1B, H2-Q6, H2-Q7, H2-K1, WAS, CLTA, VPS26A, H2-Q2, ARRB1, PLD1, CYTH4, CAPZB, GRK6, PIP5K1C, CCR5, EPS15, PSD, SMAD2, SH3GLB2, SNF8, PML, DNM1, TGFBR2, PARD3, FOLR2, FGFR3, VPS25, SMAP1, FGFR2, H2-D1, SPG20	663	261	7691	1.4667	0.998811	0.132972	0.106581
KEGG_PATHWAY	mmu04810:Regulation of actin cytoskeleton	28	0.0119646	0.0261081	ITGAM, ITGB4, ARPC1B, ITGB2, WAS, ARAF, ITGAE, PIK3CG, PIK3R5, NRAS, CFL1, RAC2, ITGAX, NCKAP1L, PIP5K1C, PAK4, LIMK2, FN1, BAIAP2, VAV1, ENAH, ABI2, PFN4, CRK, PPP1R12C, FGFR3, FGFR2, FGFR1	663	213	7691	1.52492	0.999023	0.134124	0.107504
KEGG_PATHWAY	mmu04115:p53 signaling pathway	12	0.00512768	0.026725	CASP9, RRM2, CDKN2A, TRP53, CASP3, EI24, CDK2, CDK1, SHISA5, BAX, MDM4, IGF1	663	67	7691	2.07767	0.999173	0.134653	0.107928
KEGG_PATHWAY	mmu04640:Hematopoietic cell lineage	14	0.00598229	0.0289316	CSF1R, ITGAM, CSF3R, CSF1, EPO, IL6RA, SIGLECH, FCGR1, IL1A, CD37, CD14, CD34, CD33, CD44	663	85	7691	1.91064	0.999543	0.14302	0.114635
KEGG_PATHWAY	mmu05332:Graft-versus-host disease	10	0.00427307	0.0316582	CD86, H2-T23, IL1A, H2-DMA, H2-Q6, H2-Q7, H2-K1, PRF1, H2-Q2, H2-D1	663	52	7691	2.23083	0.999781	0.153601	0.123115
KEGG_PATHWAY	mmu04012:ErbB signaling pathway	14	0.00598229	0.0342556	CAMK2B, SHC4, SHC1, ARAF, NRG1, AREG, PIK3CG, PIK3R5, NRAS, MAPK8, EIF4EBP1, PLCG2, CRK, PAK4	663	87	7691	1.86672	0.999892	0.163181	0.130794
KEGG_PATHWAY	mmu05164:Influenza A	23	0.00982805	0.0362043	IVNS1ABP, CCL12, STAT1, H2-DMA, OAS1A, FURIN, TMPRSS13, PML, PIK3CG, NFKB1, PIK3R5, MAPK13, ICAM1, CASP9, CXCL10, IL1A, SOCS3, MAPK8, HNRNPUL1, CCL2, NUP98, TLR3, IRF9	663	171	7691	1.56027	0.999936	0.169384	0.135766
KEGG_PATHWAY	mmu05215:Prostate cancer	14	0.00598229	0.0371661	ARAF, IGF1, PIK3CG, NFKB1, PIK3R5, CASP9, NRAS, CREB3L4, TRP53, CDK2, IKBKG, FGFR2, FGFR1, CREB5	663	88	7691	1.8455	0.999951	0.170834	0.136928
KEGG_PATHWAY	mmu04151:PI3K-Akt signaling pathway	41	0.0175196	0.0391901	CSF1R, CSF3R, CSF1, ITGB4, EPO, IL6RA, EFNA4, THBS4, PIK3CG, PIK3R5, CASP9, COMP, NRAS, GNGT2, IBSP, CREB3L4, MYB, EIF4EBP1, IKBKG, JAK3, NGFR, HGF, RPS6, OSM, FN1, TSC1, IGF1, OSMR, NFKB1, COL1A1, GNB2, TRP53, CDK2, GNB4, PIK3AP1, FGFR3, FGFR2, BCL2L1, TLR2, FGFR1, CREB5	663	351	7691	1.35502	0.999972	0.177031	0.141895
KEGG_PATHWAY	mmu04920:Adipocytokine signaling pathway	12	0.00512768	0.0426906	SOCS3, MAPK8, NPY, STAT3, ACSL4, TRAF2, SLC2A4, IKBKG, TNFRSF1B, ADIPOR2, RXRG, NFKB1	663	72	7691	1.93338	0.999989	0.189575	0.15195
KEGG_PATHWAY	mmu04015:Rap1 signaling pathway	27	0.0115373	0.0450287	CSF1R, ITGAM, CSF1, ITGB2, EFNA4, RAP1GAP, PIK3CG, PIK3R5, NRAS, RASSF5, RAC2, KRIT1, RALGDS, NGFR, HGF, IGF1, MAPK13, PARD3, GNAS, PFN4, LCP2, CRK, FGFR3, FGFR2, RAPGEF3, FGFR1, RAPGEF4	663	214	7691	1.46359	0.999994	0.196625	0.1576
KEGG_PATHWAY	mmu04612:Antigen processing and presentation	13	0.00555499	0.0469728	H2-T23, NFYA, H2-DMA, H2-Q6, H2-Q7, H2-K1, TAP2, H2-Q2, RFX5, PSME1, KLRC1, B2M, H2-D1	663	82	7691	1.83907	0.999997	0.201752	0.16171
KEGG_PATHWAY	mmu05214:Glioma	11	0.00470037	0.0497877	CAMK2B, SHC4, NRAS, SHC1, CDKN2A, TRP53, PLCG2, ARAF, IGF1, PIK3CG, PIK3R5	663	65	7691	1.96313	0.999998	0.207894	0.166633
KEGG_PATHWAY	mmu04620:Toll-like receptor signaling pathway	15	0.0064096	0.0499898	CD86, TICAM2, STAT1, PIK3CG, NFKB1, PIK3R5, MAPK13, CXCL10, MAPK8, TLR9, IKBKG, CD14, MAP3K7, TLR3, TLR2	663	101	7691	1.72282	0.999999	0.207894	0.166633
KEGG_PATHWAY	mmu04066:HIF-1 signaling pathway	15	0.0064096	0.0535764	CAMK2B, EPO, RPS6, STAT3, ARNT, IL6RA, IGF1, PIK3CG, HK2, NFKB1, PIK3R5, HK3, EIF4EBP1, PLCG2, GAPDH	663	102	7691	1.70593	0.999999	0.219328	0.175797
KEGG_PATHWAY	mmu04910:Insulin signaling pathway	19	0.00811883	0.054679	SHC4, SHC1, RPS6, INPPL1, ARAF, TSC1, PYGL, SLC2A4, PIK3CG, HK2, PIK3R5, SOCS2, HK3, SOCS3, NRAS, MAPK8, TRIP10, EIF4EBP1, CRK	663	140	7691	1.57433	1	0.220398	0.176655
KEGG_PATHWAY	mmu04930:Type II diabetes mellitus	9	0.00384576	0.0618128	SOCS2, HK3, SOCS3, MAPK8, CACNA1C, SLC2A4, PIK3CG, HK2, PIK3R5	663	50	7691	2.08805	1	0.245378	0.196677
KEGG_PATHWAY	mmu05340:Primary immunodeficiency	7	0.00299115	0.067267	ZAP70, PTPRC, TNFRSF13B, RFX5, TAP2, ORAI1, IKBKG	663	34	7691	2.3883	1	0.263044	0.210837
KEGG_PATHWAY	mmu05100:Bacterial invasion of epithelial cells	12	0.00512768	0.0692816	SHC4, SHC1, ARPC1B, WAS, FN1, CLTA, ILK, HCLS1, CRK, DNM1, PIK3CG, PIK3R5	663	78	7691	1.78466	1	0.266938	0.213958
KEGG_PATHWAY	mmu05161:Hepatitis B	19	0.00811883	0.0759063	TICAM2, STAT1, STAT3, PIK3CG, NFKB1, PIK3R5, CASP9, NRAS, MAPK8, CASP12, CREB3L4, TRP53, CASP3, CDK2, BAX, IKBKG, TLR3, CREB5, TLR2	663	146	7691	1.50963	1	0.288224	0.231019
KEGG_PATHWAY	mmu04940:Type I diabetes mellitus	10	0.00427307	0.0820149	CD86, H2-T23, IL1A, H2-DMA, H2-Q6, H2-Q7, H2-K1, PRF1, H2-Q2, H2-D1	663	62	7691	1.87102	1	0.30697	0.246045
KEGG_PATHWAY	mmu05231:Choline metabolism in cancer	14	0.00598229	0.0919344	PLA2G4C, WAS, PLA2G4A, TSC1, PLD1, PIK3CG, PIK3R5, NRAS, MAPK8, DGKQ, EIF4EBP1, RAC2, PIP5K1C, RALGDS	663	101	7691	1.60796	1	0.339251	0.271919

## Sheet: ACC GO term
Upregulated mRNAs enrichments in biological process, molecular function and cellular componment														Downregulated mRNAs enrichments in biological process, molecular function and cellular componment
Category	Term	Count	%	PValue	Genes	List Total	Pop Hits	Pop Total	Fold Enrichment	Bonferroni	Benjamini	FDR		Category	Term	Count	%	PValue	Genes	List Total	Pop Hits	Pop Total	Fold Enrichment	Bonferroni	Benjamini	FDR
GOTERM_BP_DIRECT	GO:0007165~signal transduction	92	0.0609159	0.000103904	ECM1, VIPR2, SPARC, GPR65, ZFAND6, CHRM5, PTH1R, TRH, ARHGAP36, GRM1, CCND3, IL18RAP, RASSF4, ADGRE4, RASSF6, CCR9, PRLHR, GPR139, CMKLR1, CCR2, CAP1, GUCY1A3, ANKDD1A, AVPR1B, IL1R1, NFAM1, ARRDC3, MAGI2, WNT9B, ANK3, AGTR1A, SSTR5, TRAIP, MC3R, PLPP5, AVP, PPP1R12B, STOML3, NDRG4, ADCYAP1R1, PLPPR1, PDE1C, PLPPR3, GPR88, OPRL1, ARHGAP17, PRKCZ, ARHGAP12, CRHR2, RASD2, PROKR1, ABR, GALR1, GNG7, …	888	1255	18082	1.49272	0.28064	0.245933	0.245778		GOTERM_BP_DIRECT	GO:0007399~nervous system development	33	0.0324388	5.09579e-07	NLGN1, NRSN1, FMR1, SEMA3A, CHD5, PCDH18, HDAC9, GRIP1, CHL1, SLIT2, SCN3B, SEMA6C, HES6, SEMA4A, MEF2C, MBD5, NTRK3, TCF12, VPS13A, NRG1, IGF1, SMARCA2, DCLK1, SIRT2, OLFM1, FEV, KIF1BP, CNTN1, SARM1, LHX6, TCF4, TNIK, NES	577	377	18082	2.74311	0.00130673	0.00130758	0.00130656
GOTERM_BP_DIRECT	GO:0007626~locomotory behavior	16	0.0105941	0.000250001	GPR88, ELAVL4, PCDH15, OPRK1, NAV2, ESPN, GRM1, RASD2, GNAO1, MEIS1, LMX1A, GNG7, PENK, CDH23, DRD1, AVP	888	108	18082	3.01668	0.547335	0.245933	0.245778		GOTERM_BP_DIRECT	GO:0030154~cell differentiation	47	0.0462007	4.54299e-05	ITSN2, GGNBP2, PKDCC, SEMA3A, PIK3CD, NEDD4L, CHD5, RASAL1, SPATA20, GLI1, SPATA6, ATRAID, RASGRP4, RACGAP1, CHL1, ALKBH1, SPEG, SLIT2, ZFP541, MARK2, HTATIP2, SEMA6C, HES6, SRPK3, SEMA4A, MEF2C, PAQR7, NTRK3, MEIG1, ZFP932, TCF12, ARNT, TYK2, KAZALD1, DCLK1, SIRT2, ETV6, CCNA1, SPATA16, FEV, KIF1BP, SARM1, LHX6, TCF4, DZIP1, FRK, CDK16	577	780	18082	1.88831	0.110037	0.0582866	0.0582412
GOTERM_BP_DIRECT	GO:0070266~necroptotic process	6	0.00397277	0.000259832	CYLD, RIPK3, TRP53, RIPK1, PYGL, DNM1L	888	13	18082	9.39813	0.561228	0.245933	0.245778		GOTERM_BP_DIRECT	GO:0051965~positive regulation of synapse assembly	10	0.00982994	0.000365431	LINGO2, NLGN1, CLSTN3, NTRK3, NRXN1, NRXN3, ADNP, CBLN2, CBLN1, ADGRL3	577	70	18082	4.47685	0.608538	0.226592	0.226416
GOTERM_BP_DIRECT	GO:0019233~sensory perception of pain	13	0.00860768	0.000349071	IL1RN, MME, OPRL1, OPRK1, GRM1, AQP1, CRHR2, P2RY1, PENK, MAPK1, TAC1, CCR2, MAPK3	888	77	18082	3.43784	0.669368	0.245933	0.245778		GOTERM_BP_DIRECT	GO:0007275~multicellular organism development	54	0.0530817	0.00040023	SPATA20, PRDM1, GLI1, CHL1, RBPMS2, FAM3C, EPHB4, HTATIP2, SEMA6C, CCBE1, MED1, HES6, AMN, MEF2C, PAQR7, TCF12, SHISA3, CCNA1, OLFM1, SPATA16, KIF1BP, TNFRSF25, HACD1, PKDCC, GGNBP2, SEMA3A, NRF1, SPATA6, RACGAP1, STK36, FYN, ALX1, HIVEP2, SLIT2, ZFP541, MARK2, ZBTB18, SRPK3, SEMA4A, DNASE2A, NTRK3, DAB2IP, IFT122, TBX6, KAZALD1, DCLK1, FMNL3, CNOT1, FEV, ETL4, LHX6, TCF4, DZIP1, NES	577	1029	18082	1.64456	0.64199	0.226592	0.226416
GOTERM_BP_DIRECT	GO:0007187~G-protein coupled receptor signaling pathway, coupled to cyclic nucleotide second messenger	6	0.00397277	0.000387908	OPRL1, GPR149, OPRK1, DRD1, PTH1R, SSTR5	888	14	18082	8.72683	0.70768	0.245933	0.245778		GOTERM_BP_DIRECT	GO:0045184~establishment of protein localization	8	0.00786395	0.000441528	CARMIL2, NLGN1, WHRN, NRXN1, MDM2, UTY, DZIP1, PDZD7	577	44	18082	5.69781	0.678002	0.226592	0.226416
GOTERM_BP_DIRECT	GO:0006351~transcription, DNA-templated	123	0.0814419	0.000778438	PRDM5, ZBTB20, KEAP1, IKZF1, IKZF3, RCBTB1, LOXL2, DACH1, MYB, CPNE1, BBX, KMT5A, CCNL2, MEN1, TSPYL2, TLE3, ZFP1, EBF1, TRP73, ARID5A, KCTD1, RUNX2, MED6, FOXP2, RUNX1, FOXP1, MED7, ILF3, LMX1A, MORF4L2, DDIT3, TXNIP, ATF5, VPS25, CLOCK, SF1, KMT2A, CTBP1, MAZ, ZFP503, CREM, ZFP629, TAF5L, ZFP182, MIER1, ZKSCAN5, NFE2, ZFHX3, TFAP2D, RBPMS, ZFP638, ESRRG, NR4A2, DRAP1, NR4A3, ID2, TRP53, FUBP1, …	888	1885	18082	1.3287	0.915297	0.411275	0.411015		GOTERM_BP_DIRECT	GO:0006810~transport	83	0.0815885	0.000820486	GABRB3, IPO11, NUP107, FMR1, HFE, ICA1, ABCA17, GRIK2, USE1, PEX26, OSBPL10, EIF4ENIF1, SLC25A40, PTGDS, TNPO1, AP5S1, SLC12A8, TNPO3, EIF5A, CADPS2, AMN, STARD6, VPS13A, NGB, TMC8, SCAMP3, MUP3, TOM1L1, SLC9A3, LMBRD1, CLIP1, SLC25A18, SLC25A19, SLC9A8, KCNMA1, STX5A, NDUFS1, SLC18B1, STEAP2, ATP6V0C, OSBP2, ABCG2, OCA2, PKDCC, SYPL, ARL6, TGFBRAP1, CACNA1B, SLC38A10, SLC5A10, PKD1L3, HIGD1A, NA…	577	1822	18082	1.42758	0.878304	0.313122	0.312878
GOTERM_BP_DIRECT	GO:0086002~cardiac muscle cell action potential involved in contraction	5	0.00331064	0.000952158	KCNE2, CACNA2D1, PKP2, CACNA1C, SCN4B	888	10	18082	10.1813	0.951188	0.431192	0.43092		GOTERM_BP_DIRECT	GO:0010977~negative regulation of neuron projection development	9	0.00884695	0.000929917	RAP1GAP2, GAK, IL15RA, SEMA3A, INPPL1, MDM2, TBX6, RBPJ, FKBP4	577	64	18082	4.4069	0.908121	0.313122	0.312878
GOTERM_BP_DIRECT	GO:0071870~cellular response to catecholamine stimulus	4	0.00264852	0.001092	NR4A3, GNAS, DRD1, DRD5	888	5	18082	16.2901	0.968681	0.432705	0.432432		GOTERM_BP_DIRECT	GO:0021549~cerebellum development	8	0.00786395	0.000976217	ZBTB18, NFIX, PTPRS, CNTN1, HNRNPD, SDF4, SSTR1, MYO16	577	50	18082	5.01407	0.918422	0.313122	0.312878
GOTERM_BP_DIRECT	GO:0048538~thymus development	10	0.00662129	0.00131524	CTC1, CACNB4, RIPK3, MYB, ABL1, MAPK1, IKZF1, JARID2, MAPK3, PAX1	888	55	18082	3.70229	0.984579	0.452015	0.45173		GOTERM_BP_DIRECT	GO:0001764~neuron migration	12	0.0117959	0.0020472	MAPK8, MEF2C, CHL1, NTRK3, SEMA3A, ALKBH1, FYN, APBB2, APBB1, MARK2, DCLK1, ADGRL3	577	124	18082	3.03271	0.994797	0.486956	0.486577
GOTERM_BP_DIRECT	GO:0045893~positive regulation of transcription, DNA-templated	46	0.0304579	0.00142591	SMARCD3, KMT2A, TGFB1I1, RNF6, IKZF1, MAPK9, MYB, TASP1, MAPK1, OTX2, NOS1, PATZ1, MEN1, NCOA1, ARNT2, NFE2, TCF7L2, ZFHX3, AFAP1L2, TFAP2D, ANKRD49, BRPF1, TESC, EBF1, TRP73, PAX6, ESRRG, ARID1A, RUNX2, RUNX1, FOXP1, NR4A2, ILF3, DAB2, NR4A3, PSRC1, MDFIC, DDIT3, ID2, TRP53, MMS19, TRIM16, NAA15, ATF5, CLOCK, CREB5	888	576	18082	1.62618	0.989148	0.452015	0.45173		GOTERM_BP_DIRECT	GO:0006351~transcription, DNA-templated	83	0.0815885	0.00213231	ZFP523, TENM2, BTG2, NAB1, CHD5, ASH2L, PRDM1, NOC2L, GLI1, RBPJ, NR3C1, RRP8, CREB3L3, MYC, MED1, BRD2, HES6, MEF2C, NCOA6, ZFP932, TCF12, TFE3, ZFP536, TFEB, ARNT, ETV1, POLRMT, OVOL1, SIRT2, ETV6, NPAS4, TFDP1, RFX5, ADNP, ZFP410, VGLL4, ZFP667, NFAT5, NFIX, ZFP426, ZFP668, NRF1, RPAP1, ZBTB5, HDAC9, PRIMPOL, HNRNPDL, ATXN7, RBBP5, TAF1C, MIER3, SMYD2, E2F1, CAMTA1, RALY, ALX1, APBB1, HIVEP2, …	577	1885	18082	1.37987	0.99582	0.486956	0.486577
GOTERM_BP_DIRECT	GO:0030036~actin cytoskeleton organization	17	0.0112562	0.0016348	CAP1, IQSEC2, ROCK2, SHROOM3, ABR, CLN3, DIAPH1, FMNL1, DIAPH2, ABLIM2, SPECC1L, ABL1, ARFIP2, FLNA, XIRP2, MYH10, SH2B2	888	142	18082	2.43778	0.994409	0.47112	0.470822		GOTERM_BP_DIRECT	GO:0010629~negative regulation of gene expression	19	0.0186769	0.0021694	ACVRL1, MEF2C, FMR1, INPPL1, IGF1, PRDM1, NFKB1, OLFM1, MYC, HNRNPD, MDM2, FLOT2, TCF4, FYN, ADNP, BAK1, SLIT2, TARDBP, CRYAB	577	265	18082	2.24687	0.9962	0.486956	0.486577
GOTERM_BP_DIRECT	GO:0086091~regulation of heart rate by cardiac conduction	7	0.0046349	0.00203877	CACNB2, KCNE2, CACNA2D1, PKP2, KCNA5, CACNA1C, SCN4B	888	28	18082	5.09065	0.99845	0.538575	0.538236		GOTERM_BP_DIRECT	GO:0048813~dendrite morphogenesis	7	0.00688096	0.00227727	MAPK8, SEMA3A, ABI1, MAP6, FYN, RAC1, DCLK1	577	43	18082	5.10153	0.99712	0.486956	0.486577
GOTERM_BP_DIRECT	GO:0030819~positive regulation of cAMP biosynthetic process	9	0.00595916	0.00244819	MC3R, ADCYAP1R1, GPR65, GNAS, DRD1, AVP, RAMP1, DRD5, CRHR2	888	49	18082	3.74007	0.999578	0.596983	0.596606		GOTERM_BP_DIRECT	GO:0010039~response to iron ion	5	0.00491497	0.00269736	ALAD, HFE, MDM2, APBB1, ABCG2	577	19	18082	8.24683	0.999023	0.532417	0.532002
GOTERM_BP_DIRECT	GO:0016569~covalent chromatin modification	25	0.0165532	0.00306338	NAA60, SMARCD3, KMT2A, SATB1, UHRF1, EHMT2, PRDM5, IKZF1, RCBTB1, LOXL2, HDAC7, EP400, KMT5A, JARID2, MEN1, KDM6A, BRD4, TSPYL2, PRMT6, ARID1A, KANSL1, AEBP2, MORF4L2, BCOR, L3MBTL4	888	266	18082	1.91378	0.99994	0.693638	0.6932		GOTERM_BP_DIRECT	GO:0048872~homeostasis of number of cells	6	0.00589797	0.00417533	ZBTB18, CARMIL2, RASSF2, MPL, PIK3CD, BAK1	577	34	18082	5.53023	0.999978	0.765279	0.764682
GOTERM_BP_DIRECT	GO:2000096~positive regulation of Wnt signaling pathway, planar cell polarity pathway	4	0.00264852	0.00354851	DAB2, ABL1, MLLT3, ANKRD6	888	7	18082	11.6358	0.999987	0.725874	0.725416		GOTERM_BP_DIRECT	GO:0051932~synaptic transmission, GABAergic	4	0.00393198	0.00570602	GABRB3, GABRA1, CLSTN3, RAC1	577	12	18082	10.446	1	0.97611	0.975349
GOTERM_BP_DIRECT	GO:0007628~adult walking behavior	8	0.00529703	0.00400424	CACNB4, CHAT, PCDH15, HTRA2, CNTN2, CACNA1C, DRD1, TRH	888	42	18082	3.87859	0.999997	0.725874	0.725416		GOTERM_BP_DIRECT	GO:0060080~inhibitory postsynaptic potential	4	0.00393198	0.00724407	GABRB3, NPAS4, NLGN1, GRIK2	577	13	18082	9.64245	1	1	0.99961
GOTERM_BP_DIRECT	GO:0030032~lamellipodium assembly	7	0.0046349	0.00415054	CYFIP1, ABLIM1, PXN, SPATA13, PTPRO, ARHGEF7, ARHGEF6	888	32	18082	4.45432	0.999998	0.725874	0.725416		GOTERM_BP_DIRECT	GO:0006355~regulation of transcription, DNA-templated	93	0.0914185	0.00936833	ACVRL1, ZFP523, TENM2, BTG2, NUP107, NAB1, CHD5, ASH2L, PRDM1, NOC2L, GLI1, RBPJ, NR3C1, RRP8, GRM5, CREB3L3, MYC, MED1, BRD2, HES6, MEF2C, NCOA6, ZFP932, TCF12, TFE3, ZFP536, TFEB, ARNT, ETV1, ZFP607A, OVOL1, SIRT2, ETV6, NPAS4, MYCL, TFDP1, RFX5, ADNP, ZFP410, VGLL4, ZFP667, NFAT5, NFIX, ZFP426, TGFBRAP1, ZFP668, RNF38, ZFP708, NRF1, ZFP60, ZBTB5, HDAC9, MAPK8, HNRNPDL, ATXN7, RBBP5, TAF1C, MIE…	577	2279	18082	1.27882	1	1	0.99961
GOTERM_BP_DIRECT	GO:0001934~positive regulation of protein phosphorylation	19	0.0125804	0.00416729	ROCK2, DTNBP1, PLAUR, OPRL1, C3, FLCN, CLN3, MAPK9, DAB2, CCND3, CD6, P2RY1, ABL1, GNAS, RIPK1, MAP2K7, PTPN5, MAPK3, CDON	888	184	18082	2.10266	0.999998	0.725874	0.725416		GOTERM_BP_DIRECT	GO:0007029~endoplasmic reticulum organization	5	0.00491497	0.0099903	GAK, CAV2, TOR1AIP2, TOR1B, USE1	577	27	18082	5.80332	1	1	0.99961
GOTERM_BP_DIRECT	GO:0000122~negative regulation of transcription from RNA polymerase II promoter	53	0.0350928	0.00435066	TCF25, EHMT2, PRDM5, ZBTB20, IKZF1, FLCN, CCND3, DACH1, TRPS1, MYB, DNMT3B, KMT5A, JARID2, MEN1, SAMD11, PRMT6, TGIF1, TRP73, PEX2, ARID1A, FOXP2, FOXP1, AEBP2, IRF3, DDIT3, SUPT5, TXNIP, RARB, SATB1, TMPRSS6, CTBP1, UHRF1, ZBTB42, MOSPD1, HDAC7, ZNHIT1, HES3, SKIL, ELANE, TCF7L2, ZFHX3, NR4A2, DRAP1, NR4A3, ID2, TRP53, NFIC, ASXL2, RLIM, BCOR, LPIN1, PKIG, FGFR3	888	729	18082	1.48041	0.999999	0.725874	0.725416		GOTERM_BP_DIRECT	GO:0001558~regulation of cell growth	7	0.00688096	0.0101351	SOCS2, CLSTN3, HTRA3, FAM107A, TMC8, SGK1, KAZALD1	577	58	18082	3.78217	1	1	0.99961
GOTERM_BP_DIRECT	GO:0031529~ruffle organization	5	0.00331064	0.00651982	LIMA1, CYFIP1, TPM1, ARFIP2, LPIN1	888	16	18082	6.36332	1	1	0.999684		GOTERM_BP_DIRECT	GO:0000122~negative regulation of transcription from RNA polymerase II promoter	36	0.0353878	0.0106495	BTG2, TENM2, NFIX, PRDM1, NOC2L, RBPJ, HDAC9, MYC, SMYD2, E2F1, ALX1, RBM10, ZBTB18, MED1, HES6, MLIP, MEF2C, ZFP932, ZFP536, DAB2IP, TBX6, OVOL1, GATAD2B, NFKB1, SIRT2, ETV6, MAPK10, MLXIPL, NFIA, CNOT1, RFX5, MDM2, TCF4, RCOR2, FRK, CC2D1A	577	729	18082	1.54755	1	1	0.99961
GOTERM_BP_DIRECT	GO:0009612~response to mechanical stimulus	9	0.00595916	0.0115399	POSTN, LCK, P2RY1, TNC, TXNIP, KCNA5, RETN, MEIS2, KCNK2	888	63	18082	2.90894	1	1	0.999684		GOTERM_BP_DIRECT	GO:0001974~blood vessel remodeling	6	0.00589797	0.0114343	ACVRL1, MEF2C, MDM2, IGF1, BAK1, RBPJ	577	43	18082	4.37274	1	1	0.99961
GOTERM_BP_DIRECT	GO:0045892~negative regulation of transcription, DNA-templated	42	0.0278094	0.0119127	SET, TMPRSS6, CTBP1, PRDM5, ZBTB21, CREM, ZBTB20, IKZF1, LOXL2, HDAC7, FLCN, DNMT3L, DACH1, RPS6KA5, TRPS1, MYB, DNMT3B, KMT5A, ZFP280D, JARID2, PATZ1, HES3, MEN1, PRMT6, TCF7L2, KCTD1, FOXP2, RUNX2, RUNX1, FOXP1, ILF3, DAB2, TFDP2, MDFIC, DDIT3, ID2, TRP53, NFIC, UBA3, BCOR, ATF5, CLOCK	888	579	18082	1.47708	1	1	0.999684		GOTERM_BP_DIRECT	GO:0007283~spermatogenesis	23	0.0226089	0.0115347	GAL3ST1, GGNBP2, SYCP1, MEIG1, CHD5, SSTR1, SPATA20, GLI1, OVOL1, SPATA6, CCNA1, SPATA16, RACGAP1, TBC1D20, E2F1, POC1A, B4GALNT1, CCDC33, DZIP1, ZFP541, EIF4G3, RAD18, CDK16	577	407	18082	1.77094	1	1	0.99961
GOTERM_BP_DIRECT	GO:0048148~behavioral response to cocaine	5	0.00331064	0.0123542	HOMER1, EHMT2, OPRK1, DRD1, NOS1	888	19	18082	5.35858	1	1	0.999684		GOTERM_BP_DIRECT	GO:0045944~positive regulation of transcription from RNA polymerase II promoter	46	0.0452177	0.0115879	ACVRL1, NFAT5, NFIX, ASH2L, NRF1, LDB2, RBPJ, NR3C1, GLI1, RAI1, CREB3L3, ATXN7, EPCAM, MYC, E2F1, CAMTA1, ALX1, APBB1, BCL9L, MED1, MEF2C, NCOA6, PUS1, SERPINF2, TCF12, TFE3, DAB2IP, TFEB, ARNT, NRG1, ETV1, IGF1, TBX6, ARID3C, SMARCA2, NFKB1, SIRT2, ETV6, NPAS4, MLXIPL, TOX2, TFDP1, NFIA, TNIP1, TCEA1, TCF4	577	995	18082	1.44879	1	1	0.99961
GOTERM_BP_DIRECT	GO:0045761~regulation of adenylate cyclase activity	3	0.00198639	0.0134984	CAP1, GNG7, CAP2	888	4	18082	15.272	1	1	0.999684		GOTERM_BP_DIRECT	GO:0060999~positive regulation of dendritic spine development	5	0.00491497	0.0128618	NLGN1, FMR1, NRG1, RAC1, NR3C1	577	29	18082	5.4031	1	1	0.99961
GOTERM_BP_DIRECT	GO:0048146~positive regulation of fibroblast proliferation	9	0.00595916	0.013812	CTC1, TGIF1, XRCC4, SERPINE1, ABL1, FNDC3B, FN1, CDC6, AQP1	888	65	18082	2.81944	1	1	0.999684		GOTERM_BP_DIRECT	GO:0006366~transcription from RNA polymerase II promoter	11	0.0108129	0.0129556	MED1, NFAT5, MYC, ZFP536, TRIP4, CHD5, ETV1, HIVEP2, OVOL1, RPAP1, PHRF1	577	138	18082	2.49795	1	1	0.99961
GOTERM_BP_DIRECT	GO:0035556~intracellular signal transduction	31	0.020526	0.0142782	ROCK2, TULP4, ADCY3, ASB11, PRKCZ, ABR, RPS6KA6, RPS6KA5, CASP3, MAPK1, SOCS6, STK32A, SH2B3, RGS9, SH2B2, MAPK3, GUCY1A3, PRKCH, NFAM1, ICK, SNRK, WNK1, WNK2, SPATA13, PPP1R1B, ASB7, PTPN6, SIK2, DGKK, ARHGEF7, ARHGEF6	888	400	18082	1.5781	1	1	0.999684		GOTERM_BP_DIRECT	GO:2000310~regulation of N-methyl-D-aspartate selective glutamate receptor activity	4	0.00393198	0.0132138	CRHBP, NLGN1, MEF2C, NRXN1	577	16	18082	7.83449	1	1	0.99961
GOTERM_BP_DIRECT	GO:2001244~positive regulation of intrinsic apoptotic signaling pathway	6	0.00397277	0.0144131	FLCN, RIPK3, LCK, TRP53, IL20RA, DNM1L	888	30	18082	4.07252	1	1	0.999684		GOTERM_BP_DIRECT	GO:0007416~synapse assembly	6	0.00589797	0.0137821	NLGN1, CLSTN3, NRXN1, NRXN3, NRG1, ADGRL3	577	45	18082	4.17839	1	1	0.99961
GOTERM_BP_DIRECT	GO:0045577~regulation of B cell differentiation	4	0.00264852	0.0144372	CYLD, NFAM1, PTPN6, IKZF3	888	11	18082	7.40459	1	1	0.999684		GOTERM_BP_DIRECT	GO:1903363~negative regulation of cellular protein catabolic process	3	0.00294898	0.0139541	RGP1, DAB2IP, ATRAID	577	6	18082	15.669	1	1	0.99961
GOTERM_BP_DIRECT	GO:1901652~response to peptide	4	0.00264852	0.0144372	C130060K24RIK, NPFFR1, AVPR1B, HCRTR2	888	11	18082	7.40459	1	1	0.999684		GOTERM_BP_DIRECT	GO:0010628~positive regulation of gene expression	22	0.0216259	0.0174209	MED1, NFAT5, MEF2C, WHRN, NTRK3, HFE, TCF12, MPL, RBM4B, PIK3CD, NRG1, PRDM1, RBPJ, NFKB1, MUP3, OLFM1, MAPK8, FEV, CNTN1, E2F1, HNRNPD, MDM2	577	399	18082	1.72791	1	1	0.99961
GOTERM_BP_DIRECT	GO:0010744~positive regulation of macrophage derived foam cell differentiation	4	0.00264852	0.0144372	MSR1, MAPK9, PRKCH, LPL	888	11	18082	7.40459	1	1	0.999684		GOTERM_BP_DIRECT	GO:0045893~positive regulation of transcription, DNA-templated	29	0.0285068	0.0181665	ACVRL1, RBPJ, GLI1, ING1, RAI1, MYC, E2F1, ALX1, APBB1, MED1, MEF2C, NCOA6, TCF12, TFE3, RHOG, TFEB, TRIP4, ARNT, ETV1, IGF1, SMARCA2, NFKB1, NPAS4, MLXIPL, TFDP1, NFIA, FEV, TCEA1, TCF4	577	576	18082	1.57778	1	1	0.99961
GOTERM_BP_DIRECT	GO:0019229~regulation of vasoconstriction	5	0.00331064	0.0148552	KCNA5, CACNA1C, DRD1, ADRA2B, AGTR1A	888	20	18082	5.09065	1	1	0.999684		GOTERM_BP_DIRECT	GO:0055119~relaxation of cardiac muscle	3	0.00294898	0.0191266	CAMK2D, P2RX4, PDE5A	577	7	18082	13.4306	1	1	0.99961
GOTERM_BP_DIRECT	GO:0030336~negative regulation of cell migration	12	0.00794555	0.0148602	FLCN, ABR, IL1RN, DACH1, SERPINE1, TPM1, MAGI2, PKP2, DRD1, SULF1, SRGAP1, DRD5	888	106	18082	2.3052	1	1	0.999684		GOTERM_BP_DIRECT	GO:0007411~axon guidance	11	0.0108129	0.0210722	SEMA6C, TENM2, CHL1, SEMA3A, FYN, ETV1, APBB2, SLIT2, APBB1, RAC1, ISPD	577	149	18082	2.31354	1	1	0.99961
GOTERM_BP_DIRECT	GO:0010811~positive regulation of cell-substrate adhesion	7	0.0046349	0.0158863	VIT, EGFLAM, SMOC1, SPP1, ITGA5, NPNT, DBN1	888	42	18082	3.39377	1	1	0.999684		GOTERM_BP_DIRECT	GO:0007268~chemical synaptic transmission	12	0.0117959	0.0220719	GRM5, HRH1, CAV2, NRXN1, KCNMA1, PNOC, OLFR55, NRXN3, GRIK2, SSTR1, SLC12A6, CACNA1G	577	172	18082	2.18637	1	1	0.99961
GOTERM_BP_DIRECT	GO:0001964~startle response	5	0.00331064	0.020759	PENK, SLITRK6, PCDH15, DRD1, GRIN2C	888	22	18082	4.62787	1	1	0.999684		GOTERM_BP_DIRECT	GO:0016310~phosphorylation	30	0.0294898	0.0224549	ACVRL1, CAMK2D, PKDCC, PIK3CD, MYLK3, KHK, MAPK8, STK36, FASTK, PMVK, PAK7, SPEG, FYN, MAP4K5, EPHB4, MARK2, SRPK3, CKM, NTRK3, TYK2, DCLK1, GAK, MAPK10, TAOK3, ETNK1, RPS6KB2, TNIK, SGK1, FRK, CDK16	577	612	18082	1.53617	1	1	0.99961
GOTERM_BP_DIRECT	GO:1900026~positive regulation of substrate adhesion-dependent cell spreading	6	0.00397277	0.0212851	DAB2, ENPP2, FLNA, ARHGEF7, CRK, DBN1	888	33	18082	3.70229	1	1	0.999684		GOTERM_BP_DIRECT	GO:0010596~negative regulation of endothelial cell migration	4	0.00393198	0.0244882	ACVRL1, APOH, DAB2IP, SLIT2	577	20	18082	6.26759	1	1	0.99961
GOTERM_BP_DIRECT	GO:1900454~positive regulation of long term synaptic depression	3	0.00198639	0.0217694	IQSEC2, STAU2, PPP1R9A	888	5	18082	12.2176	1	1	0.999684		GOTERM_BP_DIRECT	GO:0034392~negative regulation of smooth muscle cell apoptotic process	3	0.00294898	0.0249697	APOH, IGF1, RBPJ	577	8	18082	11.7517	1	1	0.99961
GOTERM_BP_DIRECT	GO:0006355~regulation of transcription, DNA-templated	133	0.0880631	0.0222568	ZFP846, PRDM5, ZBTB20, KEAP1, MYRFL, IKZF1, IKZF3, RCBTB1, LOXL2, DACH1, RPS6KA5, MYB, CPNE1, BBX, KMT5A, CCNL2, MEN1, PKNOX2, TSPYL2, TLE3, ZFP1, EBF1, TRP73, ARID5A, KCTD1, RUNX2, MED6, FOXP2, RUNX1, FOXP1, MED7, ILF3, LMX1A, MORF4L2, DDIT3, TXNIP, ATF5, VPS25, CLOCK, SF1, KMT2A, CTBP1, DLX6, MAZ, ZFP503, CREM, ZFP629, TAF5L, ZFP182, MIER1, ZKSCAN5, OTX2, PATZ1, NFE2, ZFHX3, TFAP2D, RBPMS, ZFP6…	888	2279	18082	1.18834	1	1	0.999684		GOTERM_BP_DIRECT	GO:0071420~cellular response to histamine	3	0.00294898	0.0249697	GABRB3, GABRA1, HRH1	577	8	18082	11.7517	1	1	0.99961
GOTERM_BP_DIRECT	GO:0007268~chemical synaptic transmission	16	0.0105941	0.0222624	GRIA1, NPFFR1, CHAT, OPRL1, OPRK1, CACNA1C, PDYN, HCRTR2, SSTR5, CACNB2, PENK, KCNMB2, GPR149, DLGAP1, TAC1, SLC18A3	888	172	18082	1.8942	1	1	0.999684		GOTERM_BP_DIRECT	GO:0048387~negative regulation of retinoic acid receptor signaling pathway	3	0.00294898	0.0249697	CNOT1, ZFP536, DHRS3	577	8	18082	11.7517	1	1	0.99961
GOTERM_BP_DIRECT	GO:0045944~positive regulation of transcription from RNA polymerase II promoter	64	0.0423762	0.0225542	CSRNP1, GMEB1, IKZF1, IKZF3, FLCN, RPS6KA5, MYB, NOS1, CCNL2, MEN1, CDON, NCOA1, CHUK, EBF1, TRP73, ARID5A, PAX6, MED6, RUNX2, PAX1, RUNX1, FOXP1, LMX1A, DDIT3, SUPT5, MORF4L2, RARB, ATF5, CLOCK, CREB5, KMT2A, TMPRSS6, MAZ, TAF9, CREM, MOSPD1, IFT74, ABLIM1, ABLIM2, GALR1, P2RY1, RIPK1, OTX2, PATZ1, HES3, RXRG, ZBTB7C, BRD4, MAPK3, TCF7L2, ARNT2, TFAP2D, ESRRG, MEIS2, NR4A2, MEIS1, NR4A3, GDNF, T…	888	995	18082	1.30976	1	1	0.999684		GOTERM_BP_DIRECT	GO:0006970~response to osmotic stress	4	0.00393198	0.0279095	NFAT5, MAPK8, KCNMA1, FMO1	577	21	18082	5.96913	1	1	0.99961
GOTERM_BP_DIRECT	GO:0006915~apoptotic process	40	0.0264852	0.0227048	DIDO1, CSRNP1, SH3KBP1, DIABLO, ZFAND6, GPR65, UBE2D3, ECSCR, HTRA2, PCSK9, XIAP, LITAF, SCML2, ACVR1C, TCTN3, ZFP385B, CASP3, RASSF6, ABL1, MAPK1, RIPK1, MAP2K7, RBM5, MAPK3, DFFB, AREL1, TRP73, GZMB, SULF1, GULP1, DAB2, PACS2, DDIT3, TRP53, LGALS12, GAS2, TMEM219, ACIN1, FGFR3, DNASE1L3	888	570	18082	1.42896	1	1	0.999684		GOTERM_BP_DIRECT	GO:0097105~presynaptic membrane assembly	3	0.00294898	0.0314354	PTPRD, NLGN1, NRXN1	577	9	18082	10.446	1	1	0.99961
GOTERM_BP_DIRECT	GO:0050885~neuromuscular process controlling balance	8	0.00529703	0.0227735	CAMK2B, CLN3, ABR, NR4A3, GPR88, ABL1, GRIN2C, MYH10	888	58	18082	2.80864	1	1	0.999684		GOTERM_BP_DIRECT	GO:0006000~fructose metabolic process	3	0.00294898	0.0314354	PFKFB3, FBP1, KHK	577	9	18082	10.446	1	1	0.99961
GOTERM_BP_DIRECT	GO:0030514~negative regulation of BMP signaling pathway	7	0.0046349	0.0240735	TCF7L2, TMPRSS6, ABL1, SOSTDC1, CTDSPL2, SKIL, SPG20	888	46	18082	3.09866	1	1	0.999684		GOTERM_BP_DIRECT	GO:0043497~regulation of protein heterodimerization activity	3	0.00294898	0.0314354	DAB2IP, NRG1, BAK1	577	9	18082	10.446	1	1	0.99961
GOTERM_BP_DIRECT	GO:0048536~spleen development	7	0.0046349	0.0240735	CTC1, CACNB4, KMT2A, RIPK3, MYB, ABL1, JARID2	888	46	18082	3.09866	1	1	0.999684		GOTERM_BP_DIRECT	GO:0046579~positive regulation of Ras protein signal transduction	4	0.00393198	0.031571	RASGEF1A, NRG1, IGF1, RASGRP4	577	22	18082	5.69781	1	1	0.99961
GOTERM_BP_DIRECT	GO:0006306~DNA methylation	5	0.00331064	0.0241789	DNMT3L, KMT2A, EHMT2, GNAS, DNMT3B	888	23	18082	4.42665	1	1	0.999684		GOTERM_BP_DIRECT	GO:0035556~intracellular signal transduction	21	0.0206429	0.0323467	SHC4, PLEK, ITSN1, RASAL1, TYK2, RASGRP2, ADCY7, RASGRP4, DCLK1, SOCS2, PREX1, MLXIPL, DNMBP, SOCS1, NRG3, RACGAP1, STAC2, TNIK, SGK1, MAP4K5, MARK2	577	400	18082	1.64524	1	1	0.99961
GOTERM_BP_DIRECT	GO:0009636~response to toxic substance	10	0.00662129	0.0249015	GRIA1, ARNT2, GJC2, CHUK, CHKA, EPHX1, PENK, DNMT3B, MAPK1, MAPK3	888	86	18082	2.36775	1	1	0.999684		GOTERM_BP_DIRECT	GO:0043524~negative regulation of neuron apoptotic process	11	0.0108129	0.0323822	GABRB3, BTG2, MEF2C, SYNGAP1, CHL1, ALKBH1, ITSN1, FYN, ADNP, GRIK2, NES	577	160	18082	2.15448	1	1	0.99961
GOTERM_BP_DIRECT	GO:0006974~cellular response to DNA damage stimulus	31	0.020526	0.0259172	PGAP2, USP10, UHRF1, 3110062M04RIK, UBE2D3, MCM10, TANK, CASP3, ABL1, EXO5, MAPK1, SUSD6, MACROD2, CLSPN, MEN1, MAPK3, CTC1, PRMT6, MGME1, SHPRH, XRCC4, TRP73, FANCB, PARP9, WDR76, MORF4L2, TRP53, SPDYA, MMS19, SPATA18, CLOCK	888	420	18082	1.50295	1	1	0.999684		GOTERM_BP_DIRECT	GO:0031175~neuron projection development	10	0.00982994	0.0339239	BTG2, MAPK8, NLGN1, CHL1, PALLD, ALKBH1, NGB, CNTN1, ATG7, CDK16	577	139	18082	2.25453	1	1	0.99961
GOTERM_BP_DIRECT	GO:0030511~positive regulation of transforming growth factor beta receptor signaling pathway	5	0.00331064	0.0279194	FLCN, DAB2, TGFB1I1, NPNT, MEN1	888	24	18082	4.24221	1	1	0.999684		GOTERM_BP_DIRECT	GO:0016579~protein deubiquitination	7	0.00688096	0.0379963	USP36, USP8, USP5, DMWD, JOSD2, USP28, USP19	577	78	18082	2.81238	1	1	0.99961
GOTERM_BP_DIRECT	GO:0090090~negative regulation of canonical Wnt signaling pathway	11	0.00728342	0.0279952	CYLD, TCF7L2, DAB2, SFRP5, DDIT3, PTPRO, RAPGEF1, SOSTDC1, RGS20, MLLT3, ANKRD6	888	102	18082	2.19597	1	1	0.999684		GOTERM_BP_DIRECT	GO:0097120~receptor localization to synapse	3	0.00294898	0.0384782	NLGN1, NRXN1, ANKS1B	577	10	18082	9.40139	1	1	0.99961
GOTERM_BP_DIRECT	GO:0070588~calcium ion transmembrane transport	10	0.00662129	0.0284057	TRPC7, CACNB2, SLC24A3, CACNB4, CACNA2D1, CACNA2D2, ATP2A1, CACNA1C, ATP2C1, SLC25A25	888	88	18082	2.31393	1	1	0.999684		GOTERM_BP_DIRECT	GO:0008285~negative regulation of cell proliferation	20	0.0196599	0.0395357	ACVRL1, BTG2, CAV2, TRPV2, DAB2IP, INPPL1, CHD5, IGF1, SSTR1, RBPJ, SMARCA2, ING1, MYO16, SIRT2, NACC2, SMYD2, NF2, BAK1, SLIT2, RBM10	577	384	18082	1.63219	1	1	0.99961
GOTERM_BP_DIRECT	GO:2000178~negative regulation of neural precursor cell proliferation	4	0.00264852	0.0285479	SPINT1, ID2, RAPGEF1, PAX6	888	14	18082	5.81789	1	1	0.999684		GOTERM_BP_DIRECT	GO:0015031~protein transport	28	0.0275238	0.0396346	IPO11, PKDCC, NUP107, ARL6, TGFBRAP1, USE1, NAPG, MTM1, PEX26, GRIP1, EIF4ENIF1, NUP88, TNPO1, ATG7, AP5S1, TNPO3, SEC31A, EIF5A, CADPS2, AMN, VPS13A, SCAMP3, RAB11B, TOM1L1, NECAP2, FAM160A2, SNX14, GOPC	577	592	18082	1.4822	1	1	0.99961
GOTERM_BP_DIRECT	GO:0051489~regulation of filopodium assembly	4	0.00264852	0.0285479	CLN3, STAU2, PPP1R9A, DBN1	888	14	18082	5.81789	1	1	0.999684		GOTERM_BP_DIRECT	GO:0006417~regulation of translation	9	0.00884695	0.0397079	RBM3, CNOT1, FMR1, RBM4B, IGF1, CPEB2, MIF4GD, EIF4G3, PUM2	577	121	18082	2.33092	1	1	0.99961
GOTERM_BP_DIRECT	GO:0072659~protein localization to plasma membrane	8	0.00529703	0.0315367	CLN3, P2RY1, KCNIP4, ANK3, RAPGEF6, RAMP1, PRKCZ, SYTL2	888	62	18082	2.62743	1	1	0.999684		GOTERM_BP_DIRECT	GO:0007030~Golgi organization	7	0.00688096	0.0400603	GAK, ATP8B3, TBC1D20, MYO18A, GOLPH3L, PLEKHM2, CLASP1	577	79	18082	2.77678	1	1	0.99961
GOTERM_BP_DIRECT	GO:0071559~response to transforming growth factor beta	3	0.00198639	0.0316019	ZFHX3, CALD1, MEN1	888	6	18082	10.1813	1	1	0.999684		GOTERM_BP_DIRECT	GO:0071347~cellular response to interleukin-1	7	0.00688096	0.0421939	MYC, DAB2IP, CHIL1, CCL19, CCL17, NFKB1, MYLK3	577	80	18082	2.74207	1	1	0.99961
GOTERM_BP_DIRECT	GO:0043374~CD8-positive, alpha-beta T cell differentiation	3	0.00198639	0.0316019	SATB1, TNFSF8, PAX1	888	6	18082	10.1813	1	1	0.999684		GOTERM_BP_DIRECT	GO:0046580~negative regulation of Ras protein signal transduction	4	0.00393198	0.0439752	SYNGAP1, DAB2IP, RASAL1, FBP1	577	25	18082	5.01407	1	1	0.99961
GOTERM_BP_DIRECT	GO:0032757~positive regulation of interleukin-8 production	5	0.00331064	0.0319852	AFAP1L2, DDIT3, SERPINE1, RIPK1, LBP	888	25	18082	4.07252	1	1	0.999684		GOTERM_BP_DIRECT	GO:2001223~negative regulation of neuron migration	3	0.00294898	0.0460551	OLFM1, NRG3, NRG1	577	11	18082	8.54671	1	1	0.99961
GOTERM_BP_DIRECT	GO:0007507~heart development	21	0.0139047	0.0327039	SPARC, CACNA1C, AGTR1A, FOXP1, IFT74, TFDP2, OXCT1, TRP53, CASP3, TRPS1, ID2, ASXL2, PKP2, ANKS6, MAPK1, XIRP2, BCOR, BBS7, MYH10, FREM2, KDM6A	888	261	18082	1.63837	1	1	0.999684		GOTERM_BP_DIRECT	GO:0090129~positive regulation of synapse maturation	3	0.00294898	0.0460551	NRXN1, DAB2IP, NRXN3	577	11	18082	8.54671	1	1	0.99961
GOTERM_BP_DIRECT	GO:0034765~regulation of ion transmembrane transport	13	0.00860768	0.0336623	CLIC6, KCNE2, KCNJ11, KCNE3, CACNA2D1, KCNIP4, CACNA2D2, KCNA5, CACNA1C, CACNB2, CACNB4, KCNS3, SCN4B	888	135	18082	1.96084	1	1	0.999684		GOTERM_BP_DIRECT	GO:0021707~cerebellar granule cell differentiation	3	0.00294898	0.0460551	NFIX, NRXN1, CBLN1	577	11	18082	8.54671	1	1	0.99961
GOTERM_BP_DIRECT	GO:0008542~visual learning	8	0.00529703	0.0340363	TANC1, NDRG4, KMT2A, PPP1R1B, CACNA1C, DRD1, MEIS2, DRD5	888	63	18082	2.58573	1	1	0.999684		GOTERM_BP_DIRECT	GO:2000637~positive regulation of gene silencing by miRNA	3	0.00294898	0.0460551	FMR1, NFKB1, PUM2	577	11	18082	8.54671	1	1	0.99961
GOTERM_BP_DIRECT	GO:0035023~regulation of Rho protein signal transduction	9	0.00595916	0.0346563	PLEKHG4, ABR, OBSCN, ARHGEF39, ARHGDIB, SPATA13, EPS8L1, ARHGEF7, ARHGEF6	888	77	18082	2.38005	1	1	0.999684		GOTERM_BP_DIRECT	GO:0030308~negative regulation of cell growth	9	0.00884695	0.046608	ACVRL1, DAB2IP, APBB2, NF2, SLIT2, APBB1, SMARCA2, FBP1, CRYAB	577	125	18082	2.25633	1	1	0.99961
GOTERM_BP_DIRECT	GO:0006936~muscle contraction	7	0.0046349	0.0346885	MYL6, ACTN2, CALD1, SLMAP, DYSF, DRD1, MYH7	888	50	18082	2.85077	1	1	0.999684		GOTERM_BP_DIRECT	GO:0046426~negative regulation of JAK-STAT cascade	5	0.00491497	0.0472859	PTPRD, SOCS2, SOCS1, NF2, ASPN	577	43	18082	3.64395	1	1	0.99961
GOTERM_BP_DIRECT	GO:0007155~cell adhesion	34	0.0225124	0.0367805	COL16A1, TTYH1, PXN, PCDH15, TNC, PCDH19, NID2, ADAM23, SPP1, ABL1, CDH23, MYH10, CDON, POSTN, LSAMP, FN1, LAMB1, SORBS2, NPNT, SULF1, AFDN, CD4, CD6, NPHS1, SELL, SPECC1L, ZYX, CDHR3, CNTN2, ITGA5, FREM1, FREM2, FREM3, ITGA9	888	485	18082	1.42748	1	1	0.999684		GOTERM_BP_DIRECT	GO:0006468~protein phosphorylation	27	0.0265408	0.0481455	ACVRL1, CAMK2D, PKDCC, MYLK3, GRM5, MAPK8, STK36, FASTK, PAK7, SPEG, FYN, MAP4K5, EPHB4, MARK2, SRPK3, NTRK3, TYK2, DCLK1, GAK, MAPK10, TAOK3, PRKAR1A, RPS6KB2, TNIK, SGK1, FRK, CDK16	577	576	18082	1.46897	1	1	0.99961
GOTERM_BP_DIRECT	GO:0000278~mitotic cell cycle	6	0.00397277	0.036888	KIF18B, TFDP2, PRDM5, UBA3, MEN1, AURKA	888	38	18082	3.21515	1	1	0.999684		GOTERM_BP_DIRECT	GO:0010765~positive regulation of sodium ion transport	4	0.00393198	0.0485729	CNTN1, NEDD4L, SCN3B, SGK1	577	26	18082	4.82122	1	1	0.99961
GOTERM_BP_DIRECT	GO:0007528~neuromuscular junction development	6	0.00397277	0.036888	CACNB2, CACNB4, RER1, TNC, CACNA2D2, ANK3	888	38	18082	3.21515	1	1	0.999684		GOTERM_BP_DIRECT	GO:0043488~regulation of mRNA stability	4	0.00393198	0.0485729	FMR1, HNRNPD, ZC3H14, PUM2	577	26	18082	4.82122	1	1	0.99961
GOTERM_BP_DIRECT	GO:0007018~microtubule-based movement	9	0.00595916	0.0370265	DYNC1LI2, DNAH2, KIF18B, STARD9, DYNLRB2, E230025N22RIK, DYNLRB1, RPL18, DYNC1I1	888	78	18082	2.34953	1	1	0.999684		GOTERM_BP_DIRECT	GO:0051260~protein homooligomerization	12	0.0117959	0.0511413	ALAD, NLGN1, PNPT1, PLN, P2RX4, DPYS, NACC2, KCNMA1, LNX1, GOPC, TOR1B, CRYAB	577	197	18082	1.90891	1	1	0.99961
GOTERM_BP_DIRECT	GO:0006468~protein phosphorylation	39	0.025823	0.0392129	CAMK2B, ROCK2, PRKCZ, AURKA, MAPK9, RPS6KA6, ACVR1C, RPS6KA5, RSRC1, GRK6, ABL1, MAPK1, RIPK1, STK32A, MAP2K7, PRKACB, BRD4, MAPK3, MORC3, PRKCH, CHUK, RIPK3, NEK5, STYK1, PRPF4B, VRK2, ICK, ILF3, SNRK, OBSCN, WNK1, LCK, AXL, WNK2, ROR1, MAPKAPK5, SIK2, ALPK1, FGFR3	888	576	18082	1.37872	1	1	0.999684		GOTERM_BP_DIRECT	GO:0034644~cellular response to UV	5	0.00491497	0.0581071	TMEM161A, FMR1, BAK1, USP28, NOC2L	577	46	18082	3.4063	1	1	0.99961
GOTERM_BP_DIRECT	GO:0008360~regulation of cell shape	13	0.00860768	0.0407454	CYFIP1, SH3KBP1, PXN, WIPF3, TPM1, FN1, SHROOM3, VRK2, DIAPH1, STRIP2, FMNL1, GAS2, MYH10	888	139	18082	1.90442	1	1	0.999684		GOTERM_BP_DIRECT	GO:0007269~neurotransmitter secretion	4	0.00393198	0.0584391	NRXN1, CACNA1B, NRXN3, PPFIA3	577	28	18082	4.47685	1	1	0.99961
GOTERM_BP_DIRECT	GO:0032012~regulation of ARF protein signal transduction	4	0.00264852	0.0408508	PSD, IQSEC2, PSD2, PSD3	888	16	18082	5.09065	1	1	0.999684		GOTERM_BP_DIRECT	GO:0001892~embryonic placenta development	4	0.00393198	0.0584391	MED1, TFEB, ARNT, PRDM1	577	28	18082	4.47685	1	1	0.99961
GOTERM_BP_DIRECT	GO:1904355~positive regulation of telomere capping	4	0.00264852	0.0408508	MAPK1, MAPKAPK5, MAP2K7, MAPK3	888	16	18082	5.09065	1	1	0.999684		GOTERM_BP_DIRECT	GO:0009411~response to UV	5	0.00491497	0.0619837	TIPIN, MAPK8, UACA, RAD18, PRIMPOL	577	47	18082	3.33382	1	1	0.99961
GOTERM_BP_DIRECT	GO:0006198~cAMP catabolic process	4	0.00264852	0.0408508	PDE10A, PDE1C, PDE4B, PDE7B	888	16	18082	5.09065	1	1	0.999684		GOTERM_BP_DIRECT	GO:2001224~positive regulation of neuron migration	3	0.00294898	0.0626487	MAPK8, SEMA3A, DAB2IP	577	13	18082	7.23184	1	1	0.99961
GOTERM_BP_DIRECT	GO:0007212~dopamine receptor signaling pathway	4	0.00264852	0.0408508	GNAO1, DRD1, RGS9, DRD5	888	16	18082	5.09065	1	1	0.999684		GOTERM_BP_DIRECT	GO:0006779~porphyrin-containing compound biosynthetic process	3	0.00294898	0.0626487	ALAD, RSAD1, ANK1	577	13	18082	7.23184	1	1	0.99961
GOTERM_BP_DIRECT	GO:0031532~actin cytoskeleton reorganization	7	0.0046349	0.040971	NPHS2, GPR65, DTNBP1, FLNA, LPIN1, ATP2C1, PRKCZ	888	52	18082	2.74112	1	1	0.999684		GOTERM_BP_DIRECT	GO:0007614~short-term memory	3	0.00294898	0.0626487	NPAS4, PDE5A, ADNP	577	13	18082	7.23184	1	1	0.99961
GOTERM_BP_DIRECT	GO:0002092~positive regulation of receptor internalization	5	0.00331064	0.0411041	DAB2, MAGI2, DTNBP1, PCSK9, PTPN5	888	27	18082	3.77085	1	1	0.999684		GOTERM_BP_DIRECT	GO:0021842~chemorepulsion involved in interneuron migration from the subpallium to the cortex	2	0.00196599	0.0626967	NRG3, NRG1	577	2	18082	31.338	1	1	0.99961
GOTERM_BP_DIRECT	GO:0001578~microtubule bundle formation	5	0.00331064	0.0411041	TTLL6, PSRC1, MAP2, PRC1, CCSER2	888	27	18082	3.77085	1	1	0.999684		GOTERM_BP_DIRECT	GO:0043402~glucocorticoid mediated signaling pathway	2	0.00196599	0.0626967	SGK1, NR3C1	577	2	18082	31.338	1	1	0.99961
GOTERM_BP_DIRECT	GO:0045737~positive regulation of cyclin-dependent protein serine/threonine kinase activity	5	0.00331064	0.0411041	CCND3, PSRC1, SPDYA, CCNL2, CDC6	888	27	18082	3.77085	1	1	0.999684		GOTERM_BP_DIRECT	GO:0031111~negative regulation of microtubule polymerization or depolymerization	2	0.00196599	0.0626967	FKBP4, CLASP1	577	2	18082	31.338	1	1	0.99961
GOTERM_BP_DIRECT	GO:0007166~cell surface receptor signaling pathway	18	0.0119183	0.0418193	ADCYAP1R1, VIPR2, CD82, GPR88, PTH1R, TSPAN12, CXCL13, PRKCZ, CRHR2, PROKR1, CD4, CD59B, TSPAN8, LCK, ADGRE4, PRLHR, CD37, GPR19	888	219	18082	1.67364	1	1	0.999684		GOTERM_BP_DIRECT	GO:1904586~cellular response to putrescine	2	0.00196599	0.0626967	MYC, HNRNPD	577	2	18082	31.338	1	1	0.99961
GOTERM_BP_DIRECT	GO:1903077~negative regulation of protein localization to plasma membrane	3	0.00198639	0.0428233	DAB2, LYPD1, NUMB	888	7	18082	8.72683	1	1	0.999684		GOTERM_BP_DIRECT	GO:0006897~endocytosis	11	0.0108129	0.0645912	ITSN2, GHR, NECAP2, CAV2, ITSN1, INPPL1, ESYT2, RAC1, STEAP2, ATP9A, RAB11B	577	181	18082	1.90452	1	1	0.99961
GOTERM_BP_DIRECT	GO:0043266~regulation of potassium ion transport	3	0.00198639	0.0428233	KCNE3, KCNA5, ANK3	888	7	18082	8.72683	1	1	0.999684		GOTERM_BP_DIRECT	GO:0045055~regulated exocytosis	3	0.00294898	0.0715895	CRHBP, STEAP2, RAB11B	577	14	18082	6.71528	1	1	0.99961
GOTERM_BP_DIRECT	GO:0030049~muscle filament sliding	3	0.00198639	0.0428233	MYL6, TPM1, MYH7	888	7	18082	8.72683	1	1	0.999684		GOTERM_BP_DIRECT	GO:0098586~cellular response to virus	3	0.00294898	0.0715895	FMR1, IL12A, CCL19	577	14	18082	6.71528	1	1	0.99961
GOTERM_BP_DIRECT	GO:0006816~calcium ion transport	13	0.00860768	0.0446517	TRPC7, CAMK2B, SLC24A3, CACNA2D1, CACNA2D2, ATP2A1, CACNA1C, ATP2C1, CACNB2, CACNB4, MYB, CDH23, RAMP1	888	141	18082	1.8774	1	1	0.999684		GOTERM_BP_DIRECT	GO:0045821~positive regulation of glycolytic process	3	0.00294898	0.0715895	MLXIPL, MYC, IGF1	577	14	18082	6.71528	1	1	0.99961
GOTERM_BP_DIRECT	GO:0034446~substrate adhesion-dependent cell spreading	6	0.00397277	0.0446752	AXL, PXN, ABL1, FNDC3B, FN1, LAMB1	888	40	18082	3.05439	1	1	0.999684		GOTERM_BP_DIRECT	GO:0070935~3'-UTR-mediated mRNA stabilization	3	0.00294898	0.0715895	ANGEL2, TARDBP, RBM10	577	14	18082	6.71528	1	1	0.99961
GOTERM_BP_DIRECT	GO:0007050~cell cycle arrest	9	0.00595916	0.0447829	TCF7L2, MTBP, ZFHX3, TRP53, DDIT3, GAS2, TRP73, SKIL, MEN1	888	81	18082	2.26251	1	1	0.999684		GOTERM_BP_DIRECT	GO:0055085~transmembrane transport	18	0.0176939	0.074292	OCA2, SLC37A2, TRPV2, CACNA1B, ABCA17, SLC5A10, SLC9A3, SLC25A18, SLC25A19, SLC9A8, KCNMA1, SLC17A5, SLC25A40, SLC18B1, SLC22A7, SLC12A8, ABCG2, TRPM4	577	364	18082	1.54968	1	1	0.99961
GOTERM_BP_DIRECT	GO:0045765~regulation of angiogenesis	5	0.00331064	0.0461594	SP100, SERPINE1, ENPP2, ITGA5, TSPAN12	888	28	18082	3.63618	1	1	0.999684		GOTERM_BP_DIRECT	GO:0007264~small GTPase mediated signal transduction	13	0.0127789	0.0755573	ARL6, ARL15, ITSN1, ARHGAP1, RHOG, RASGRP2, RASGRP4, RAB11B, RASGEF1A, RAB28, CHML, RAC1, RALGPS2	577	236	18082	1.72624	1	1	0.99961
GOTERM_BP_DIRECT	GO:0006811~ion transport	39	0.025823	0.046456	GRIA1, CLIC6, TOMM40, SLC24A3, KCNE2, KCNE3, TTYH1, ATP5C1, SLCO1A5, ATP2A1, KCNA5, CACNA1C, ATP2C1, ADD2, PRSS30, ASIC4, KCNMB2, SLC39A4, TRPC7, KCNJ11, SCARA5, CACNA2D1, KCNIP4, SLC4A11, CACNA2D2, GRIN2C, ANO2, ATP5J2, SLC4A7, CACNB2, SLC5A7, CACNB4, WNK1, SLCO1A4, KCNS3, FXYD1, STEAP1, KCNK2, SCN4B	888	584	18082	1.35983	1	1	0.999684		GOTERM_BP_DIRECT	GO:0007507~heart development	14	0.0137619	0.0758505	MED1, MEF2C, KCNJ8, NCOA6, NTRK3, NRG1, MOSPD3, RBPJ, HDAC9, PRKAR1A, TMEM67, SMYD2, MDM2, UTY	577	261	18082	1.68096	1	1	0.99961
GOTERM_BP_DIRECT	GO:0030182~neuron differentiation	12	0.00794555	0.0477622	NR4A2, PPP1CC, LMX1A, GDNF, CASP3, CHAT, ELAVL4, WNT9B, PCSK9, OTX2, RUNX2, RUNX1	888	127	18082	1.92403	1	1	0.999684		GOTERM_BP_DIRECT	GO:0006974~cellular response to DNA damage stimulus	20	0.0196599	0.0799804	DCLRE1A, BTG2, TIPIN, NCOA6, FMR1, CEP164, ASH2L, USP28, FANCG, PRIMPOL, PIDD1, TAOK3, RBBP5, MYC, APLF, POLK, APBB1, SGK1, AP5S1, RAD18	577	420	18082	1.49228	1	1	0.99961
GOTERM_BP_DIRECT	GO:0030217~T cell differentiation	6	0.00397277	0.0489094	CD4, CACNB4, LCK, IKZF1, PATZ1, RUNX2	888	41	18082	2.97989	1	1	0.999684		GOTERM_BP_DIRECT	GO:0001525~angiogenesis	13	0.0127789	0.0800391	ACVRL1, MED1, CCBE1, SEMA4A, WARS, NRXN1, DAB2IP, NRXN3, RBPJ, FMNL3, PNPLA6, EPHB4, HTATIP2	577	239	18082	1.70457	1	1	0.99961
GOTERM_BP_DIRECT	GO:0043525~positive regulation of neuron apoptotic process	8	0.00529703	0.0517905	CDC34, TRP53, DDIT3, CASP3, ABL1, PCSK9, MAP2K7, FGFR3	888	69	18082	2.36088	1	1	0.999684		GOTERM_BP_DIRECT	GO:0006959~humoral immune response	5	0.00491497	0.0833322	MEF2C, CD83, TFE3, TFEB, RBPJ	577	52	18082	3.01326	1	1	0.99961
GOTERM_BP_DIRECT	GO:0043433~negative regulation of sequence-specific DNA binding transcription factor activity	8	0.00529703	0.0517905	TCF7L2, SFRP5, DDIT3, ID2, RLIM, FLNA, KEAP1, MEN1	888	69	18082	2.36088	1	1	0.999684		GOTERM_BP_DIRECT	GO:0007157~heterophilic cell-cell adhesion via plasma membrane cell adhesion molecules	5	0.00491497	0.0833322	PTPRD, NLGN1, TENM2, NRXN1, CBLN1	577	52	18082	3.01326	1	1	0.99961
GOTERM_BP_DIRECT	GO:0009791~post-embryonic development	11	0.00728342	0.0534546	NR4A2, TCF7L2, CSRNP1, MORC3, RAB3A, KMT2A, GNAS, TRP73, ATF5, ZFX, FOXP2	888	114	18082	1.96481	1	1	0.999684		GOTERM_BP_DIRECT	GO:0016477~cell migration	11	0.0108129	0.0853541	FMNL3, CARMIL2, CD151, RASGEF1A, PALLD, MYO18A, ITGA7, NRG1, IL12A, TYK2, RAC1	577	191	18082	1.8048	1	1	0.99961
GOTERM_BP_DIRECT	GO:1902260~negative regulation of delayed rectifier potassium channel activity	3	0.00198639	0.0552739	KCNE2, KCNE3, ANK3	888	8	18082	7.63598	1	1	0.999684		GOTERM_BP_DIRECT	GO:0007420~brain development	12	0.0117959	0.0855653	MED1, PFKFB3, NCOA6, ARL6, STK36, HPCA, NRG1, NF2, BAK1, PCDH18, NES, DCLK1	577	216	18082	1.741	1	1	0.99961
GOTERM_BP_DIRECT	GO:0006474~N-terminal protein amino acid acetylation	3	0.00198639	0.0552739	NAA10, NAA15, NAT9	888	8	18082	7.63598	1	1	0.999684		GOTERM_BP_DIRECT	GO:0051897~positive regulation of protein kinase B signaling	7	0.00688096	0.0893859	ITSN1, CHIL1, NRG1, IGF1, CCL19, MEIS3, MUP3	577	97	18082	2.2615	1	1	0.99961
GOTERM_BP_DIRECT	GO:0033554~cellular response to stress	3	0.00198639	0.0552739	TRP53, SPATA18, AQP1	888	8	18082	7.63598	1	1	0.999684		GOTERM_BP_DIRECT	GO:0010666~positive regulation of cardiac muscle cell apoptotic process	3	0.00294898	0.0905833	EIF5A, MAPK8, CAMK2D	577	16	18082	5.87587	1	1	0.99961
GOTERM_BP_DIRECT	GO:0045838~positive regulation of membrane potential	3	0.00198639	0.0552739	GRIA1, DRD1, ANK3	888	8	18082	7.63598	1	1	0.999684		GOTERM_BP_DIRECT	GO:0031529~ruffle organization	3	0.00294898	0.0905833	PALLD, PLEK, RAC1	577	16	18082	5.87587	1	1	0.99961
GOTERM_BP_DIRECT	GO:0048384~retinoic acid receptor signaling pathway	4	0.00264852	0.055389	CREM, RARB, ESRRG, RXRG	888	18	18082	4.52503	1	1	0.999684		GOTERM_BP_DIRECT	GO:0021680~cerebellar Purkinje cell layer development	3	0.00294898	0.0905833	NFIX, SEZ6L2, ATG7	577	16	18082	5.87587	1	1	0.99961
GOTERM_BP_DIRECT	GO:0006874~cellular calcium ion homeostasis	10	0.00662129	0.056814	INPP4B, SLC24A3, CACNB4, GPR12, ATP13A4, ATP2A1, CACNA1C, PTH1R, ATP2C1, CCR2	888	100	18082	2.03626	1	1	0.999684		GOTERM_BP_DIRECT	GO:2000599~negative regulation of cyclin catabolic process	2	0.00196599	0.0925577	DAB2IP, ATRAID	577	3	18082	20.892	1	1	0.99961
GOTERM_BP_DIRECT	GO:0016310~phosphorylation	40	0.0264852	0.0575923	CAMK2B, ROCK2, NOL9, PRKCZ, AK7, AURKA, MAPK9, RPS6KA6, ACVR1C, RPS6KA5, GRK6, ABL1, MAPK1, RIPK1, RIOK1, STK32A, MAP2K7, PRKACB, MAPK3, PRKCH, CHUK, RIPK3, CHKA, NEK5, SPHK2, STYK1, PRPF4B, VRK2, ICK, SNRK, OBSCN, NME6, WNK1, LCK, AXL, WNK2, MAPKAPK5, SIK2, ALPK1, FGFR3	888	612	18082	1.33089	1	1	0.999684		GOTERM_BP_DIRECT	GO:0086003~cardiac muscle cell contraction	2	0.00196599	0.0925577	CAMK2D, UTY	577	3	18082	20.892	1	1	0.99961
GOTERM_BP_DIRECT	GO:0030900~forebrain development	9	0.00595916	0.0599402	GNAO1, NUMB, TRP73, HTRA2, OTX2, PAX6, IKZF1, ARID1A, FGFR3	888	86	18082	2.13097	1	1	0.999684		GOTERM_BP_DIRECT	GO:0097091~synaptic vesicle clustering	2	0.00196599	0.0925577	NLGN1, NRXN1	577	3	18082	20.892	1	1	0.99961
GOTERM_BP_DIRECT	GO:0032496~response to lipopolysaccharide	16	0.0105941	0.0611849	SPARC, CHUK, CXCL13, LITAF, FOXP1, ABR, IRF3, SLPI, CD6, PENK, MAPK1, LBP, TAC1, ELANE, MAPK3, IDO1	888	197	18082	1.65382	1	1	0.999684		GOTERM_BP_DIRECT	GO:1902306~negative regulation of sodium ion transmembrane transport	2	0.00196599	0.0925577	CAMK2D, NEDD4L	577	3	18082	20.892	1	1	0.99961
GOTERM_BP_DIRECT	GO:0016525~negative regulation of angiogenesis	8	0.00529703	0.0625053	FLCN, SPARC, ROCK2, ECSCR, KRIT1, SULF1, CCR2, CRHR2	888	72	18082	2.26251	1	1	0.999684		GOTERM_BP_DIRECT	GO:0071526~semaphorin-plexin signaling pathway	4	0.00393198	0.0930305	SEMA6C, SEMA4A, SEMA3A, RAC1	577	34	18082	3.68682	1	1	0.99961
GOTERM_BP_DIRECT	GO:0043161~proteasome-mediated ubiquitin-dependent protein catabolic process	13	0.00860768	0.0628481	RNF24, FBXL19, UBE2D3, KEAP1, RNF6, NSFL1C, CDC34, KCTD10, DDIT3, RLIM, RNF181, KCTD17, CLOCK	888	149	18082	1.7766	1	1	0.999684		GOTERM_BP_DIRECT	GO:0010043~response to zinc ion	4	0.00393198	0.0994619	ALAD, PLN, CPS1, KHK	577	35	18082	3.58148	1	1	0.99961
GOTERM_BP_DIRECT	GO:0007411~axon guidance	13	0.00860768	0.0628481	PTPRO, LAMB1, PAX6, ANK3, ABLIM1, NR4A3, LMX1A, CNTN2, B3GNT2, EVL, OTX2, ZFP280D, MYH10	888	149	18082	1.7766	1	1	0.999684		GOTERM_BP_DIRECT	GO:0007169~transmembrane receptor protein tyrosine kinase signaling pathway	7	0.00688096	0.099848	TOM1L1, SHC4, NTRK3, FYN, TYK2, EPHB4, FRK	577	100	18082	2.19366	1	1	0.99961
GOTERM_BP_DIRECT	GO:0031663~lipopolysaccharide-mediated signaling pathway	5	0.00331064	0.0632935	IRF3, CD6, MAPK1, LBP, MAPK3	888	31	18082	3.28429	1	1	0.999684		GOTERM_MF_DIRECT	GO:0005515~protein binding	188	0.184803	1.49826e-08	ITSN2, IPO11, NRROS, CLSTN3, FMR1, ITSN1, INPPL1, SPATA20, PRDM1, RBPJ, NR3C1, FBXO22, NFU1, GRIP1, EIF4ENIF1, RASSF2, SYNGAP1, ALKBH1, MYC, SLC12A6, EPHB4, ANKS1B, MAGI1, MED1, USP8, CADPS2, TIPIN, MEF2C, USP5, PUS1, TOM1L1, MYCL, OLFM1, CLIP1, OLFM2, PRKAR1A, ADAM3, WDFY1, ADNP, TNIK, GRB7, BEAN1, GGNBP2, ARL6, HTRA3, HPCA, CACNA1B, NEDD4L, TOR1AIP2, NREP, PCDH18, CACNA1G, SOCS1, ATXN7, STK36, …	555	4092	17446	1.44419	1.17763e-05	1.17764e-05	1.17764e-05
GOTERM_BP_DIRECT	GO:0051482~positive regulation of cytosolic calcium ion concentration involved in phospholipase C-activating G-protein coupled signaling pathway	5	0.00331064	0.0632935	GPR65, GPR55, DRD1, GRM1, AGTR1A	888	31	18082	3.28429	1	1	0.999684		GOTERM_MF_DIRECT	GO:0000978~RNA polymerase II core promoter proximal region sequence-specific DNA binding	26	0.0255578	0.000220799	NFAT5, NRF1, PRDM1, RBPJ, NR3C1, GLI1, MYC, NACC2, UTY, MED1, MEF2C, TCF12, ZFP536, TFE3, TFEB, ETV1, ARID3C, OVOL1, GATAD2B, ETV6, NPAS4, MLXIPL, NFIA, RFX5, TCF4, CC2D1A	555	359	17446	2.27657	0.159339	0.0677731	0.0677731
GOTERM_BP_DIRECT	GO:0035066~positive regulation of histone acetylation	4	0.00264852	0.063458	RPS6KA5, ARID5A, NOS1, MAPK3	888	19	18082	4.28687	1	1	0.999684		GOTERM_MF_DIRECT	GO:0008134~transcription factor binding	25	0.0245749	0.000258676	NAB1, ARHGEF10L, RBPJ, NR3C1, HDAC9, STK36, ELMSAN1, MYC, E2F1, APBB2, APBB1, ATG7, ZFP541, MED1, HES6, TAF12, TCF12, ARNT, SIRT2, MLXIPL, TFDP1, NFIA, ABI1, HNRNPD, RCOR2	555	342	17446	2.29782	0.184004	0.0677731	0.0677731
GOTERM_BP_DIRECT	GO:0030278~regulation of ossification	4	0.00264852	0.063458	MAPK1, FGFR3, RUNX2, MAPK3	888	19	18082	4.28687	1	1	0.999684		GOTERM_MF_DIRECT	GO:0046983~protein dimerization activity	17	0.0167109	0.000380952	HES6, NLGN1, MEF2C, TFE3, TCF12, TFEB, ARNT, NR3C1, ANO5, NPAS4, MLXIPL, MYCL, MYC, E2F1, TCF4, MXD4, ABCG2	555	190	17446	2.81254	0.2588	0.0748571	0.0748571
GOTERM_BP_DIRECT	GO:0007267~cell-cell signaling	10	0.00662129	0.0660461	NFE2, FGFBP1, GJC2, CD70, WNT9B, CXCL13, GPR101, TAC1, ADRA2B, FGFR3	888	103	18082	1.97695	1	1	0.999684		GOTERM_MF_DIRECT	GO:0045499~chemorepellent activity	6	0.00589797	0.001434	SEMA6C, SEMA4A, NRG3, SEMA3A, NRG1, SLIT2	555	27	17446	6.98539	0.676297	0.225424	0.225424
GOTERM_BP_DIRECT	GO:0030030~cell projection organization	13	0.00860768	0.0680641	SPAG16, SPAG17, PIFO, AK7, CFAP126, AURKA, RPGR, ICK, IFT74, TCTN3, FLNA, BBS7, B9D2	888	151	18082	1.75307	1	1	0.999684		GOTERM_MF_DIRECT	GO:0003677~DNA binding	78	0.0766735	0.00756103	ZFP523, SYCP1, HJURP, CHD5, ASH2L, PRDM1, GLI1, RBPJ, NR3C1, RPL7, EPM2AIP1, CREB3L3, MYC, POLK, IER2, TOP3B, MED1, HES6, TIPIN, MEF2C, TCF12, TFE3, ZFP536, TFEB, ARNT, ETV1, POLRMT, OVOL1, ARID1B, ETV6, NPAS4, MYCL, TFDP1, RFX5, ADNP, ZFP410, ZFP667, NFAT5, NFIX, ZFP426, ZFP668, NRF1, ZFP60, RPAP1, ZBTB5, HNRNPDL, TAF1C, ELMSAN1, MIER3, E2F1, CAMTA1, ALX1, HIVEP2, ZFP541, ZBTB18, MBD5, TAF12, ZF…	555	1847	17446	1.32749	0.997434	0.785333	0.785333
GOTERM_BP_DIRECT	GO:0001778~plasma membrane repair	3	0.00198639	0.0688065	DYSF, MYH10, SYT7	888	9	18082	6.78754	1	1	0.999684		GOTERM_MF_DIRECT	GO:0003682~chromatin binding	26	0.0255578	0.00791002	FMR1, CHD5, NOC2L, RBPJ, NR3C1, GLI1, PRIMPOL, ATXN7, APBB1, TRIM66, MED1, BRD2, MEF2C, MBD5, NCOA6, ZFP932, MEIS3, ARID3C, SMARCA2, NFKB1, SIRT2, STAG1, NFIA, HNRNPD, TCF4, ADNP	555	466	17446	1.75384	0.998054	0.785333	0.785333
GOTERM_BP_DIRECT	GO:0032836~glomerular basement membrane development	3	0.00198639	0.0688065	NPHS1, MPV17, SULF1	888	9	18082	6.78754	1	1	0.999684		GOTERM_MF_DIRECT	GO:0042803~protein homodimerization activity	39	0.0383368	0.0084481	CAMK2D, TENM2, RPE, SCHIP1, FMR1, PLEK, NRF1, GRIK2, NR3C1, RPL7, GHR, EFR3A, CREB3L3, NACC2, RBPMS2, ALX1, SLIT2, BAK1, UGT1A9, ATG7, TRIM66, PDZD7, HES6, CDSN, PCYT1A, DST, WHRN, CAV2, SERPINF2, TCF12, DAB2IP, MTUS2, NFKB1, KCNMA1, GOPC, TCF4, CRYAB, CBLN1, ABCG2	555	798	17446	1.53626	0.99873	0.785333	0.785333
GOTERM_BP_DIRECT	GO:0016043~cellular component organization	3	0.00198639	0.0688065	DIAPH1, FMNL1, DIAPH2	888	9	18082	6.78754	1	1	0.999684		GOTERM_MF_DIRECT	GO:0042826~histone deacetylase binding	10	0.00982994	0.00936863	MAPK8, MEF2C, NACC2, ZFP932, HNRNPD, CHD5, RAC1, PRDM1, HDAC9, SIRT2	555	112	17446	2.80663	0.999388	0.785333	0.785333
GOTERM_BP_DIRECT	GO:0007010~cytoskeleton organization	10	0.00662129	0.0693215	CAP1, DIAPH1, FMNL1, STRIP2, ABLIM1, ABLIM2, ZMYM3, SH3KBP1, PXN, CAP2	888	104	18082	1.95794	1	1	0.999684		GOTERM_MF_DIRECT	GO:0003824~catalytic activity	26	0.0255578	0.0108895	PIGO, PPM1M, RPE, SPATA20, ACCS, PLD3, ALAD, ABHD11, MAN2C1, MEST, APOBEC3, PCYT1A, CKM, HSD3B3, RSAD1, KLHL3, ACSL4, GALNS, ACLY, CPS1, BDH1, IMPDH1, PDE5A, ISPD, SLC27A3, FBP1	555	479	17446	1.70624	0.999817	0.785333	0.785333
GOTERM_BP_DIRECT	GO:0043967~histone H4 acetylation	5	0.00331064	0.0696501	NCOA1, NAA60, MORF4L2, EP400, TRIM16	888	32	18082	3.18166	1	1	0.999684		GOTERM_MF_DIRECT	GO:0001077~transcriptional activator activity, RNA polymerase II core promoter proximal region sequence-specific binding	17	0.0167109	0.0129044	NFAT5, MEF2C, TFE3, TCF12, TFEB, ETV1, NRF1, MEIS3, RBPJ, ARID3C, NR3C1, ETV6, NPAS4, NFIA, MYC, CAMTA1, TCF4	555	270	17446	1.97919	0.999963	0.785333	0.785333
GOTERM_BP_DIRECT	GO:0035264~multicellular organism growth	11	0.00728342	0.0705985	CTC1, TCF7L2, TRP53, SLITRK6, PCDH15, GNAS, RARB, ATF5, ZFX, SLC25A25, KDM6A	888	120	18082	1.86657	1	1	0.999684		GOTERM_MF_DIRECT	GO:0008289~lipid binding	17	0.0167109	0.0129044	OSBPL9, GRB7, CADPS2, ACBD5, PAQR7, PCYT1A, STARD6, GOLPH3L, NR3C1, OSBPL10, BAIAP2L2, RACGAP1, ZFYVE19, APOH, ESYT2, MARK2, OSBP2	555	270	17446	1.97919	0.999963	0.785333	0.785333
GOTERM_BP_DIRECT	GO:0043523~regulation of neuron apoptotic process	5	0.00331064	0.0763211	TRP53, TRIM2, AKT1S1, TRP73, PCSK9	888	33	18082	3.08524	1	1	0.999684		GOTERM_MF_DIRECT	GO:0046982~protein heterodimerization activity	27	0.0265408	0.0138221	TENM2, FMR1, NR3C1, CREB3L3, MYC, PDSS2, FLOT2, ALX1, IL12A, BAK1, UGT1A9, PDZD7, HES6, MEF2C, TAF12, WHRN, CAV2, TCF12, TFE3, TFEB, ARNT, BTBD11, NFKB1, NPAS4, MLXIPL, ITGA7, TCF4	555	514	17446	1.65121	0.999982	0.785333	0.785333
GOTERM_BP_DIRECT	GO:0007605~sensory perception of sound	12	0.00794555	0.0769993	DIAPH1, LOXHD1, CASP3, MAP1A, SLITRK6, CDH23, PCDH15, OTOF, MPV17, TSPEAR, NAV2, ESPN	888	138	18082	1.77066	1	1	0.999684		GOTERM_MF_DIRECT	GO:0004843~thiol-dependent ubiquitin-specific protease activity	8	0.00786395	0.0144105	USP36, USP8, USP5, TNIP1, JOSD2, USP28, USP19, ANKZF1	555	81	17446	3.10462	0.999989	0.785333	0.785333
GOTERM_BP_DIRECT	GO:0071560~cellular response to transforming growth factor beta stimulus	7	0.0046349	0.077716	POSTN, DAB2, SERPINE1, PENK, ABL1, DBN1, RUNX1	888	61	18082	2.33669	1	1	0.999684		GOTERM_MF_DIRECT	GO:0003700~transcription factor activity, sequence-specific DNA binding	41	0.0403028	0.015383	NFAT5, NFIX, ZFP668, ZFP708, NRF1, PRDM1, ZFP60, RBPJ, NR3C1, RAI1, CREB3L3, ELMSAN1, MYC, E2F1, ALX1, HIVEP2, ZFP541, HES6, MEF2C, TAF12, TCF12, TFE3, TFEB, ARNT, ETV1, TBX6, ZFP607A, OVOL1, GATAD2B, NFKB1, ETV6, MYCL, MLXIPL, TFDP1, NFIA, FEV, RFX5, LHX6, TCF4, RCOR2, MXD4	555	883	17446	1.45957	0.999995	0.785333	0.785333
GOTERM_BP_DIRECT	GO:0032922~circadian regulation of gene expression	7	0.0046349	0.077716	MC3R, PPP1CC, ZFHX3, KMT2A, ID2, CREM, CLOCK	888	61	18082	2.33669	1	1	0.999684		GOTERM_MF_DIRECT	GO:0000166~nucleotide binding	79	0.0776565	0.0159864	ACVRL1, MOCS2, CLPB, PIK3CD, ABCA17, CHD5, MYLK3, KHK, RBM3, FASTK, RBPMS2, MYO18A, SPEG, KIF1C, RAC1, EPHB4, MAGI1, WARS, ARL15, RHOG, CTPS2, ACSL4, TYK2, GAK, ACLY, PRKAR1A, PDE5A, TNIK, SGK1, SLC27A3, ABCG2, CAMK2D, PKDCC, ARL6, PALM3, CACNA1B, RBM4B, ADCY7, NT5C, MAPK8, NWD1, HNRNPDL, STK36, U2AF2, PMVK, PAK7, FYN, RALY, RAB28, MAP4K5, MARK2, RBM10, ATP9A, TRPM4, SRPK3, DARS, ATP8B3, CKM, NTR…	555	1936	17446	1.2827	0.999997	0.785333	0.785333
GOTERM_BP_DIRECT	GO:0007218~neuropeptide signaling pathway	8	0.00529703	0.0787441	PENK, OPRL1, GPR149, OPRK1, PRLHR, PDYN, TAC1, HCRTR2	888	76	18082	2.14343	1	1	0.999684		GOTERM_MF_DIRECT	GO:0044212~transcription regulatory region DNA binding	15	0.0147449	0.0172369	MEF2C, TFE3, TCF12, TFEB, ASH2L, GLI1, SMARCA2, NFKB1, RAI1, ELMSAN1, RBBP5, E2F1, HIVEP2, ZFP541, RCOR2	555	233	17446	2.02366	0.999999	0.796953	0.796953
GOTERM_BP_DIRECT	GO:0007409~axonogenesis	10	0.00662129	0.0797463	RAB3A, EPYC, MAP2, PITPNA, SLITRK6, NUMB, CNTN2, PAX6, ANK3, MYH10	888	107	18082	1.90305	1	1	0.999684		GOTERM_MF_DIRECT	GO:0008092~cytoskeletal protein binding	7	0.00688096	0.0207498	DST, PALLD, EPB41L2, NF2, CRYAB, ABCG2, PLEC	555	68	17446	3.23588	1	0.906073	0.906073
GOTERM_BP_DIRECT	GO:0033598~mammary gland epithelial cell proliferation	3	0.00198639	0.083285	CHUK, ID2, MAPK1	888	10	18082	6.10878	1	1	0.999684		GOTERM_MF_DIRECT	GO:0016301~kinase activity	32	0.0314558	0.0252553	ACVRL1, CAMK2D, PKDCC, PIK3CD, MYLK3, KHK, MAPK8, STK36, FASTK, PMVK, PAK7, SPEG, FYN, MAP4K5, EPHB4, MARK2, SRPK3, GIT2, CKM, NTRK3, TYK2, DCLK1, GAK, MAPK10, TAOK3, PRKAR1A, ETNK1, RPS6KB2, TNIK, SGK1, FRK, CDK16	555	674	17446	1.49243	1	1	1
GOTERM_BP_DIRECT	GO:0045839~negative regulation of mitotic nuclear division	3	0.00198639	0.083285	MTBP, NME6, FGFR3	888	10	18082	6.10878	1	1	0.999684		GOTERM_MF_DIRECT	GO:0005524~ATP binding	62	0.0609456	0.0287075	ACVRL1, CLPB, PIK3CD, ABCA17, CHD5, MYLK3, KHK, FASTK, MYO18A, SPEG, KIF1C, EPHB4, MAGI1, WARS, CTPS2, ACSL4, TYK2, GAK, ACLY, TNIK, FKBP4, SGK1, ABCG2, CAMK2D, PFKFB3, PKDCC, PALM3, CACNA1B, ADCY7, MAPK8, NWD1, STK36, DHX35, PMVK, MYH13, PAK7, FYN, MAP4K5, MARK2, ATP9A, TRPM4, SRPK3, DARS, ATP8B3, KCNJ8, CKM, NTRK3, TOR1B, SMARCA2, MYO16, DCLK1, MAPK10, MYO1D, P2RX4, CPS1, TAOK3, MYO15B, ETNK1, …	555	1507	17446	1.29325	1	1	1
GOTERM_BP_DIRECT	GO:0010469~regulation of receptor activity	3	0.00198639	0.083285	SERPINE1, P2RY1, PCSK9	888	10	18082	6.10878	1	1	0.999684		GOTERM_MF_DIRECT	GO:0004672~protein kinase activity	26	0.0255578	0.0328279	ACVRL1, CAMK2D, PKDCC, MYLK3, MAPK8, RASSF2, STK36, FASTK, PAK7, SPEG, FYN, MAP4K5, EPHB4, MARK2, SRPK3, NTRK3, TYK2, DCLK1, GAK, MAPK10, TAOK3, RPS6KB2, TNIK, SGK1, FRK, CDK16	555	531	17446	1.53915	1	1	1
GOTERM_BP_DIRECT	GO:2000252~negative regulation of feeding behavior	3	0.00198639	0.083285	RETN, TRH, CRHR2	888	10	18082	6.10878	1	1	0.999684		GOTERM_MF_DIRECT	GO:0005096~GTPase activator activity	14	0.0137619	0.0373539	RAP1GAP2, GIT2, DAB2IP, ARHGAP1, ARHGEF10L, RASAL1, SIPA1L2, SYNGAP1, RACGAP1, TBC1D20, CDC42EP4, TBC1D14, CHML, AGFG2	555	235	17446	1.87268	1	1	1
GOTERM_BP_DIRECT	GO:0060020~Bergmann glial cell differentiation	3	0.00198639	0.083285	ABL1, MAPK1, MAPK3	888	10	18082	6.10878	1	1	0.999684		GOTERM_MF_DIRECT	GO:0005246~calcium channel regulator activity	4	0.00393198	0.0392921	PLN, NRXN1, NRXN3, SGK1	555	24	17446	5.23904	1	1	1
GOTERM_BP_DIRECT	GO:0046850~regulation of bone remodeling	3	0.00198639	0.083285	INPP4B, FGFR3, SYT7	888	10	18082	6.10878	1	1	0.999684		GOTERM_MF_DIRECT	GO:0004407~histone deacetylase activity	4	0.00393198	0.0436292	NACC2, ARHGEF10L, HDAC9, SIRT2	555	25	17446	5.02948	1	1	1
GOTERM_BP_DIRECT	GO:0048541~Peyer's patch development	3	0.00198639	0.083285	CACNB4, ID2, IKZF1	888	10	18082	6.10878	1	1	0.999684		GOTERM_MF_DIRECT	GO:0016740~transferase activity	59	0.0579967	0.0501196	ACVRL1, MOCS2, GAL3ST1, PIGO, GALNT18, PIK3CD, PRDM1, MYLK3, RRP8, KHK, HENMT1, FASTK, SPEG, POLK, EPHB4, PCYT1A, NSUN3, TYK2, POLRMT, GAK, ACLY, B3GNT8, HECW2, TNIK, SGK1, ISPD, ST6GALNAC6, CHST3, CAMK2D, PKDCC, NEDD4L, RPAP1, AGPAT3, PRIMPOL, MAPK8, EXTL2, STK36, PMVK, SMYD2, PAK7, PDSS2, FYN, B4GALNT1, MAP4K5, UGT1A9, MARK2, NAA50, SRPK3, PNPT1, CKM, NTRK3, DCLK1, MAPK10, MGAT4C, TAOK3, ETNK1,…	555	1472	17446	1.25993	1	1	1
GOTERM_BP_DIRECT	GO:0090399~replicative senescence	3	0.00198639	0.083285	CTC1, MME, TRP53	888	10	18082	6.10878	1	1	0.999684		GOTERM_MF_DIRECT	GO:0005496~steroid binding	5	0.00491497	0.0502717	HSD11B1, PAQR7, IGF1, UGT1A9, NR3C1	555	44	17446	3.57207	1	1	1
GOTERM_BP_DIRECT	GO:0060612~adipose tissue development	5	0.00331064	0.0833003	OXCT1, ID2, SLC25A25, CREB5, SPG20	888	34	18082	2.9945	1	1	0.999684		GOTERM_MF_DIRECT	GO:0016779~nucleotidyltransferase activity	7	0.00688096	0.0532457	PCYT1A, PNPT1, POLK, POLRMT, ISPD, RPAP1, PRIMPOL	555	85	17446	2.5887	1	1	1
GOTERM_BP_DIRECT	GO:0007188~adenylate cyclase-modulating G-protein coupled receptor signaling pathway	5	0.00331064	0.0833003	GNAO1, MC3R, GALR1, PTH1R, PRKACB	888	34	18082	2.9945	1	1	0.999684		GOTERM_MF_DIRECT	GO:0051010~microtubule plus-end binding	3	0.00294898	0.0538198	CLIP1, DST, CLASP1	555	12	17446	7.85856	1	1	1
GOTERM_BP_DIRECT	GO:0019228~neuronal action potential	5	0.00331064	0.0833003	GRIA1, GPR88, KCNMB2, DRD1, ANK3	888	34	18082	2.9945	1	1	0.999684		GOTERM_MF_DIRECT	GO:0005543~phospholipid binding	7	0.00688096	0.0610578	PREX1, BAIAP2L2, CARMIL2, BDH1, CPS1, ARL6, APOH	555	88	17446	2.50045	1	1	1
GOTERM_BP_DIRECT	GO:0009749~response to glucose	8	0.00529703	0.0877005	EIF2B4, TCF7L2, ACVR1C, CASP3, NNAT, TXNIP, LPL, TRH	888	78	18082	2.08847	1	1	0.999684		GOTERM_MF_DIRECT	GO:0005159~insulin-like growth factor receptor binding	3	0.00294898	0.0622997	SOCS2, SOCS1, IGF1	555	13	17446	7.25405	1	1	1
GOTERM_BP_DIRECT	GO:0042060~wound healing	9	0.00595916	0.0902007	SPARC, TRP53, SERPINE1, TPM1, TNC, FN1, AQP1, ITGA9, DRD5	888	94	18082	1.94961	1	1	0.999684		GOTERM_MF_DIRECT	GO:0048156~tau protein binding	3	0.00294898	0.0711953	APBB1, FKBP4, SGK1	555	14	17446	6.73591	1	1	1
GOTERM_BP_DIRECT	GO:0051480~regulation of cytosolic calcium ion concentration	5	0.00331064	0.0905803	TRPC7, CLN3, FXYD1, CDH23, HCRTR2	888	35	18082	2.90894	1	1	0.999684		GOTERM_MF_DIRECT	GO:0016853~isomerase activity	8	0.00786395	0.0737284	TOP3B, HSD3B3, FKBP14, RPE, PUS1, FKBP4, PTGDS, PPIL6	555	115	17446	2.18673	1	1	1
GOTERM_BP_DIRECT	GO:0051017~actin filament bundle assembly	5	0.00331064	0.0905803	LIMA1, CALD1, PCDH15, ESPN, ADD2	888	35	18082	2.90894	1	1	0.999684		GOTERM_MF_DIRECT	GO:0044822~poly(A) RNA binding	45	0.0442347	0.0787536	USP36, FMR1, MRPS12, RBM4B, NOC2L, LARP1B, RRP8, RPL7, RBM3, MRPL20, EIF4ENIF1, FIP1L1, HNRNPDL, U2AF2, DHX35, MYO18A, KIF1C, RALY, TNPO1, ZC3H14, MARK2, RBM10, TOP3B, CAST, EIF5A, CPSF4, DARS, APOBEC3, PNPT1, PUS1, ANXA11, MTERF1A, POLRMT, PUM2, CNOT1, GRWD1, CDC42EP4, HNRNPD, GEMIN5, FKBP4, TARDBP, EIF4G3, CPEB2, DAP3, PLEC	555	1113	17446	1.27093	1	1	1
GOTERM_BP_DIRECT	GO:0045444~fat cell differentiation	8	0.00529703	0.0923864	NR4A2, TCF7L2, NR4A3, RETN, BBS7, LPIN1, ATF5, CREB5	888	79	18082	2.06204	1	1	0.999684		GOTERM_MF_DIRECT	GO:0046872~metal ion binding	121	0.118942	0.0795731	ITSN2, GALNT18, ITSN1, PRDM1, PHRF1, NR3C1, AI854703, HENMT1, AGFG2, CADPS2, USP5, RSAD1, ZFP607A, OVOL1, ACLY, CLIP1, ZFYVE19, WDFY1, ADNP, STEAP2, TPH2, NECAB1, MTMR3, ARL6, HPCA, CACNA1B, RASAL1, ZFP60, RASGRP2, ZBTB5, RASGRP4, ADAMTS16, RAI1, RACGAP1, STK36, SMYD2, HIVEP2, ZC3H14, ANKZF1, MARK2, RBM10, ZBTB18, CPSF4, ATP8B3, TRIP4, ZFP69, ZZZ3, CPS1, MDM2, LHX6, DZIP1, XAF1, RAD18, ACVRL1, ZF…	555	3355	17446	1.13369	1	1	1
GOTERM_BP_DIRECT	GO:0035608~protein deglutamylation	2	0.00132426	0.0957049	AGBL5, AGBL4	888	2	18082	20.3626	1	1	0.999684		GOTERM_MF_DIRECT	GO:0016791~phosphatase activity	8	0.00786395	0.082024	PTPRD, NT5C, PTPRC, PTPRS, MTMR3, PXYLP1, FBP1, MTM1	555	118	17446	2.13113	1	1	1
GOTERM_BP_DIRECT	GO:2000872~positive regulation of progesterone secretion	2	0.00132426	0.0957049	RETN, RUNX1	888	2	18082	20.3626	1	1	0.999684		GOTERM_MF_DIRECT	GO:0035035~histone acetyltransferase binding	4	0.00393198	0.0861463	TRIP4, APBB2, APBB1, SIRT2	555	33	17446	3.81021	1	1	1
GOTERM_BP_DIRECT	GO:0032430~positive regulation of phospholipase A2 activity	2	0.00132426	0.0957049	CAMK2B, AGTR1A	888	2	18082	20.3626	1	1	0.999684		GOTERM_MF_DIRECT	GO:0044325~ion channel binding	8	0.00786395	0.0878412	CAMK2D, KCNIP2, FMR1, NEDD4L, FYN, GOPC, BAK1, SCN3B	555	120	17446	2.09562	1	1	1
GOTERM_BP_DIRECT	GO:1904059~regulation of locomotor rhythm	2	0.00132426	0.0957049	ZFHX3, OPRL1	888	2	18082	20.3626	1	1	0.999684		GOTERM_MF_DIRECT	GO:0035198~miRNA binding	3	0.00294898	0.0900963	MEF2C, PNPT1, FMR1	555	16	17446	5.89392	1	1	1
GOTERM_BP_DIRECT	GO:0086097~phospholipase C-activating angiotensin-activated signaling pathway	2	0.00132426	0.0957049	ACTN2, AGTR1A	888	2	18082	20.3626	1	1	0.999684		GOTERM_MF_DIRECT	GO:0008187~poly-pyrimidine tract binding	2	0.00196599	0.0922774	U2AF2, CPEB2	555	3	17446	20.9562	1	1	1
GOTERM_BP_DIRECT	GO:0046960~sensitization	2	0.00132426	0.0957049	DRD1, DRD5	888	2	18082	20.3626	1	1	0.999684		GOTERM_MF_DIRECT	GO:0004705~JUN kinase activity	2	0.00196599	0.0922774	MAPK10, MAPK8	555	3	17446	20.9562	1	1	1
GOTERM_BP_DIRECT	GO:0006226~dUMP biosynthetic process	2	0.00132426	0.0957049	DCTD, DUT	888	2	18082	20.3626	1	1	0.999684		GOTERM_MF_DIRECT	GO:0004674~protein serine/threonine kinase activity	20	0.0196599	0.0925957	ACVRL1, SRPK3, CAMK2D, DCLK1, MYLK3, MAPK10, GAK, MAPK8, TAOK3, STK36, FASTK, RPS6KB2, PAK7, SPEG, TNIK, SGK1, MAP4K5, MARK2, HTATIP2, CDK16	555	428	17446	1.46889	1	1	1
GOTERM_BP_DIRECT	GO:0060545~positive regulation of necroptotic process	2	0.00132426	0.0957049	RIPK3, RIPK1	888	2	18082	20.3626	1	1	0.999684		GOTERM_MF_DIRECT	GO:0036459~thiol-dependent ubiquitinyl hydrolase activity	6	0.00589797	0.0979022	USP36, USP8, USP5, JOSD2, USP28, USP19	555	77	17446	2.44942	1	1	1
GOTERM_BP_DIRECT	GO:0098912~membrane depolarization during atrial cardiac muscle cell action potential	2	0.00132426	0.0957049	CACNB2, CACNA1C	888	2	18082	20.3626	1	1	0.999684		GOTERM_CC_DIRECT	GO:0005737~cytoplasm	265	0.260493	1.64809e-06	ITSN2, IPO11, ABCA17, RBPJ, NOC2L, NUDT3, RRP8, RPL7, NFU1, PREX1, EFR3A, RASSF2, SYNGAP1, HENMT1, RUSC2, MYC, FAM19A2, IL12A, SYNPO, PTGDS, IER2, ANKS1B, TIPIN, MEF2C, RSAD1, MTUS2, ACSL4, MIF4GD, ANK1, PRKAR1A, GRWD1, ZFYVE19, HECW2, ALDH7A1, NECAB1, GRB7, MTMR3, GGNBP2, NEDD4L, HSD11B1, NEU2, SEC14L1, RACGAP1, DHX35, APOH, EPB41L2, MAP6, STXBP6, ATG7, SEC31A, GSDMC4, NAA50, CARMIL2, TRIP4, BTB…	620	6631	19662	1.26737	0.000790771	0.000511748	0.000496822
GOTERM_BP_DIRECT	GO:0090327~negative regulation of locomotion involved in locomotory behavior	2	0.00132426	0.0957049	ARRDC3, DBN1	888	2	18082	20.3626	1	1	0.999684		GOTERM_CC_DIRECT	GO:0005634~nucleus	244	0.239851	2.13228e-06	POP5, IPO11, CCNJ, NUP107, RBPJ, NOC2L, NUDT3, RRP8, RPL7, LSM10, NFU1, PSMD8, CRHBP, RASSF2, CREB3L3, MYC, SYNPO, PTGDS, IER2, ANKS1B, MED1, HES6, IL15RA, TIPIN, MEF2C, MTUS2, OVOL1, MIF4GD, ANK1, GRWD1, HECW2, RFX5, ALDH7A1, NECAB1, GGNBP2, KLK1, NEDD4L, ZBTB5, RPAP1, RACGAP1, MIER3, EPB41L2, NUP88, ALX1, HIVEP2, RBM10, MEIG1, TRIP4, SMARCA2, FAM111A, STAG1, ZZZ3, HNRNPD, ANP32E, DZIP1, CPEB2, …	620	6019	19662	1.28559	0.00102297	0.000511748	0.000496822
GOTERM_BP_DIRECT	GO:0007189~adenylate cyclase-activating G-protein coupled receptor signaling pathway	6	0.00397277	0.0972048	GALR1, GNAS, ADCY3, DRD1, PTH1R, DRD5	888	50	18082	2.44351	1	1	0.999684		GOTERM_CC_DIRECT	GO:0005654~nucleoplasm	97	0.0953504	4.4635e-06	NUP107, FMR1, NOC2L, RBPJ, NR3C1, NFU1, MYC, IER2, MAGI1, MED1, USP8, CADPS2, TIPIN, MEF2C, ANXA11, ACLY, GEMIN5, TNIK, FKBP4, DAP3, NECAB1, PFKFB3, MTMR3, NRF1, RAI1, HRH1, RACGAP1, HNRNPDL, ATXN7, EPB41L2, NUP88, ALX1, HIVEP2, ZC3H14, RBM10, TRPM4, BCL9L, ZBTB18, ACBD5, TRIP4, SMARCA2, NFKB1, MLXIPL, STAG1, MDM2, HNRNPD, CLASRP, DZIP1, RAD18, SYCP1, CEP164, ASH2L, GLI1, ING1, RBM3, EPM2AIP1, MY…	620	1935	19662	1.58974	0.00214019	0.000714159	0.00069333
GOTERM_BP_DIRECT	GO:0060013~righting reflex	3	0.00198639	0.0985846	CDH23, PCDH15, FOXP2	888	11	18082	5.55344	1	1	0.999684		GOTERM_CC_DIRECT	GO:0045202~synapse	35	0.0344048	2.90061e-05	GABRB3, SHC4, TENM2, NLGN1, NRXN1, FMR1, ITSN1, ICA1, GRIK2, RASGRP2, GRIP1, SYNGAP1, SLC17A5, APBB1, SYNPO, MPDZ, ANKS1B, CADPS2, GABRA1, WHRN, NRG1, RAB11B, OLFM1, OLFM2, P2RX4, DNMBP, ABI1, MDM2, SARM1, GOPC, NF2, CRYAB, CPEB2, CBLN1, CDK16	620	505	19662	2.19792	0.0138267	0.00348073	0.00337921
GOTERM_BP_DIRECT	GO:0008154~actin polymerization or depolymerization	3	0.00198639	0.0985846	CAP1, EVL, CAP2	888	11	18082	5.55344	1	1	0.999684		GOTERM_CC_DIRECT	GO:0016020~membrane	268	0.263442	4.95089e-05	NUP107, ITSN1, ABCA17, RPL7, PEX26, PREX1, BAIAP2L2, EFR3A, SYNGAP1, CREB3L3, VSIG2, SYNPO, PTGDS, EPHB4, SLC12A8, AGFG2, ANKS1B, MED1, IL15RA, PAQR7, GOLPH3L, ACSL4, ANK1, SCAMP3, PRKAR1A, CTXN3, GRB7, HACD1, MTMR3, TMEM161A, SMIM1, PCDH18, TMTC4, HSD11B1, NEU2, RACGAP1, RDH11, EPB41L2, B4GALNT1, STXBP6, SCN3B, SEC31A, TRPM4, GSDMC4, CARMIL2, IFITM10, LRBA, SLC33A1, BTBD11, GNG13, TMCC2, SLC22A7…	620	6998	19662	1.2145	0.0234847	0.00475285	0.00461423
GOTERM_BP_DIRECT	GO:0032940~secretion by cell	3	0.00198639	0.0985846	AXL, PCSK6, AQP1	888	11	18082	5.55344	1	1	0.999684		GOTERM_CC_DIRECT	GO:0005667~transcription factor complex	22	0.0216259	0.000118443	HES6, NCOA6, PUS1, TFE3, TCF12, TFEB, TRIP4, ARNT, NRF1, LDB2, RBPJ, HDAC9, NPAS4, MLXIPL, TFDP1, ELMSAN1, E2F1, TCF4, ALX1, HIVEP2, ZFP541, RCOR2	620	267	19662	2.61305	0.05527	0.00947545	0.00919909
GOTERM_BP_DIRECT	GO:0046839~phospholipid dephosphorylation	3	0.00198639	0.0985846	PLPP5, PLPPR1, PLPPR3	888	11	18082	5.55344	1	1	0.999684		GOTERM_CC_DIRECT	GO:0030054~cell junction	42	0.0412858	0.000186265	GABRB3, SHC4, GRB7, TENM2, NLGN1, NRXN1, FMR1, ITSN1, ICA1, GRIK2, RASGRP2, GRIP1, BAIAP2L2, SYNGAP1, MARVELD2, EPCAM, EPB41L2, SLC17A5, SYNPO, MPDZ, ANKS1B, MAGI1, CADPS2, GABRA1, DST, ERBIN, RAB11B, GAK, OLFM1, OLFM2, P2RX4, DNMBP, NFIA, PALLD, IMPDH1, ABI1, SARM1, GOPC, ADGRL3, CBLN1, PLEC, CDK16	620	718	19662	1.85507	0.0855343	0.0127724	0.0123999
GOTERM_MF_DIRECT	GO:0005515~protein binding	278	0.184072	7.92205e-10	CYFIP1, PATJ, SPARC, PGAP2, EHMT2, SERPINE1, KEAP1, IKZF1, CLDN2, IKZF3, CLDN1, MILR1, MTBP, PPP4R4, RASSF6, MYB, CPNE1, ARFIP2, CCNL2, CDON, PRKCH, ACTN2, IL1R1, FNBP1, CACNA2D1, ACSL6, EBF1, ANK3, RUNX2, MED6, RUNX1, SYTL2, DYNC1LI2, MYL6, KCTD10, DDIT3, MAP1A, TXNIP, ASTN2, ATF5, CLOCK, FREM2, IDO1, IGSF8, ADCYAP1R1, CTBP1, SLC35D3, PCDH15, VPS26A, OAZ1, PRKCZ, CFAP126, CRHR2, C3, MAP2, EPB41L…	858	4092	17446	1.38139	7.88244e-07	7.88244e-07	7.82699e-07		GOTERM_CC_DIRECT	GO:0045211~postsynaptic membrane	19	0.0186769	0.000246279	GABRB3, SHC4, CADPS2, GABRA1, NLGN1, TENM2, CLSTN3, FMR1, GRIK2, ANK1, GRIP1, ABI1, KCNMA1, GOPC, APBB1, SYNPO, MPDZ, CBLN1, ANKS1B	620	222	19662	2.71417	0.111507	0.0147767	0.0143457
GOTERM_MF_DIRECT	GO:0042923~neuropeptide binding	7	0.0046349	0.000522919	MC3R, ADCYAP1R1, GALR1, OPRL1, GPR149, OPRK1, SSTR5	858	22	17446	6.4697	0.405741	0.153164	0.152087		GOTERM_CC_DIRECT	GO:0043005~neuron projection	27	0.0265408	0.000870069	TPH2, TENM2, NRSN1, ANKS1, FMR1, ITSN1, MPL, FAM107A, CACNA1B, RASGRP2, NR3C1, GRIP1, GRM5, MPDZ, RAP1GAP2, NGB, SSTR1, ANK1, NFKB1, MAPK10, MYO1D, ABI1, NF2, FKBP4, SGK1, CPEB2, CDK16	620	420	19662	2.03869	0.341516	0.0464037	0.0450502
GOTERM_MF_DIRECT	GO:0003779~actin binding	32	0.0211881	0.000649424	CYFIP1, WIPF3, FBXO25, IPP, ESPN, PPP1R18, NCALD, ADD2, LIMA1, ABLIM1, ABLIM2, CALD1, EPB41L1, XIRP2, EPS8L1, FLNA, MYH10, MYOZ2, CAP2, CAP1, ACTN2, TPM3, TPM1, SHROOM3, DIAPH1, FMNL1, DIAPH2, MAP1A, EVL, ANG, DBN1, MYH7	858	338	17446	1.92505	0.476065	0.153164	0.152087		GOTERM_CC_DIRECT	GO:0042995~cell projection	39	0.0383368	0.00111639	GRB7, TENM2, ARL6, FMR1, ITSN1, INPPL1, RASGRP2, SPATA6, MTM1, RBM3, TMEM67, POC1A, MBP, APBB1, RAC1, RAB28, SYNPO, MPDZ, ANKS1B, MAGI1, CARMIL2, DST, WHRN, DAB2IP, IFT122, ASPN, SIRT2, OLFM1, CLIP1, FAM161A, PALLD, SNX14, TMEM216, ABI1, SARM1, GOPC, NF2, DZIP1, ADGRL3	620	712	19662	1.73708	0.415014	0.0535869	0.0520239
GOTERM_MF_DIRECT	GO:0051015~actin filament binding	17	0.0112562	0.000756593	CYFIP1, ACTN2, WIPF3, TPM1, SHROOM3, ESPN, PPP1R9A, ADD2, CACNB2, LIMA1, FMNL1, ABL1, EPS8L1, FLNA, MYH10, DBN1, PKNOX2	858	132	17446	2.61869	0.529093	0.153164	0.152087		GOTERM_CC_DIRECT	GO:0005635~nuclear envelope	14	0.0137619	0.00150549	IPO11, MLIP, PCYT1A, DST, CAV2, CYHR1, ANXA11, TOR1AIP2, TOR1B, UACA, ATRAID, AGPAT3, CLIP1, HTATIP2	620	158	19662	2.81	0.514794	0.0602648	0.058507
GOTERM_MF_DIRECT	GO:0044325~ion channel binding	16	0.0105941	0.000793074	KCNE2, KCNJ11, KCNE3, HOMER1, ACTN2, USP10, CACNA1C, ANK3, PPP1R9A, DIAPH1, PACS2, ID2, FXYD1, PDE4B, NOS1, SCN4B	858	120	17446	2.71111	0.545892	0.153164	0.152087		GOTERM_CC_DIRECT	GO:0014069~postsynaptic density	18	0.0176939	0.00155592	NLGN1, DST, CLSTN3, FMR1, GRIK2, NR3C1, DCLK1, MAPK10, GRM5, P2RX4, SYNGAP1, ABI1, GOPC, FYN, SYNPO, MPDZ, CRYAB, ANKS1B	620	239	19662	2.38842	0.526414	0.0602648	0.058507
GOTERM_MF_DIRECT	GO:0051393~alpha-actinin binding	6	0.00397277	0.00141763	PTPRT, PDLIM2, NPHS1, XIRP2, KCNA5, CACNA1C	858	18	17446	6.77778	0.756232	0.153164	0.152087		GOTERM_CC_DIRECT	GO:0005856~cytoskeleton	54	0.0530817	0.00179136	CEP164, INPPL1, NR3C1, OSBPL10, CEP170B, MYO18A, KIF1C, SYNPO, MYBPC1, DST, MTUS2, ANXA11, TYK2, ANK1, HAUS2, SIRT2, CCNA1, CLIP1, FAM161A, PALLD, TMEM216, ZFYVE19, CDC42EP4, KIF1BP, BIRC6, TNIK, FKBP4, PLEC, ARL6, NEDD9, UACA, RACGAP1, ATXN7, TMEM67, EPB41L2, POC1A, MAP6, RAB28, MARK2, CLASP1, CARMIL2, TRIP4, IFT122, KLHL3, NEURL4, DNMBP, BFSP1, MYO15B, ABI1, TACC2, NF2, DZIP1, CC2D1A, RAD18	620	1113	19662	1.53863	0.577101	0.0602648	0.058507
GOTERM_MF_DIRECT	GO:0005522~profilin binding	5	0.00331064	0.00144561	DIAPH1, CYFIP1, FMNL1, EVL, DBN1	858	11	17446	9.24242	0.762936	0.153164	0.152087		GOTERM_CC_DIRECT	GO:0030425~dendrite	29	0.0285068	0.00186422	ACVRL1, TENM2, NLGN1, FMR1, SEMA3A, ICA1, CACNA1B, GRIK2, CACNA1G, RBM3, GRIP1, CRHBP, CHL1, OLFR55, SYNPO, MPDZ, EIF5A, WHRN, DAB2IP, NRG1, PUM2, GNG13, P2RX4, SNX14, KCNMA1, PNOC, SARM1, GOPC, ADNP	620	490	19662	1.87689	0.591663	0.0602648	0.058507
GOTERM_MF_DIRECT	GO:0019901~protein kinase binding	37	0.0244988	0.00155576	GRIA1, CAMK2B, SPAG16, PXN, KCNA5, PPP1R9A, PRKCZ, AURKA, HDAC7, CCND3, ABL1, MAPK1, RGS20, CCNL2, MAP2K7, TCF7L2, PIFO, TPRKB, TRP73, PAX6, VRK2, AGTR1A, CACNB2, CYLD, CD4, CACNB4, NR4A3, CD6, WNK1, LCK, PRC1, TRP53, SPDYA, PTPN6, PPP1R12B, ARHGEF7, PTPN5	858	434	17446	1.73349	0.78758	0.153164	0.152087		GOTERM_CC_DIRECT	GO:0005829~cytosol	79	0.0776565	0.00188327	MOCS2, IPO11, DPYS, ITSN1, ICA1, INPPL1, ARHGEF10L, GLI1, NR3C1, MYLK3, ALAD, NFU1, PSMD8, EIF4ENIF1, PREX1, BAIAP2L2, EFR3A, HENMT1, RUSC2, RAC1, AP5S1, TOP3B, CAST, USP8, MEF2C, PCYT1A, SIRT5, JOSD2, FAM126B, PTGR2, SIRT2, MUP3, TOM1L1, GAK, ACLY, WDFY1, GEMIN5, PDE5A, STX5A, FKBP4, CRYAB, FBP1, STEAP2, ALDH7A1, GRB7, CAMK2D, UBA7, ARL6, RPE, RASAL1, RASGRP2, UACA, USP19, NEU2, MAPK8, NWD1, SOC…	620	1784	19662	1.40433	0.595387	0.0602648	0.058507
GOTERM_MF_DIRECT	GO:0017048~Rho GTPase binding	8	0.00529703	0.00161084	DOCK10, DIAPH1, FMNL1, DIAPH2, PARD6A, ROCK2, FLNA, SRGAP1	858	36	17446	4.51852	0.798925	0.153164	0.152087		GOTERM_CC_DIRECT	GO:0016023~cytoplasmic, membrane-bounded vesicle	13	0.0127789	0.00300484	CADPS2, GGNBP2, NRSN1, DST, LRBA, PRSS16, RAB11B, GRIP1, SOCS1, ANP32E, SLC17A5, RAC1, FAM3C	620	151	19662	2.73025	0.764135	0.0901452	0.0875159
GOTERM_MF_DIRECT	GO:0017046~peptide hormone binding	8	0.00529703	0.00161084	MC3R, AVPR1B, GALR1, PRLHR, PTH1R, HCRTR2, AGTR1A, CRHR2	858	36	17446	4.51852	0.798925	0.153164	0.152087		GOTERM_CC_DIRECT	GO:0005789~endoplasmic reticulum membrane	37	0.0363708	0.00356796	OCA2, NRROS, PIGO, CLSTN3, FKBP14, TOR1AIP2, ABCA17, MOSPD3, SEZ6L2, USE1, AGPAT3, USP19, PLD3, HSD11B1, EXTL2, CREB3L3, RDH11, TMEM67, SDF2, MEST, SEC31A, EIF5A, ATP8B3, PCYT1A, DST, HSD3B3, SLC33A1, TMC8, FMO1, ACSL4, SHISA3, ANO5, TBC1D20, VMA21, PNPLA6, FKBP4, SGK1	620	710	19662	1.65264	0.820159	0.100742	0.097804
GOTERM_MF_DIRECT	GO:0005085~guanyl-nucleotide exchange factor activity	18	0.0119183	0.00173565	PSD, EIF2B4, ARHGEF39, RAB3IL1, RPGR, DOCK10, FLCN, ABR, ST5, SPATA13, PSD3, RAPGEF1, ARHGEF7, RAPGEF6, RALGDS, RALGPS1, LAMTOR5, ARHGEF6	858	156	17446	2.34615	0.822444	0.153164	0.152087		GOTERM_CC_DIRECT	GO:0031410~cytoplasmic vesicle	34	0.0334218	0.00458451	GGNBP2, NRSN1, SYPL, HFE, ICA1, GRIP1, BAIAP2L2, SOCS1, MARVELD2, RUSC2, RACGAP1, SLC17A5, FLOT2, RAC1, FAM3C, MPDZ, PPFIA3, SEC31A, CADPS2, IL15RA, ATP8B3, DST, CAV2, LRBA, PRSS16, RAB11B, MYO1D, SPATA16, CAPN11, NECAP2, CLIP1, VMA21, ANP32E, CDK16	620	646	19662	1.6691	0.889818	0.122254	0.118688
GOTERM_MF_DIRECT	GO:0004871~signal transducer activity	50	0.0331064	0.00184721	ECM1, VIPR2, GPR65, CHRM5, PTH1R, LITAF, GRM1, ADGRE4, CCR9, PRLHR, GPR139, RGS9, CMKLR1, CCR2, AVPR1B, IL1R1, MAGI2, AGTR1A, SSTR5, MC3R, RAPGEF1, AVP, ADCYAP1R1, GPR88, OPRL1, ATP2C1, CRHR2, PROKR1, GALR1, GNG7, P2RY1, MIER1, FLNA, DRD1, SH2B3, SH2B2, DRD5, KL, GPR12, GPR55, OPRK1, GPR6, HCRTR2, GNAO1, GNAS, GPR149, GNB3, ACKR2, GPR101, GPR19	858	648	17446	1.56893	0.841131	0.153164	0.152087		GOTERM_CC_DIRECT	GO:0043025~neuronal cell body	29	0.0285068	0.00610263	ACVRL1, CAMK2D, NRSN1, NRXN1, MPL, CACNA1B, GRIK2, SEZ6L2, CACNA1G, GHR, GRIP1, SLC38A7, MBP, APBB1, TRPM4, EIF5A, WHRN, DAB2IP, ACSL4, IGF1, PUM2, MYO1D, OLFM1, P2RX4, PALLD, KCNMA1, PNOC, ADNP, FKBP4	620	534	19662	1.72224	0.947041	0.154172	0.149675
GOTERM_MF_DIRECT	GO:0001965~G-protein alpha-subunit binding	7	0.0046349	0.00489779	GRIA1, GNAS, RGS12, DRD1, RGS8, AGTR1A, DRD5	858	33	17446	4.31313	0.992443	0.368637	0.366043		GOTERM_CC_DIRECT	GO:0030424~axon	22	0.0216259	0.00698625	WHRN, FMR1, SEMA3A, HPCA, TRPV2, DAB2IP, NRG1, GRIK2, MYO1D, OLFM1, MAPK8, P2RX4, PALLD, MYC, SLC38A7, SARM1, ADNP, SLC12A6, SYNPO, ATG7, CRYAB, ADGRL3	620	370	19662	1.88563	0.965444	0.16767	0.16278
GOTERM_MF_DIRECT	GO:0003774~motor activity	11	0.00728342	0.00518685	MYL6, DYNC1LI2, DNAH2, KIF18B, GPR88, DYNLRB2, DYNLRB1, DNAL4, MYH10, DYNC1I1, MYH7	858	79	17446	2.83122	0.99434	0.368637	0.366043		GOTERM_CC_DIRECT	GO:0044295~axonal growth cone	5	0.00491497	0.010927	OLFM1, PALLD, NRXN1, TRPV2, FKBP4	620	28	19662	5.66302	0.994876	0.249761	0.242476
GOTERM_MF_DIRECT	GO:0046872~metal ion binding	195	0.129115	0.00593384	SPARC, ZFP846, EHMT2, IKZF1, IKZF3, RPS6KA6, AGFG1, PRKCH, ZFP1, ACTN2, CACNA2D1, EBF1, CACNA2D2, ESCO2, HDHD2, UPB1, GBGT1, ZC3H11A, AMY1, SIK2, TRIM16, ASTN2, IDO2, FREM1, FREM2, FREM3, IDO1, SF1, PDE1C, ZFP503, ZFP629, PRKCZ, ZBTB2, ZNHIT1, ZFP182, ADAMTS19, ERI2, PATZ1, ZBTB7C, ZFP638, ADHFE1, ICK, CYLD, ZCCHC12, GMEB1, ACY1, TGFB1I1, ZFP800, PHF11D, ZFP809, PHEX, SMPD4, ZMYM3, ZFP385B, TRIM2…	858	3355	17446	1.18182	0.99732	0.369998	0.367395		GOTERM_CC_DIRECT	GO:0015630~microtubule cytoskeleton	12	0.0117959	0.0115234	ZBTB18, CCNA1, CLIP1, DST, SPAG6, ATXN7, CDC42EP4, SARM1, ARHGEF10L, TACC2, CRYAB, CDK16	620	158	19662	2.40857	0.996164	0.25142	0.244087
GOTERM_MF_DIRECT	GO:0003677~DNA binding	115	0.0761448	0.00594972	ZBTB25, ZFAND6, PRDM5, ZBTB20, MYRFL, IKZF1, IKZF3, H1FOO, DACH1, MYB, BBX, AGFG1, MEN1, PKNOX2, ZFP1, ZBTB37, EBF1, TRP73, ARID5A, RUNX2, MED6, WDR76, FOXP2, RUNX1, FOXP1, ILF3, LMX1A, DDIT3, TRIM16, CCDC81, ATF5, CLOCK, SET, KMT2A, DLX6, MAZ, CREM, ZFP629, CHTF8, ZFP182, MIER1, EP400, ABL1, ZKSCAN5, OTX2, CLSPN, PATZ1, CTC1, NFE2, ZFHX3, TFAP2D, XRCC4, ZFP638, ESRRG, NR4A2, DRAP1, NR4A3, TRP53,…	858	1847	17446	1.26602	0.997362	0.369998	0.367395		GOTERM_CC_DIRECT	GO:0043198~dendritic shaft	7	0.00688096	0.0121845	PREX1, NLGN1, GRM5, SYNGAP1, WHRN, FMR1, CACNA1B	620	61	19662	3.63919	0.997218	0.254285	0.246868
GOTERM_MF_DIRECT	GO:0019902~phosphatase binding	8	0.00529703	0.00854021	SH3RF2, WNK1, PPP1R32, MAGI2, MAPK1, PPP1R18, MAPK3, SYTL2	858	48	17446	3.38889	0.999803	0.474322	0.470985		GOTERM_CC_DIRECT	GO:0031234~extrinsic component of cytoplasmic side of plasma membrane	7	0.00688096	0.0200072	RACGAP1, CAV2, FYN, ESYT2, TYK2, FRK, CDK16	620	68	19662	3.26456	0.999939	0.393103	0.381638
GOTERM_MF_DIRECT	GO:0003682~chromatin binding	36	0.0238366	0.0085807	SMARCD3, KMT2A, SATB1, MAZ, LOXL2, HDAC7, IFT74, DHX30, ZNHIT1, TRPS1, EP400, UBTF, DNMT3B, JARID2, PATZ1, SKIL, MEN1, BEND6, KDM6A, BRD4, PRMT6, TGIF1, NCOA1, TCF7L2, ARID5A, TRP73, PAX6, CDC6, RUNX2, FOXP1, MEIS1, STAG2, TRP53, SUPT5, MKRN1, ATF5	858	466	17446	1.57082	0.999811	0.474322	0.470985		GOTERM_CC_DIRECT	GO:0043204~perikaryon	11	0.0108129	0.0204741	MAPK10, OLFM1, CRHBP, MAPK8, FMR1, HPCA, NGB, GRIK2, SYNPO, CRYAB, SIRT2	620	150	19662	2.32561	0.999951	0.393103	0.381638
GOTERM_MF_DIRECT	GO:0016740~transferase activity	93	0.061578	0.00975168	MOGAT1, EHMT2, UBE2D3, PRDM5, PYGL, 6430573F11RIK, MRPL2, RPS6KA6, RPS6KA5, NDST4, PAPOLA, DNMT3B, RIOK1, KMT5A, GGT1, STK32A, PRKACB, PRMT6, NCOA1, GAMT, AREL1, PRKCH, CHUK, RIPK3, SPHK2, PHYKPL, PRPF4B, NSUN7, VRK2, ESCO2, PARP9, GBGT1, PIGB, OBSCN, CDC34, NME6, LCK, B3GNT2, MAPKAPK5, SIK2, ALPK1, SULT6B1, PRMT9, CLOCK, CAMK2B, NAA60, GTF3C4, NNMT, KMT2A, ROCK2, CHAT, GLT8D1, ZDHHC24, NOL9, UBE…	858	1472	17446	1.28465	0.999942	0.51068	0.507088		GOTERM_CC_DIRECT	GO:0005794~Golgi apparatus	51	0.0501327	0.0233707	TENM2, GAL3ST1, CLSTN3, GALNT18, ICA1, MPL, INPPL1, PIDD1, MYO18A, TRIM69, KIF1C, SDF4, FAM3C, PTGDS, GAL3ST4, USP8, TIPIN, GOLPH3L, TMC8, MMEL1, HAUS2, TOM1L1, GAK, SPATA16, B3GNT8, SLC9A8, PXYLP1, BIRC6, STX5A, CRYAB, ATP6V0C, ST6GALNAC6, CHST3, NLGN1, PKDCC, SEC14L1, MAP6, TBC1D14, B4GALNT1, ALX1, CLASP1, ATP9A, TRPM4, OSBPL9, ATP8B3, DENND4B, CAV2, LRBA, MGAT4C, DNMBP, GOPC	620	1190	19662	1.35912	0.999988	0.416576	0.404426
GOTERM_MF_DIRECT	GO:0031852~mu-type opioid receptor binding	3	0.00198639	0.0135346	GNAO1, GNAS, FLNA	858	4	17446	15.25	0.999999	0.641281	0.636769		GOTERM_CC_DIRECT	GO:0016459~myosin complex	6	0.00589797	0.0234324	MYO1D, MYO15B, MYO18A, MYH13, MYO1H, MYO16	620	52	19662	3.65918	0.999989	0.416576	0.404426
GOTERM_MF_DIRECT	GO:0031750~D3 dopamine receptor binding	3	0.00198639	0.0135346	CLIC6, PPP1R1B, DRD1	858	4	17446	15.25	0.999999	0.641281	0.636769		GOTERM_CC_DIRECT	GO:0042587~glycogen granule	3	0.00294898	0.0244273	PCYT1A, PPP1R3B, PPP1R3E	620	8	19662	11.8923	0.999993	0.418754	0.40654
GOTERM_MF_DIRECT	GO:0097110~scaffold protein binding	8	0.00529703	0.0144867	KRT18, CHUK, HOMER1, P2RY1, XIAP, KCNA5, NOS1, MAPK3	858	53	17446	3.06918	1	0.655195	0.650585		GOTERM_CC_DIRECT	GO:0005783~endoplasmic reticulum	55	0.0540647	0.0296276	TENM2, NRROS, PIGO, CLSTN3, FKBP14, ABCA17, USE1, GRIP1, EPM2AIP1, CREB3L3, PTGDS, EIF5A, CAST, PCYT1A, DST, TMC8, ACSL4, SHISA3, MMEL1, ANO5, OLFM1, TBC1D20, KCNMA1, CHIL1, STX5A, SGK1, HACD1, NRXN1, TOR1AIP2, SEZ6L2, AGPAT3, USP19, PLD3, HSD11B1, EXTL2, PLN, RDH11, TMEM67, BAK1, UGT1A9, MEST, SEC31A, TRPM4, SLC37A2, ATP8B3, HSD3B3, CAV2, LRBA, SLC33A1, FMO1, TOR1B, DOLPP1, VMA21, ESYT2, PNPLA6	620	1323	19662	1.31837	0.999999	0.490388	0.476085
GOTERM_MF_DIRECT	GO:0000166~nucleotide binding	116	0.0768069	0.0174386	RAB3A, UBE2D3, GIMAP4, RPS6KA6, RPS6KA5, PAPOLA, CPNE1, STK32A, PRKACB, RARS2, GUCY1A3, PRKCH, ABCA8A, STARD9, ACSL6, PRPF4B, VRK2, TUFM, DYNC1LI2, OBSCN, CDC34, MAPKAPK5, TARS2, ROR1, SIK2, DDX4, SAR1A, RBM8A, UBE2J2, PRKCZ, ACACB, AK7, DHX30, GRK6, EP400, ABL1, RIPK1, DPH6, MAP2K7, MYH10, UBE2F, RAB4B, CHKA, RBPMS, ZFP638, UBE2C, NEK5, ABCA4, CDC6, GPN3, HNRNPL, GNAO1, ICK, HNRNPM, KIF18B, WNK1…	858	1936	17446	1.21832	1	0.752081	0.74679		GOTERM_CC_DIRECT	GO:0030056~hemidesmosome	3	0.00294898	0.0307599	DST, ERBIN, PLEC	620	9	19662	10.571	1	0.492159	0.477804
GOTERM_MF_DIRECT	GO:0008270~zinc ion binding	69	0.0456869	0.0182146	DIDO1, ZCCHC12, ACY1, TGFB1I1, EHMT2, ZFAND6, CHD3, ZFAND1, PHF11D, ZMYM3, ZFP385B, TRPS1, TRIM2, ENPP2, CAR9, CAR12, RBM5, RNF138RT1, MORC3, SHPRH, MME, LMO7, PEX2, UPB1, TRAIP, ADAMTS20, DCTD, LMX1A, RARB, TRIM16, L3MBTL4, SF1, KMT2A, UHRF1, PXN, XIAP, ZDHHC24, RNF6, DTX3, LIMA1, ABLIM1, PDLIM2, ABLIM2, DNPEP, ADAMTS19, ERI2, TRIM46, XIRP2, RXRG, ZFHX3, BRPF1, RNF24, ZFP638, FBXL19, RNF26, ESRR…	858	1075	17446	1.30512	1	0.752081	0.74679		GOTERM_CC_DIRECT	GO:0070062~extracellular exosome	101	0.0992824	0.0357801	ITSN2, CD84, CLSTN3, NUDT3, RPL7, PSMD8, EFR3A, RUSC2, FAM3C, PTGDS, EPHB4, IAH1, ARL15, SERPINF2, ANXA11, ACSL4, RNASE4, SCAMP3, TOM1L1, SLC9A3, ACLY, CHIL1, TNIK, FKBP4, ALDH7A1, FBLN7, KLK1, ARL6, SMIM1, LTBP4, NEDD4L, NRF1, RNASET2B, PLD3, MTM1, RACGAP1, HNRNPDL, APOH, EPB41L2, PMVK, MYH13, NAA50, DARS, SLC37A2, DNASE2A, TOR1B, PTPRD, PTPRC, CNTN1, HNRNPD, CC2D1A, PIGR, MOCS2, BTG2, PTPRS, DP…	620	2674	19662	1.19783	1	0.554014	0.537856
GOTERM_MF_DIRECT	GO:0070491~repressing transcription factor binding	6	0.00397277	0.0188965	CTBP1, PRDM5, SKIL, RUNX2, HDAC7, RUNX1	858	32	17446	3.8125	1	0.752081	0.74679		GOTERM_CC_DIRECT	GO:0005739~mitochondrion	68	0.0668436	0.0424498	CLPB, MRPS12, NR3C1, D10JHU81E, GHR, ABHD12, NFU1, ABHD11, FASTK, MYC, ALKBH1, SLC25A40, COA7, ACAD10, CMC4, STARD6, PUS1, RSAD1, NGB, CTPS2, SIRT5, ACSL4, POLRMT, PTGR2, ACLY, SLC25A18, BDH1, PALLD, SLC25A19, KIF1BP, KCNMA1, NDUFS1, FKBP4, SGK1, SLC27A3, CRYAB, ALDH7A1, DAP3, ABCG2, HIGD1A, UACA, NAPG, PRIMPOL, NT5C, MRPL20, RAI1, MAPK8, PLN, PAK7, PDSS2, FYN, BAK1, GSDMC4, PNPT1, KCNJ8, HSD3B3,…	620	1721	19662	1.25304	1	0.636748	0.618176
GOTERM_MF_DIRECT	GO:0002039~p53 binding	9	0.00595916	0.0210417	USP10, ZFP385B, EHMT2, TRP53, TAF9, TRP73, MAPKAPK5, KMT5A, BRD4	858	70	17446	2.61429	1	0.804354	0.798695		GOTERM_CC_DIRECT	GO:0043197~dendritic spine	10	0.00982994	0.044693	NLGN1, GRM5, TENM2, P2RX4, FMR1, APBB1, SYNPO, NR3C1, CRYAB, ANKS1B	620	148	19662	2.14276	1	0.640027	0.62136
GOTERM_MF_DIRECT	GO:0019966~interleukin-1 binding	3	0.00198639	0.0218267	IL1R1, TRIM16, A2M	858	5	17446	12.2	1	0.804354	0.798695		GOTERM_CC_DIRECT	GO:0098794~postsynapse	4	0.00393198	0.0471925	NPAS4, MEF2C, P2RX4, FMR1	620	26	19662	4.87891	1	0.640027	0.62136
GOTERM_MF_DIRECT	GO:0030276~clathrin binding	7	0.0046349	0.0242139	DAB2, SCLT1, DOC2B, NCALD, SYT7, SYTL2, SYT6	858	46	17446	3.0942	1	0.823162	0.81737		GOTERM_CC_DIRECT	GO:0035097~histone methyltransferase complex	4	0.00393198	0.0471925	NCOA6, RBBP5, ASH2L, HDAC9	620	26	19662	4.87891	1	0.640027	0.62136
GOTERM_MF_DIRECT	GO:0016787~hydrolase activity	93	0.061578	0.0246508	MIPEP, PTPRT, ACY1, PTPRO, PCSK9, ATP2A1, CTDSPL2, LIPA, HDDC3, PHEX, PCSK4, PRSS30, SMPD4, NDST4, CASP3, ENPP2, EXO5, MACROD2, GGT1, DNM1L, TMPRSS11A, DFFB, ARG2, ABCC1, SHPRH, MME, PGGHG, ABHD14A, UPB1, ADAMTS20, DCTD, MAN1A, NT5C3B, INPP4B, PLPP5, MPPED1, AMY1, ANG, DNASE1L2, DNASE1L3, MTMR1, DDX4, PDE1C, TMPRSS6, USP10, PLPPR3, TMPRSS4, LPL, HTRA2, ATP2C1, HDAC7, DHX30, NT5E, EXOSC10, DNPEP, …	858	1533	17446	1.23353	1	0.823162	0.81737		GOTERM_CC_DIRECT	GO:0098793~presynapse	6	0.00589797	0.0480235	CADPS2, NLGN1, FMR1, NRXN1, CACNA1B, NRXN3	620	63	19662	3.02028	1	0.640027	0.62136
GOTERM_MF_DIRECT	GO:0000977~RNA polymerase II regulatory region sequence-specific DNA binding	19	0.0125804	0.0248189	TFAP2D, SATB1, ZFP846, EHMT2, ESRRG, IKZF1, ZFX, IKZF3, RUNX1, NR4A2, LMX1A, TRP53, TRPS1, RARB, BCOR, ATF5, JARID2, RXRG, PKNOX2	858	221	17446	1.74811	1	0.823162	0.81737		GOTERM_CC_DIRECT	GO:0048471~perinuclear region of cytoplasm	31	0.0304728	0.0493354	CAMK2D, HFE, FMR1, ARHGAP1, ICA1, UACA, ATRAID, CACNA1G, PREX1, MYC, MAP6, FLOT2, APBB1, PTGDS, ATP9A, SEC31A, DST, CAV2, CYHR1, M6PR, MYO16, SIRT2, PUM2, GAK, P2RX4, KCNMA1, TNIK, NF2, FKBP4, SGK1, PLEC	620	692	19662	1.42066	1	0.640027	0.62136
GOTERM_MF_DIRECT	GO:0043621~protein self-association	8	0.00529703	0.0270845	TRP53, CCDC88C, CNTN2, PCSK9, PTH1R, AGTR1A, FOXP1, SAMD11	858	60	17446	2.71111	1	0.863312	0.857238		GOTERM_CC_DIRECT	GO:0031235~intrinsic component of the cytoplasmic side of the plasma membrane	3	0.00294898	0.0529997	SYNGAP1, DAB2IP, RASAL1	620	12	19662	7.92823	1	0.66947	0.649944
GOTERM_MF_DIRECT	GO:0005089~Rho guanyl-nucleotide exchange factor activity	9	0.00595916	0.0283614	DOCK10, PLEKHG4, ABR, OBSCN, ARHGEF39, SPATA13, EPS8L1, ARHGEF7, ARHGEF6	858	74	17446	2.47297	1	0.863312	0.857238		GOTERM_CC_DIRECT	GO:0031965~nuclear membrane	13	0.0127789	0.0546639	RAP1GAP2, IL15RA, NUP107, NRXN1, ERBIN, TMC8, TOR1B, PUM2, HSD11B1, TBC1D20, TNPO1, PTGDS, TNPO3	620	226	19662	1.82419	1	0.672787	0.653164
GOTERM_MF_DIRECT	GO:0005044~scavenger receptor activity	7	0.0046349	0.0292301	MSR1, SCARA5, CD6, TMPRSS4, ENPP2, ACKR2, LOXL2	858	48	17446	2.96528	1	0.863312	0.857238		GOTERM_CC_DIRECT	GO:0043234~protein complex	28	0.0275238	0.0643779	CAMK2D, KLK1, CLSTN3, NRXN1, NRXN3, CACNA1B, RBPJ, NR3C1, HIGD1A, PLN, RASSF2, MYC, APBB1, UTY, AMN, MEF2C, CAV2, USP28, GATAD2B, NFKB1, RGP1, CPS1, PRKAR1A, KCNMA1, MDM2, GOPC, NF2, FKBP4	620	628	19662	1.41395	1	0.772535	0.750003
GOTERM_MF_DIRECT	GO:0019870~potassium channel inhibitor activity	3	0.00198639	0.0316837	WNK1, KCNA5, KCNK2	858	6	17446	10.1667	1	0.863312	0.857238		GOTERM_CC_DIRECT	GO:0005847~mRNA cleavage and polyadenylation specificity factor complex	3	0.00294898	0.070134	CPSF4, FIP1L1, CPSF4L	620	14	19662	6.79562	1	0.821081	0.797133
GOTERM_MF_DIRECT	GO:0033265~choline binding	3	0.00198639	0.0316837	SLC5A7, CHKA, CHAT	858	6	17446	10.1667	1	0.863312	0.857238		GOTERM_CC_DIRECT	GO:0030027~lamellipodium	10	0.00982994	0.0751627	CARMIL2, PALLD, ITSN1, ABI1, TRPV2, INPPL1, FLOT2, NF2, APBB1, RAC1	620	164	19662	1.93371	1	0.845712	0.821046
GOTERM_MF_DIRECT	GO:0005086~ARF guanyl-nucleotide exchange factor activity	5	0.00331064	0.0321241	PSD, IQSEC2, PSD2, FNBP1, PSD3	858	25	17446	4.06667	1	0.863312	0.857238		GOTERM_CC_DIRECT	GO:0010369~chromocenter	3	0.00294898	0.0792855	MBD5, FMR1, TRIM66	620	15	19662	6.34258	1	0.845712	0.821046
GOTERM_MF_DIRECT	GO:0005244~voltage-gated ion channel activity	13	0.00860768	0.0323147	CLIC6, KCNE2, KCNJ11, KCNE3, CACNA2D1, KCNIP4, CACNA2D2, KCNA5, CACNA1C, CACNB2, CACNB4, KCNS3, SCN4B	858	134	17446	1.97264	1	0.863312	0.857238		GOTERM_CC_DIRECT	GO:0046930~pore complex	3	0.00294898	0.0792855	NUP88, BAK1, ASPN	620	15	19662	6.34258	1	0.845712	0.821046
GOTERM_MF_DIRECT	GO:0004674~protein serine/threonine kinase activity	31	0.020526	0.0329707	CAMK2B, ROCK2, PRKCZ, AURKA, MAPK9, RPS6KA6, ACVR1C, RPS6KA5, GRK6, MAPK1, RIPK1, RIOK1, STK32A, MAP2K7, PRKACB, BRD4, MAPK3, PRKCH, CHUK, RIPK3, NEK5, PRPF4B, VRK2, ICK, SNRK, OBSCN, WNK1, WNK2, MAPKAPK5, SIK2, ALPK1	858	428	17446	1.47274	1	0.863312	0.857238		GOTERM_CC_DIRECT	GO:0043220~Schmidt-Lanterman incisure	3	0.00294898	0.0792855	MARVELD2, MPDZ, SIRT2	620	15	19662	6.34258	1	0.845712	0.821046
GOTERM_MF_DIRECT	GO:0008179~adenylate cyclase binding	4	0.00264852	0.0345348	CAP1, GRIA1, ADCYAP1R1, CAP2	858	15	17446	5.42222	1	0.88108	0.874881		GOTERM_CC_DIRECT	GO:0042734~presynaptic membrane	6	0.00589797	0.0874546	CADPS2, FMR1, NRXN1, NRXN3, GRIK2, APBB1	620	75	19662	2.53703	1	0.912569	0.885953
GOTERM_MF_DIRECT	GO:0061630~ubiquitin protein ligase activity	17	0.0112562	0.0365086	UBE2F, RNF138RT1, RNF24, UBE2C, UHRF1, XIAP, RNF6, UBE2G1, UBE2J2, MED6, MED7, TRAIP, TMEM189, CDC34, TRIM2, RLIM, RNF181	858	199	17446	1.73702	1	0.908152	0.901763		GOTERM_CC_DIRECT	GO:1990812~growth cone filopodium	2	0.00196599	0.0915085	FMR1, APBB1	620	3	19662	21.1419	1	0.933413	0.906188
GOTERM_MF_DIRECT	GO:0030742~GTP-dependent protein binding	5	0.00331064	0.0412787	PARD6A, RAB3A, ARFIP2, DNM1L, RAPGEF6	858	27	17446	3.76543	1	1	0.993964		GOTERM_CC_DIRECT	GO:0030139~endocytic vesicle	5	0.00491497	0.0945463	AMN, NRXN1, ITSN1, DAB2IP, FLOT2	620	55	19662	2.88299	1	0.933413	0.906188
GOTERM_MF_DIRECT	GO:0019904~protein domain specific binding	22	0.0145668	0.0484889	GRIA1, ACTN2, CTBP1, PLAUR, SORBS2, CACNA1C, VRK2, IPCEF1, PPP1R9A, PRKCZ, RUNX2, MPP7, PPP1CC, CACNB2, HNRNPM, TFDP2, NPHS1, ABL1, GNAS, ARFIP2, DLGAP1, CRK	858	289	17446	1.54787	1	1	0.993964		GOTERM_CC_DIRECT	GO:0030175~filopodium	6	0.00589797	0.0952859	TENM2, PALLD, ABI1, INPPL1, NF2, MTM1	620	77	19662	2.47114	1	0.933413	0.906188
GOTERM_MF_DIRECT	GO:0005524~ATP binding	89	0.0589295	0.0487598	UBE2D3, ATP2A1, PYGL, CHD3, ABCC10, RPS6KA6, RPS6KA5, PAPOLA, RIOK1, STK32A, PRKACB, RARS2, ABCC1, SHPRH, PRKCH, CHUK, ABCA8A, RIPK3, SPHK2, ABCC5, STARD9, ACSL6, PRPF4B, VRK2, E230025N22RIK, SYN2, RUNX2, RUNX1, DYNC1LI2, OBSCN, CDC34, NME6, LCK, MAPKAPK5, ROR1, TARS2, SIK2, ALPK1, DGKK, MYH7, CAMK2B, DDX4, DNAH2, ROCK2, ADCY3, NOL9, ATP2C1, UBE2J2, PRKCZ, AK7, ACACB, AURKA, AK9, MAPK9, DHX30, AC…	858	1507	17446	1.20084	1	1	0.993964
GOTERM_MF_DIRECT	GO:0004672~protein kinase activity	36	0.0238366	0.0495031	CAMK2B, ROCK2, PRKCZ, AURKA, MAPK9, RPS6KA6, ACVR1C, RPS6KA5, GRK6, ABL1, MAPK1, RIPK1, STK32A, MAP2K7, PRKACB, BRD4, MAPK3, PRKCH, CHUK, RIPK3, NEK5, STYK1, PRPF4B, VRK2, ICK, SNRK, OBSCN, WNK1, LCK, AXL, WNK2, ROR1, MAPKAPK5, SIK2, AVP, FGFR3	858	531	17446	1.37853	1	1	0.993964
GOTERM_MF_DIRECT	GO:0008134~transcription factor binding	25	0.0165532	0.0509634	SMARCD3, CTBP1, TAF9, KEAP1, HDAC7, MAPK9, MAPK1, FLNA, HES3, NCOA1, TCF7L2, ARID5A, TRP73, KCTD1, PAX6, MEIS2, MED6, RUNX2, DRAP1, TFDP2, MDFIC, DDIT3, TRP53, BCOR, CLOCK	858	342	17446	1.48635	1	1	0.993964
GOTERM_MF_DIRECT	GO:0000978~RNA polymerase II core promoter proximal region sequence-specific DNA binding	26	0.0172154	0.0512187	GMEB1, PRDM5, MYB, OTX2, PATZ1, SKIL, KDM6A, TGIF1, ARNT2, TCF7L2, EBF1, TRP73, PAX6, MEIS2, FOXP2, RUNX2, FOXP1, NR4A2, MEIS1, NR4A3, AEBP2, IRF3, DDIT3, NFIC, CLOCK, SSBP4	858	359	17446	1.47261	1	1	0.993964
GOTERM_MF_DIRECT	GO:0008022~protein C-terminus binding	17	0.0112562	0.0528894	CLIC6, ECM1, RAB3A, KCNJ11, XRCC4, OPRL1, SCLT1, LMO7, PPP1R9A, TERF2, PPP1CC, DAB2, LCK, TRP53, ABL1, MAP2K7, BRD4	858	209	17446	1.65391	1	1	0.993964
GOTERM_MF_DIRECT	GO:0004402~histone acetyltransferase activity	6	0.00397277	0.0536274	NCOA1, NAA60, GTF3C4, TAF9, CLOCK, TAF5L	858	42	17446	2.90476	1	1	0.993964
GOTERM_MF_DIRECT	GO:1990405~protein antigen binding	3	0.00198639	0.0554122	HNRNPM, LCK, EP400	858	8	17446	7.625	1	1	0.993964
GOTERM_MF_DIRECT	GO:0001784~phosphotyrosine binding	4	0.00264852	0.0555761	MAPK1, PTPN6, PTPN5, MAPK3	858	18	17446	4.51852	1	1	0.993964
GOTERM_MF_DIRECT	GO:0017080~sodium channel regulator activity	5	0.00331064	0.0574917	PRSS30, FXYD1, SCLT1, NOS1, SCN4B	858	30	17446	3.38889	1	1	0.993964
GOTERM_MF_DIRECT	GO:0002020~protease binding	11	0.00728342	0.0620817	ECM1, SELL, IL1R1, CD70, TRP53, CASP3, SERPINE1, FN1, XIAP, A2M, ELANE	858	117	17446	1.91168	1	1	0.993964
GOTERM_MF_DIRECT	GO:0047485~protein N-terminus binding	11	0.00728342	0.0620817	NCOA1, NFE2, PPP1CC, MAU2, TRP53, TPM1, CDH23, PCDH15, GRIN2C, VPS25, MEN1	858	117	17446	1.91168	1	1	0.993964
GOTERM_MF_DIRECT	GO:0030507~spectrin binding	5	0.00331064	0.0635502	NPHS1, GNB3, ANK3, DYNC1I1, ADD2	858	31	17446	3.27957	1	1	0.993964
GOTERM_MF_DIRECT	GO:0001046~core promoter sequence-specific DNA binding	6	0.00397277	0.0684457	ZFHX3, NR4A3, KMT2A, TRP53, CREM, CLOCK	858	45	17446	2.71111	1	1	0.993964
GOTERM_MF_DIRECT	GO:0031432~titin binding	3	0.00198639	0.0689756	OBSCN, ACTN2, ANKRD23	858	9	17446	6.77778	1	1	0.993964
GOTERM_MF_DIRECT	GO:0004596~peptide alpha-N-acetyltransferase activity	3	0.00198639	0.0689756	NAA60, NAA10, NAA15	858	9	17446	6.77778	1	1	0.993964
GOTERM_MF_DIRECT	GO:0035591~signaling adaptor activity	3	0.00198639	0.0689756	AFAP1L2, SH2B3, SH2B2	858	9	17446	6.77778	1	1	0.993964
GOTERM_MF_DIRECT	GO:0004536~deoxyribonuclease activity	3	0.00198639	0.0689756	DFFB, DNASE1L2, DNASE1L3	858	9	17446	6.77778	1	1	0.993964
GOTERM_MF_DIRECT	GO:0001228~transcriptional activator activity, RNA polymerase II transcription regulatory region sequence-specific binding	10	0.00662129	0.0697795	NR4A2, CSRNP1, STAG2, TRPS1, TRP53, MAFF, PAX6, ESRRG, IKZF3, RUNX1	858	104	17446	1.95513	1	1	0.993964
GOTERM_MF_DIRECT	GO:0061631~ubiquitin conjugating enzyme activity	5	0.00331064	0.0699293	CDC34, UBE2C, UBE2D3, UBE2G1, UBE2J2	858	32	17446	3.17708	1	1	0.993964
GOTERM_MF_DIRECT	GO:0008080~N-acetyltransferase activity	5	0.00331064	0.0699293	NAA60, NAT8F6, NAA10, NAA15, NAT9	858	32	17446	3.17708	1	1	0.993964
GOTERM_MF_DIRECT	GO:0001077~transcriptional activator activity, RNA polymerase II core promoter proximal region sequence-specific binding	20	0.0132426	0.0752726	TCF7L2, ARNT2, GMEB1, TRP73, EBF1, PAX6, MEIS2, RUNX2, NR4A2, MEIS1, NR4A3, TRP53, NFIC, DDIT3, MYB, OTX2, PATZ1, CLOCK, SSBP4, CREB5	858	270	17446	1.50617	1	1	0.993964
GOTERM_MF_DIRECT	GO:0003777~microtubule motor activity	8	0.00529703	0.0791843	DYNC1LI2, KLC3, DNAH2, KIF18B, STARD9, E230025N22RIK, RPL18, DYNC1I1	858	76	17446	2.14035	1	1	0.993964
GOTERM_MF_DIRECT	GO:0015631~tubulin binding	6	0.00397277	0.0794584	AGBL5, AGBL4, TTLL6, MAP2, ATF5, NCALD	858	47	17446	2.59574	1	1	0.993964
GOTERM_MF_DIRECT	GO:0005544~calcium-dependent phospholipid binding	6	0.00397277	0.0794584	ANXA3, DYSF, DOC2B, SYT7, SYTL2, SYT6	858	47	17446	2.59574	1	1	0.993964
GOTERM_MF_DIRECT	GO:0045294~alpha-catenin binding	3	0.00198639	0.0834863	PTPRT, PKP2, NUMB	858	10	17446	6.1	1	1	0.993964
GOTERM_MF_DIRECT	GO:0015459~potassium channel regulator activity	5	0.00331064	0.0836265	KCNE2, KCNE3, KCNMB2, KCNIP4, PRKCZ	858	34	17446	2.9902	1	1	0.993964
GOTERM_MF_DIRECT	GO:0000981~RNA polymerase II transcription factor activity, sequence-specific DNA binding	14	0.0092698	0.0873966	ARNT2, TFAP2D, MAZ, TRP73, PAX6, ZFP518B, RUNX1, TFDP2, ZMYM3, TRP53, NFIC, SNAPC4, ATF5, PKNOX2	858	174	17446	1.63602	1	1	0.993964
GOTERM_MF_DIRECT	GO:0016301~kinase activity	42	0.0278094	0.0939683	CAMK2B, ROCK2, NOL9, PRKCZ, AK7, AURKA, MAPK9, RPS6KA6, ACVR1C, RPS6KA5, GRK6, ABL1, MAPK1, RIPK1, RIOK1, STK32A, MAP2K7, PRKACB, MAPK3, PRKCH, CHUK, RIPK3, CHKA, NEK5, SPHK2, STYK1, PLAUR, PRPF4B, VRK2, ICK, SNRK, OBSCN, NME6, WNK1, LCK, AXL, WNK2, MAPKAPK5, SIK2, ALPK1, CRK, FGFR3	858	674	17446	1.26706	1	1	0.993964
GOTERM_MF_DIRECT	GO:0086007~voltage-gated calcium channel activity involved in cardiac muscle cell action potential	2	0.00132426	0.0958356	CACNB2, CACNA1C	858	2	17446	20.3333	1	1	0.993964
GOTERM_MF_DIRECT	GO:0033754~indoleamine 2,3-dioxygenase activity	2	0.00132426	0.0958356	IDO2, IDO1	858	2	17446	20.3333	1	1	0.993964
GOTERM_MF_DIRECT	GO:0030547~receptor inhibitor activity	2	0.00132426	0.0958356	DUT, PCSK9	858	2	17446	20.3333	1	1	0.993964
GOTERM_MF_DIRECT	GO:0031751~D4 dopamine receptor binding	2	0.00132426	0.0958356	CLIC6, PPP1R1B	858	2	17446	20.3333	1	1	0.993964
GOTERM_MF_DIRECT	GO:0038024~cargo receptor activity	2	0.00132426	0.0958356	DAB2, SIGLECH	858	2	17446	20.3333	1	1	0.993964
GOTERM_MF_DIRECT	GO:0005267~potassium channel activity	8	0.00529703	0.0977344	KCNE2, KCNE3, KCNS3, KCNMB2, KCNIP4, KCNA5, KCNK2, AQP1	858	80	17446	2.03333	1	1	0.993964
GOTERM_MF_DIRECT	GO:0008195~phosphatidate phosphatase activity	3	0.00198639	0.0988187	PLPP5, PLPPR3, LPIN1	858	11	17446	5.54545	1	1	0.993964
GOTERM_MF_DIRECT	GO:0005388~calcium-transporting ATPase activity	3	0.00198639	0.0988187	ATP13A4, ATP2A1, ATP2C1	858	11	17446	5.54545	1	1	0.993964
GOTERM_MF_DIRECT	GO:0008331~high voltage-gated calcium channel activity	3	0.00198639	0.0988187	CACNB2, CACNB4, CACNA1C	858	11	17446	5.54545	1	1	0.993964
GOTERM_CC_DIRECT	GO:0005737~cytoplasm	393	0.260217	6.04795e-08	CYFIP1, PATJ, SERPINE1, WIPF3, IPP, CLDN1, PPP4R4, BBX, PRKACB, PKNOX2, GAMT, TSPYL2, STARD3, PRKCH, FNBP1, STARD9, WDR72, PDYN, UPB1, SYTL2, DYNC1LI2, DDIT3, MAP1A, TXNIP, TARS2, IDO2, ASTN2, ATF5, VPS25, CLOCK, SF1, IDO1, MTMR1, SET, CFH, CTBP1, CRABP1, VPS26A, WDR62, PRKCZ, OAZ1, LARP1, EPB41L1, SRP54A, ELANE, NFE2, CFAP74, AFAP1L2, CHKA, ARPP21, HOMER1, STARD10, RMDN2, CDC6, HNRNPL, CYLD, GIP…	937	6631	19662	1.24366	3.43517e-05	3.43523e-05	3.32637e-05
GOTERM_CC_DIRECT	GO:0016020~membrane	400	0.264852	3.08985e-06	PATJ, PGAP2, TMEM94, ATP5C1, CLDN2, CLDN1, MILR1, NDST4, EVA1C, SMCO3, MPV17, PRKACB, CMKLR1, CHID1, STARD3, PRKCH, FNBP1, CACNA2D1, FNDC3B, CACNA2D2, MED6, SYTL2, SLC5A7, DYNC1LI2, MYL6, ASTN2, VPS25, FREM2, NAA60, MTMR1, TTYH1, IL20RA, LYPD1, VPS26A, ABR, LARP1, GJC2, GALR1, KCNMB2, ST3GAL6, GPR12, HOMER1, ABCA4, STARD10, RMDN2, GRIN2C, HNRNPL, HNRNPM, CYLD, GJB4, FXYD1, TNFSF8, MMS19, GPR19, P…	937	6998	19662	1.19943	0.0017535	0.000877518	0.000849709
GOTERM_CC_DIRECT	GO:0014069~postsynaptic density	28	0.0185396	2.92011e-05	GRIA1, CAMK2B, CACNA1C, PPP1R9A, GRM1, ADD2, ABLIM1, MAP2, CALD1, EPB41L1, P2RY1, PSD3, PDE4B, RGS20, DLGAP1, NOS1, BCAS1, CAP2, HOMER1, IL1R1, MAGI2, DTNBP1, SORBS2, GRIN2C, SYN2, TANC1, MAP1A, DBN1	937	239	19662	2.45838	0.0164497	0.00552874	0.00535353
GOTERM_CC_DIRECT	GO:0005654~nucleoplasm	129	0.0854146	7.0465e-05	ZBTB25, EHMT2, ECI2, TMEM94, ZBTB20, KEAP1, LOXL2, RPS6KA6, RPS6KA5, MYB, PAPOLA, BBX, CCNL2, MEN1, MORC3, STARD9, EBF1, TRP73, ARID5A, PRPF4B, RUNX2, MED6, THOC7, RUNX1, MED7, MAU2, ILF3, CDC34, KCTD10, MORF4L2, PRPF3, SPATA13, PKP2, MAPKAPK5, ATF5, CLOCK, SF1, FKBP5, SET, KMT2A, RBM8A, CTBP1, PXN, AK9, KLK6, LARP1, MIER1, ABL1, HIST1H3G, CLSPN, NDUFV3, PATZ1, NFE2, ZFHX3, XRCC4, RBPMS, ZFP638, …	937	1935	19662	1.39893	0.0392351	0.010006	0.00968893
GOTERM_CC_DIRECT	GO:0005634~nucleus	338	0.2238	0.000173881	SPARC, PGAP2, EHMT2, A430005L14RIK, KEAP1, IKZF1, IKZF3, RCBTB1, AQP1, RPS6KA6, RPS6KA5, MYB, CPNE1, BBX, CCNL2, ACAD11, PRKACB, RPS13, SAMD11, AGFG1, PKNOX2, TSPYL2, GAMT, CHID1, RNF138RT1, ZFP1, IL1R1, STARD9, WDR74, ACSL6, EBF1, ESCO2, RUNX2, MED6, WDR76, RUNX1, MED7, CDC34, KCTD10, DDIT3, LGALS12, TXNIP, SIK2, ATF5, VPS25, CLOCK, SF1, SET, CFH, CTBP1, ZFP503, ZFP629, WDR62, OAZ1, PRKCZ, DHX30…	937	6019	19662	1.17837	0.0940518	0.0197529	0.0191269
GOTERM_CC_DIRECT	GO:0043025~neuronal cell body	45	0.0297958	0.000298573	GRIA1, RBM8A, PDE1C, STAU2, CHAT, ELAVL4, CACNA1C, PPP1R9A, GRM1, CRHR2, PARD6A, PSD2, MAP2, CALD1, PENK, ABL1, FLNA, DRD1, TAC1, MYH10, CCR2, AGFG1, DRD5, KCNJ11, HOMER1, ANXA3, KCNIP4, DTNBP1, OPRK1, SORBS2, PDYN, SYT7, NAP1L4, TANC1, SLC5A7, PDE10A, PPP1R1B, GNAS, CNTN2, ANG, RGS12, ARHGEF7, KCNK2, PTPN5, DBN1	937	534	19662	1.76831	0.15601	0.0280005	0.0271132
GOTERM_CC_DIRECT	GO:0030425~dendrite	42	0.0278094	0.000345077	GRIA1, CAMK2B, TMEM185A, RBM8A, KCNE3, STAU2, ELAVL4, CACNA1C, PPP1R9A, GRM1, CRHR2, PSD2, MAP2, CALD1, P2RY1, PENK, NOS1, DRD1, RGS8, CCR2, SAMD4, DRD5, MME, HOMER1, ANXA3, KCNIP4, MAGI2, OPRK1, SORBS2, ANK3, PDYN, AGTR1A, SYT7, NAP1L4, GNAO1, TANC1, SLC5A7, NIN, GNAS, GNB3, RGS12, AVP	937	490	19662	1.79863	0.178019	0.0280005	0.0271132
GOTERM_CC_DIRECT	GO:0042995~cell projection	55	0.0364171	0.000498796	SPAG16, CYFIP1, SPAG17, ESPN, RPGR, CAR9, BBS7, NOS1, RGS8, AGFG1, PSD, GAMT, CFAP52, TESC, ANK3, SPATA13, ANKS6, EVL, ARHGEF7, CFAP53, DBN1, ARHGEF6, GRIA1, TMEM185A, DRC7, DNAH2, KCNE3, ADCY3, RNF6, SPATA7, CFAP126, AURKA, IFT74, LOXHD1, INPP5E, SPP1, MYH10, SAMD4, ODF2, STARD10, SORBS2, TSPEAR, SLC4A7, ICK, CYLD, DIAPH1, AGBL4, TTLL6, TTLL5, NPHS1, AGBL2, GNAS, RGS12, B9D2, DNAL4	937	712	19662	1.62095	0.246772	0.0354145	0.0342922
GOTERM_CC_DIRECT	GO:0005856~cytoskeleton	78	0.0516461	0.000614971	SPAG16, DIDO1, SPAG17, UCMA, SH3KBP1, TGFB1I1, CETN4, ELAVL4, IPP, PPP1R9A, ESPN, PPP1R18, RPGR, BBS7, NOS1, FNBP1, TPM3, STARD9, TPM1, SHROOM3, ANK3, DYNC1LI2, PSRC1, SPECC1L, MAP1A, GAS2, EVL, CCDC81, ATF5, CAMK2B, DRC7, DNAH2, ROCK2, PXN, HTRA2, TUBD1, WDR62, SPATA7, CFAP126, AURKA, ADD2, LIMA1, ABLIM1, KLC3, PDLIM2, MAP2, EPB41L1, INPP5E, KRIT1, ABL1, MAPK1, FLNA, EVI5, DYNC1I1, MAPK3, ODF2, …	937	1113	19662	1.47058	0.294897	0.0388115	0.0375815
GOTERM_CC_DIRECT	GO:0005887~integral component of plasma membrane	78	0.0516461	0.000847485	NPFFR1, CD82, GPR65, CHRM5, ATP2A1, PTH1R, TSPAN12, CLDN1, GRM1, AQP1, MILR1, MPZ, ADGRE4, ENPP2, PRLHR, CD37, GPR139, GGT1, SLC39A4, SLC18A3, CDON, CCR2, TMPRSS11A, TRPC7, ABCC1, SCARA5, AVPR1B, COL25A1, PLAUR, ADRA2B, SSTR5, DCSTAMP, SLC5A7, PLPP5, PEX3, BC067074, ROR1, SLC29A1, STEAP1, PLPPR1, SLC24A3, PLPPR3, GPR88, OPRL1, SLCO1A5, KCNA5, ATP2C1, SLC7A3, PROKR1, C130060K24RIK, TSPAN8, GALR1, …	937	1126	19662	1.4536	0.382191	0.0481371	0.0466117
GOTERM_CC_DIRECT	GO:0001725~stress fiber	11	0.00728342	0.001199	LIMA1, ABLIM1, PDLIM2, TPM3, TPM1, PXN, ZYX, ROR1, MYH10, SH2B2, MYH7	937	67	19662	3.44513	0.494111	0.0619118	0.0599498
GOTERM_CC_DIRECT	GO:0005829~cytosol	113	0.0748206	0.00144464	MIDN, RAB3A, SYS1, PITPNA, GIMAP4, RPS6KA6, ARHGDIB, MYB, CPNE1, PRKACB, MEN1, PRKCH, AREL1, TRP73, IPCEF1, MAP1A, TXNIP, VPS25, CLOCK, IDO1, GRIA1, NDRG4, SET, DDX4, NNMT, CRABP1, ECSCR, HTRA2, VPS26A, OAZ1, PRKCZ, AK7, ABR, GRK6, ABL1, MAP2K7, SOCS6, MYH10, RALGDS, EVI5, MSR1, OSBPL6, XRCC4, SYNRG, STARD10, SYT7, SYT6, HNRNPL, ICK, CYLD, NSFL1C, WNK1, ID2, TRP53, WNK2, CCDC88C, GNAS, UBA3, WDR4…	937	1784	19662	1.32914	0.560075	0.0683799	0.0662129
GOTERM_CC_DIRECT	GO:0005604~basement membrane	13	0.00860768	0.00217053	SPARC, TNC, FN1, LAMB1, NPNT, NID2, RUNX1, LOXL2, EGFLAM, SMOC1, FREM1, FREM2, FREM3	937	97	19662	2.81229	0.708932	0.0887158	0.0859044
GOTERM_CC_DIRECT	GO:0005667~transcription factor complex	25	0.0165532	0.00218666	CTBP1, CREM, IKZF1, DACH1, TRPS1, SKIL, ARNT2, TCF7L2, ZFHX3, TFAP2D, ASCC1, ARID5A, TRP73, PAX6, RUNX2, PAX1, MED7, MEIS1, NR4A3, TFDP2, TRP53, NAA15, LPIN1, ATF5, CLOCK	937	267	19662	1.96479	0.711593	0.0887158	0.0859044
GOTERM_CC_DIRECT	GO:0043234~protein complex	47	0.0311201	0.00255055	GRIA1, PATJ, RAB3A, SET, USP10, XIAP, CACNA1C, IKZF1, PRKCZ, TANK, PARD6A, TTR, MAP2, EPB41L1, KRIT1, EPS8L1, MAPK1, FLNA, HIST1H3G, RIPK1, OTX2, NOS1, DNM1L, SKIL, MEN1, MAPK3, GUCY1A3, IL1R1, MAGI2, TPM1, VRK2, RUNX2, RUNX1, GPN3, GNAO1, NPHS1, PEX3, NPHS2, ID2, TRP53, PRPF3, AKT1S1, RAPGEF1, MAPKAPK5, RGS12, NAT9, ARHGEF7	937	628	19662	1.57046	0.765562	0.0965809	0.0935202
GOTERM_CC_DIRECT	GO:0005929~cilium	24	0.0158911	0.00284277	SPAG16, SPAG17, STOML3, DRC7, VIPR2, DNAH2, PDE1C, ODF2, STARD10, TULP4, TTC21A, ADCY3, AURKA, RPGR, ICK, TTLL6, IFT74, TTLL5, INPP5E, ANKS6, BBS7, B9D2, DNAL4, CFAP53	937	257	19662	1.95959	0.801505	0.100918	0.0977201
GOTERM_CC_DIRECT	GO:0043005~neuron projection	34	0.0225124	0.00344669	GRIA1, CYFIP1, RGS17, ADCYAP1R1, SH3KBP1, CHAT, OPRL1, PPP1R9A, GRM1, AQP1, SYNPR, CLN3, MAPK9, KLC3, MAP2, ABL1, MYH10, SLC18A3, SAMD4, NCOA1, HOMER1, TPM3, MAGI2, DTNBP1, OPRK1, ANK3, SSTR5, GNAO1, DIAPH1, GPR149, GNB3, CNTN2, ARHGEF7, KCNK2	937	420	19662	1.6987	0.859297	0.11516	0.111511
GOTERM_CC_DIRECT	GO:0045202~synapse	39	0.025823	0.00372384	GRIA1, IGSF8, CYFIP1, RGS17, SH3KBP1, CHRM5, PCDH15, DOC2B, PPP1R9A, SYNPR, EGFLAM, PSD3, ABL1, CDH23, OTOF, DLGAP1, NOS1, GABRE, DNM1L, SAMD4, MME, HOMER1, MAGI2, DTNBP1, OPRK1, ANK3, GRIN2C, SYN2, COLQ, SYT7, SYT6, SLC4A7, TANC1, SLC5A7, OLFM3, CNTN2, RGS12, ITGA5, SPG20	937	505	19662	1.62055	0.879859	0.117508	0.113784
GOTERM_CC_DIRECT	GO:0009986~cell surface	46	0.0304579	0.00435744	GRIA1, PTPRT, ADCYAP1R1, SPARC, KCNE2, CLEC12A, PCSK9, LPL, PCSK6, SIGLECH, NID2, CRHR2, NT5E, CD59B, ACVR1C, EGFLAM, ADGRE4, P2RY1, SLITRK6, CCR9, LBP, ELANE, CDON, FGFBP1, SCARA5, IL1R1, TPBG, NFAM1, ANK3, TSPEAR, SULF1, HNRNPM, DCSTAMP, CD4, SELL, RER1, AXL, IL2RB, LY6D, CNTN2, ROR1, ITGA5, KCNK2, RAMP1, FGFR3, H2-Q10	937	629	19662	1.5346	0.916293	0.130265	0.126137
GOTERM_CC_DIRECT	GO:0030054~cell junction	51	0.0337686	0.00465815	CYFIP1, PATJ, SH3KBP1, TGFB1I1, CHRM5, ESPN, CLDN2, CLDN1, SYNPR, PSD3, DLGAP1, DNM1L, MAGI2, TRP73, SHROOM3, ANK3, SYN2, TANC1, OLFM3, SPECC1L, PKP2, ITGA5, ARHGEF7, DBN1, GRIA1, RGS17, PXN, ARHGAP17, PRKCZ, GJC2, PARD6A, EGFLAM, MARVELD3, KRIT1, XIRP2, OTOF, GABRE, SAMD4, HOMER1, XRCC4, DTNBP1, SORBS2, GRIN2C, COLQ, MPP7, SYT7, SYT6, AFDN, GJB4, ZYX, RGS12	937	718	19662	1.49051	0.929491	0.130532	0.126395
GOTERM_CC_DIRECT	GO:0005891~voltage-gated calcium channel complex	6	0.00397277	0.00482601	CACNB2, CACNB4, CACNA2D1, PDE4B, CACNA2D2, CACNA1C	937	24	19662	5.246	0.935932	0.130532	0.126395
GOTERM_CC_DIRECT	GO:0030018~Z disc	14	0.0092698	0.00618854	HOMER1, ACTN2, SORBS2, KCNA5, CACNA1C, ANK3, OBSCN, SLMAP, PDE4B, XIRP2, NOS1, PPP1R12B, MYOZ2, MYH7	937	124	19662	2.36916	0.970578	0.159777	0.154714
GOTERM_CC_DIRECT	GO:0005886~plasma membrane	266	0.176126	0.00654594	PATJ, VIPR2, CLDN2, IKZF3, CLDN1, AQP1, MILR1, OLFR287, EVA1C, CPNE1, PRKACB, CMKLR1, CDON, TSPYL2, PRKCH, ARRDC1, ACTN2, IL1R1, PAQR5, FNBP1, ARRDC3, ANK3, PDYN, SYTL2, SLC5A7, SPINT1, SPATA13, FREM2, MTMR1, IGSF8, ADCYAP1R1, CFH, TTYH1, PCDH15, IL20RA, LYPD1, PCDH19, PRKCZ, CFAP126, CRHR2, ABR, GJC2, EPB41L1, GALR1, PENK, INPP5E, OTOF, MSR1, AFAP1L2, GPR12, HOMER1, SURF2, GRIN2C, CYLD, CD300C2,…	937	4874	19662	1.14521	0.976015	0.161656	0.156533
GOTERM_CC_DIRECT	GO:0015629~actin cytoskeleton	19	0.0125804	0.0076481	NFE2, ANKRD23, ESPN, PPP1R9A, LIMA1, ABLIM1, PARD6A, STAG2, ABLIM2, PDLIM2, SPECC1L, ABL1, FLNA, PPP1R12B, CRK, MYH10, MYOZ2, DBN1, PKNOX2	937	201	19662	1.98356	0.987232	0.181005	0.175269
GOTERM_CC_DIRECT	GO:0005903~brush border	10	0.00662129	0.0107261	LIMA1, DIAPH1, MYL6, MME, FLNA, ESPN, DNM1L, RALGDS, MYH10, AQP1	937	77	19662	2.72519	0.997813	0.243698	0.235975
GOTERM_CC_DIRECT	GO:0005874~microtubule	26	0.0172154	0.013747	SPAG17, DNAH2, STAU2, TUBD1, AURKA, KLC3, MAP2, KRIT1, DNM1L, DYNC1I1, ODF2, STARD9, SHROOM3, RMDN2, CYLD, TTLL6, NIN, DYNC1LI2, TTLL5, KIF18B, PRC1, MAP1A, DYNLRB2, TUBGCP3, DYNLRB1, DNAL4	937	327	19662	1.66845	0.999615	0.298886	0.289415
GOTERM_CC_DIRECT	GO:0030286~dynein complex	6	0.00397277	0.0146678	DYNC1LI2, DNAH2, DYNLRB2, DYNLRB1, DNAL4, DYNC1I1	937	31	19662	4.06142	0.999774	0.298886	0.289415
GOTERM_CC_DIRECT	GO:0036064~ciliary basal body	12	0.00794555	0.0147338	ICK, CYLD, AGBL4, TTLL6, AGBL2, PIFO, CETN4, BBS7, B9D2, CFAP126, SPATA7, RPGR	937	109	19662	2.31016	0.999782	0.298886	0.289415
GOTERM_CC_DIRECT	GO:0043679~axon terminus	10	0.00662129	0.0210108	TANC1, PENK, OPRK1, DRD1, PDYN, KCNK2, SYT7, AQP1, CRHR2, SLC18A3	937	86	19662	2.44	0.999994	0.401249	0.388533
GOTERM_CC_DIRECT	GO:0045177~apical part of cell	12	0.00794555	0.0211927	AFDN, NIN, PATJ, PARD6A, HOMER1, CDH23, NUMB, SPP1, OTOF, SHROOM3, ADAM7, AQP1	937	115	19662	2.18963	0.999995	0.401249	0.388533
GOTERM_CC_DIRECT	GO:0043197~dendritic spine	14	0.0092698	0.0245403	GRIA1, PTPRO, DTNBP1, ESPN, PPP1R9A, GRM1, PPP1CC, CALD1, PDE4B, NOS1, DRD1, MYH10, DBN1, DRD5	937	148	19662	1.98497	0.999999	0.435613	0.421809
GOTERM_CC_DIRECT	GO:0031012~extracellular matrix	23	0.015229	0.0247304	ECM1, POSTN, TGFB1I1, SERPINE1, TNC, FN1, LPL, LAMB1, PCOLCE, NPNT, PCSK6, SBSN, NID2, LOXL2, ADAMTS20, HNRNPM, MYL6, RPS15A, SLPI, ADAMTS19, FLNA, RPS20, RPS13	937	294	19662	1.6416	0.999999	0.435613	0.421809
GOTERM_CC_DIRECT	GO:0043198~dendritic shaft	8	0.00529703	0.0253085	GRIA1, HOMER1, STAU2, MAP2, FLNA, CACNA1C, DRD1, DBN1	937	61	19662	2.752	1	0.435613	0.421809
GOTERM_CC_DIRECT	GO:0031941~filamentous actin	6	0.00397277	0.0298182	TPM3, TPM1, SPECC1L, FLNA, ESPN, PRKCZ	937	37	19662	3.40281	1	0.484912	0.469545
GOTERM_CC_DIRECT	GO:1990454~L-type voltage-gated calcium channel complex	3	0.00198639	0.0298801	CACNB2, CACNA2D1, CACNA1C	937	6	19662	10.492	1	0.484912	0.469545
GOTERM_CC_DIRECT	GO:0030424~axon	27	0.0178775	0.0313437	IGSF8, RAB3A, TTYH1, STAU2, CHAT, RNF6, GRM1, AQP1, CRHR2, PENK, MAPK1, DRD1, TAC1, MYH10, SLC18A3, DRD5, MME, HOMER1, ANXA3, IL1R1, DTNBP1, ANK3, SLC5A7, NIN, CNTN2, KCNK2, PTPN5	937	370	19662	1.53126	1	0.490165	0.474632
GOTERM_CC_DIRECT	GO:0031594~neuromuscular junction	8	0.00529703	0.0319298	GRIA1, POSTN, ASCC1, TBC1D24, ANK3, PPP1R9A, MYH10, COLQ	937	64	19662	2.623	1	0.490165	0.474632
GOTERM_CC_DIRECT	GO:0008076~voltage-gated potassium channel complex	9	0.00595916	0.0340199	KCNE2, KCNJ11, KCNE3, KCNS3, KCNMB2, KCNIP4, CNTN2, KCNA5, KCNK2	937	79	19662	2.39058	1	0.504055	0.488081
GOTERM_CC_DIRECT	GO:0005925~focal adhesion	28	0.0185396	0.0346094	CYFIP1, SH3KBP1, TGFB1I1, PXN, TNC, KEAP1, PPP1CC, LIMA1, CCND3, CD59B, PDLIM2, MAPK1, FLNA, RPL18, RPS13, MAPK3, CAP1, MME, ACTN2, PLAUR, LMO7, SORBS2, DAB2, ZYX, NUMB, EVL, ITGA5, ARHGEF7	937	391	19662	1.50269	1	0.504055	0.488081
GOTERM_CC_DIRECT	GO:0001726~ruffle	10	0.00662129	0.0369856	PSD, CYFIP1, TESC, INPP5E, ABL1, GNAS, EPS8L1, ARFIP2, ARHGEF7, SH2B2	937	95	19662	2.20884	1	0.525195	0.508551
GOTERM_CC_DIRECT	GO:0005814~centriole	11	0.00728342	0.038877	AGBL4, NIN, ODF2, AGBL2, STARD9, CETN4, SCLT1, TUBD1, TUBGCP3, WDR62, AURKA	937	111	19662	2.07949	1	0.538589	0.521521
GOTERM_CC_DIRECT	GO:0016363~nuclear matrix	10	0.00662129	0.0414257	HNRNPM, MORC3, SPARC, KRT18, SATB1, UHRF1, TRP53, TGFB1I1, PRKCZ, MEN1	937	97	19662	2.1633	1	0.560233	0.54248
GOTERM_CC_DIRECT	GO:0005614~interstitial matrix	4	0.00264852	0.0444027	VIT, EGFLAM, TNC, NAV2	937	17	19662	4.93741	1	0.586529	0.567942
GOTERM_CC_DIRECT	GO:0036057~slit diaphragm	3	0.00198639	0.0523622	NPHS1, NPHS2, MAGI2	937	8	19662	7.869	1	0.675949	0.654528
GOTERM_CC_DIRECT	GO:0043204~perikaryon	13	0.00860768	0.054703	CAMK2B, KCNE3, OPRK1, CRHR2, MAPK9, SLC5A7, PDE10A, PENK, MAPK1, ASTN2, RGS8, PTPN5, CCR2	937	150	19662	1.81861	1	0.678771	0.657261
GOTERM_CC_DIRECT	GO:0042383~sarcolemma	11	0.00728342	0.0549709	CD59B, KCNJ11, SLMAP, FXYD1, DTNBP1, DYSF, GNAS, CACNA1C, ANK3, NOS1, AQP1	937	118	19662	1.95613	1	0.678771	0.657261
GOTERM_CC_DIRECT	GO:0070062~extracellular exosome	145	0.0960087	0.0597676	CYFIP1, IL1RN, PATJ, CD82, PITPNA, UBE2D3, SERPINE1, ATP5C1, CLDN2, LIPA, TXNDC16, AQP1, DOCK10, H1FOO, ARHGDIB, CPNE1, GGT1, PRKACB, GOLGA7, SLC39A4, RPS13, GAMT, CHID1, PRKCH, ARRDC1, TPM3, ACTN2, CACNA2D1, PCOLCE, NPNT, HDHD2, JMJD8, UPB1, ATP5J2, TUFM, DCTD, MYL6, SLPI, SPINT1, AMY1, VPS25, FREM2, FKBP5, IGSF8, SAR1A, CFH, PCDH15, LPL, VPS26A, PRKCZ, NID2, C3, FUT8, CHTF8, TSPAN8, CCDC30, HIS…	937	2674	19662	1.13788	1	0.722298	0.699408
GOTERM_CC_DIRECT	GO:0005815~microtubule organizing center	13	0.00860768	0.0667139	CAMK2B, RBM39, KEAP1, PRKCZ, AURKA, DIAPH1, TAF1D, KRT18, SLMAP, SPECC1L, MAPK1, TUBGCP3, EVI5	937	155	19662	1.75995	1	0.789448	0.76443
GOTERM_CC_DIRECT	GO:0030672~synaptic vesicle membrane	7	0.0046349	0.0693994	DTNBP1, OTOF, DNM1L, SYN2, SYT7, SLC18A3, SYT6	937	61	19662	2.408	1	0.804466	0.778973
GOTERM_CC_DIRECT	GO:0005795~Golgi stack	5	0.00331064	0.0764482	CLN3, NSFL1C, PIFO, SULF1, GOLGA7	937	34	19662	3.08588	1	0.83634	0.809836
GOTERM_CC_DIRECT	GO:0001772~immunological synapse	5	0.00331064	0.0764482	CD6, LCK, CD37, SOCS6, SCIMP	937	34	19662	3.08588	1	0.83634	0.809836
GOTERM_CC_DIRECT	GO:0005578~proteinaceous extracellular matrix	22	0.0145668	0.0765663	VIT, ECM1, POSTN, SPARC, COL16A1, UCMA, TNC, WNT9B, FN1, LAMB1, NAV2, NPNT, NID2, LOXL2, ADAMTS20, EGFLAM, ADAMTS19, EPYC, SMOC1, SPOCK3, FREM1, FREM3	937	316	19662	1.46091	1	0.83634	0.809836
GOTERM_CC_DIRECT	GO:0097539~ciliary transition fiber	3	0.00198639	0.0790458	NIN, ODF2, SCLT1	937	10	19662	6.2952	1	0.847132	0.820287
GOTERM_CC_DIRECT	GO:0032420~stereocilium	5	0.00331064	0.0832167	SLC4A7, LOXHD1, CDH23, PCDH15, TSPEAR	937	35	19662	2.99771	1	0.872426	0.844779
GOTERM_CC_DIRECT	GO:0031982~vesicle	13	0.00860768	0.0923977	IL1RN, SPARC, KCNE3, VPS26A, PRKCZ, GBGT1, MYL6, CD59B, TBC1D4, SPP1, GNAS, GGT1, DYNC1I1	937	164	19662	1.66337	1	0.872426	0.844779
GOTERM_CC_DIRECT	GO:0030027~lamellipodium	13	0.00860768	0.0923977	CYFIP1, TESC, PXN, DYSF, SORBS2, PPP1R9A, ABLIM1, SPATA13, EVL, ARHGEF7, MYH10, DBN1, ARHGEF6	937	164	19662	1.66337	1	0.872426	0.844779
GOTERM_CC_DIRECT	GO:0070852~cell body fiber	3	0.00198639	0.093653	KCNJ11, PENK, CRHR2	937	11	19662	5.72291	1	0.872426	0.844779
GOTERM_CC_DIRECT	GO:0035631~CD40 receptor complex	3	0.00198639	0.093653	CHUK, DIABLO, HTRA2	937	11	19662	5.72291	1	0.872426	0.844779
GOTERM_CC_DIRECT	GO:0005868~cytoplasmic dynein complex	4	0.00264852	0.0939218	DYNC1LI2, DYNLRB2, DYNLRB1, DYNC1I1	937	23	19662	3.64939	1	0.872426	0.844779
GOTERM_CC_DIRECT	GO:0014704~intercalated disc	6	0.00397277	0.0941776	KCNJ11, ANKRD23, PKP2, KCNA5, ANK3, SCN4B	937	51	19662	2.4687	1	0.872426	0.844779
GOTERM_CC_DIRECT	GO:0005770~late endosome	11	0.00728342	0.0952296	CHID1, CLN3, STARD3, DDIT3, MAGI2, DYSF, PCSK9, MAPK1, TMEM9, ASTN2, MAPK3	937	131	19662	1.76201	1	0.872426	0.844779
GOTERM_CC_DIRECT	GO:0005923~bicellular tight junction	11	0.00728342	0.0952296	PATJ, ADCYAP1R1, PARD6A, MAGI2, MARVELD3, ARHGAP17, ANK3, CLDN2, CLDN1, PRKCZ, MPP7	937	131	19662	1.76201	1	0.872426	0.844779

## Sheet: ACC pathway
Upregulated mRNAs pathway enrichments														Downregulated mRNAs pathway enrichments
Category	Term	Count	%	PValue	Genes	List Total	Pop Hits	Pop Total	Fold Enrichment	Bonferroni	Benjamini	FDR		Category	Term	Count	%	PValue	Genes	List Total	Pop Hits	Pop Total	Fold Enrichment	Bonferroni	Benjamini	FDR
KEGG_PATHWAY	mmu04261:Adrenergic signaling in cardiomyocytes	20	0.0132426	7.24911e-05	CAMK2B, TPM3, CACNA2D1, TPM1, CREM, CACNA2D2, ADCY3, CACNA1C, AGTR1A, PPP1CC, CACNB2, CACNB4, RPS6KA5, GNAS, MAPK1, SCN4B, PRKACB, MYH7, MAPK3, CREB5	384	142	7691	2.82094	0.017889	0.0112037	0.0104388		KEGG_PATHWAY	mmu04910:Insulin signaling pathway	13	0.0127789	0.000340304	SHC4, INPPL1, PIK3CD, SOCS2, MAPK10, MAPK8, SOCS1, PPP1R3B, PRKAR1A, PPP1R3E, RPS6KB2, FLOT2, FBP1	206	140	7691	3.46682	0.0781257	0.0577535	0.0575118
KEGG_PATHWAY	mmu04713:Circadian entrainment	16	0.0105941	8.99899e-05	CAMK2B, GRIA1, GUCY1A3, ADCYAP1R1, ADCY3, CACNA1C, GRIN2C, GNAO1, RPS6KA5, GNG7, GNAS, GNB3, MAPK1, NOS1, PRKACB, MAPK3	384	98	7691	3.26998	0.0221593	0.0112037	0.0104388		KEGG_PATHWAY	mmu04012:ErbB signaling pathway	10	0.00982994	0.000483293	SHC4, MAPK10, MAPK8, CAMK2D, NRG3, MYC, RPS6KB2, PAK7, PIK3CD, NRG1	206	87	7691	4.29137	0.10911	0.0577535	0.0575118
KEGG_PATHWAY	mmu04270:Vascular smooth muscle contraction	17	0.0112562	0.000532471	GUCY1A3, PRKCH, AVPR1B, ROCK2, ADCY3, CACNA1C, AGTR1A, PPP1CC, MYL6, CALD1, KCNMB2, GNAS, MAPK1, PPP1R12B, RAMP1, PRKACB, MAPK3	384	127	7691	2.681	0.124203	0.0441951	0.0411778		KEGG_PATHWAY	mmu04930:Type II diabetes mellitus	7	0.00688096	0.00199206	SOCS2, MAPK10, MAPK8, SOCS1, CACNA1B, PIK3CD, CACNA1G	206	50	7691	5.22689	0.379094	0.154451	0.153805
KEGG_PATHWAY	mmu04024:cAMP signaling pathway	22	0.0145668	0.00076622	CAMK2B, GRIA1, ADCYAP1R1, VIPR2, ROCK2, ADCY3, CACNA1C, GRIN2C, SSTR5, PPP1CC, AFDN, MAPK9, PPP1R1B, FXYD1, PDE4B, GNAS, MAPK1, DRD1, PRKACB, MAPK3, DRD5, CREB5	384	197	7691	2.2367	0.173753	0.0476972	0.0444407		KEGG_PATHWAY	mmu04931:Insulin resistance	10	0.00982994	0.00258496	MAPK10, MLXIPL, MAPK8, CREB3L3, PPP1R3B, PPP1R3E, RPS6KB2, PIK3CD, SLC27A3, NFKB1	206	110	7691	3.39409	0.461304	0.154451	0.153805
KEGG_PATHWAY	mmu05202:Transcriptional misregulation in cancer	19	0.0125804	0.00137784	ARNT2, KMT2A, GZMB, MLLT3, RUNX2, RUNX1, FUT8, MEIS1, NR4A3, SPINT1, TRP53, DDIT3, ID2, IL2RB, HIST1H3G, RXRG, ELANE, MEN1, KDM6A	384	165	7691	2.30633	0.290588	0.0673464	0.0627485		KEGG_PATHWAY	mmu05169:Epstein-Barr virus infection	10	0.00982994	0.0103157	PSMD8, MAPK10, CCNA1, MAPK8, MYC, MDM2, PIK3CD, TYK2, RBPJ, NFKB1	206	136	7691	2.74522	0.91611	0.493089	0.491026
KEGG_PATHWAY	mmu05031:Amphetamine addiction	11	0.00728342	0.00162281	CAMK2B, GRIA1, PPP1CC, PPP1R1B, GNAS, CACNA1C, DRD1, PDYN, GRIN2C, PRKACB, CREB5	384	67	7691	3.28829	0.332627	0.0673464	0.0627485		KEGG_PATHWAY	mmu04917:Prolactin signaling pathway	7	0.00688096	0.0128916	SOCS2, SHC4, MAPK10, MAPK8, SOCS1, PIK3CD, NFKB1	206	73	7691	3.58006	0.955001	0.513515	0.511367
KEGG_PATHWAY	mmu05032:Morphine addiction	13	0.00860768	0.00210564	PDE1C, ADCY3, GNAO1, PDE10A, GNG7, GRK6, PDE4B, GNAS, GNB3, PDE7B, DRD1, GABRE, PRKACB	384	93	7691	2.7997	0.408361	0.068741	0.0640479		KEGG_PATHWAY	mmu04014:Ras signaling pathway	13	0.0127789	0.0190877	SHC4, PIK3CD, RASAL1, IGF1, RASGRP2, NFKB1, RASGRP4, GNG13, MAPK10, MAPK8, SYNGAP1, PAK7, RAC1	206	229	7691	2.11945	0.990009	0.526053	0.523851
KEGG_PATHWAY	mmu05414:Dilated cardiomyopathy	12	0.00794555	0.0025757	CACNB2, CACNB4, TPM3, CACNA2D1, TPM1, GNAS, CACNA2D2, ADCY3, CACNA1C, ITGA5, PRKACB, ITGA9	384	83	7691	2.89571	0.473854	0.068741	0.0640479		KEGG_PATHWAY	mmu04750:Inflammatory mediator regulation of TRP channels	9	0.00884695	0.0191064	MAPK10, MAPK8, HRH1, CAMK2D, CYP2J13, TRPV2, PIK3CD, IGF1, ADCY7	206	126	7691	2.66678	0.990054	0.526053	0.523851
KEGG_PATHWAY	mmu05216:Thyroid cancer	7	0.0046349	0.00262305	TCF7L2, TPM3, TRP53, NCOA4, MAPK1, RXRG, MAPK3	384	29	7691	4.8345	0.480037	0.068741	0.0640479		KEGG_PATHWAY	mmu04723:Retrograde endocannabinoid signaling	8	0.00786395	0.0198095	GABRB3, MAPK10, GABRA1, MAPK8, GRM5, CACNA1B, ADCY7, GNG13	206	103	7691	2.8998	0.991621	0.526053	0.523851
KEGG_PATHWAY	mmu04722:Neurotrophin signaling pathway	15	0.00993193	0.00286669	CAMK2B, TRP73, MAPK9, RPS6KA6, RPS6KA5, TRP53, ARHGDIB, RAPGEF1, ABL1, MAPK1, MAP2K7, CRK, SH2B3, SH2B2, MAPK3	384	122	7691	2.46254	0.510726	0.068741	0.0640479		KEGG_PATHWAY	mmu04914:Progesterone-mediated oocyte maturation	7	0.00688096	0.0282253	MAPK10, CCNA1, MAPK8, PIK3CD, IGF1, CPEB2, ADCY7	206	87	7691	3.00396	0.998933	0.563588	0.56123
KEGG_PATHWAY	mmu04921:Oxytocin signaling pathway	17	0.0112562	0.00314288	CAMK2B, GUCY1A3, ROCK2, CACNA2D1, CACNA2D2, ADCY3, CACNA1C, GNAO1, PPP1CC, CACNB2, MYL6, CACNB4, GNAS, MAPK1, PPP1R12B, PRKACB, MAPK3	384	150	7691	2.26991	0.543336	0.068741	0.0640479		KEGG_PATHWAY	mmu05214:Glioma	6	0.00589797	0.0290925	SHC4, CAMK2D, E2F1, MDM2, PIK3CD, IGF1	206	65	7691	3.4463	0.999138	0.563588	0.56123
KEGG_PATHWAY	mmu04510:Focal adhesion	21	0.0139047	0.00331282	ROCK2, ACTN2, PXN, TNC, FN1, XIAP, LAMB1, PPP1CC, MAPK9, DIAPH1, CCND3, RAPGEF1, ZYX, SPP1, MAPK1, FLNA, ITGA5, PPP1R12B, CRK, ITGA9, MAPK3	384	207	7691	2.03189	0.562318	0.068741	0.0640479		KEGG_PATHWAY	mmu05212:Pancreatic cancer	6	0.00589797	0.0290925	MAPK10, MAPK8, E2F1, PIK3CD, RAC1, NFKB1	206	65	7691	3.4463	0.999138	0.563588	0.56123
KEGG_PATHWAY	mmu04725:Cholinergic synapse	14	0.0092698	0.00391337	CAMK2B, CHAT, CHRM5, ADCY3, CACNA1C, GNAO1, SLC5A7, GNG7, GNB3, MAPK1, PRKACB, MAPK3, CREB5, SLC18A3	384	113	7691	2.48143	0.623313	0.0749561	0.0698387		KEGG_PATHWAY	mmu05202:Transcriptional misregulation in cancer	10	0.00982994	0.0320552	MEF2C, FEV, MYC, TFE3, MDM2, ETV1, IGF1, UTY, NFKB1, ETV6	206	165	7691	2.26272	0.999585	0.563588	0.56123
KEGG_PATHWAY	mmu04724:Glutamatergic synapse	14	0.0092698	0.00455337	GRIA1, HOMER1, ADCY3, CACNA1C, GRIN2C, GRM1, GNAO1, GNG7, GNAS, GNB3, MAPK1, DLGAP1, PRKACB, MAPK3	384	115	7691	2.43827	0.679021	0.0794919	0.0740648		KEGG_PATHWAY	mmu04062:Chemokine signaling pathway	11	0.0108129	0.0365747	SHC4, PREX1, PIK3CD, RAC1, CCR6, CCL19, RASGRP2, CCL17, ADCY7, NFKB1, GNG13	206	196	7691	2.09533	0.999864	0.563588	0.56123
KEGG_PATHWAY	mmu04962:Vasopressin-regulated water reabsorption	8	0.00529703	0.00489676	DYNC1LI2, ARHGDIB, GNAS, ADCY3, AVP, PRKACB, DYNC1I1, CREB5	384	43	7691	3.72626	0.705445	0.0794919	0.0740648		KEGG_PATHWAY	mmu04024:cAMP signaling pathway	11	0.0108129	0.0375971	MAPK10, MAPK8, CAMK2D, PLN, CREB3L3, PIK3CD, RAC1, SSTR1, GLI1, ADCY7, NFKB1	206	197	7691	2.08469	0.999895	0.563588	0.56123
KEGG_PATHWAY	mmu04720:Long-term potentiation	10	0.00662129	0.00510792	CAMK2B, GRIA1, PPP1CC, RPS6KA6, MAPK1, CACNA1C, GRIN2C, PRKACB, GRM1, MAPK3	384	66	7691	3.03464	0.720606	0.0794919	0.0740648		KEGG_PATHWAY	mmu04630:Jak-STAT signaling pathway	9	0.00884695	0.0396868	GHR, SOCS2, IL15RA, SOCS1, MYC, MPL, PIK3CD, IL12A, TYK2	206	145	7691	2.31734	0.999937	0.563588	0.56123
KEGG_PATHWAY	mmu04728:Dopaminergic synapse	15	0.00993193	0.00667985	CAMK2B, GRIA1, CACNA1C, GNAO1, PPP1CC, MAPK9, GNG7, PPP1R1B, GNAS, GNB3, DRD1, CLOCK, PRKACB, DRD5, CREB5	384	134	7691	2.24201	0.811539	0.0944073	0.0879618		KEGG_PATHWAY	mmu05220:Chronic myeloid leukemia	6	0.00589797	0.0425294	SHC4, MYC, E2F1, MDM2, PIK3CD, NFKB1	206	72	7691	3.11125	0.999969	0.563588	0.56123
KEGG_PATHWAY	mmu04010:MAPK signaling pathway	23	0.015229	0.00682462	CHUK, IL1R1, CACNA2D1, CACNA2D2, CACNA1C, FGF16, CACNB2, MAPK9, RPS6KA6, CACNB4, RPS6KA5, TRP53, DDIT3, CASP3, MAPK1, FLNA, MAPKAPK5, MAP2K7, CRK, FGFR3, PTPN5, PRKACB, MAPK3	384	251	7691	1.83529	0.818256	0.0944073	0.0879618		KEGG_PATHWAY	mmu04722:Neurotrophin signaling pathway	8	0.00786395	0.0441295	SHC4, MAPK10, MAPK8, CAMK2D, NTRK3, PIK3CD, RAC1, NFKB1	206	122	7691	2.44819	0.999979	0.563588	0.56123
KEGG_PATHWAY	mmu05030:Cocaine addiction	8	0.00529703	0.0101137	PPP1R1B, GNAS, DRD1, PDYN, GRIN2C, RGS9, PRKACB, CREB5	384	49	7691	3.26998	0.92043	0.132542	0.123493		KEGG_PATHWAY	mmu04510:Focal adhesion	11	0.0108129	0.0497867	SHC4, MAPK10, MAPK8, CAV2, PAK7, PIK3CD, ITGA7, FYN, IGF1, RAC1, MYLK3	206	207	7691	1.98398	0.999995	0.563588	0.56123
KEGG_PATHWAY	mmu04723:Retrograde endocannabinoid signaling	12	0.00794555	0.0131402	GNAO1, GRIA1, MAPK9, GNG7, GNB3, MAPK1, ADCY3, CACNA1C, GABRE, PRKACB, GRM1, MAPK3	384	103	7691	2.33343	0.96288	0.163596	0.152427		KEGG_PATHWAY	mmu04380:Osteoclast differentiation	8	0.00786395	0.0509738	MAPK10, MAPK8, SOCS1, PIK3CD, FYN, TYK2, RAC1, NFKB1	206	126	7691	2.37047	0.999996	0.563588	0.56123
KEGG_PATHWAY	mmu04080:Neuroactive ligand-receptor interaction	24	0.0158911	0.0147928	GRIA1, ADCYAP1R1, NPFFR1, VIPR2, AVPR1B, CHRM5, OPRL1, OPRK1, PTH1R, GRIN2C, ADRA2B, GRM1, HCRTR2, AGTR1A, SSTR5, CRHR2, MC3R, GALR1, P2RY1, PRLHR, DRD1, GABRE, 2210010C04RIK, DRD5	384	285	7691	1.68662	0.975545	0.1754	0.163425		KEGG_PATHWAY	mmu04066:HIF-1 signaling pathway	7	0.00688096	0.0545114	CAMK2D, PFKFB3, RPS6KB2, PIK3CD, ARNT, IGF1, NFKB1	206	102	7691	2.5622	0.999998	0.563588	0.56123
KEGG_PATHWAY	mmu05412:Arrhythmogenic right ventricular cardiomyopathy (ARVC)	9	0.00595916	0.0175217	CACNB2, TCF7L2, CACNB4, CACNA2D1, PKP2, CACNA2D2, CACNA1C, ITGA5, ITGA9	384	67	7691	2.69042	0.987742	0.198314	0.184774		KEGG_PATHWAY	mmu04152:AMPK signaling pathway	8	0.00786395	0.0546344	CCNA1, PFKFB3, CREB3L3, RPS6KB2, PIK3CD, IGF1, FBP1, RAB11B	206	128	7691	2.33343	0.999999	0.563588	0.56123
KEGG_PATHWAY	mmu04810:Regulation of actin cytoskeleton	19	0.0125804	0.0193005	CYFIP1, ROCK2, ACTN2, PXN, CHRM5, FN1, FGF16, PPP1CC, DIAPH1, DIAPH2, MAPK1, ITGA5, PPP1R12B, ARHGEF7, CRK, FGFR3, ITGA9, MAPK3, ARHGEF6	384	213	7691	1.78659	0.992194	0.208949	0.194683		KEGG_PATHWAY	mmu04360:Axon guidance	8	0.00786395	0.0565249	SEMA6C, SEMA4A, SEMA3A, PAK7, FYN, SLIT2, RAC1, EPHB4	206	129	7691	2.31535	0.999999	0.563588	0.56123
KEGG_PATHWAY	mmu05200:Pathways in cancer	30	0.0198639	0.022413	CTBP1, ROCK2, XIAP, ADCY3, MAPK9, CASP3, GNG7, ABL1, MAPK1, RALGDS, RXRG, PRKACB, MAPK3, ARNT2, TCF7L2, CHUK, TPM3, NCOA4, WNT9B, FN1, LAMB1, AGTR1A, RUNX1, FGF16, TRP53, GNAS, RARB, GNB3, CRK, FGFR3	384	395	7691	1.52116	0.996462	0.232535	0.216659		KEGG_PATHWAY	mmu05132:Salmonella infection	6	0.00589797	0.0565946	MAPK10, MAPK8, RHOG, PLEKHM2, RAC1, NFKB1	206	78	7691	2.87192	0.999999	0.563588	0.56123
KEGG_PATHWAY	mmu04911:Insulin secretion	10	0.00662129	0.0266702	CAMK2B, ADCYAP1R1, RAB3A, KCNJ11, KCNMB2, GNAS, ADCY3, CACNA1C, PRKACB, CREB5	384	86	7691	2.32891	0.998807	0.265635	0.247499		KEGG_PATHWAY	mmu00604:Glycosphingolipid biosynthesis - ganglio series	3	0.00294898	0.059119	SLC33A1, B4GALNT1, ST6GALNAC6	206	15	7691	7.46699	1	0.565178	0.562813
KEGG_PATHWAY	mmu04730:Long-term depression	8	0.00529703	0.0309677	GUCY1A3, GNAO1, GRIA1, GNAS, MAPK1, NOS1, GRM1, MAPK3	384	61	7691	2.62671	0.999604	0.296575	0.276327		KEGG_PATHWAY	mmu04725:Cholinergic synapse	7	0.00688096	0.0808951	CAMK2D, CREB3L3, CACNA1B, PIK3CD, FYN, ADCY7, GNG13	206	113	7691	2.31278	1	0.743613	0.740501
KEGG_PATHWAY	mmu04020:Calcium signaling pathway	16	0.0105941	0.0345245	CAMK2B, PDE1C, AVPR1B, SPHK2, CHRM5, ADCY3, ATP2A1, CACNA1C, GRIN2C, GRM1, AGTR1A, GNAS, NOS1, DRD1, PRKACB, DRD5	384	180	7691	1.78032	0.999841	0.318393	0.296655		KEGG_PATHWAY	mmu05215:Prostate cancer	6	0.00589797	0.085301	CREB3L3, E2F1, MDM2, PIK3CD, IGF1, NFKB1	206	88	7691	2.54556	1	0.746693	0.743569
KEGG_PATHWAY	mmu05132:Salmonella infection	9	0.00595916	0.0394366	MAPK9, DYNC1LI2, KLC3, ROCK2, FLNA, MAPK1, LBP, DYNC1I1, MAPK3	384	78	7691	2.311	0.999955	0.350704	0.326761		KEGG_PATHWAY	mmu04960:Aldosterone-regulated sodium reabsorption	4	0.00393198	0.0898835	PIK3CD, NEDD4L, IGF1, SGK1	206	40	7691	3.7335	1	0.746693	0.743569
KEGG_PATHWAY	mmu05410:Hypertrophic cardiomyopathy (HCM)	9	0.00595916	0.042061	CACNB2, CACNB4, TPM3, CACNA2D1, TPM1, CACNA2D2, CACNA1C, ITGA5, ITGA9	384	79	7691	2.28174	0.999977	0.361144	0.336488		KEGG_PATHWAY	mmu05210:Colorectal cancer	5	0.00491497	0.0906029	MAPK10, MAPK8, MYC, PIK3CD, RAC1	206	64	7691	2.91679	1	0.746693	0.743569
KEGG_PATHWAY	mmu04668:TNF signaling pathway	11	0.00728342	0.0444566	MAPK9, RPS6KA5, CHUK, RIPK3, CASP3, MAPK1, RIPK1, MAP2K7, DNM1L, MAPK3, CREB5	384	109	7691	2.02124	0.999988	0.368144	0.343009		KEGG_PATHWAY	mmu05161:Hepatitis B	8	0.00786395	0.0948704	MAPK10, CCNA1, MAPK8, CREB3L3, MYC, E2F1, PIK3CD, NFKB1	206	146	7691	2.04575	1	0.755801	0.752639
KEGG_PATHWAY	mmu05205:Proteoglycans in cancer	17	0.0112562	0.0458332	CAMK2B, ROCK2, PXN, PLAUR, WNT9B, FN1, ANK3, PPP1CC, TRP53, CASP3, MAPK1, FLNA, PTPN6, ITGA5, PPP1R12B, PRKACB, MAPK3	384	203	7691	1.67728	0.999992	0.368144	0.343009
KEGG_PATHWAY	mmu05010:Alzheimer's disease	15	0.00993193	0.0577945	MME, NDUFA5, NDUFA4, NDUFA12, ATP5C1, LPL, ATP2A1, CACNA1C, GRIN2C, NDUFS5, CASP3, MAPK1, NOS1, NDUFV3, MAPK3	384	177	7691	1.69734	1	0.442857	0.412622
KEGG_PATHWAY	mmu04924:Renin secretion	8	0.00529703	0.0622167	GUCY1A3, ADCYAP1R1, PDE1C, GNAS, CACNA1C, PRKACB, AGTR1A, AQP1	384	71	7691	2.25675	1	0.442857	0.412622
KEGG_PATHWAY	mmu04062:Chemokine signaling pathway	16	0.0105941	0.0640014	CHUK, ROCK2, PXN, ADCY3, CXCL13, PRKCZ, GNG7, GRK6, CCR9, CCL27A, GNB3, MAPK1, CRK, PRKACB, CCR2, MAPK3	384	196	7691	1.63499	1	0.442857	0.412622
KEGG_PATHWAY	mmu05220:Chronic myeloid leukemia	8	0.00529703	0.0661197	CHUK, CTBP1, TRP53, ABL1, MAPK1, CRK, MAPK3, RUNX1	384	72	7691	2.22541	1	0.442857	0.412622
KEGG_PATHWAY	mmu04520:Adherens junction	8	0.00529703	0.0661197	TCF7L2, AFDN, PTPRB, ACTN2, MAPK1, PTPN6, LMO7, MAPK3	384	72	7691	2.22541	1	0.442857	0.412622
KEGG_PATHWAY	mmu04015:Rap1 signaling pathway	17	0.0112562	0.0674855	MAGI2, ADCY3, PRKCZ, GNAO1, FGF16, AFDN, PARD6A, P2RY1, KRIT1, RAPGEF1, GNAS, MAPK1, CRK, FGFR3, RAPGEF6, RALGDS, MAPK3	384	214	7691	1.59106	1	0.442857	0.412622
KEGG_PATHWAY	mmu05012:Parkinson's disease	13	0.00860768	0.0675846	NDUFA5, NDUFA4, NDUFA12, HTRA2, ATP5C1, UBE2G1, SNCAIP, UBE2J2, NDUFS5, CASP3, DRD1, NDUFV3, PRKACB	384	149	7691	1.74747	1	0.442857	0.412622
KEGG_PATHWAY	mmu04912:GnRH signaling pathway	9	0.00595916	0.0709179	CAMK2B, MAPK9, GNAS, MAPK1, ADCY3, CACNA1C, MAP2K7, PRKACB, MAPK3	384	88	7691	2.04838	1	0.452783	0.42187
KEGG_PATHWAY	mmu05034:Alcoholism	16	0.0105941	0.0784782	HIST2H2AA2, HIST2H2BB, PDYN, GRIN2C, HDAC7, GNAO1, PPP1CC, GNG7, PPP1R1B, GNAS, GNB3, MAPK1, HIST1H3G, DRD1, MAPK3, CREB5	384	202	7691	1.58643	1	0.488527	0.455174
KEGG_PATHWAY	mmu04610:Complement and coagulation cascades	8	0.00529703	0.0831785	C3, CD59B, CFH, F10, SERPINE1, PLAUR, A2M, F5	384	76	7691	2.10828	1	0.505157	0.470669
KEGG_PATHWAY	mmu04260:Cardiac muscle contraction	8	0.00529703	0.087804	CACNB2, CACNB4, TPM3, CACNA2D1, TPM1, CACNA2D2, CACNA1C, MYH7	384	77	7691	2.0809	1	0.520552	0.485012
KEGG_PATHWAY	mmu05210:Colorectal cancer	7	0.0046349	0.0977898	MAPK9, TCF7L2, TRP53, CASP3, MAPK1, RALGDS, MAPK3	384	64	7691	2.19063	1	0.566271	0.52761

## Sheet: AMY GO term
Upregulated mRNAs enrichments in biological process, molecular function and cellular componment														Downregulated mRNAs enrichments in biological process, molecular function and cellular componment
Category	Term	Count	%	PValue	Genes	List Total	Pop Hits	Pop Total	Fold Enrichment	Bonferroni	Benjamini	FDR		Category	Term	Count	%	PValue	Genes	List Total	Pop Hits	Pop Total	Fold Enrichment	Bonferroni	Benjamini	FDR
GOTERM_BP_DIRECT	GO:0006351~transcription, DNA-templated	165	0.0894818	9.78457e-07	TCERG1, GABPB2, KDM1A, MYT1L, KEAP1, CCNC, RBPJ, NR3C1, ELK3, CCAR1, CHCHD3, MYC, DPF1, CPNE1, BBX, KMT5A, MAF1, MEN1, TLE4, ZFP579, DAXX, MEF2C, MEF2B, OSR1, EBF3, CDYL, SUPT7L, FOXP2, JMJD6, MORF4L1, DMTF1, EWSR1, MORF4L2, ZSCAN21, SF1, L3MBTL3, L3MBTL2, TWIST2, CREM, WDR61, BHLHE22, RPAP1, FHIT, PRDM10, NEUROD1, MBTD1, ZKSCAN6, DEAF1, MIER3, ZSCAN10, ZSCAN12, RPRD1B, ZKSCAN4, ZFP740, MAP2K6, B…	1099	1885	18082	1.4402	0.00381066	0.00381794	0.00380522		GOTERM_BP_DIRECT	GO:0006810~transport	68	0.0888448	0.00192842	MUP20, ORM1, KCNC3, VLDLR, PITPNC1, SLC22A18, NUP62, CNGA4, SLC26A10, SLC25A45, TNPO2, SCN1A, KCNH2, SLC38A1, COG6, PLLP, ABCC6, APOA2, CPT1B, THOC7, ANO3, ARFGAP2, ANO1, CACNB4, SCN8A, SLC29A1, EXOC1, SLC25A13, STAU2, TIMM9, SLC1A2, CACNA1D, MTM1, CACNG8, RAB23, TTPA, VPS53, SLCO1B2, TRPM8, GC, APOB, PLTP, SNX8, EPS15, SNX5, OSBPL9, GABRA1, SLC10A7, ABCA5, MYO10, SLC12A1, KCNIP4, STARD10, M6PR, …	468	1822	18082	1.44199	0.980918	1	1
GOTERM_BP_DIRECT	GO:0007399~nervous system development	48	0.0260311	2.17713e-06	CAMK2B, GPSM1, CYFIP1, HDAC5, NRP2, NUMBL, NRN1, MYT1L, SEMA3A, SEMA3B, GRIK1, BHLHE22, BZW2, KALRN, CHRDL1, NEUROD1, GRIP1, DEAF1, DPF1, SLIT1, SCN3B, DISC1, FEZF2, RGS9, MEF2D, DACT1, EPHA5, NTNG1, NTNG2, MEF2C, MBNL1, MBD5, SEMA4D, SEMA6D, SEMA4C, ELP3, SMARCA2, DCLK1, CIT, NR4A2, OLFM1, ADCYAP1, LHX6, CNTN4, TCF3, FGF13, NBL1, SHANK1	1099	377	18082	2.09483	0.00845921	0.00424759	0.00423344		GOTERM_BP_DIRECT	GO:0006897~endocytosis	13	0.016985	0.00266701	FNBP1, VLDLR, ARHGAP27, GAPVD1, EPN1, DNM2, RAB11B, EPN2, ESYT2, EPS15, RIN2, SNX8, SNX5	468	181	18082	2.77502	0.99582	1	1
GOTERM_BP_DIRECT	GO:0030154~cell differentiation	80	0.0433851	4.87744e-06	CPNE9, GPSM1, PTPRU, CYFIP1, NRP2, DAZAP1, MYT1L, TGFB1I1, CPNE6, TNFAIP2, PIK3CD, BZW2, RXFP1, CHRDL1, CTGF, ELK3, RIMS1, SNAPC4, CPNE1, SPEG, FEZF2, HTATIP2, BATF2, MEF2C, PAQR7, PAQR5, OSR1, SEMA6D, NOG, CEP131, PAX6, THOC5, NPNT, CIT, JMJD6, ELF2, DMTF1, ZSCAN21, CFAP54, ACSBG2, RBM24, SHANK1, CAMK2B, GGNBP1, DLX1, TSG101, GGNBP2, SEMA3A, SEMA3B, TWIST2, RASAL1, BAG6, NEUROD1, FRZB, SLIT1, RG…	1099	780	18082	1.6875	0.0188519	0.00634393	0.00632279		GOTERM_BP_DIRECT	GO:0043434~response to peptide hormone	8	0.0104523	0.00274944	SERPINA1B, CXCL12, SERPINA1D, SLCO1B2, SERPINA3M, TEK, NOS1, SERPINA1E	468	73	18082	4.23416	0.996471	1	1
GOTERM_BP_DIRECT	GO:0006915~apoptotic process	61	0.0330812	2.22951e-05	DIDO1, DYRK2, CSRNP3, TNF, CCAR1, PIDD1, CASP8, LGALS1, AIFM1, BCL7C, FASTK, CASP3, IFT57, HTATIP2, EIF5A, STPG1, DAXX, MEF2C, UNC5A, UNC5B, AXIN1, NGB, SHISA5, UNC5D, NAIP2, TRAF7, RABEP1, CCKBR, MADD, BIRC6, SEMA3A, C5AR1, PSEN1, GRAMD4, FHIT, BAG6, SGPL1, PAK1, MAPK1, APBB1, MAP2K7, DRAM2, MEF2D, DEDD, MAP2K6, FIS1, MOAP1, BAD, GZMB, CCK, MAPK14, FAP, TRIM39, ERCC3, TAOK1, STK26, TRP53, ERCC2,…	1099	570	18082	1.76077	0.0833198	0.0174612	0.017403		GOTERM_BP_DIRECT	GO:1990138~neuron projection extension	5	0.0065327	0.00309639	DDR1, TIAM1, POSTN, EIF2AK4, AURKA	468	24	18082	8.04932	0.998272	1	1
GOTERM_BP_DIRECT	GO:0006355~regulation of transcription, DNA-templated	185	0.100328	2.23746e-05	TCERG1, ZFP600, GABPB2, ZFP961, KDM1A, MYT1L, ZMYND8, KEAP1, CCNC, RBPJ, NR3C1, ELK3, CCAR1, CHCHD3, PTTG1, MYC, DPF1, CPNE1, BBX, GSC2, KMT5A, MAF1, MEN1, TMPO, TLE4, ZFP579, ZFP457, DAXX, MEF2C, MEF2B, OSR1, EBF3, CDYL, ZFP607A, SUPT7L, FOXP2, JMJD6, MORF4L1, DMTF1, ZFP40, EWSR1, MORF4L2, ZSCAN21, SF1, DLX1, L3MBTL3, ZFP984, L3MBTL2, TWIST2, CREM, WDR61, BHLHE22, FHIT, PRDM10, NEUROD1, MBTD1, Z…	1099	2279	18082	1.3356	0.0836041	0.0174612	0.017403		GOTERM_BP_DIRECT	GO:0042391~regulation of membrane potential	9	0.0117589	0.00362458	KCNH2, ANO1, CACNB4, NEDD4L, CNGA4, SLC26A10, SLC26A6, SLC26A5, SCN1A	468	97	18082	3.58485	0.999417	1	1
GOTERM_BP_DIRECT	GO:0045944~positive regulation of transcription from RNA polymerase II promoter	93	0.0504352	3.23478e-05	GABPB2, CSRNP3, KDM1A, MYT1L, UBE3A, CCNC, LDB2, RBPJ, NR3C1, TNF, ELK3, RPS6KA3, SIN3A, MYC, SIX2, CDK5RAP3, MEN1, NCOA1, ACVR1, BCAS3, AYM1, DAXX, MEF2C, MEF2B, H2AFZ, OSR1, LMO2, TFE3, NOG, EBF3, ETV1, PAX6, SAFB, ARMCX3, ADCYAP1, HAX1, IRF4, SUPT5, MORF4L2, ZSCAN21, TET3, NCOA7, ZFP821, FOXC2, HDAC5, LEF1, CREM, AGAP2, WDR61, RNF4, PLAC8, NEUROD1, RAI1, IFT74, ABLIM1, DEAF1, ZFP384, RPRD1B, A…	1099	995	18082	1.53783	0.118582	0.0210369	0.0209668		GOTERM_BP_DIRECT	GO:0006869~lipid transport	9	0.0117589	0.00811874	OSBPL9, STARD10, APOA2, ESYT2, VLDLR, APOB, PLTP, PITPNC1, ANO3	468	111	18082	3.13271	1	1	1
GOTERM_BP_DIRECT	GO:0007409~axonogenesis	19	0.010304	7.3983e-05	NTNG1, RTN4R, NTNG2, NUMBL, NRN1, CCK, PAX6, KALRN, SNAP91, DCLK1, PAK1, DVL1, OGN, TBCE, SLIT1, ULK1, PIP5K1C, FMOD, PICALM	1099	107	18082	2.92159	0.250757	0.0411033	0.0409664		GOTERM_BP_DIRECT	GO:0034765~regulation of ion transmembrane transport	10	0.0130654	0.00843978	KCNH2, CACNG8, CACNB4, SCN8A, KCNC3, KCNIP4, NEDD4L, CACNA1D, TPCN2, SCN1A	468	135	18082	2.86198	1	1	1
GOTERM_BP_DIRECT	GO:0043967~histone H4 acetylation	10	0.00542314	8.53767e-05	NCOA1, MORF4L1, PER1, IRF4, MORF4L2, LEF1, HAT1, ELP3, APBB1, TCF3	1099	32	18082	5.14161	0.28334	0.0411033	0.0409664		GOTERM_BP_DIRECT	GO:0000226~microtubule cytoskeleton organization	8	0.0104523	0.0121653	CUL7, GAS2L3, TUBGCP2, MAP7D2, TUBGCP5, TACC2, CLASP1, AURKA	468	96	18082	3.21973	1	1	1
GOTERM_BP_DIRECT	GO:0016311~dephosphorylation	19	0.010304	9.48052e-05	PTPRT, PTPRU, PTPN1, PTPRR, PTPRN2, PTPRS, PNKP, PTPRO, PTPRJ, DUSP14, CDC14B, PTPRD, DUSP22, NT5C, PTP4A3, PTPRB, PPP4C, ACP5, PTPN2	1099	109	18082	2.86798	0.309229	0.0411033	0.0409664		GOTERM_BP_DIRECT	GO:0016310~phosphorylation	26	0.0339701	0.0166851	DDR1, SGMS1, ADPGK, ADK, AURKA, NADK2, MAPK7, SLK, CLP1, MKNK1, NEK3, PAK3, MAP4K1, LIMK2, PRKCD, MINK1, DYRK1A, EIF2AK4, CDK7, NAGK, ETNK2, ETNK1, BMP2K, PIK3C3, TEK, EPHA1	468	612	18082	1.64143	1	1	1
GOTERM_BP_DIRECT	GO:0006357~regulation of transcription from RNA polymerase II promoter	44	0.0238618	0.000167207	DLX1, SMARCAL1, KDM1A, EHMT2, LEF1, TWIST2, FHL2, LDB2, RBPJ, ECSIT, ELK3, RAI1, DEAF1, SNAPC4, GSC2, BBS7, OTX1, BRD3, ZFP710, BATF2, TFAP2C, IFI204, NR1H2, ATP2B4, PAX6, ELP3, ETV1, DEK, SAFB, MAPK14, USF2, MEIS1, KLF5, ELF2, HNRNPK, TFDP2, DMTF1, TRP53, FUBP1, SUPT5, GNAS, TCF3, ANKRA2, JDP2	1099	397	18082	1.82352	0.479257	0.0652443	0.065027		GOTERM_BP_DIRECT	GO:0009611~response to wounding	6	0.00783924	0.016786	ITGB4, PLLP, MDK, SLC1A2, F2, AURKA	468	58	18082	3.99691	1	1	1
GOTERM_BP_DIRECT	GO:0045893~positive regulation of transcription, DNA-templated	57	0.0309119	0.000333981	CDKN1C, TGFB1I1, RBPJ, TNF, ING1, ELK3, PHF8, CDH1, MYC, FEZF2, MEN1, NCOA1, ACVR1, MEF2C, TFE3, AXIN1, EBF3, ETV1, PAX6, ELF2, PSRC1, MDFIC, IRF4, ZSCAN21, WAC, FOXC2, BLM, LEF1, RNF6, PSEN1, RNF4, NEUROD1, WNT6, RAI1, DEAF1, DVL1, MAPK1, APBB1, MEF2D, WNT4, ZFP711, EYA1, NR1H2, HMGA1, NFATC2, NR1H3, USF2, SMARCA2, NR4A2, MAD2L2, KLF5, NR4A3, TRP53, BCL3, ERCC2, TCF3, PICALM	1099	576	18082	1.62818	0.728397	0.118472	0.118078		GOTERM_BP_DIRECT	GO:0051298~centrosome duplication	4	0.00522616	0.0183028	ARHGEF10, TUBGCP2, TUBGCP5, CKAP5	468	22	18082	7.02486	1	1	1
GOTERM_BP_DIRECT	GO:0016569~covalent chromatin modification	32	0.017354	0.000376719	HDAC5, L3MBTL3, L3MBTL2, KDM5D, KDM1A, SATB1, EHMT2, EHMT1, CHD4, NR3C1, BAG6, MBTD1, APBB1, KMT5A, MEN1, BRD3, DAXX, EYA1, USP3, EYA4, DEK, LRWD1, JMJD6, MORF4L1, MORF4L2, CARM1, KANSL3, TET3, ANP32E, WAC, BCOR, ZMYND11	1099	266	18082	1.97933	0.770128	0.122496	0.122088		GOTERM_BP_DIRECT	GO:0048568~embryonic organ development	5	0.0065327	0.019278	MED12, TNRC6C, UTY, EPN1, EPN2	468	40	18082	4.82959	1	1	1
GOTERM_BP_DIRECT	GO:0042474~middle ear morphogenesis	8	0.00433851	0.000414166	EYA1, SIX2, MYC, OSR1, EYA4, NOG, RPL38, FGFR1	1099	24	18082	5.48438	0.80139	0.124313	0.123899		GOTERM_BP_DIRECT	GO:0008202~steroid metabolic process	7	0.00914578	0.0215218	CYB5R2, LIPE, CYP3A13, CYP2E1, VLDLR, APOB, CYP17A1	468	84	18082	3.21973	1	1	1
GOTERM_BP_DIRECT	GO:0000122~negative regulation of transcription from RNA polymerase II promoter	68	0.0368774	0.000456392	CDKN1C, TCERG1, KDM1A, TCF25, EHMT2, FHL2, EHMT1, CHD4, RBPJ, TNF, CCND3, CHCHD3, SIN3A, MYC, KMT5A, FEZF2, MEN1, DACT1, TLE4, MLIP, DAXX, MEF2C, TSC22D3, OSR1, USP3, NOG, CBFA2T2, FOXP2, DUSP22, TRAF7, SUPT5, ZMYND11, JDP2, FOXC2, DLX1, HDAC5, SATB1, LEF1, TWIST2, PSEN1, AURKB, PCBP3, DNAJB5, NRIP2, TAF9B, SKIL, ZBTB18, SEMA4D, NR1H2, NFATC2, NR1H3, GATAD2B, NR4A2, MAD2L2, PER1, HNRNPK, KLF5, NR…	1099	729	18082	1.53472	0.831572	0.127203	0.126779		GOTERM_BP_DIRECT	GO:0007126~meiotic nuclear division	4	0.00522616	0.0231614	MEI1, TUBGCP2, TUBGCP5, AURKA	468	24	18082	6.43946	1	1	1
GOTERM_BP_DIRECT	GO:0070936~protein K48-linked ubiquitination	11	0.00596545	0.000515326	RNF146, RNF126, CDC34, UBE2C, ARIH2, SYVN1, RNF6, UBE3A, UBE2A, RNF4, UBE2K	1099	48	18082	3.77051	0.866188	0.134053	0.133607		GOTERM_BP_DIRECT	GO:0051496~positive regulation of stress fiber assembly	5	0.0065327	0.0264346	ARHGEF10, LPAR1, ARHGEF10L, EPHA1, RAPGEF3	468	44	18082	4.39054	1	1	1
GOTERM_BP_DIRECT	GO:0006974~cellular response to DNA damage stimulus	44	0.0238618	0.000557328	PIF1, SMARCAL1, BLM, PNKP, FAAP24, PSEN1, TANK, ALKBH8, CDC14B, PIDD1, RASSF1, PTTG1, MYC, CASP3, MAPK1, MACROD2, APBB1, MEN1, MUTYH, DDX39, UVRAG, EYA1, USP3, EYA4, RPA1, NFATC2, RAD23A, UBE2A, SSRP1, MAPK14, MAD2L2, MORF4L1, ERCC3, TAOK1, MORF4L2, TRP53, BCL3, ERCC2, WAC, NABP1, ERCC8, TRIP12, UBA1, RHNO1	1099	420	18082	1.72366	0.886426	0.135918	0.135466		GOTERM_BP_DIRECT	GO:0001570~vasculogenesis	6	0.00783924	0.0310467	CUL7, FBXW7, CCM2, TEK, WARS2, HDAC7	468	68	18082	3.40913	1	1	1
GOTERM_BP_DIRECT	GO:0030278~regulation of ossification	7	0.0037962	0.000675991	PTGER4, ACVR1, SIX2, P3H1, MAPK1, MAPK14, FGFR3	1099	19	18082	6.06168	0.928539	0.15516	0.154643		GOTERM_BP_DIRECT	GO:0086010~membrane depolarization during action potential	4	0.00522616	0.0347658	KCNH2, SCN8A, TPCN2, SCN1A	468	28	18082	5.51954	1	1	1
GOTERM_BP_DIRECT	GO:0021549~cerebellum development	11	0.00596545	0.000724825	ZBTB18, NCOA1, NEUROD1, PTPRS, TRP53, SEMA4C, ATP2B2, SSTR1, SSTR2, SSTR3, FOXP2	1099	50	18082	3.61969	0.940945	0.157126	0.156603		GOTERM_BP_DIRECT	GO:0010942~positive regulation of cell death	5	0.0065327	0.0349896	CDKN1A, CYSLTR2, LPAR1, NOD1, LZTS2	468	48	18082	4.02466	1	1	1
GOTERM_BP_DIRECT	GO:0006325~chromatin organization	10	0.00542314	0.00111845	HDAC5, MORF4L1, SATB1, MORF4L2, HAT1, EHMT1, CHD4, LRWD1, SMARCA2, ING1	1099	44	18082	3.73935	0.987306	0.223343	0.222599		GOTERM_BP_DIRECT	GO:0034375~high-density lipoprotein particle remodeling	3	0.00391962	0.0370173	ABCA5, APOA2, PLTP	468	12	18082	9.65919	1	1	1
GOTERM_BP_DIRECT	GO:0007269~neurotransmitter secretion	8	0.00433851	0.00114476	RIMS1, SNAP25, PTPRN2, NRXN1, STXBP1, DVL1, SYN2, SNAP91	1099	28	18082	4.7009	0.988546	0.223343	0.222599		GOTERM_BP_DIRECT	GO:0045944~positive regulation of transcription from RNA polymerase II promoter	36	0.0470355	0.0408391	GTF2A2, MAML2, NR1I3, NR1I2, NRF1, MED12, PTBP1, FLCN, MAPK7, ABLIM2, RUVBL2, NOS1, CCNL2, ZBTB7B, PKNOX1, PATZ1, SOX5, TCF7L2, CNBP, TFEB, ABHD14B, PROX2, HNF1A, EBF4, PROX1, KLF15, ETV4, SGSM1, CDK7, NR6A1, CNOT7, TNIP2, TCF4, ARHGEF2, ATF5, RAPGEF3	468	995	18082	1.39791	1	1	1
GOTERM_BP_DIRECT	GO:0060999~positive regulation of dendritic spine development	8	0.00433851	0.00143086	HNRNPK, NLGN2, ZMYND8, MAPKAPK5, PSEN1, NR3C1, KALRN, SHANK1	1099	29	18082	4.5388	0.996255	0.265867	0.264982		GOTERM_BP_DIRECT	GO:0043691~reverse cholesterol transport	3	0.00391962	0.0430139	ABCA5, APOA2, HNF1A	468	13	18082	8.91617	1	1	1
GOTERM_BP_DIRECT	GO:0007411~axon guidance	20	0.0108463	0.00172898	EPHA5, CSF1R, NRP2, UNC5A, UNC5B, SEMA3A, NOG, PTPRO, PAX6, ETV1, UNC5D, ABLIM1, NR4A3, DVL1, SLIT1, EVL, APBB1, CNTN4, ZFP280D, FEZF2	1099	149	18082	2.20848	0.998832	0.296516	0.295528		GOTERM_BP_DIRECT	GO:0003073~regulation of systemic arterial blood pressure	3	0.00391962	0.0430139	ADAMTS16, POSTN, RNLS	468	13	18082	8.91617	1	1	1
GOTERM_BP_DIRECT	GO:0030182~neuron differentiation	18	0.00976165	0.00174779	HDAC5, MEF2C, TRPC6, ELAVL4, ATP2B2, ACSL4, BHLHE22, PSEN1, RBPJ, CHRDL1, PTPRD, NR4A2, WNT6, SNPH, CASP3, COPS2, ALDH1A2, WNT4	1099	127	18082	2.33194	0.998915	0.296516	0.295528		GOTERM_BP_DIRECT	GO:0046777~protein autophosphorylation	10	0.0130654	0.0484574	DDR1, MAP4K1, SLK, MKNK1, PRKCD, MINK1, DYRK1A, TEK, EIF2AK4, EPHA1	468	183	18082	2.1113	1	1	1
GOTERM_BP_DIRECT	GO:0035335~peptidyl-tyrosine dephosphorylation	7	0.0037962	0.002583	PTPN1, PTPRS, EYA1, PTPRO, PTPRJ, PTPN2, DUSP14	1099	24	18082	4.79883	0.999959	0.419952	0.418553		GOTERM_BP_DIRECT	GO:0035023~regulation of Rho protein signal transduction	6	0.00783924	0.0489125	PLEKHG3, TIAM1, ARHGEF10, ARHGEF39, ARHGEF10L, ARHGEF2	468	77	18082	3.01066	1	1	1
GOTERM_BP_DIRECT	GO:0000165~MAPK cascade	12	0.00650777	0.00279602	CCL12, MEF2C, MEF2B, MYC, MAPK1, FGF13, TNF, FGFR3, MEF2D, SCG2, MEN1, MAP2K6	1099	69	18082	2.86142	0.999982	0.436402	0.434948		GOTERM_BP_DIRECT	GO:0051489~regulation of filopodium assembly	3	0.00391962	0.049343	DMTN, MYO10, STAU2	468	14	18082	8.2793	1	1	1
GOTERM_BP_DIRECT	GO:0007275~multicellular organism development	85	0.0460967	0.00326072	GPSM1, CYFIP1, NRP2, DAZAP1, KDM1A, MYT1L, TNFAIP2, BZW2, TNF, CHRDL1, SIX2, FEZF2, DACT1, HTATIP2, MEF2C, PAQR7, UNC5A, UNC5B, H2AFZ, PAQR5, HEG1, SEMA6D, NOG, CEP131, AXIN1, SHROOM3, EBF3, PAX6, SHISA3, UNC5D, NPNT, CIT, JMJD6, DKK3, OLFM1, B3GNT5, ZSCAN21, TET3, ACSBG2, GGNBP1, FOXC2, DLX1, NUMBL, GGNBP2, SEMA3A, SEMA3B, TWIST2, TWF2, CHRD, NEUROD1, WNT6, FRZB, STK36, DEAF1, PDPN, DVL1, SLIT1,…	1099	1029	18082	1.3591	0.999997	0.489359	0.487728		GOTERM_BP_DIRECT	GO:0016578~histone deubiquitination	3	0.00391962	0.049343	KAT2A, USP27X, SUPT3	468	14	18082	8.2793	1	1	1
GOTERM_BP_DIRECT	GO:0001649~osteoblast differentiation	16	0.00867702	0.00344166	MEF2C, ACTN3, H3F3A, NOG, LEF1, TWIST2, IGF2, FHL2, CHRD, HNRNPU, MRC2, SYNCRIP, BMP3, MYBBP1A, RSPO2, MEF2D	1099	113	18082	2.32965	0.999999	0.497384	0.495727		GOTERM_BP_DIRECT	GO:0030705~cytoskeleton-dependent intracellular transport	3	0.00391962	0.049343	MYO10, STARD9, KIF1A	468	14	18082	8.2793	1	1	1
GOTERM_BP_DIRECT	GO:0021542~dentate gyrus development	6	0.00325388	0.00360411	ATAT1, NEUROD1, MEF2C, KIF3A, LEF1, FEZF2	1099	18	18082	5.48438	0.999999	0.502258	0.500585		GOTERM_BP_DIRECT	GO:0008272~sulfate transport	3	0.00391962	0.049343	SLC26A10, SLC26A6, SLC26A5	468	14	18082	8.2793	1	1	1
GOTERM_BP_DIRECT	GO:1902083~negative regulation of peptidyl-cysteine S-nitrosylation	4	0.00216926	0.00388692	TBC1D24, ATP2B4, NCOA7, OXR1	1099	6	18082	10.9688	1	0.515569	0.513852		GOTERM_BP_DIRECT	GO:0006811~ion transport	23	0.0300504	0.0501443	KCNH2, GABRA1, SLC38A1, SLC10A7, PLLP, KCNC3, SLC12A1, KCNIP4, TRPV2, CACNA1D, TPCN2, ANO1, CACNG8, SLC6A8, CACNB4, SLC22A18, SCN8A, SLCO1A1, SLCO1B2, CNGA4, TRPM8, SLC26A6, SCN1A	468	584	18082	1.52165	1	1	1
GOTERM_BP_DIRECT	GO:0007268~chemical synaptic transmission	21	0.0113886	0.00396388	NPFFR2, DOC2A, GABRA5, NRXN1, GABRA3, SLC6A13, OPRL1, OPRK1, CACNA1C, HTR2A, CARTPT, SSTR1, SSTR2, SSTR3, SNAP91, CACNB1, SV2B, NPBWR1, KCNMA1, DLGAP1, GRIA4	1099	172	18082	2.00881	1	0.515569	0.513852		GOTERM_BP_DIRECT	GO:0051148~negative regulation of muscle cell differentiation	2	0.00261308	0.0509879	PTBP1, TNPO2	468	2	18082	38.6368	1	1	1
GOTERM_BP_DIRECT	GO:0006470~protein dephosphorylation	18	0.00976165	0.00422209	PTPRT, PTPRU, PTPN1, PTPRR, PTPRN2, PTPRS, EYA1, PTPRO, PTPRJ, DUSP14, CDC14B, PTPRD, DUSP22, PTP4A3, PPP5C, PTPRB, PTPN2, ILKAP	1099	138	18082	2.14606	1	0.531438	0.529668		GOTERM_BP_DIRECT	GO:0055085~transmembrane transport	16	0.0209046	0.0520746	KCNH2, KCNC3, SLC12A1, ABCC6, TRPV2, CACNA1D, TPCN2, SLC22A18, SCN8A, CNGA4, SLC26A10, SLC25A45, SLC26A6, SCN1A, SLC25A13, SLC26A5	468	364	18082	1.69832	1	1	1
GOTERM_BP_DIRECT	GO:0006887~exocytosis	15	0.00813471	0.00444147	CADPS2, DOC2A, KCNB1, RAB3D, STXBP1, TNFAIP2, SCAMP1, PRSS12, SYT17, RIMS1, PAK1, EXOC5, PIP5K1C, STX1A, LLGL2	1099	105	18082	2.35045	1	0.541582	0.539778		GOTERM_BP_DIRECT	GO:0007010~cytoskeleton organization	7	0.00914578	0.0526892	SVIL, DMTN, ABLIM2, GPR35, LSP1, SIPA1L3, FTCD	468	104	18082	2.60055	1	1	1
GOTERM_BP_DIRECT	GO:1903861~positive regulation of dendrite extension	6	0.00325388	0.00464986	CPNE9, RIMS1, HNRNPK, CPNE6, RASAL1, SYT17	1099	19	18082	5.19573	1	0.549811	0.547979		GOTERM_BP_DIRECT	GO:1901379~regulation of potassium ion transmembrane transport	3	0.00391962	0.0559836	KCNH2, KCNIP4, CACNA1D	468	15	18082	7.72735	1	1	1
GOTERM_BP_DIRECT	GO:0010977~negative regulation of neuron projection development	11	0.00596545	0.00495998	RAP1GAP2, ADAM17, LGALS1, KATNA1, SEMA3A, H2-K1, VIM, RBPJ, CBFA2T2, H2-D1, MAP4K4	1099	64	18082	2.82788	1	0.56923	0.567334		GOTERM_BP_DIRECT	GO:0098609~cell-cell adhesion	10	0.0130654	0.0571718	ATXN2L, SLK, CXCL12, MPRIP, ESYT2, GAPVD1, EPS15, CKAP5, SNX5, EPN2	468	189	18082	2.04427	1	1	1
GOTERM_BP_DIRECT	GO:0071407~cellular response to organic cyclic compound	12	0.00650777	0.00539692	P2RY12, MSR1, CCL12, MEF2C, PAK1, KLF5, CASP8, LGALS1, AXIN1, SP5, RGS20, TNF	1099	75	18082	2.6325	1	0.601626	0.599622		GOTERM_BP_DIRECT	GO:0051017~actin filament bundle assembly	4	0.00522616	0.0609363	DMTN, CALD1, PCDH15, AIF1	468	35	18082	4.41563	1	1	1
GOTERM_BP_DIRECT	GO:0071300~cellular response to retinoic acid	11	0.00596545	0.00555062	BRINP2, MEF2C, CYP26B1, PHC1, ALDH1A2, WNT7B, MYC, OSR1, TWF2, BRINP3, ADD1	1099	65	18082	2.78438	1	0.601626	0.599622		GOTERM_BP_DIRECT	GO:0016573~histone acetylation	4	0.00522616	0.0609363	KAT2A, SUPT3, RUVBL2, HNF1A	468	35	18082	4.41563	1	1	1
GOTERM_BP_DIRECT	GO:2000463~positive regulation of excitatory postsynaptic potential	7	0.0037962	0.00587481	RIMS1, NLGN2, NRXN1, DVL1, TBC1D24, STX1A, SHANK1	1099	28	18082	4.11328	1	0.619554	0.61749		GOTERM_BP_DIRECT	GO:0006953~acute-phase response	4	0.00522616	0.0609363	SERPINA1B, ORM1, SERPINA1D, F2	468	35	18082	4.41563	1	1	1
GOTERM_BP_DIRECT	GO:0043966~histone H3 acetylation	9	0.00488083	0.00682931	PER1, TAF6L, IRF4, LEF1, ELP3, JADE3, TCF3, TAF9B, SUPT7L	1099	47	18082	3.1506	1	0.683282	0.681005		GOTERM_BP_DIRECT	GO:0007051~spindle organization	3	0.00391962	0.0629154	NTMT1, CKAP5, AURKA	468	16	18082	7.24439	1	1	1
GOTERM_BP_DIRECT	GO:0009411~response to UV	9	0.00488083	0.00682931	ERCC3, TRP53, CASP3, ERCC2, ERCC8, UBE2A, MAP2K7, TRIM32, MEN1	1099	47	18082	3.1506	1	0.683282	0.681005		GOTERM_BP_DIRECT	GO:0006361~transcription initiation from RNA polymerase I promoter	3	0.00391962	0.0629154	LIPE, TAF1D, POLR1E	468	16	18082	7.24439	1	1	1
GOTERM_BP_DIRECT	GO:0043010~camera-type eye development	12	0.00650777	0.00726941	CDKN1C, NEUROD1, FOXC2, ABI2, TBC1D20, ALDH1A2, MTERF4, PAX6, CACNA1C, CRYAB, TSKU, FOXP2	1099	78	18082	2.53125	1	0.709131	0.706769		GOTERM_BP_DIRECT	GO:0071732~cellular response to nitric oxide	3	0.00391962	0.0629154	HNRNPD, CFLAR, DNM2	468	16	18082	7.24439	1	1	1
GOTERM_BP_DIRECT	GO:0007187~G-protein coupled receptor signaling pathway, coupled to cyclic nucleotide second messenger	5	0.00271157	0.00828395	NPBWR1, OPRL1, OPRK1, SSTR1, SSTR3	1099	14	18082	5.87612	1	0.740509	0.738042		GOTERM_BP_DIRECT	GO:0007020~microtubule nucleation	3	0.00391962	0.0629154	TUBGCP2, TUBGCP5, CLASP1	468	16	18082	7.24439	1	1	1
GOTERM_BP_DIRECT	GO:0001934~positive regulation of protein phosphorylation	21	0.0113886	0.00833795	PTGER4, CSF1R, DAXX, SEMA4D, IL34, IGF2, AXIN1, OPRL1, AKAP5, PSEN1, TNF, CTGF, C3, ADAM17, PAK1, CCND3, DVL1, CRH, GNAS, MAP2K7, MAP2K6	1099	184	18082	1.8778	1	0.740509	0.738042		GOTERM_BP_DIRECT	GO:0007015~actin filament organization	6	0.00783924	0.0635921	TMOD2, PCDH15, FAT1, ARHGEF2, SORBS1, AKAP2	468	83	18082	2.79302	1	1	1
GOTERM_BP_DIRECT	GO:0021983~pituitary gland development	7	0.0037962	0.00835018	ADCYAP1, KDM1A, CDH1, ALDH1A2, NOG, PAX6, RBPJ	1099	30	18082	3.83907	1	0.740509	0.738042		GOTERM_BP_DIRECT	GO:0006898~receptor-mediated endocytosis	5	0.0065327	0.0691924	VLDLR, ARHGAP27, APOB, SCARF1, DNM2	468	60	18082	3.21973	1	1	1
GOTERM_BP_DIRECT	GO:0042832~defense response to protozoan	7	0.0037962	0.00835018	BATF2, IRF4, BCL3, IRGM2, TLR12, IIGP1, GBP3	1099	30	18082	3.83907	1	0.740509	0.738042		GOTERM_BP_DIRECT	GO:0051924~regulation of calcium ion transport	4	0.00522616	0.0697039	PLN, CXCL12, CACNA1D, GNAI2	468	37	18082	4.17695	1	1	1
GOTERM_BP_DIRECT	GO:0007507~heart development	27	0.0146425	0.00898769	HDAC5, FOXC2, NRP2, SPARC, PTPRJ, CACNA1C, PSEN1, RBPJ, HSPB11, IFT74, CASP8, KIF3A, CASP3, MAPK1, BBS7, ACVR1, MEF2C, HEG1, OSR1, MTERF4, MICAL2, JMJD6, RBP4, TFDP2, TRP53, ALDH1A2, BCOR	1099	261	18082	1.70205	1	0.779333	0.776736		GOTERM_BP_DIRECT	GO:0045893~positive regulation of transcription, DNA-templated	22	0.0287439	0.0741235	TCF7L2, AFAP1L2, CNBP, NR1I2, TFEB, PROX1, HNF1A, ARID1A, KLF15, ETV4, OVOL2, MED12, IL5, MDK, NUP62, CAPN3, IRF8, TCF4, NOS1, ATF5, PKNOX1, PATZ1	468	576	18082	1.47571	1	1	1
GOTERM_BP_DIRECT	GO:1904378~maintenance of unfolded protein involved in ERAD pathway	3	0.00162694	0.0106059	BAG6, USP13, GET4	1099	3	18082	16.4531	1	0.871141	0.868238		GOTERM_BP_DIRECT	GO:0046340~diacylglycerol catabolic process	2	0.00261308	0.0755006	LIPE, APOA2	468	3	18082	25.7578	1	1	1
GOTERM_BP_DIRECT	GO:0050821~protein stabilization	16	0.00867702	0.0108432	USP13, PEX19, STXBP1, SYVN1, P3H1, BAG6, RASSF1, TRP53, DVL1, AAK1, FLOT2, APBB1, TCF3, CCT8, TAF9B, GOLGA7	1099	128	18082	2.05664	1	0.871141	0.868238		GOTERM_BP_DIRECT	GO:0048641~regulation of skeletal muscle tissue development	2	0.00261308	0.0755006	TCF7L2, MEGF10	468	3	18082	25.7578	1	1	1
GOTERM_BP_DIRECT	GO:0051930~regulation of sensory perception of pain	8	0.00433851	0.0109395	CCKBR, FCGR4, SCN11A, OPRL1, OPRK1, CCK, VIP, FGFR1	1099	41	18082	3.21037	1	0.871141	0.868238		GOTERM_BP_DIRECT	GO:0071673~positive regulation of smooth muscle cell chemotaxis	2	0.00261308	0.0755006	LPAR1, AIF1	468	3	18082	25.7578	1	1	1
GOTERM_BP_DIRECT	GO:0035458~cellular response to interferon-beta	8	0.00433851	0.0109395	CDC34, IFI204, IGTP, IRGM2, IFI47, UBE2K, IIGP1, GBP3	1099	41	18082	3.21037	1	0.871141	0.868238		GOTERM_BP_DIRECT	GO:1900273~positive regulation of long-term synaptic potentiation	3	0.00391962	0.0775759	NOS1, EIF2AK4, PTPN5	468	18	18082	6.43946	1	1	1
GOTERM_BP_DIRECT	GO:0045471~response to ethanol	15	0.00813471	0.0114017	SPARC, GK, BAD, EHMT2, OPRK1, HTR3A, ICAM1, ALAD, ADCYAP1, RBP4, CASP8, TRP53, MYC, CRH, PEMT	1099	117	18082	2.10938	1	0.889789	0.886824		GOTERM_BP_DIRECT	GO:0010466~negative regulation of peptidase activity	7	0.00914578	0.0828128	SERPINA1B, AMBP, SPINK7, PZP, SERPINA3M, SERPINA1E, KNG1	468	117	18082	2.3116	1	1	1
GOTERM_BP_DIRECT	GO:0030335~positive regulation of cell migration	22	0.0119309	0.0119604	ACVR1, GRB7, CSF1R, SEMA4D, HGF, SEMA4C, LEF1, SEMA3B, PIK3CD, ELP3, ARHGAP5, CORO1A, ADRA2A, CCAR1, CXCL10, DIAPH1, ADAM17, PAK1, PDPN, MYADM, MAPK1, TRIM32	1099	203	18082	1.7831	1	0.915091	0.912042		GOTERM_BP_DIRECT	GO:0016601~Rac protein signal transduction	3	0.00391962	0.0852681	NISCH, TIAM1, AIF1	468	19	18082	6.10054	1	1	1
GOTERM_BP_DIRECT	GO:0021766~hippocampus development	11	0.00596545	0.0124716	ZBTB18, NCOA1, EPHA5, DLX1, EIF2B3, PTPRS, NR4A3, LEF1, ATP2B4, DCLK2, FGF13	1099	73	18082	2.47924	1	0.93585	0.932732		GOTERM_BP_DIRECT	GO:0035066~positive regulation of histone acetylation	3	0.00391962	0.0852681	KAT2A, RUVBL2, NOS1	468	19	18082	6.10054	1	1	1
GOTERM_BP_DIRECT	GO:0030511~positive regulation of transforming growth factor beta receptor signaling pathway	6	0.00325388	0.0132142	CDKN1C, ADAM17, TGFB1I1, AXIN1, NPNT, MEN1	1099	24	18082	4.11328	1	0.969863	0.966632		GOTERM_BP_DIRECT	GO:0035264~multicellular organism growth	7	0.00914578	0.0908854	TCF7L2, KAT2A, ETNK2, PCDH15, SLC1A2, CCM2, ATF5	468	120	18082	2.25381	1	1	1
GOTERM_BP_DIRECT	GO:1904355~positive regulation of telomere capping	5	0.00271157	0.0136706	PNKP, MAPK1, MAPKAPK5, MAP2K7, AURKB	1099	16	18082	5.14161	1	0.969863	0.966632		GOTERM_BP_DIRECT	GO:0061003~positive regulation of dendritic spine morphogenesis	3	0.00391962	0.0931787	TIAM1, STAU2, PAK3	468	20	18082	5.79551	1	1	1
GOTERM_BP_DIRECT	GO:0035418~protein localization to synapse	5	0.00271157	0.0136706	NLGN2, HOMER1, NRXN1, DLGAP1, SHANK1	1099	16	18082	5.14161	1	0.969863	0.966632		GOTERM_BP_DIRECT	GO:0007628~adult walking behavior	4	0.00522616	0.093901	CACNB4, SCN8A, PCDH15, SCN1A	468	42	18082	3.67969	1	1	1
GOTERM_BP_DIRECT	GO:0030900~forebrain development	12	0.00650777	0.0147623	NUMBL, ALDH1A2, CHRD, PAX6, OTX1, PSEN1, SSTR1, FEZF2, SSTR2, FGFR3, SSTR3, DCLK1	1099	86	18082	2.29579	1	1	0.996924		GOTERM_BP_DIRECT	GO:1902476~chloride transmembrane transport	4	0.00522616	0.093901	GABRA1, ANO1, SLC26A10, SLC26A5	468	42	18082	3.67969	1	1	1
GOTERM_BP_DIRECT	GO:0007257~activation of JUN kinase activity	7	0.0037962	0.0153959	FGD4, PTPN1, MDFIC, WNT7B, AXIN1, CCL19, MAP2K7	1099	34	18082	3.38741	1	1	0.996924		GOTERM_BP_DIRECT	GO:0051592~response to calcium ion	5	0.0065327	0.09885	PDE1C, HNRNPD, PCDH15, CAPN3, SLC25A13	468	68	18082	2.84094	1	1	1
GOTERM_BP_DIRECT	GO:0019882~antigen processing and presentation	9	0.00488083	0.0155743	CD74, H60B, RAB3C, H2-K1, H2-Q2, H2-OA, RAB6A, H2-AA, H2-D1	1099	54	18082	2.74219	1	1	0.996924		GOTERM_BP_DIRECT	GO:0043407~negative regulation of MAP kinase activity	4	0.00522616	0.0991049	MAPK7, PRKCD, NUP62, PTPN5	468	43	18082	3.59412	1	1	1
GOTERM_BP_DIRECT	GO:0043547~positive regulation of GTPase activity	17	0.00921934	0.0158965	RTN4R, BCAS3, EIF2B3, CCL12, SEMA4D, RAP1GDS1, KALRN, ICAM1, RGP1, AFDN, ADCYAP1, TBC1D20, GNAS, CCL19, RGS9, RGS7, WNT4	1099	146	18082	1.91578	1	1	0.996924		GOTERM_BP_DIRECT	GO:0015810~aspartate transport	2	0.00261308	0.0993814	PRKCD, SLC25A13	468	4	18082	19.3184	1	1	1
GOTERM_BP_DIRECT	GO:0050919~negative chemotaxis	6	0.00325388	0.0185038	NRP2, SEMA4D, SEMA3A, SEMA4C, SEMA3B, SLIT1	1099	26	18082	3.79688	1	1	0.996924		GOTERM_BP_DIRECT	GO:0060214~endocardium formation	2	0.00261308	0.0993814	PROX1, OVOL2	468	4	18082	19.3184	1	1	1
GOTERM_BP_DIRECT	GO:0048843~negative regulation of axon extension involved in axon guidance	6	0.00325388	0.0185038	SEMA4D, SEMA3A, SEMA6D, SEMA4C, SEMA3B, SLIT1	1099	26	18082	3.79688	1	1	0.996924		GOTERM_BP_DIRECT	GO:1902074~response to salt	2	0.00261308	0.0993814	RNLS, SLC26A5	468	4	18082	19.3184	1	1	1
GOTERM_BP_DIRECT	GO:0043488~regulation of mRNA stability	6	0.00325388	0.0185038	MAPK11, ELAVL4, MAPK14, PUM1, ZC3H14, RBM24	1099	26	18082	3.79688	1	1	0.996924		GOTERM_BP_DIRECT	GO:0006548~histidine catabolic process	2	0.00261308	0.0993814	HAL, FTCD	468	4	18082	19.3184	1	1	1
GOTERM_BP_DIRECT	GO:0071314~cellular response to cocaine	3	0.00162694	0.020359	CRHBP, EHMT2, CRH	1099	4	18082	12.3399	1	1	0.996924		GOTERM_BP_DIRECT	GO:0051180~vitamin transport	2	0.00261308	0.0993814	TTPA, GC	468	4	18082	19.3184	1	1	1
GOTERM_BP_DIRECT	GO:0008284~positive regulation of cell proliferation	46	0.0249464	0.0203636	PTGER4, SLC35F6, CSF1R, NLGN2, LEF1, RTKN2, HTR2A, RBPJ, TNF, CTGF, CCAR1, PLAC8, CCND3, PAK1, MYC, MAPK1, RPRD1B, EIF5A, NMB, CHTOP, FGFBP1, TSC22D1, IL15, HGF, WNT7B, IL34, NOG, CEP131, IL31RA, RPA1, CCK, UBE2A, CXCL10, ADCYAP1, ADAM17, KLF5, CCKBR, CARM1, ALDH1A2, GNAS, CRH, MZB1, BIRC6, FGFR3, CRLF1, FGFR1	1099	542	18082	1.39639	1	1	0.996924		GOTERM_BP_DIRECT	GO:0019556~histidine catabolic process to glutamate and formamide	2	0.00261308	0.0993814	HAL, FTCD	468	4	18082	19.3184	1	1	1
GOTERM_BP_DIRECT	GO:0090090~negative regulation of canonical Wnt signaling pathway	13	0.00705008	0.0206776	NOG, LEF1, PTPRO, AXIN1, FUZ, MAPK14, DKK3, MAD2L2, CDH1, FRZB, RGS20, WNT4, DACT1	1099	102	18082	2.09697	1	1	0.996924		GOTERM_BP_DIRECT	GO:0019557~histidine catabolic process to glutamate and formate	2	0.00261308	0.0993814	HAL, FTCD	468	4	18082	19.3184	1	1	1
GOTERM_BP_DIRECT	GO:2000311~regulation of alpha-amino-3-hydroxy-5-methyl-4-isoxazole propionate selective glutamate receptor activity	5	0.00271157	0.0208715	MEF2C, NLGN2, NRXN1, CNIH3, SHANK1	1099	18	18082	4.57032	1	1	0.996924		GOTERM_BP_DIRECT	GO:0001889~liver development	6	0.00783924	0.0995259	QDPR, NAT1, ARG1, SLCO1B2, HNRNPD, HNF1A	468	95	18082	2.44022	1	1	1
GOTERM_BP_DIRECT	GO:0051149~positive regulation of muscle cell differentiation	5	0.00271157	0.0208715	EIF5A, MAPK11, TCF3, MAPK14, MAP2K6	1099	18	18082	4.57032	1	1	0.996924		GOTERM_MF_DIRECT	GO:0008289~lipid binding	17	0.0222112	0.00193544	OSBPL9, NCF1, FNBP1, STARD10, STARD9, APOA2, SNX24, PITPNC1, EPN1, EPN2, TIAM1, TTPA, ESYT2, APOB, PLTP, SNX8, SNX5	454	270	17446	2.4195	0.727979	1	1
GOTERM_BP_DIRECT	GO:0021987~cerebral cortex development	10	0.00542314	0.0212832	ZBTB18, NCOA1, AFDN, TFAP2C, PTPRS, HNRNPK, KDM1A, BAD, PSEN1, FOXP2	1099	68	18082	2.41958	1	1	0.996924		GOTERM_MF_DIRECT	GO:0004866~endopeptidase inhibitor activity	5	0.0065327	0.00810181	SERPINA1B, SERPINA1D, PZP, SERPINA1E, RENBP	454	31	17446	6.19795	0.995774	1	1
GOTERM_BP_DIRECT	GO:0045669~positive regulation of osteoblast differentiation	10	0.00542314	0.0212832	PTGER4, SCUBE2, ACVR1, MEF2C, IFI204, WNT7B, GNAS, NPNT, WNT4, MEN1	1099	68	18082	2.41958	1	1	0.996924		GOTERM_MF_DIRECT	GO:0042803~protein homodimerization activity	33	0.0431158	0.0100087	GTF2A2, RPE, TIMM9, PLEKHB1, NOD1, NRF1, NADK2, SLK, KYNU, RUVBL2, FGFR1OP2, UGT1A5, RDH16, NOS1, TRPM8, ZBTB7B, KCNH2, HES6, CR2, AMBP, APOA2, MAT1A, HNF1A, UGT1A6A, TERF2, RENBP, PGF, QDPR, ANO1, NR6A1, IRF3, TCF4, SLC26A5	454	798	17446	1.5891	0.99884	1	1
GOTERM_BP_DIRECT	GO:0008380~RNA splicing	24	0.0130155	0.0213726	SRRM2, DDX39, MBNL1, ZRANB2, WTAP, MTERF4, HNRNPU, RBM4B, THOC5, JMJD6, PQBP1, SYNCRIP, HNRNPK, TRA2A, GEMIN5, GEMIN7, SREK1, GEMIN8, TARDBP, SRSF10, SUGP2, SNRPA, SF1, RBM11	1099	241	18082	1.63849	1	1	0.996924		GOTERM_MF_DIRECT	GO:0008017~microtubule binding	12	0.0156785	0.015619	TIAM1, KIF9, GAS2L3, STARD9, TUBGCP5, KIF1A, ARHGEF2, GAS2L1, CKAP5, CLASP1, FTCD, DNM2	454	200	17446	2.30564	0.999975	1	1
GOTERM_BP_DIRECT	GO:0030325~adrenal gland development	6	0.00325388	0.0216043	CDKN1C, CRH, NR3C1, WNT4, LY6E, DKK3	1099	27	18082	3.65625	1	1	0.996924		GOTERM_MF_DIRECT	GO:0005515~protein binding	127	0.165931	0.0165406	PATJ, NRROS, NCF1, PLEKHB1, EDC4, LIPE, SLK, PSMD2, RUVBL2, CAPN3, CCNL2, PKNOX1, GTF2I, SOX5, WNT5B, FBXW7, FNBP1, DYRK1A, HNF1A, GAPVD1, HSPG2, SYTL4, THOC7, MYCL, TIAM1, CACNB4, SCN8A, MASP2, ATF5, GRID2IP, CUL7, ADCYAP1R1, HPCA, PCDH15, NEDD4L, NOLC1, CACNA1D, RHOBTB1, CFAP126, RTN4, PORCN, ZFP57, LDHD, TRPM8, PATZ1, MLKL, STAM, HPS5, EIF2AK4, A1CF, CDK7, CNOT7, CCDC88C, FAT1, TCF4, DYNLRB2, …	454	4092	17446	1.19264	0.999986	1	1
GOTERM_BP_DIRECT	GO:0006397~mRNA processing	30	0.0162694	0.0218065	TSEN34, RNMT, CELF2, RBM4B, HNRNPU, HNRNPLL, PQBP1, SYNCRIP, FIP1L1, TRA2A, SRSF10, RBM11, SRRM2, DDX39, MBNL1, ZRANB2, WTAP, THOC5, WDR33, JMJD6, HNRNPK, SUPT5, GEMIN5, GEMIN7, SREK1, GEMIN8, TARDBP, SUGP2, SNRPA, SF1	1099	322	18082	1.5329	1	1	0.996924		GOTERM_MF_DIRECT	GO:0019901~protein kinase binding	20	0.0261308	0.019106	TCF7L2, RGS19, MLKL, PRKCD, PIFO, TPRKB, SORBS1, TPCN2, HDAC7, AURKA, DNM2, LIPE, CACNB4, TNIP2, SPDYA, CCNL2, EPHA1, RFFL, PTPN5, CD44	454	434	17446	1.77084	0.999998	1	1
GOTERM_BP_DIRECT	GO:0045666~positive regulation of neuron differentiation	13	0.00705008	0.0221587	NCOA1, MEF2C, TRPC6, NEUROD1, BRINP2, CPNE1, TCF3, FEZF2, NBL1, TRIM32, BRINP3, EIF4G1, FGFR1	1099	103	18082	2.07661	1	1	0.996924		GOTERM_MF_DIRECT	GO:0005096~GTPase activator activity	13	0.016985	0.020258	RGS19, ARHGEF10L, ARHGAP27, GAPVD1, SIPA1L3, ARFGAP2, ARHGAP22, SGSM1, RGS3, ARHGAP30, DEPDC5, RIN2, GARNL3	454	235	17446	2.12577	0.999999	1	1
GOTERM_BP_DIRECT	GO:0001558~regulation of cell growth	9	0.00488083	0.0232244	MAD2L2, TSG101, PTTG1, IGFBP4, HTRA4, WFDC1, SBF1, WISP1, CTGF	1099	58	18082	2.55307	1	1	0.996924		GOTERM_MF_DIRECT	GO:0016740~transferase activity	52	0.0679401	0.0207901	DDR1, ADPGK, PIGQ, ADK, FTCD, NADK2, SLK, CLP1, NTMT1, GMPPA, PAPOLA, NEK3, GGT1, MAP4K1, GSTO2, OXSM, PRKCD, MINK1, DYRK1A, MAT1A, RABGGTB, UGT1A6A, CPT1B, KAT2A, ILVBL, AGPS, BMP2K, PIK3C3, EPHA1, ISPD, ST6GALNAC6, SGMS1, NEDD4L, PRDM11, AURKA, PORCN, MAPK7, POLD1, MKNK1, METTL5, PAK3, GGT5, LIMK2, EIF2AK4, CDK7, NAGK, DPY19L2, NAT1, GSTA3, ETNK2, ETNK1, TEK	454	1472	17446	1.35749	0.999999	1	1
GOTERM_BP_DIRECT	GO:0007050~cell cycle arrest	11	0.00596545	0.0244775	CDKN1C, RASSF1, BRINP2, TSG101, TRP53, MYC, AK1, APBB1, BRINP3, SKIL, MEN1	1099	81	18082	2.23438	1	1	0.996924		GOTERM_MF_DIRECT	GO:0004497~monooxygenase activity	8	0.0104523	0.0225007	FOXRED2, CYP2D10, CYP2C65, CYP3A13, CYP2E1, FMO5, CYP17A1, CYP2D26	454	108	17446	2.84647	1	1	1
GOTERM_BP_DIRECT	GO:0048148~behavioral response to cocaine	5	0.00271157	0.0251973	HOMER1, EHMT2, OPRK1, HTR2A, KALRN	1099	19	18082	4.32977	1	1	0.996924		GOTERM_MF_DIRECT	GO:0019894~kinesin binding	5	0.0065327	0.0230764	ARHGEF10, STAU2, KIF1BP, NUP62, PIFO	454	42	17446	4.57468	1	1	1
GOTERM_BP_DIRECT	GO:0016339~calcium-dependent cell-cell adhesion via plasma membrane cell adhesion molecules	5	0.00271157	0.0251973	CDH1, NRXN1, ATP2C1, CDH16, PCDH1	1099	19	18082	4.32977	1	1	0.996924		GOTERM_MF_DIRECT	GO:0051019~mitogen-activated protein kinase binding	4	0.00522616	0.0234839	MAPK7, STAU2, PTPN5, GTF2I	454	24	17446	6.40455	1	1	1
GOTERM_BP_DIRECT	GO:0042551~neuron maturation	4	0.00216926	0.0255131	CDKN1C, NR4A2, KDM1A, NRXN1	1099	11	18082	5.98296	1	1	0.996924		GOTERM_MF_DIRECT	GO:0005244~voltage-gated ion channel activity	9	0.0117589	0.0237368	KCNH2, CACNG8, CACNB4, SCN8A, KCNC3, KCNIP4, CACNA1D, TPCN2, SCN1A	454	134	17446	2.58094	1	1	1
GOTERM_BP_DIRECT	GO:0008283~cell proliferation	22	0.0119309	0.0269179	USP13, CSF1R, CD74, FOXC2, DAZAP1, USPL1, KDM1A, BAD, HGF, H3F3A, TNF, AURKB, MORF4L1, GNG2, MYC, COPS2, SIX2, PDPN, ERCC2, FGF13, CDK5RAP3, PICALM	1099	220	18082	1.64531	1	1	0.996924		GOTERM_MF_DIRECT	GO:0035091~phosphatidylinositol binding	7	0.00914578	0.0282969	NISCH, NCF1, SNX24, ESYT2, SNX8, SNX5, MTM1	454	89	17446	3.02237	1	1	1
GOTERM_BP_DIRECT	GO:0006897~endocytosis	19	0.010304	0.0270162	MSR1, RAB1A, USP20, SGIP1, ITSN1, SNX10, SCAMP1, MRC2, RABGEF1, RABEP1, CTTN, FCHO1, MRC1, TRIP10, AAK1, PIP5K1C, ATP9A, CSNK1G1, PICALM	1099	181	18082	1.72713	1	1	0.996924		GOTERM_MF_DIRECT	GO:0019531~oxalate transmembrane transporter activity	3	0.00391962	0.0316862	SLC26A10, SLC26A6, SLC26A5	454	11	17446	10.4802	1	1	1
GOTERM_BP_DIRECT	GO:0001755~neural crest cell migration	8	0.00433851	0.027542	ACVR1, NRP2, SEMA4D, SEMA6D, SEMA4C, LEF1, SEMA3B, PAX6	1099	49	18082	2.68623	1	1	0.996924		GOTERM_MF_DIRECT	GO:0005216~ion channel activity	10	0.0130654	0.0336554	KCNH2, GABRA1, SCN8A, KCNC3, TRPV2, CACNA1D, CNGA4, TRPM8, TPCN2, SCN1A	454	170	17446	2.26043	1	1	1
GOTERM_BP_DIRECT	GO:0016310~phosphorylation	50	0.0271157	0.0287003	DYRK3, DYRK2, MAST4, PIK3CD, RPS6KA3, FASTK, SPEG, EPHA5, ACVR1, DGKZ, CIT, NME7, MAPKAPK5, ULK1, CSNK1G1, IPPK, CAMK2B, CSF1R, DTYMK, PNKP, CAMK2A, AK1, AK5, KALRN, AURKB, CKMT1, PAK1, STK33, IRAK1, STK36, MAPK1, PIP5K1C, MAP4K5, MAP2K7, MAP2K6, MAP4K4, CDK19, GK, DMPK, DCLK2, MAPK14, DCLK1, MAPK11, WNK1, FES, TAOK1, STK26, FGFR3, PFKP, FGFR1	1099	612	18082	1.34421	1	1	0.996924		GOTERM_MF_DIRECT	GO:0015116~sulfate transmembrane transporter activity	3	0.00391962	0.0373809	SLC26A10, SLC26A6, SLC26A5	454	12	17446	9.60683	1	1	1
GOTERM_BP_DIRECT	GO:0030199~collagen fibril organization	7	0.0037962	0.0289303	FOXC2, COL1A2, P4HA1, SERPINH1, P3H1, MKX, FMOD	1099	39	18082	2.95313	1	1	0.996924		GOTERM_MF_DIRECT	GO:0008271~secondary active sulfate transmembrane transporter activity	3	0.00391962	0.0373809	SLC26A10, SLC26A6, SLC26A5	454	12	17446	9.60683	1	1	1
GOTERM_BP_DIRECT	GO:0043085~positive regulation of catalytic activity	7	0.0037962	0.0289303	NR4A2, BCAS3, NCSTN, MYC, IGF2, NGB, PSEN1	1099	39	18082	2.95313	1	1	0.996924		GOTERM_MF_DIRECT	GO:0020037~heme binding	10	0.0130654	0.0393564	FA2H, CYP26C1, AMBP, CYP2D10, CYP2C65, CYP3A13, CYP2E1, NOS1, CYP17A1, CYP2D26	454	175	17446	2.19585	1	1	1
GOTERM_BP_DIRECT	GO:0033077~T cell differentiation in thymus	7	0.0037962	0.0289303	ADAM17, TRP53, TCF3, CD3E, WNT4, JMJD6, MPZL2	1099	39	18082	2.95313	1	1	0.996924		GOTERM_MF_DIRECT	GO:0005089~Rho guanyl-nucleotide exchange factor activity	6	0.00783924	0.0432163	PLEKHG3, TIAM1, ARHGEF10, ARHGEF39, ARHGEF10L, ARHGEF2	454	74	17446	3.11573	1	1	1
GOTERM_BP_DIRECT	GO:0045165~cell fate commitment	10	0.00542314	0.0297021	NEUROD1, WNT6, MEF2C, EYA1, WNT7B, TGFB1I1, CASP3, PAX6, RBPJ, WNT4	1099	72	18082	2.28516	1	1	0.996924		GOTERM_MF_DIRECT	GO:0016491~oxidoreductase activity	24	0.031357	0.0443146	GSTO2, RNLS, LOXL4, CYP3A13, FMO5, DDO, CYP17A1, CYP2D26, UEVLD, QDPR, CYB5R2, FOXRED2, FA2H, CYP2D10, ASPH, CYP2C65, ASPHD1, CREG1, LDHD, AGPS, 4933405O20RIK, NOS1, CYP2E1, UTY	454	604	17446	1.52691	1	1	1
GOTERM_BP_DIRECT	GO:0032922~circadian regulation of gene expression	9	0.00488083	0.0304677	RAI1, PER1, MYBBP1A, GFPT1, CREM, RBM4B, HNRNPU, CARTPT, CIART	1099	61	18082	2.42751	1	1	0.996924		GOTERM_MF_DIRECT	GO:0016301~kinase activity	26	0.0339701	0.0473597	DDR1, SGMS1, ADPGK, ADK, AURKA, NADK2, MAPK7, SLK, CLP1, MKNK1, NEK3, PAK3, MAP4K1, LIMK2, PRKCD, MINK1, DYRK1A, EIF2AK4, CDK7, NAGK, ETNK2, ETNK1, BMP2K, PIK3C3, TEK, EPHA1	454	674	17446	1.48236	1	1	1
GOTERM_BP_DIRECT	GO:0045787~positive regulation of cell cycle	7	0.0037962	0.0323486	NR4A3, BC004004, TRP53, MYC, TCF3, TRIM32, FGFR1	1099	40	18082	2.8793	1	1	0.996924		GOTERM_MF_DIRECT	GO:0015106~bicarbonate transmembrane transporter activity	3	0.00391962	0.049819	SLC26A10, SLC26A6, SLC26A5	454	14	17446	8.23442	1	1	1
GOTERM_BP_DIRECT	GO:0045580~regulation of T cell differentiation	4	0.00216926	0.0325123	CYP26B1, IL15, H2-OA, CARD11	1099	12	18082	5.48438	1	1	0.996924		GOTERM_MF_DIRECT	GO:0005085~guanyl-nucleotide exchange factor activity	9	0.0117589	0.0510145	TIAM1, FLCN, ARHGEF10, ST5, ARHGEF39, ARHGEF10L, ARHGEF2, GAPVD1, RAPGEF3	454	156	17446	2.21696	1	1	1
GOTERM_BP_DIRECT	GO:0010038~response to metal ion	4	0.00216926	0.0325123	ALAD, CUTA, TNNC1, TRP53	1099	12	18082	5.48438	1	1	0.996924		GOTERM_MF_DIRECT	GO:0008395~steroid hydroxylase activity	5	0.0065327	0.0513086	CYP2D10, CYP2C65, CYP3A13, CYP2E1, CYP2D26	454	54	17446	3.55808	1	1	1
GOTERM_BP_DIRECT	GO:0033014~tetrapyrrole biosynthetic process	3	0.00162694	0.0325747	ALAD, ALAS2, UROS	1099	5	18082	9.87188	1	1	0.996924		GOTERM_MF_DIRECT	GO:0003712~transcription cofactor activity	5	0.0065327	0.0603896	MED12, ZFP667, HES6, SUPT3, TAF13	454	57	17446	3.37082	1	1	1
GOTERM_BP_DIRECT	GO:0010629~negative regulation of gene expression	25	0.0135579	0.0326986	HDAC5, PCX, KEAP1, CD3E, TNF, CTGF, MYC, CPNE1, FLOT2, WNT4, MEF2C, NR1H2, NOG, AXIN1, PARP10, OLFM1, HNRNPK, TRP53, MYADM, CRH, TARDBP, CRYAB, FGFR3, PICALM, FGFR1	1099	265	18082	1.55218	1	1	0.996924		GOTERM_MF_DIRECT	GO:0031402~sodium ion binding	3	0.00391962	0.0635113	SCN8A, CAPN3, SCN1A	454	16	17446	7.20512	1	1	1
GOTERM_BP_DIRECT	GO:0042517~positive regulation of tyrosine phosphorylation of Stat3 protein	6	0.00325388	0.0328559	PTGER4, CSF1R, IL15, IL31RA, FGFR3, CRLF1	1099	30	18082	3.29063	1	1	0.996924		GOTERM_MF_DIRECT	GO:0043621~protein self-association	5	0.0065327	0.0702637	DMTN, CCDC88C, DYRK1A, TCF4, SAMD11	454	60	17446	3.20228	1	1	1
GOTERM_BP_DIRECT	GO:0097190~apoptotic signaling pathway	8	0.00433851	0.0334675	DIDO1, MOAP1, DAXX, SGPL1, CASP8, BAD, CD3E, TNF	1099	51	18082	2.58088	1	1	0.996924		GOTERM_MF_DIRECT	GO:0005262~calcium channel activity	6	0.00783924	0.0730455	CACNG8, CACNB4, TRPV2, CACNA1D, TRPM8, TPCN2	454	86	17446	2.68098	1	1	1
GOTERM_BP_DIRECT	GO:0034765~regulation of ion transmembrane transport	15	0.00813471	0.0349369	KCNF1, KCNJ6, KCNJ12, KCNB1, CACNA2D1, CYBB, CACNA1C, CACNB1, KCNV1, SCN11A, KCNS3, KCNMA1, KCNQ5, SCN3B, KCNJ3	1099	135	18082	1.82813	1	1	0.996924		GOTERM_MF_DIRECT	GO:0004999~vasoactive intestinal polypeptide receptor activity	2	0.00261308	0.0758966	ADCYAP1R1, VIPR2	454	3	17446	25.6182	1	1	1
GOTERM_BP_DIRECT	GO:0016055~Wnt signaling pathway	21	0.0113886	0.0351428	TLE4, ARL6, TGFB1I1, WNT7B, LEF1, AXIN1, WDR61, WISP1, DKK3, RNF146, WNT6, FRZB, MYC, DVL1, RSPO2, PAF1, DISC1, TRABD2B, WNT4, CSNK1G1, DACT1	1099	213	18082	1.62214	1	1	0.996924		GOTERM_MF_DIRECT	GO:0005543~phospholipid binding	6	0.00783924	0.0788854	TIAM1, NUP62, LPAR1, APOA2, APOB, SYTL4	454	88	17446	2.62004	1	1	1
GOTERM_BP_DIRECT	GO:0035058~nonmotile primary cilium assembly	6	0.00325388	0.0372833	KIF3A, GORAB, CEP131, FUZ, BBS7, DISC1	1099	31	18082	3.18448	1	1	0.996924		GOTERM_MF_DIRECT	GO:0005254~chloride channel activity	5	0.0065327	0.0809111	GABRA1, ANO1, SLC26A10, SLC26A6, SLC26A5	454	63	17446	3.04979	1	1	1
GOTERM_BP_DIRECT	GO:0042771~intrinsic apoptotic signaling pathway in response to DNA damage by p53 class mediator	6	0.00325388	0.0372833	BAG6, DYRK2, IFI204, TRP53, BCL3, SHISA5	1099	31	18082	3.18448	1	1	0.996924		GOTERM_MF_DIRECT	GO:0002020~protease binding	7	0.00914578	0.0844382	SERPINA1B, SERPINA1D, XIAP, CFLAR, SERPINA1E, RFFL, HSPG2	454	117	17446	2.29907	1	1	1
GOTERM_BP_DIRECT	GO:0071479~cellular response to ionizing radiation	6	0.00325388	0.0372833	BLM, TRP53, GRB2, MAPK14, TANK, RHNO1	1099	31	18082	3.18448	1	1	0.996924		GOTERM_MF_DIRECT	GO:0015301~anion:anion antiporter activity	3	0.00391962	0.0860536	SLC26A10, SLC26A6, SLC26A5	454	19	17446	6.06747	1	1	1
GOTERM_BP_DIRECT	GO:0030324~lung development	14	0.0075924	0.0381162	SPARC, HEG1, WNT7B, HSPB11, FOXP2, JMJD6, CTGF, BAG6, RBP4, ALDH1A2, MGP, PDPN, CRH, FGFR1	1099	124	18082	1.85761	1	1	0.996924		GOTERM_MF_DIRECT	GO:0017124~SH3 domain binding	7	0.00914578	0.0871263	AFAP1L2, NCF1, ARHGAP27, PAK3, EPS15, DNM2, REPS1	454	118	17446	2.27959	1	1	1
GOTERM_BP_DIRECT	GO:0001764~neuron migration	14	0.0075924	0.0381162	NRP2, MEF2C, SEMA3A, CCK, PAX6, ELP3, PSEN1, DCLK1, NR4A2, KATNA1, APBB1, FGF13, DISC1, ASTN1	1099	124	18082	1.85761	1	1	0.996924		GOTERM_MF_DIRECT	GO:0004198~calcium-dependent cysteine-type endopeptidase activity	3	0.00391962	0.094029	CAPN11, CAPN9, CAPN3	454	20	17446	5.7641	1	1	1
GOTERM_BP_DIRECT	GO:0007420~brain development	21	0.0113886	0.0397979	GABRA5, ARL6, H3F3A, NOG, PAX6, PSEN1, PCDH19, EML1, DCLK1, PHF8, BAG6, DIAPH1, NME7, SNPH, STK36, B3GNT5, MACROD2, BBS7, CNTN4, MEN1, FGFR1	1099	216	18082	1.59961	1	1	0.996924		GOTERM_MF_DIRECT	GO:0005245~voltage-gated calcium channel activity	4	0.00522616	0.0950476	CACNG8, CACNB4, CACNA1D, TPCN2	454	42	17446	3.65974	1	1	1
GOTERM_BP_DIRECT	GO:0006865~amino acid transport	7	0.0037962	0.0399456	SLC7A7, MYC, PDPN, SLC6A14, SLC38A7, SLC7A2, SLC7A3	1099	42	18082	2.74219	1	1	0.996924		GOTERM_MF_DIRECT	GO:0016712~oxidoreductase activity, acting on paired donors, with incorporation or reduction of molecular oxygen, reduced flavin or flavoprotein as one donor, and incorporation of one atom of oxygen	4	0.00522616	0.0950476	CYP2D10, CYP3A13, CYP2E1, CYP2D26	454	42	17446	3.65974	1	1	1
GOTERM_BP_DIRECT	GO:0050679~positive regulation of epithelial cell proliferation	10	0.00542314	0.0402075	NR4A3, EYA1, KIF3A, BAD, C5AR2, MYC, OSR1, C5AR1, NOG, FOXP2	1099	76	18082	2.16489	1	1	0.996924		GOTERM_MF_DIRECT	GO:0036374~glutathione hydrolase activity	2	0.00261308	0.0998958	GGT5, GGT1	454	4	17446	19.2137	1	1	1
GOTERM_BP_DIRECT	GO:0007218~neuropeptide signaling pathway	10	0.00542314	0.0402075	ADCYAP1, NMB, GRP, NPBWR1, OPRL1, OPRK1, CARTPT, SSTR1, SSTR2, SSTR3	1099	76	18082	2.16489	1	1	0.996924		GOTERM_MF_DIRECT	GO:0004305~ethanolamine kinase activity	2	0.00261308	0.0998958	ETNK2, ETNK1	454	4	17446	19.2137	1	1	1
GOTERM_BP_DIRECT	GO:0032461~positive regulation of protein oligomerization	4	0.00216926	0.0404024	TRP53, CCK, TRABD2B, JCHAIN	1099	13	18082	5.0625	1	1	0.996924		GOTERM_MF_DIRECT	GO:0003840~gamma-glutamyltransferase activity	2	0.00261308	0.0998958	GGT5, GGT1	454	4	17446	19.2137	1	1	1
GOTERM_BP_DIRECT	GO:0060044~negative regulation of cardiac muscle cell proliferation	4	0.00216926	0.0404024	MAPK11, RBP4, NOG, KCNK2	1099	13	18082	5.0625	1	1	0.996924		GOTERM_CC_DIRECT	GO:0005737~cytoplasm	216	0.282213	4.75868e-06	AHCYL2, PATJ, FRMPD1, PLEKHB1, HNRNPR, LIPE, MPRIP, CLP1, FAM110B, FGFR1OP2, SPA17, PKNOX1, CEP97, FNBP1, OXSM, ARRDC3, STARD9, PRKCD, IFT80, KNL1, HNF1A, SYTL4, NISCH, TIAM1, GRWD1, ATF5, RIN2, 8430408G22RIK, ADCYAP1R1, PCDH15, LPAR1, NEDD4L, PRDM11, CFAP126, TTPA, PLEK2, APOB, RREB1, SNX5, CFAP74, AFAP1L2, STARD10, INCA1, TNFSF13, STAM, EIF2AK4, A1CF, SMTN, HAL, BHMT, CCDC88C, HNRNPD, PLCH1, PK…	498	6631	19662	1.2861	0.00195866	0.00196058	0.00195106
GOTERM_BP_DIRECT	GO:0097194~execution phase of apoptosis	4	0.00216926	0.0404024	CASP8, TAOK1, CASP3, MADD	1099	13	18082	5.0625	1	1	0.996924		GOTERM_CC_DIRECT	GO:0005856~cytoskeleton	48	0.0627139	0.000404191	CUL7, TUBGCP2, NR1I3, FRMPD1, AIF1, CFAP126, FTCD, AURKA, GNAI2, MPRIP, NUP62, FAM110B, PLEK2, NOS1, KIF1A, GAS2L1, CEP97, LZTS2, CLASP1, LRRCC1, SVIL, GAS2L3, DMTN, MYO10, ERCC6L2, FNBP1, LRRC49, STARD9, TMOD2, IFT80, SORBS1, CKAP5, MZT2, DNM2, KIF9, FRMD5, CDK7, SMTN, FAM161A, KIF1BP, TUBGCP5, TRIM36, DYNLRB2, CEP41, TACC2, ARHGEF2, TEK, ATF5	498	1113	19662	1.70272	0.153428	0.0832633	0.0828591
GOTERM_BP_DIRECT	GO:0043011~myeloid dendritic cell differentiation	5	0.00271157	0.0412019	BATF2, IRF4, PSEN1, RBPJ, PIRB	1099	22	18082	3.73935	1	1	0.996924		GOTERM_CC_DIRECT	GO:0005829~cytosol	67	0.0875382	0.00111813	CDKN1A, MUP20, AHCYL2, NCF1, RNF13, FRMPD1, WDR4, ADK, ARHGEF10L, TAZ, FTCD, LIPE, CHAF1B, KYNU, CAPN3, NOS1, ARHGEF10, LYPLA1, PRKCD, APOA2, ABHD14B, MAT1A, JOSD2, GAPVD1, DNM2, NISCH, TIAM1, KIF9, IRF3, PIK3C3, DEPDC5, ACOT3, NR1I3, RPE, XIAP, AIF1, AURKA, GNAI2, MAPK7, TTPA, VPS53, GC, RFFL, PAK3, SNX8, EPS15, SNX5, TCF7L2, DMTN, MYO10, CNBP, KCNIP4, STARD10, TPRKB, SORBS1, ADAT3, QDPR, SGSM1,…	498	1784	19662	1.48279	0.369303	0.145874	0.145166
GOTERM_BP_DIRECT	GO:0001701~in utero embryonic development	27	0.0146425	0.0414983	PTPRR, KDM1A, KEAP1, ADD1, CDH1, SIN3A, KIF3A, MYC, SPEG, SLC39A3, ZBTB18, ACVR1, BTF3, MBNL1, HEG1, WNT7B, NOG, ESRRB, SYVN1, AXIN1, RPA1, UBE2A, TRP53, ERCC2, EIF4E2, FGFR1, LY6E	1099	299	18082	1.48573	1	1	0.996924		GOTERM_CC_DIRECT	GO:0001891~phagocytic cup	5	0.0065327	0.00141625	MEGF10, PEAR1, AIF1, SNX5, DNM2	498	20	19662	9.87048	0.442286	0.145874	0.145166
GOTERM_BP_DIRECT	GO:0060349~bone morphogenesis	6	0.00325388	0.0420587	CYP26B1, ACTN3, SP5, ACP5, FGFR3, PAPPA2	1099	32	18082	3.08496	1	1	0.996924		GOTERM_CC_DIRECT	GO:0016324~apical plasma membrane	18	0.0235177	0.00432431	PATJ, ANXA4, SLC12A1, ABCC6, CACNA1D, NOD1, SYTL4, SIPA1L3, CFAP126, ANO1, MFRP, SLC22A18, TEK, PROM1, SLC29A1, EPS15, SLC26A6, CD44	498	328	19662	2.16669	0.832283	0.356323	0.354593
GOTERM_BP_DIRECT	GO:0032212~positive regulation of telomere maintenance via telomerase	6	0.00325388	0.0420587	PNKP, MAPK1, MAPKAPK5, CCT8, MAP2K7, AURKB	1099	32	18082	3.08496	1	1	0.996924		GOTERM_CC_DIRECT	GO:0005654~nucleoplasm	67	0.0875382	0.00726731	CDKN1A, WDR4, ECI2, ADK, HNRNPR, PITPNC1, MED12, EDC4, CHAF1B, RGS3, CLP1, KYNU, NTMT1, RUVBL2, PAPOLA, CCNL2, PKNOX1, LRRCC1, GTF2I, STRADA, SFMBT2, STARD9, ZBTB34, HNF1A, KNL1, ARID1A, SYTL4, TERF2, THOC7, EPN2, SUPT3, BMP2K, IRF8, POLR1E, ATF5, DAP3, GTF2A2, CUL7, ACSS2, TUBGCP2, NR1I3, NOLC1, NRF1, AURKA, GNAI2, TAF1D, BCLAF1, MAPK7, POLD1, MKNK1, PATZ1, ZBTB7B, RREB1, SUZ12, PPP1R26, TCF7L2,…	498	1935	19662	1.36707	0.950464	0.459021	0.456793
GOTERM_BP_DIRECT	GO:0008360~regulation of cell shape	15	0.00813471	0.0430928	CYFIP1, CSF1R, CCL12, SEMA4D, SHROOM3, ARHGAP15, CORO1A, ICAM1, FGD4, DIAPH1, FMNL1, FES, EPB41L2, PDPN, CSNK1G1	1099	139	18082	1.77552	1	1	0.996924		GOTERM_CC_DIRECT	GO:0005813~centrosome	21	0.0274374	0.00779891	ARHGEF10, CUL7, TUBGCP2, IFT80, SORBS1, CKAP5, SYTL4, AURKA, MZT2, DNM2, GNAI2, MED12, FAM161A, TUBGCP5, NEK3, CEP41, LZTS2, ATF5, CEP97, CLASP1, LRRCC1	498	435	19662	1.90602	0.960274	0.459021	0.456793
GOTERM_BP_DIRECT	GO:0043406~positive regulation of MAP kinase activity	8	0.00433851	0.0438505	MEF2C, IRAK1, HTR2A, PSEN1, TNF, PIK3R6, ADRA2A, FGFR1	1099	54	18082	2.4375	1	1	0.996924		GOTERM_CC_DIRECT	GO:0043231~intracellular membrane-bounded organelle	31	0.0405028	0.00956837	AHCYL2, ACSS2, RPE, ECI2, CYP3A13, CYP17A1, EDC4, CYP2D10, NUP62, CCNL2, APOB, PROM1, SNX8, EPS15, SEC11C, UGT2B36, AMBP, SFMBT2, APEX2, UGT1A6A, CPT1B, FMO5, EPN2, CYP2D26, FA2H, ARHGAP30, CYP2C65, AGPS, PLCH1, CYP2E1, SLC26A6	498	751	19662	1.62975	0.980959	0.492771	0.490379
GOTERM_BP_DIRECT	GO:0048813~dendrite morphogenesis	7	0.0037962	0.0441333	SEMA3A, CAMK2A, DVL1, ELAVL4, DCLK1, PICALM, DACT1	1099	43	18082	2.67842	1	1	0.996924		GOTERM_CC_DIRECT	GO:0005768~endosome	24	0.031357	0.0116852	OSBPL9, ADCYAP1R1, RNF13, ABCA5, ARRDC3, DTNBP1, LPAR1, M6PR, STAM, ARHGAP27, GAPVD1, SYTL4, MTM1, DNM2, RAB11B, NISCH, RAB23, VPS53, PIK3C3, RFFL, PAK3, EPS15, SNX8, SNX5	498	544	19662	1.74185	0.992114	0.534922	0.532326
GOTERM_BP_DIRECT	GO:0090002~establishment of protein localization to plasma membrane	7	0.0037962	0.0441333	CDH1, TSPAN17, TSPAN5, FLOT2, MPP5, TNF, WNT4	1099	43	18082	2.67842	1	1	0.996924		GOTERM_CC_DIRECT	GO:0016323~basolateral plasma membrane	12	0.0156785	0.0144916	DDR1, MEGF10, SLCO1A1, SLCO1B2, ABCC6, ERBIN, NOD1, TEK, SLC29A1, SLC26A6, CD44, SLC26A5	498	203	19662	2.33391	0.997556	0.597055	0.594157
GOTERM_BP_DIRECT	GO:0010628~positive regulation of gene expression	34	0.0184387	0.0442129	PTGER4, LEF1, RBM4B, PIK3CD, HNRNPU, ALOX12B, RBPJ, CD3E, TNF, CTGF, WNT6, RIMS1, CYP26B1, MEN1, IL33, MEF2C, WHRN, WNT7B, OSR1, NR1H2, NOG, NFATC2, PAX6, MAPK14, MAPK11, OLFM1, ADCYAP1, TRP53, FUBP1, ALDH1A2, CRH, VIM, MKX, TCF3	1099	399	18082	1.40202	1	1	0.996924		GOTERM_CC_DIRECT	GO:0005905~clathrin-coated pit	6	0.00783924	0.017676	FNBP1, VLDLR, EPS15, EPN1, DNM2, REPS1	498	60	19662	3.94819	0.999356	0.615117	0.612131
GOTERM_BP_DIRECT	GO:0035556~intracellular signal transduction	34	0.0184387	0.0453463	GUCY2C, MAST4, CAB39, ITSN1, TWF2, RASAL1, PSEN1, GUCY2G, KALRN, CTGF, SOCS3, RPS6KA3, RASSF1, CASP3, DVL1, BLNK, MAPK1, MAP4K5, RGS9, RGS7, MAP4K4, SH2B1, DCLK2, MAPK14, DGKZ, DCLK1, CIT, SPSB3, MAPK11, WNK1, PPP1R1C, ASB7, SCG2, ASB1	1099	400	18082	1.39852	1	1	0.996924		GOTERM_CC_DIRECT	GO:0043025~neuronal cell body	23	0.0300504	0.017916	PDE1C, NCF1, MYO10, TMPRSS5, ARG1, STAU2, KCNIP4, DTNBP1, LPAR1, CACNA1D, SEZ6L, RTN4, CYP17A1, TIAM1, CALD1, SCN8A, ARHGEF2, KIF1A, APOB, PTPN5, RAPGEF3, GTF2I, SCN1A	498	534	19662	1.70053	0.999418	0.615117	0.612131
GOTERM_BP_DIRECT	GO:0048318~axial mesoderm development	3	0.00162694	0.0469186	NOG, AXIN1, RPL38	1099	6	18082	8.22657	1	1	0.996924		GOTERM_CC_DIRECT	GO:0031090~organelle membrane	7	0.00914578	0.0319359	FA2H, CYP2D10, CYP3A13, FMO5, RAPGEF3, CYP2D26, SEC11C	498	94	19662	2.94014	0.999998	0.814986	0.811029
GOTERM_BP_DIRECT	GO:0060385~axonogenesis involved in innervation	3	0.00162694	0.0469186	SEMA3A, NPTX1, FGFR3	1099	6	18082	8.22657	1	1	0.996924		GOTERM_CC_DIRECT	GO:0016020~membrane	198	0.258695	0.0320712	PATJ, TRAF3IP3, VIPR2, FRMPD1, PLEKHB1, ECI2, CYP3A13, ANTXR2, LIPE, PSMD2, GPR171, SMCO4, SPA17, SCN1A, PAQR6, COG6, FNBP1, ARRDC3, PRKCD, GAPVD1, CPT1B, SYTL4, NISCH, TIAM1, PLPP5, ASPHD1, CYP2E1, EPHA1, PLPP2, GRID2IP, ADCYAP1R1, PCDH15, LPAR1, CFAP126, CYB5R2, OLFR10, PLEK2, TRPM8, PROM1, SNX8, SNX5, SLC10A7, ABCA5, LRBA, STARD10, TNFSF13, NETO2, STAM, FA2H, SLC6A8, NDUFAF4, PLCH1, HNRNPC, GP…	498	6998	19662	1.11709	0.999999	0.814986	0.811029
GOTERM_BP_DIRECT	GO:0051403~stress-activated MAPK cascade	3	0.00162694	0.0469186	MAP2K7, MAPK14, CRYAB	1099	6	18082	8.22657	1	1	0.996924		GOTERM_CC_DIRECT	GO:0072372~primary cilium	5	0.0065327	0.0372564	VIPR2, IFT80, CEP41, SPA17, CFAP126	498	50	19662	3.94819	1	0.814986	0.811029
GOTERM_BP_DIRECT	GO:0016576~histone dephosphorylation	3	0.00162694	0.0469186	PPP5C, EYA1, EYA4	1099	6	18082	8.22657	1	1	0.996924		GOTERM_CC_DIRECT	GO:0005783~endoplasmic reticulum	45	0.0587943	0.0377596	AHCYL2, NRROS, SGMS1, ATL3, ADPGK, STAU2, ATP10B, CYP3A13, RTN4, FTCD, LMF1, CYP17A1, CES3A, FOXRED2, SERPINA1B, PORCN, PLN, SERPINA1D, CYP2D10, UGT1A5, APOB, PROM1, SEC11C, FBXW7, ENTPD5, LRBA, CNBP, PRKCD, DTNBP1, KCNRG, SULF1, SERPINA1E, SEZ6L, UGT1A6A, A1CF, FMO5, CYP2D26, FA2H, CES1C, ASPH, ESYT2, CYP2E1, REEP6, PTPN5, SLC26A6	498	1323	19662	1.34292	1	0.814986	0.811029
GOTERM_BP_DIRECT	GO:0045650~negative regulation of macrophage differentiation	3	0.00162694	0.0469186	THOC5, PTPN2, C1QC	1099	6	18082	8.22657	1	1	0.996924		GOTERM_CC_DIRECT	GO:0016023~cytoplasmic, membrane-bounded vesicle	9	0.0117589	0.0382693	DMTN, RGS19, ARHGAP30, FNBP1, LRBA, PIFO, ARHGEF2, RFFL, RAB11B	498	151	19662	2.35323	1	0.814986	0.811029
GOTERM_BP_DIRECT	GO:0010830~regulation of myotube differentiation	3	0.00162694	0.0469186	HDAC5, DMPK, RBM24	1099	6	18082	8.22657	1	1	0.996924		GOTERM_CC_DIRECT	GO:0042995~cell projection	27	0.0352766	0.0391717	MEGF10, AIF1, CFAP126, RTN4, AURKA, CYP17A1, MTM1, MDK, SPP1, PLEK2, NOS1, NEK3, PROM1, SNX5, GTF2I, SAMD4, SVIL, DMTN, MYO10, CCDC114, STARD10, MINK1, IFT80, DNM2, FAM161A, CEP41, GRID2IP	498	712	19662	1.49721	1	0.814986	0.811029
GOTERM_BP_DIRECT	GO:0071392~cellular response to estradiol stimulus	6	0.00325388	0.0471858	CRHBP, AIFM1, H2AFZ, SSTR1, SSTR2, SSTR3	1099	33	18082	2.99148	1	1	0.996924		GOTERM_CC_DIRECT	GO:0005874~microtubule	15	0.0195981	0.0392756	GAS2L3, STAU2, TUBGCP2, LRRC49, STARD9, AURKA, DNM2, TIAM1, KIF9, TUBGCP5, DYNLRB2, ARHGEF2, KIF1A, LZTS2, CLASP1	498	327	19662	1.8111	1	0.814986	0.811029
GOTERM_BP_DIRECT	GO:0019886~antigen processing and presentation of exogenous peptide antigen via MHC class II	4	0.00216926	0.049162	CD74, H2-OA, FCGR2B, H2-AA	1099	14	18082	4.7009	1	1	0.996924		GOTERM_CC_DIRECT	GO:0014069~postsynaptic density	12	0.0156785	0.0412112	TIAM1, CACNG8, DMTN, RGS19, CALD1, MINK1, DTNBP1, ARHGEF2, NETO2, NOS1, RTN4, DNM2	498	239	19662	1.98236	1	0.814986	0.811029
GOTERM_BP_DIRECT	GO:0043267~negative regulation of potassium ion transport	4	0.00216926	0.049162	ADCYAP1, HTR2A, AKAP5, VIP	1099	14	18082	4.7009	1	1	0.996924		GOTERM_CC_DIRECT	GO:0012506~vesicle membrane	4	0.00522616	0.042762	ANXA4, NOS1, APOB, SLC26A6	498	31	19662	5.09444	1	0.814986	0.811029
GOTERM_BP_DIRECT	GO:0045668~negative regulation of osteoblast differentiation	8	0.00433851	0.0518098	HDAC5, SEMA4D, NOG, TWIST2, CHRD, TNF, MEN1, FGFR1	1099	56	18082	2.35045	1	1	0.996924		GOTERM_CC_DIRECT	GO:0005815~microtubule organizing center	9	0.0117589	0.043538	TAF1D, ERCC6L2, TUBGCP2, FAM110B, TUBGCP5, TACC2, CEP97, RAB11B, AURKA	498	155	19662	2.2925	1	0.814986	0.811029
GOTERM_BP_DIRECT	GO:0006612~protein targeting to membrane	5	0.00271157	0.0544296	CACNB1, RABGEF1, RTP1, ARL6, GOLGA7	1099	24	18082	3.42774	1	1	0.996924		GOTERM_CC_DIRECT	GO:0016235~aggresome	4	0.00522616	0.0463291	SFMBT2, POLD1, EPS15, RAB11B	498	32	19662	4.93524	1	0.814986	0.811029
GOTERM_BP_DIRECT	GO:0051968~positive regulation of synaptic transmission, glutamatergic	5	0.00271157	0.0544296	ADCYAP1, NLGN2, CCKBR, NRXN1, GRIA4	1099	24	18082	3.42774	1	1	0.996924		GOTERM_CC_DIRECT	GO:0045120~pronucleus	3	0.00391962	0.0474749	HNRNPC, HNF1A, AURKA	498	14	19662	8.46041	1	0.814986	0.811029
GOTERM_BP_DIRECT	GO:0000902~cell morphogenesis	10	0.00542314	0.05654	HGF, PDPN, PTPRO, SHROOM3, ATP2B2, SHROOM1, MAPK14, THOC5, ADD1, SLC39A3	1099	81	18082	2.03125	1	1	0.996924		GOTERM_CC_DIRECT	GO:0019898~extrinsic component of membrane	6	0.00783924	0.0641772	FRMD5, NCF1, VPS13D, SNX8, SYTL4, SNX5	498	85	19662	2.78696	1	1	0.997567
GOTERM_BP_DIRECT	GO:0043525~positive regulation of neuron apoptotic process	9	0.00488083	0.0569324	CDC34, AIFM1, TRP53, CASP3, KCNMA1, MAP2K7, NR3C1, TNF, FGFR3	1099	69	18082	2.14606	1	1	0.996924		GOTERM_CC_DIRECT	GO:0048471~perinuclear region of cytoplasm	25	0.0326635	0.0748519	CUL7, PATJ, CDKN1A, XIAP, VLDLR, AIF1, AURKA, SLK, VPS53, TRIM68, SPP1, NOS1, GC, KCNH2, DMTN, FBXW7, ANXA4, PRKCD, M6PR, DNM2, CDK7, FAT1, TEK, DEPDC5, RAPGEF3	498	692	19662	1.42637	1	1	0.997567
GOTERM_BP_DIRECT	GO:0021854~hypothalamus development	4	0.00216926	0.0587621	NCOA1, MYC, LEF1, CRH	1099	15	18082	4.3875	1	1	0.996924		GOTERM_CC_DIRECT	GO:0043234~protein complex	23	0.0300504	0.0754384	PATJ, CDKN1A, STRADA, XIAP, IL1RAP, HNF1A, CKAP5, UGT1A6A, RTN4, AKAP2, DNM2, BHMT, CHAF1B, PLN, NUP62, CAPN3, CCM2, ARHGEF2, NOS1, UTY, HNRNPC, CEP97, CD44	498	628	19662	1.44599	1	1	0.997567
GOTERM_BP_DIRECT	GO:0050708~regulation of protein secretion	4	0.00216926	0.0587621	P3H1, ARFIP1, TNF, LLGL2	1099	15	18082	4.3875	1	1	0.996924		GOTERM_CC_DIRECT	GO:0034361~very-low-density lipoprotein particle	3	0.00391962	0.0821813	APOA2, VLDLR, APOB	498	19	19662	6.23399	1	1	0.997567
GOTERM_BP_DIRECT	GO:1903204~negative regulation of oxidative stress-induced neuron death	4	0.00216926	0.0587621	NR4A3, TBC1D24, NCOA7, OXR1	1099	15	18082	4.3875	1	1	0.996924		GOTERM_CC_DIRECT	GO:0009925~basal plasma membrane	4	0.00522616	0.0894145	ITGB4, TEK, EPS15, RAPGEF3	498	42	19662	3.76018	1	1	0.997567
GOTERM_BP_DIRECT	GO:0031295~T cell costimulation	5	0.00271157	0.0618046	LGALS1, CCL19, CD3E, ICOS, CARD11	1099	25	18082	3.29063	1	1	0.996924		GOTERM_CC_DIRECT	GO:0008274~gamma-tubulin ring complex	2	0.00261308	0.0973465	TUBGCP5, MZT2	498	4	19662	19.741	1	1	0.997567
GOTERM_BP_DIRECT	GO:0010800~positive regulation of peptidyl-threonine phosphorylation	5	0.00271157	0.0618046	TRPC6, CAB39, AXIN1, MAPK1, UBE2K	1099	25	18082	3.29063	1	1	0.996924
GOTERM_BP_DIRECT	GO:0002376~immune system process	32	0.017354	0.0626119	CSF1R, CFH, H2-K1, PIK3CD, HMGB3, CD3E, PIRB, ECSIT, LY9, BAG6, C3, IRAK1, CLEC5A, TNFRSF17, SLAMF6, CHID1, CD74, H60B, APOBEC3, IL34, TFE3, IL31RA, LILRB4A, H2-AA, IIGP1, TLR1, NAIP2, CD8A, POLR3C, TLR12, H2-D1, C1QC	1099	383	18082	1.37467	1	1	0.996924
GOTERM_BP_DIRECT	GO:0035412~regulation of catenin import into nucleus	3	0.00162694	0.0630876	AXIN1, RGS20, DACT1	1099	7	18082	7.05135	1	1	0.996924
GOTERM_BP_DIRECT	GO:0095500~acetylcholine receptor signaling pathway	3	0.00162694	0.0630876	LY6H, LY6G6E, LY6E	1099	7	18082	7.05135	1	1	0.996924
GOTERM_BP_DIRECT	GO:0017183~peptidyl-diphthamide biosynthetic process from peptidyl-histidine	3	0.00162694	0.0630876	DPH5, DPH6, DPH7	1099	7	18082	7.05135	1	1	0.996924
GOTERM_BP_DIRECT	GO:0071864~positive regulation of cell proliferation in bone marrow	3	0.00162694	0.0630876	MEF2C, LEF1, FGFR3	1099	7	18082	7.05135	1	1	0.996924
GOTERM_BP_DIRECT	GO:0072112~glomerular visceral epithelial cell differentiation	3	0.00162694	0.0630876	FOXC2, BASP1, PTPRO	1099	7	18082	7.05135	1	1	0.996924
GOTERM_BP_DIRECT	GO:1902108~regulation of mitochondrial membrane permeability involved in apoptotic process	3	0.00162694	0.0630876	MTCH2, TRP53, CAMK2A	1099	7	18082	7.05135	1	1	0.996924
GOTERM_BP_DIRECT	GO:0002467~germinal center formation	3	0.00162694	0.0630876	ADAM17, MEF2C, BCL3	1099	7	18082	7.05135	1	1	0.996924
GOTERM_BP_DIRECT	GO:0032414~positive regulation of ion transmembrane transporter activity	3	0.00162694	0.0630876	TRPC6, WNK1, HTR3A	1099	7	18082	7.05135	1	1	0.996924
GOTERM_BP_DIRECT	GO:0072540~T-helper 17 cell lineage commitment	3	0.00162694	0.0630876	IRF4, SLAMF6, LY9	1099	7	18082	7.05135	1	1	0.996924
GOTERM_BP_DIRECT	GO:0021540~corpus callosum morphogenesis	3	0.00162694	0.0630876	NIN, BHLHE22, TSKU	1099	7	18082	7.05135	1	1	0.996924
GOTERM_BP_DIRECT	GO:0050796~regulation of insulin secretion	7	0.0037962	0.063547	PCSK1, SNAP25, CHRM3, STXBP1, CARTPT, TNF, STX1A	1099	47	18082	2.45047	1	1	0.996924
GOTERM_BP_DIRECT	GO:0042787~protein ubiquitination involved in ubiquitin-dependent protein catabolic process	14	0.0075924	0.0637172	KLHL15, CUL2, SYVN1, KEAP1, UBE3A, RNF146, ABTB1, HERC3, RNF126, HECTD2, KLHL7, ARIH2, TRIP12, TRIM32	1099	134	18082	1.71898	1	1	0.996924
GOTERM_BP_DIRECT	GO:0043200~response to amino acid	6	0.00325388	0.064692	ALAD, BAD, TRP53, PEMT, ICAM1, CTGF	1099	36	18082	2.74219	1	1	0.996924
GOTERM_BP_DIRECT	GO:0001503~ossification	11	0.00596545	0.0659368	FOXC2, BMP3, SPARC, MGP, IGF2, RPL38, ATP6V0A4, CHRDL1, GPM6B, MEN1, CTGF	1099	96	18082	1.88526	1	1	0.996924
GOTERM_BP_DIRECT	GO:0007204~positive regulation of cytosolic calcium ion concentration	15	0.00813471	0.0661464	EIF5A, PTGER4, FIS1, NMB, TRPC6, C5AR2, C5AR1, OPRL1, CACNA1C, HTR2A, GPR3, TRHR, ADCYAP1, CCKBR, PTGDR	1099	148	18082	1.66755	1	1	0.996924
GOTERM_BP_DIRECT	GO:0001933~negative regulation of protein phosphorylation	10	0.00542314	0.0681398	RABGEF1, PPP5C, DVL1, MYADM, FBLN1, PAX6, PSEN1, TARDBP, CDK5RAP3, MEN1	1099	84	18082	1.95871	1	1	0.996924
GOTERM_BP_DIRECT	GO:0043280~positive regulation of cysteine-type endopeptidase activity involved in apoptotic process	7	0.0037962	0.069073	FIS1, MTCH2, BAD, MYC, TNF, MEN1, CTGF	1099	48	18082	2.39942	1	1	0.996924
GOTERM_BP_DIRECT	GO:0001657~ureteric bud development	7	0.0037962	0.069073	FOXC2, EYA1, OSR1, NOG, NPNT, CRLF1, FGFR1	1099	48	18082	2.39942	1	1	0.996924
GOTERM_BP_DIRECT	GO:2000310~regulation of N-methyl-D-aspartate selective glutamate receptor activity	4	0.00216926	0.0691678	CRHBP, MEF2C, NRXN1, CRH	1099	16	18082	4.11328	1	1	0.996924
GOTERM_BP_DIRECT	GO:0042059~negative regulation of epidermal growth factor receptor signaling pathway	4	0.00216926	0.0691678	RNF126, TSG101, PTPRJ, PTPN2	1099	16	18082	4.11328	1	1	0.996924
GOTERM_BP_DIRECT	GO:0040015~negative regulation of multicellular organism growth	4	0.00216926	0.0691678	PLAC8, RAI1, ATXN2, GNAS	1099	16	18082	4.11328	1	1	0.996924
GOTERM_BP_DIRECT	GO:0001782~B cell homeostasis	5	0.00271157	0.0696774	MEF2C, CASP3, PIK3CD, PIRB, SOS2	1099	26	18082	3.16407	1	1	0.996924
GOTERM_BP_DIRECT	GO:0048675~axon extension	5	0.00271157	0.0696774	CYFIP1, DVL1, RAPH1, ULK1, DCLK1	1099	26	18082	3.16407	1	1	0.996924
GOTERM_BP_DIRECT	GO:0050680~negative regulation of epithelial cell proliferation	9	0.00488083	0.0697377	CDKN1C, IFT74, MEF2C, CDH1, WFDC1, PAX6, IFT57, FGFR3, MEN1	1099	72	18082	2.05664	1	1	0.996924
GOTERM_BP_DIRECT	GO:0050808~synapse organization	6	0.00325388	0.0712336	NLGN2, LRRTM4, WNT7B, DVL1, ATP2B2, DACT1	1099	37	18082	2.66808	1	1	0.996924
GOTERM_BP_DIRECT	GO:0030501~positive regulation of bone mineralization	6	0.00325388	0.0712336	ACVR1, MEF2C, OSR1, FGFR3, GPM6B, WNT4	1099	37	18082	2.66808	1	1	0.996924
GOTERM_BP_DIRECT	GO:0006289~nucleotide-excision repair	6	0.00325388	0.0712336	ERCC3, TRP53, ERCC2, RPA1, ERCC8, RAD23A	1099	37	18082	2.66808	1	1	0.996924
GOTERM_BP_DIRECT	GO:0032091~negative regulation of protein binding	8	0.00433851	0.0754608	CKMT1, HNRNPK, KDM1A, CARM1, MYC, DVL1, AURKB, DACT1	1099	61	18082	2.15779	1	1	0.996924
GOTERM_BP_DIRECT	GO:0007605~sensory perception of sound	14	0.0075924	0.0765609	GABRA5, WHRN, EYA4, AXIN1, ATP2B2, OTOGL, ICAM1, DIAPH1, CDH1, CASP3, KCNMA1, ATP6V0A4, RPL38, FGFR1	1099	138	18082	1.66916	1	1	0.996924
GOTERM_BP_DIRECT	GO:0042073~intraciliary transport	5	0.00271157	0.078038	IFT74, NME7, CEP131, IFT57, HSPB11	1099	27	18082	3.04688	1	1	0.996924
GOTERM_BP_DIRECT	GO:0071353~cellular response to interleukin-4	5	0.00271157	0.078038	ALAD, LEF1, MRC1, KEAP1, CORO1A	1099	27	18082	3.04688	1	1	0.996924
GOTERM_BP_DIRECT	GO:0016571~histone methylation	5	0.00271157	0.078038	SATB1, EHMT2, CARM1, EHMT1, MEN1	1099	27	18082	3.04688	1	1	0.996924
GOTERM_BP_DIRECT	GO:2001234~negative regulation of apoptotic signaling pathway	5	0.00271157	0.078038	NR4A2, MADD, NOG, PSEN1, WNT4	1099	27	18082	3.04688	1	1	0.996924
GOTERM_BP_DIRECT	GO:0042594~response to starvation	6	0.00325388	0.0781237	BCAS3, ADCYAP1, ULK1, SSTR1, SSTR2, SSTR3	1099	38	18082	2.59786	1	1	0.996924
GOTERM_BP_DIRECT	GO:0031175~neuron projection development	14	0.0075924	0.080014	UNC5A, WNT7B, NGB, PQBP1, CAMSAP3, DIAPH1, ADCYAP1, CDH1, GPRIN1, TBC1D24, ULK1, CNTN4, NPTXR, FGFR1	1099	139	18082	1.65715	1	1	0.996924
GOTERM_BP_DIRECT	GO:0031062~positive regulation of histone methylation	3	0.00162694	0.0808076	CHTOP, PAF1, MEN1	1099	8	18082	6.16993	1	1	0.996924
GOTERM_BP_DIRECT	GO:0010828~positive regulation of glucose transport	3	0.00162694	0.0808076	C3, NR4A3, AK1	1099	8	18082	6.16993	1	1	0.996924
GOTERM_BP_DIRECT	GO:0071514~genetic imprinting	3	0.00162694	0.0808076	CDKN1C, AXIN1, GNAS	1099	8	18082	6.16993	1	1	0.996924
GOTERM_BP_DIRECT	GO:0060992~response to fungicide	3	0.00162694	0.0808076	KDM1A, EHMT2, EHMT1	1099	8	18082	6.16993	1	1	0.996924
GOTERM_BP_DIRECT	GO:0007264~small GTPase mediated signal transduction	21	0.0113886	0.0827798	ARL10, RAB1A, RAB3C, RAB7, ARL6, ARL15, RAB3D, GDI2, RAP1GDS1, ITSN1, ARHGAP1, AGAP2, RHOF, ARHGAP5, DOCK10, ARHGAP32, MRAS, RAB28, RAB6A, RALGDS, SOS2	1099	236	18082	1.46405	1	1	0.996924
GOTERM_BP_DIRECT	GO:0034605~cellular response to heat	6	0.00325388	0.0853581	CXCL10, CLPB, IRAK1, ARPP21, TRP53, MYOF	1099	39	18082	2.53125	1	1	0.996924
GOTERM_BP_DIRECT	GO:2001235~positive regulation of apoptotic signaling pathway	6	0.00325388	0.0853581	CAMK2B, TRAF7, PIDD1, DAXX, TRIM39, MYC	1099	39	18082	2.53125	1	1	0.996924
GOTERM_BP_DIRECT	GO:0050731~positive regulation of peptidyl-tyrosine phosphorylation	11	0.00596545	0.086198	CD74, HAX1, SEMA4D, HGF, TRP53, IGF2, CCK, HTR2A, CD3E, FGFR3, ICAM1	1099	101	18082	1.79193	1	1	0.996924
GOTERM_BP_DIRECT	GO:0051973~positive regulation of telomerase activity	5	0.00271157	0.0868737	PNKP, MAPK1, MAPKAPK5, MAP2K7, AURKB	1099	28	18082	2.93806	1	1	0.996924
GOTERM_BP_DIRECT	GO:0045638~negative regulation of myeloid cell differentiation	5	0.00271157	0.0868737	MEIS1, TWIST2, PAF1, HMGB3, WDR61	1099	28	18082	2.93806	1	1	0.996924
GOTERM_BP_DIRECT	GO:0048791~calcium ion-regulated exocytosis of neurotransmitter	5	0.00271157	0.0868737	RIMS1, SNAP25, DOC2A, SYT17, SYT6	1099	28	18082	2.93806	1	1	0.996924
GOTERM_BP_DIRECT	GO:0060070~canonical Wnt signaling pathway	10	0.00542314	0.090561	PTPRU, WNT7B, MYC, DVL1, LEF1, AXIN1, PSEN1, DISC1, WNT4, DACT1	1099	89	18082	1.84867	1	1	0.996924
GOTERM_BP_DIRECT	GO:0046777~protein autophosphorylation	17	0.00921934	0.090877	CAMK2B, CSF1R, CAMK2A, MAPK14, STK33, PAK1, IRAK1, FES, WNK1, STK26, AAK1, ULK1, MAPKAPK5, FGFR3, FGFR1, HTATIP2, CSNK1G1	1099	183	18082	1.52843	1	1	0.996924
GOTERM_BP_DIRECT	GO:0006914~autophagy	14	0.0075924	0.0909607	USP13, UVRAG, RAB1A, RAB7, PHF23, CLEC16A, TMEM74, PSEN1, TM9SF1, STBD1, ULK1, GOPC, DRAM2, VPS39	1099	142	18082	1.62214	1	1	0.996924
GOTERM_BP_DIRECT	GO:0001525~angiogenesis	21	0.0113886	0.0911718	BCAS3, CCL12, NRP2, UNC5B, NRXN1, WNT7B, TNFAIP2, RBPJ, MAPK14, PIK3R6, CTGF, ELK3, MEIS1, PTPRB, KLF5, CASP8, FAP, PNPLA6, SCG2, FGFR1, HTATIP2	1099	239	18082	1.44567	1	1	0.996924
GOTERM_BP_DIRECT	GO:0001709~cell fate determination	4	0.00216926	0.0922329	CYP26B1, PTCH2, PAX6, CHRDL1	1099	18	18082	3.65625	1	1	0.996924
GOTERM_BP_DIRECT	GO:0007610~behavior	4	0.00216926	0.0922329	CRHBP, OPRL1, OPRK1, HTR2A	1099	18	18082	3.65625	1	1	0.996924
GOTERM_BP_DIRECT	GO:0051145~smooth muscle cell differentiation	4	0.00216926	0.0922329	ACVR1, MEF2C, WNT7B, WNT4	1099	18	18082	3.65625	1	1	0.996924
GOTERM_BP_DIRECT	GO:0048384~retinoic acid receptor signaling pathway	4	0.00216926	0.0922329	CYP26B1, ALDH1A2, NR1H2, CREM	1099	18	18082	3.65625	1	1	0.996924
GOTERM_BP_DIRECT	GO:0042384~cilium assembly	13	0.00705008	0.0927829	ARL6, SNX10, FUZ, IFT74, ABLIM1, TTLL3, TMEM237, KIF3A, STK36, EXOC5, BBS7, CFAP54, IFT57	1099	129	18082	1.65807	1	1	0.996924
GOTERM_BP_DIRECT	GO:0009966~regulation of signal transduction	6	0.00325388	0.0929309	NAIP2, PTPN1, IGBP1B, GNAS, BIRC6, VIP	1099	40	18082	2.46797	1	1	0.996924
GOTERM_BP_DIRECT	GO:0046034~ATP metabolic process	6	0.00325388	0.0929309	ATP6V1A, ADCYAP1, BAD, AK1, MYH8, AK5	1099	40	18082	2.46797	1	1	0.996924
GOTERM_BP_DIRECT	GO:0090102~cochlea development	5	0.00271157	0.09617	CDH1, GABRA5, ATP2B2, FGFR3, KCNK2	1099	29	18082	2.83675	1	1	0.996924
GOTERM_BP_DIRECT	GO:0070307~lens fiber cell development	3	0.00162694	0.099831	BFSP1, VIM, FGFR3	1099	9	18082	5.48438	1	1	0.996924
GOTERM_BP_DIRECT	GO:0006782~protoporphyrinogen IX biosynthetic process	3	0.00162694	0.099831	ALAD, ALAS2, UROS	1099	9	18082	5.48438	1	1	0.996924
GOTERM_BP_DIRECT	GO:0042116~macrophage activation	3	0.00162694	0.099831	TLR1, SLC7A2, JMJD6	1099	9	18082	5.48438	1	1	0.996924
GOTERM_BP_DIRECT	GO:0050798~activated T cell proliferation	3	0.00162694	0.099831	ITGAM, SATB1, ITGAX	1099	9	18082	5.48438	1	1	0.996924
GOTERM_BP_DIRECT	GO:0042473~outer ear morphogenesis	3	0.00162694	0.099831	EYA1, MAPK1, FGFR1	1099	9	18082	5.48438	1	1	0.996924
GOTERM_BP_DIRECT	GO:0097105~presynaptic membrane assembly	3	0.00162694	0.099831	PTPRD, NLGN2, NRXN1	1099	9	18082	5.48438	1	1	0.996924
GOTERM_BP_DIRECT	GO:0010579~positive regulation of adenylate cyclase activity involved in G-protein coupled receptor signaling pathway	3	0.00162694	0.099831	ADCYAP1, ADGRG6, VIP	1099	9	18082	5.48438	1	1	0.996924
GOTERM_BP_DIRECT	GO:0035372~protein localization to microtubule	3	0.00162694	0.099831	DIAPH1, DVL1, MID1	1099	9	18082	5.48438	1	1	0.996924
GOTERM_MF_DIRECT	GO:0005515~protein binding	362	0.196318	1.55083e-15	CYFIP1, IPO11, SPARC, MYT1L, EHMT2, GORAB, ITSN1, CPNE6, RAPH1, HNRNPU, KEAP1, EHMT1, GCC2, RBPJ, TSKU, ENO4, CCAR1, RABGEF1, RASSF1, LGALS1, SCN11A, MYC, CPNE1, GSC2, HOMER3, VPS39, CDK5RAP3, ANKS1B, TMPO, EPHA5, ACVR1, WDHD1, DAXX, MEF2C, ACTN3, RPL21, UNC5B, CACNA2D1, EBF3, UNC5D, SCAMP1, JMJD6, RNF126, RBP4, MYL6, EWSR1, ADGRB3, CD226, ULK1, ASTN2, ANKRA2, NBL1, 1700016K19RIK, H2-D1, STX1A, A…	1069	4092	17446	1.44375	1.66933e-12	1.66559e-12	1.65473e-12
GOTERM_MF_DIRECT	GO:0047485~protein N-terminus binding	23	0.0124732	2.1188e-06	EIF5A, NCOA1, SNAP25, DAXX, PEX19, KCNB1, STXBP1, GAD1, ZMYND8, TDRD7, RBPJ, MORF4L1, HAX1, ERCC3, TRP53, ERCC2, STX5A, BANF1, EXOC5, SPTAN1, STX1A, MEN1, PLEC	1069	117	17446	3.20819	0.002273	0.00113779	0.00113038
GOTERM_MF_DIRECT	GO:0001077~transcriptional activator activity, RNA polymerase II core promoter proximal region sequence-specific binding	36	0.0195233	2.16697e-05	HDAC5, FOXC2, HLF, LEF1, RBPJ, NR3C1, ELK3, NEUROD1, MYC, SIX2, OTX1, MEF2D, MEF2C, TFAP2C, MEF2B, NR1H2, TFE3, HMGA1, NFATC2, NR1H3, PAX6, EBF3, ETV1, NR4A2, MEIS1, KLF5, NR4A3, HNRNPK, IRF4, TRP53, NFIC, ZSCAN21, MKX, TCF3, SSBP2, SSBP4	1069	270	17446	2.17599	0.0230048	0.00775777	0.0077072
GOTERM_MF_DIRECT	GO:0003682~chromatin binding	52	0.0282003	4.03062e-05	KDM1A, ZMYND8, HP1BP3, RBPJ, NR3C1, PHF8, SIN3A, RCC1, FEZF2, MEN1, TLE4, BRD3, NCOA1, BCAS3, WDHD1, MEF2C, USP3, LMO2, PAX6, SAFB, MORF4L1, SUPT5, WAC, ZMYND11, JDP2, DLX1, HDAC5, SATB1, LEF1, TWIST2, FAAP24, BHLHE22, PLAC8, NEUROD1, IFT74, DHX30, APBB1, SKIL, MBD5, PHC1, HMGA1, RPA1, NFATC2, LRWD1, SSRP1, DEK, SMARCA2, STAG1, MEIS1, TRP53, PAF1, TCF3	1069	466	17446	1.82111	0.0423661	0.0108222	0.0107517
GOTERM_MF_DIRECT	GO:0000978~RNA polymerase II core promoter proximal region sequence-specific DNA binding	42	0.0227772	8.79582e-05	LEF1, CHD4, RBPJ, NR3C1, ELK3, NEUROD1, MYC, SIX2, OTX1, FEZF2, SKIL, MEF2D, ZFP457, BATF2, MEF2C, MEF2B, IFI204, H2AFZ, NR1H2, TFE3, NFATC2, NR1H3, PAX6, EBF3, ETV1, USF2, FOXP2, GATAD2B, NR4A2, PER1, MEIS1, KLF5, NR4A3, HNRNPK, IRF4, NFIC, ZSCAN21, MKX, TCF3, SSBP2, SSBP4, JDP2	1069	359	17446	1.90929	0.0901461	0.0188934	0.0187703
GOTERM_MF_DIRECT	GO:0004725~protein tyrosine phosphatase activity	17	0.00921934	0.00025266	PTPRT, PTPRU, PTPN1, PTPRR, PTPRN2, PTPRS, EYA1, EYA4, PTPRO, PTPRJ, DUSP14, CDC14B, PTPRD, DUSP22, PTP4A3, PTPRB, PTPN2	1069	97	17446	2.86019	0.237682	0.0452262	0.0449314
GOTERM_MF_DIRECT	GO:0033130~acetylcholine receptor binding	6	0.00325388	0.000469407	UBXN2A, NRXN1, ATP2B2, LY6H, LY6G6E, LY6E	1069	12	17446	8.15996	0.396049	0.0720205	0.0715511
GOTERM_MF_DIRECT	GO:0046982~protein heterodimerization activity	51	0.027658	0.000804172	ITGAM, GABPB2, H2-K1, CD3G, CD3E, NR3C1, ENO4, CASP8, MYC, FLOT2, SPTAN1, MEF2C, H2AFZ, HGF, TFE3, CYBB, MID1, ADRA2A, FOXP2, TLR1, RBP4, SUPT5, SOS2, JDP2, STX1A, H2-D1, NRN1, H2-Q2, OAZ1, ADD1, NEUROD1, SCUBE1, IRAK1, KATNA1, TAF9B, MEF2D, HOMER1, WHRN, BAD, KCNB1, GAD1, NR1H3, USF2, H2-AA, DLK2, SYT6, NR4A2, MEIS1, TRP53, TCF3, CRLF1	1069	514	17446	1.61929	0.578539	0.0980707	0.0974315
GOTERM_MF_DIRECT	GO:0004721~phosphoprotein phosphatase activity	20	0.0108463	0.000821822	PTPRT, PTPRU, PTPN1, PTPRR, PTPRN2, PTPRS, EYA1, EYA4, PTPRO, PTPRJ, DUSP14, CDC14B, PTPRD, DUSP22, PTP4A3, PPP5C, PTPRB, PPP4C, PTPN2, ILKAP	1069	139	17446	2.34819	0.586459	0.0980707	0.0974315
GOTERM_MF_DIRECT	GO:0008134~transcription factor binding	37	0.0200656	0.0010687	HDAC5, KDM1A, LEF1, FHL2, KEAP1, CHD4, RBPJ, NR3C1, RNF4, ADD1, NEUROD1, STK36, SIN3A, MYC, SIX2, MAPK1, APBB1, TAF9B, TRAPPC2, NCOA1, BCAS3, DAXX, IFI204, ESRRB, HMGA1, NFATC2, PAX6, PER1, KLF5, HNRNPK, MYBBP1A, TFDP2, MDFIC, TRP53, BCL3, BCOR, TCF3	1069	342	17446	1.76561	0.682856	0.114779	0.11403
GOTERM_MF_DIRECT	GO:0016791~phosphatase activity	17	0.00921934	0.00223111	PTPRT, PTPRU, PTPN1, PTPRR, PTPRN2, PTPRS, PTPRO, PTPRJ, DUSP14, CDC14B, PTPRD, DUSP22, NT5C, PTP4A3, PTPRB, PPP4C, PTPN2	1069	118	17446	2.35118	0.909181	0.203113	0.201789
GOTERM_MF_DIRECT	GO:0030507~spectrin binding	8	0.00433851	0.00226942	CAMSAP3, KIF3A, EPB41L2, SAG, SPTAN1, ANK1, DYNC1I1, ADD1	1069	31	17446	4.21159	0.91285	0.203113	0.201789
GOTERM_MF_DIRECT	GO:0005522~profilin binding	5	0.00271157	0.00325549	DIAPH1, CYFIP1, FMNL1, CTTN, EVL	1069	11	17446	7.41815	0.969866	0.268953	0.2672
GOTERM_MF_DIRECT	GO:0032403~protein complex binding	36	0.0195233	0.00423763	CYFIP1, DYNC1I2, CUL2, FBLN1, HTR2A, AKAP5, RBPJ, NR3C1, ICAM1, CASP8, PPP4C, SIN3A, KIF3A, MYC, CASP3, SIX2, DLGAP1, APBB1, DISC1, SPTAN1, RGS9, CDK5RAP3, NCOA1, NOG, STX7, CEP131, TG, ABI2, KCNMA1, PDCL, ERCC8, ULK1, NPTXR, PFKP, FGFR1, SHANK1	1069	358	17446	1.64111	0.989547	0.325086	0.322968
GOTERM_MF_DIRECT	GO:0017124~SH3 domain binding	16	0.00867702	0.00558447	UVRAG, SGIP1, ARHGAP1, CD3E, CIT, RIMS1, ADAM17, FUT8, ABI2, PTTG1, ZFP384, SIRPA, GRB2, EVL, PICALM, SHANK1	1069	118	17446	2.21287	0.997557	0.399848	0.397242
GOTERM_MF_DIRECT	GO:0070097~delta-catenin binding	4	0.00216926	0.00664534	PTPRT, PTPRJ, PLEKHA7, DACT1	1069	7	17446	9.32567	0.999224	0.446069	0.443161
GOTERM_MF_DIRECT	GO:0005184~neuropeptide hormone activity	7	0.0037962	0.00731015	ADCYAP1, VGF, GRP, CRH, CCK, CARTPT, NTS	1069	29	17446	3.93929	0.999622	0.454524	0.451562
GOTERM_MF_DIRECT	GO:0044822~poly(A) RNA binding	89	0.048266	0.00761773	TCERG1, USP36, DIDO1, SRP19, DAZAP1, CELF2, GDI2, H2-K1, HNRNPU, CHD3, CCAR1, DUSP14, RPL7A, SYNCRIP, RIMS1, LGALS1, MYO18A, UBAP2L, SLC16A3, ZFP579, EIF5A, SRRM2, LRRC47, 3110082I17RIK, APOBEC3, MBNL1, MRPS24, RPL21, DIMT1, SAFB, PCDHGA9, WDR33, MRPS9, EWSR1, SUPT5, GEMIN5, MATR3, RPL27, SREK1, EIF4E2, FKBP3, H2-D1, SF1, PLEC, STXBP1, TWF2, RBM4B, H2-Q2, RPF2, HNRNPLL, CORO1A, ADD1, REPIN1, DHX3…	1069	1113	17446	1.30501	0.999729	0.454524	0.451562
GOTERM_MF_DIRECT	GO:0042923~neuropeptide binding	6	0.00325388	0.00935776	NPBWR1, OPRL1, OPRK1, SSTR1, SSTR2, SSTR3	1069	22	17446	4.45089	0.999959	0.507864	0.504554
GOTERM_MF_DIRECT	GO:0000166~nucleotide binding	144	0.0780932	0.00945742	SMARCAL1, RAB3C, CLPB, RAB3D, HNRNPU, GIMAP4, ALKBH8, ACTG1, RPS6KA3, CPNE1, EPHA5, MAGI1, ACVR1, ARL10, ARL15, ACSL4, DGKZ, NAIP2, CDC34, EWSR1, MAPKAPK5, MATR3, TARS2, ULK1, SREK1, SNRPA, CSNK1G1, ABCG2, IPPK, ATP6V1A, CUL9, CSF1R, PIF1, BLM, TMEM63A, SAR1A, ARL6, AK1, AGAP2, AK5, HNRNPLL, FHIT, KALRN, PGS1, DHX30, STK33, IRAK1, PRKAR2B, STK36, KIF3A, DPH6, PIP5K1C, MAP2K7, RAB6A, MAP2K6, RBM11…	1069	1936	17446	1.21388	0.999963	0.507864	0.504554
GOTERM_MF_DIRECT	GO:0003723~RNA binding	65	0.0352504	0.0101962	MRPS17, SRP19, DAZAP1, A230050P20RIK, CELF2, DIS3L, ELAVL4, HNRNPU, HMGB3, ALKBH8, RPL7A, SYNCRIP, SIN3A, FASTK, RPL38, EIF5A, LRRC47, WDHD1, MBNL1, DIMT1, NSUN7, SAFB, THOC5, IFIT1BL1, JMJD6, EWSR1, GEMIN5, MATR3, TARS2, EIF4E2, RBM24, SNRPA, SF1, GRB7, RNMT, RBM4B, HNRNPLL, NOL4, RNASET2B, CRYZ, DHX30, FIP1L1, PCBP3, EXOSC8, TRA2A, SRSF10, ZC3H14, RBM11, CHTOP, ZRANB2, EYA1, ASCC1, MTERF4, TDRD…	1069	780	17446	1.35999	0.999983	0.521461	0.518062
GOTERM_MF_DIRECT	GO:0003700~transcription factor activity, sequence-specific DNA binding	72	0.0390466	0.0108971	TCERG1, ZFP600, CSRNP3, KDM1A, MYT1L, TCF25, ECSIT, RBPJ, NR3C1, ELK3, SIN3A, MYC, SIX2, GSC2, ZFP457, BATF2, ZFP775, MEF2C, MEF2B, TSC22D1, TSC22D3, TFE3, ETV1, PAX6, ZFP607A, CBFA2T2, FOXP2, ELF2, TFDP2, ZFP40, IRF4, ZSCAN21, JDP2, ZFP821, FOXC2, HLF, SATB1, LEF1, ZFP668, ZFP708, TWIST2, CREM, NEUROD1, RAI1, ZKSCAN6, DEAF1, ZSCAN10, ZSCAN12, ZKSCAN4, OTX1, E2F6, MEF2D, ZFP711, ZFP677, TFAP2C, N…	1069	883	17446	1.33073	0.999992	0.531979	0.528511
GOTERM_MF_DIRECT	GO:0016780~phosphotransferase activity, for other substituted phosphate groups	4	0.00216926	0.0145418	PGS1, CHPT1, CDIPT, CRLS1	1069	9	17446	7.2533	1	0.665751	0.661412
GOTERM_MF_DIRECT	GO:0031625~ubiquitin protein ligase binding	28	0.0151848	0.0155171	USP13, CUL9, TSG101, CUL2, TANK, FHIT, ACTG1, BAG6, CASP8, PRKAR2B, MYC, UBE2F, MOAP1, DAXX, UBE2C, AXIN1, PAX6, UBE2A, SNCAIP, MID1, SCAMP3, PER1, ABTB1, CDC34, ABI2, TRP53, EIF4E2, UBE2K	1069	284	17446	1.60901	1	0.665751	0.661412
GOTERM_MF_DIRECT	GO:0016740~transferase activity	111	0.0601969	0.0158807	PNMT, EHMT2, EHMT1, F13A1, ZDHHC6, UBE3A, ALKBH8, RPS6KA3, NDST4, KMT5A, EPHA5, ACVR1, DIMT1, ALG12, CDYL, DGKZ, GBGT1, CDC34, HAT1, MAPKAPK5, ULK1, CSNK1G1, IPPK, CSF1R, NNMT, RPN2, AK1, GSTT2, GLT8D2, AK5, RPAP1, PRDM10, KALRN, PGS1, FUT8, STK33, IRAK1, STK36, CHST15, DPH5, PIP5K1C, MAP2K7, MAP2K6, CDK19, DMPK, UBE2C, GFPT1, DCLK2, UBE2A, CRLS1, DCLK1, FES, WNK1, STK26, PEMT, NMT2, KYAT1, UBE2K…	1069	1472	17446	1.23065	1	0.665751	0.661412
GOTERM_MF_DIRECT	GO:0003779~actin binding	32	0.017354	0.0161306	CYFIP1, SYNPO2, TWF2, AKAP5, PPP1R18, CORO1A, ADD1, FGD4, CNN1, ABLIM1, POF1B, EPB41L2, PHACTR3, PHACTR1, VILL, SYNPO, SPTAN1, TRPC6, ACTN3, TPM3, SHROOM3, MICAL2, SHROOM1, MYH1, DIAPH1, FMNL1, ARPC3, KCNMA1, MYH8, EVL, LCP1, PLEC	1069	338	17446	1.54508	1	0.665751	0.661412
GOTERM_MF_DIRECT	GO:0019901~protein kinase binding	39	0.0211502	0.0167368	CAMK2B, GRB7, HDAC5, PTPRR, MAPKAP1, STXBP1, AGAP2, PTPRJ, AKAP5, RIMS1, RPS6KA3, CCND3, PAK1, PRKAR2B, DVL1, MAPK1, RGS20, MAP2K7, CDK5RAP3, MAP2K6, PTPN1, DAXX, BAD, STK11IP, OSR1, AXIN1, PAX6, SNAP91, ADRA2A, NR4A3, WNK1, CD8A, TAOK1, TRP53, GRB2, ULK1, CD226, VIM, PTPN2	1069	434	17446	1.46654	1	0.665751	0.661412
GOTERM_MF_DIRECT	GO:0001046~core promoter sequence-specific DNA binding	8	0.00433851	0.018645	KLF10, HDAC5, MEF2C, NR4A3, USP3, TRP53, CREM, CIART	1069	45	17446	2.90132	1	0.674204	0.669809
GOTERM_MF_DIRECT	GO:0030295~protein kinase activator activity	6	0.00325388	0.0190986	DAXX, CAB39, WNK1, TAOK1, AGAP2, FGF13	1069	26	17446	3.76614	1	0.674204	0.669809
GOTERM_MF_DIRECT	GO:0003690~double-stranded DNA binding	16	0.00867702	0.0193717	IFI204, PNKP, MTERF4, PAX6, SAFB, NR3C1, USF2, NEUROD1, HNRNPK, PCBP3, MYC, NFIC, TDP1, TARDBP, JDP2, MEN1	1069	136	17446	1.91999	1	0.674204	0.669809
GOTERM_MF_DIRECT	GO:0042393~histone binding	15	0.00813471	0.0194603	BCAS3, DAXX, L3MBTL2, GK, USP3, ZMYND8, H3F3A, LEF1, DEK, SMARCA2, HAT1, ANP32E, RCC1, APBB1, ZMYND11	1069	124	17446	1.97418	1	0.674204	0.669809
GOTERM_MF_DIRECT	GO:0070064~proline-rich region binding	5	0.00271157	0.0214366	TCERG1, CTTN, ABI2, ITSN1, APBB1	1069	18	17446	4.53331	1	0.719465	0.714776
GOTERM_MF_DIRECT	GO:0048306~calcium-dependent protein binding	10	0.00542314	0.0242934	SNAP25, TSG101, TNNC1, NRXN1, MGP, SYN2, S100PBP, STX1A, SEC31A, SYT6	1069	69	17446	2.36521	1	0.79064	0.785487
GOTERM_MF_DIRECT	GO:0005388~calcium-transporting ATPase activity	4	0.00216926	0.0260608	ATP2B4, ATP2B2, ATP2C2, ATP2C1	1069	11	17446	5.93452	1	0.823215	0.817849
GOTERM_MF_DIRECT	GO:0043565~sequence-specific DNA binding	52	0.0282003	0.0271578	CSRNP3, RBPJ, NR3C1, ZFP809, ELK3, MYC, SIX2, SNAPC4, GSC2, MEN1, BATF2, MEF2C, ETV1, PAX6, SAFB, FOXP2, ELF2, DMTF1, IRF4, ZSCAN21, JDP2, FOXC2, DLX1, HLF, SATB1, LEF1, CREM, NEUROD1, ZSCAN10, ZFP384, ZSCAN12, ZKSCAN4, OTX1, ZBTB18, ZFP711, NR1H2, ESRRB, NFATC2, NR1H3, USF2, GATAD2B, POU6F1, NR4A2, MEIS1, KLF5, NR4A3, MYBBP1A, TRP53, SP5, LHX6, MKX, TCF3	1069	633	17446	1.34066	1	0.833357	0.827925
GOTERM_MF_DIRECT	GO:0008270~zinc ion binding	82	0.0444698	0.028927	DIDO1, KDM5D, MYT1L, TRIM30C, ZFAND2A, ZMYND8, PHF23, TGFB1I1, EHMT2, FHL2, ZDHHC6, EHMT1, CHD4, JADE3, CHD3, NR3C1, ING1, ALKBH8, PHF8, ALAD, ADAMTSL1, RABGEF1, TRIM9, DPF1, ARIH2, ADH6B, APOBEC3, SGIP1, USP3, LMO2, TRAFD1, RNF208, MID1, RABGGTA, RNF123, TRAF7, RNF126, EWSR1, CRYZL1, TET3, MATR3, ZMYND11, SF1, PAPPA2, ZFP330, USP13, CUL9, L3MBTL2, ZDHHC23, RBM4B, RNF6, ZDHHC21, RNF4, TRHDE, CRYZ…	1069	1075	17446	1.24487	1	0.862988	0.857363
GOTERM_MF_DIRECT	GO:0003714~transcription corepressor activity	17	0.00921934	0.0312009	TLE4, HDAC5, DAXX, TSG101, CDYL, CBFA2T2, CCAR1, ELK3, MYBBP1A, BASP1, SIN3A, COPS2, BCOR, KMT5A, ZMYND11, SKIL, WNT4	1069	157	17446	1.76713	1	0.874704	0.869003
GOTERM_MF_DIRECT	GO:0005096~GTPase activator activity	23	0.0124732	0.0313352	RAP1GAP2, STARD13, GDI2, ARHGAP1, AXIN1, AGAP2, RASAL1, ARHGAP26, ARHGAP5, ARHGAP15, SIPA1L2, ARHGAP32, RABEP1, TBC1D20, ADGRB3, TBC1D7, ARHGDIB, TBC1D24, RGS20, RGS12, RGS9, RGS7, LLGL2	1069	235	17446	1.59727	1	0.874704	0.869003
GOTERM_MF_DIRECT	GO:0004994~somatostatin receptor activity	3	0.00162694	0.0330727	SSTR1, SSTR2, SSTR3	1069	5	17446	9.79196	1	0.874704	0.869003
GOTERM_MF_DIRECT	GO:0004674~protein serine/threonine kinase activity	37	0.0200656	0.0331503	CAMK2B, DYRK3, DYRK2, MAST4, CAB39, CAMK2A, KALRN, AURKB, RPS6KA3, STK33, PAK1, IRAK1, STK36, FASTK, SPEG, MAPK1, MAP4K5, MAP2K7, MAP2K6, HTATIP2, MAP4K4, ACVR1, CDK19, DMPK, OSR1, DCLK2, MAPK14, DCLK1, CIT, MAPK11, WNK1, TAOK1, STK26, AAK1, MAPKAPK5, ULK1, CSNK1G1	1069	428	17446	1.41083	1	0.874704	0.869003
GOTERM_MF_DIRECT	GO:0005244~voltage-gated ion channel activity	15	0.00813471	0.0350521	KCNF1, KCNJ6, KCNJ12, KCNB1, CACNA2D1, CYBB, CACNA1C, CACNB1, KCNV1, SCN11A, KCNS3, KCNMA1, KCNQ5, SCN3B, KCNJ3	1069	134	17446	1.82686	1	0.874704	0.869003
GOTERM_MF_DIRECT	GO:0019955~cytokine binding	5	0.00271157	0.0362723	CSF1R, CD74, NOG, IL31RA, CRLF1	1069	21	17446	3.8857	1	0.874704	0.869003
GOTERM_MF_DIRECT	GO:0030215~semaphorin receptor binding	5	0.00271157	0.0362723	SEMA4D, SEMA3A, SEMA6D, SEMA4C, SEMA3B	1069	21	17446	3.8857	1	0.874704	0.869003
GOTERM_MF_DIRECT	GO:0016301~kinase activity	54	0.029285	0.0364665	CDKN1C, DYRK3, DYRK2, MAST4, ZMYND8, PIK3CD, RPS6KA3, FASTK, SPEG, ILKAP, EPHA5, ACVR1, DGKZ, CIT, NME7, MAPKAPK5, ULK1, CRK, CSNK1G1, IPPK, CAMK2B, CSF1R, DTYMK, PNKP, CAMK2A, AK1, AK5, KALRN, AURKB, CKMT1, PAK1, STK33, IRAK1, STK36, MAPK1, PIP5K1C, MAP4K5, MAP2K7, MAP2K6, MAP4K4, CDK19, GK, DMPK, DCLK2, MAPK14, DCLK1, MAPK11, WNK1, FES, TAOK1, STK26, FGFR3, PFKP, FGFR1	1069	674	17446	1.30753	1	0.874704	0.869003
GOTERM_MF_DIRECT	GO:0000981~RNA polymerase II transcription factor activity, sequence-specific DNA binding	18	0.00976165	0.0382336	DLX1, MEF2C, TFAP2C, LMO2, NFATC2, PAX6, ETV1, BHLHE22, ELK3, ELF2, TFDP2, DMTF1, ZKSCAN6, TRP53, NFIC, SNAPC4, MKX, MEF2D	1069	174	17446	1.68827	1	0.874704	0.869003
GOTERM_MF_DIRECT	GO:0000149~SNARE binding	9	0.00488083	0.0407274	UVRAG, SNAP25, TRIM9, KCNB1, STXBP1, STX7, TNFAIP2, STX5A, STX1A	1069	64	17446	2.29499	1	0.874704	0.869003
GOTERM_MF_DIRECT	GO:0016818~hydrolase activity, acting on acid anhydrides, in phosphorus-containing anhydrides	4	0.00216926	0.0412399	BLM, ERCC2, CHD4, CHD3	1069	13	17446	5.02152	1	0.874704	0.869003
GOTERM_MF_DIRECT	GO:0045295~gamma-catenin binding	4	0.00216926	0.0412399	PTPRT, CDH1, LEF1, PTPRJ	1069	13	17446	5.02152	1	0.874704	0.869003
GOTERM_MF_DIRECT	GO:0004402~histone acetyltransferase activity	7	0.0037962	0.0412969	NCOA1, TAF6L, HAT1, ELP3, CDYL, TAF9B, SUPT7L	1069	42	17446	2.71999	1	0.874704	0.869003
GOTERM_MF_DIRECT	GO:0031072~heat shock protein binding	8	0.00433851	0.0416889	PPP5C, HNRNPK, IRAK1, DMPK, PTTG1, BCOR, NR3C1, FKBP5	1069	53	17446	2.46338	1	0.874704	0.869003
GOTERM_MF_DIRECT	GO:0051117~ATPase binding	11	0.00596545	0.0423012	PEX19, TRPC6, HNRNPK, NR1H2, SYVN1, FXYD7, ATP6V0A4, SNX10, TCIRG1, RAB6A, ANK1	1069	88	17446	2.03999	1	0.874704	0.869003
GOTERM_MF_DIRECT	GO:0042803~protein homodimerization activity	62	0.0336235	0.0432935	MYOM1, GABPB2, SCHIP1, PTPRO, GRIK1, NR3C1, JCHAIN, TRIM9, KLRB1C, LGALS1, CPNE1, BANF1, SBF2, ACVR1, DAXX, ACTN3, TNNC1, COL23A1, NOG, CEP131, AXIN1, MID1, ADRA2A, FOXP2, TRHR, JMJD6, RABEP1, CD8A, KCNMA1, CD226, CRYAB, NBL1, ABCG2, CAMK2B, CSF1R, SLC22A6, NRN1, TSG101, CAMK2A, BHLHE22, RNF4, CORO1A, PTS, ADD1, IRAK1, MEF2D, RBM11, WHRN, USF2, DLK2, SYT6, TG, NR4A3, FAP, STK26, CARM1, KLHL7, GOP…	1069	798	17446	1.26796	1	0.874704	0.869003
GOTERM_MF_DIRECT	GO:0046983~protein dimerization activity	19	0.010304	0.0435747	NCOA1, MEF2C, TFAP2C, TFE3, HPS1, TWIST2, BHLHE22, NR3C1, SYN2, USF2, ANO5, NEUROD1, AIFM1, MYC, POLR1D, TCF3, E2F6, MEF2D, ABCG2	1069	190	17446	1.63199	1	0.874704	0.869003
GOTERM_MF_DIRECT	GO:0005524~ATP binding	109	0.0591122	0.0442357	SMARCAL1, CLPB, HNRNPU, F13A1, ACTG1, RPS6KA3, EPHA5, MAGI1, ACVR1, ACSL4, DGKZ, NAIP2, CDC34, MAPKAPK5, TARS2, ULK1, CSNK1G1, ABCG2, IPPK, ATP6V1A, CUL9, CSF1R, PIF1, BLM, AK1, AGAP2, TWF2, FIGNL2, AK5, KALRN, PGS1, DHX30, STK33, IRAK1, STK36, KIF3A, DPH6, PIP5K1C, MAP2K7, MAP2K6, UBE2F, CDK19, DMPK, UBE2C, ABCA3, DCLK2, HELZ, UBE2A, SMARCA2, DCLK1, PPP5C, FES, WNK1, STK26, TRP53, AAK1, SKIV2L, …	1069	1507	17446	1.18041	1	0.874704	0.869003
GOTERM_MF_DIRECT	GO:0042802~identical protein binding	50	0.0271157	0.0448652	MYOM1, SCHIP1, FHL2, GCC2, MSANTD3, TNF, ACTG1, ALAD, CASP8, ARFIP1, SSSCA1, TNPO3, GP1BB, AXIN1, MID1, JMJD6, STIM1, CLDN12, LCP1, CRYAB, SHANK1, FOXC2, GRB7, STXBP1, LYZ2, FBLN1, RNF4, CORO1A, FHIT, PTS, SCUBE2, KCTD20, DVL1, MAPK1, SNCAIP, IIGP1, PPP5C, COL1A2, TRIM39, STK26, TRP53, KLHL7, TRIP10, GRB2, VIM, DYNLRB1, TARDBP, PICALM, FGFR1, BNIPL	1069	625	17446	1.30559	1	0.874704	0.869003
GOTERM_MF_DIRECT	GO:0030374~ligand-dependent nuclear receptor transcription coactivator activity	7	0.0037962	0.0456084	NCOA1, TSG101, KDM1A, CARM1, HMGA1, NCOA7, CCAR1	1069	43	17446	2.65673	1	0.874704	0.869003
GOTERM_MF_DIRECT	GO:0001965~G-protein alpha-subunit binding	6	0.00325388	0.0485704	GPSM1, PPP5C, KCNJ6, GNAS, RGS12, HTR2A	1069	33	17446	2.96726	1	0.892482	0.886665
GOTERM_MF_DIRECT	GO:0071949~FAD binding	5	0.00271157	0.0487558	CYB5R1, AIFM1, MICAL2, KMO, COQ6	1069	23	17446	3.54781	1	0.892482	0.886665
GOTERM_MF_DIRECT	GO:0044212~transcription regulatory region DNA binding	22	0.0119309	0.0490283	ZFP821, HDAC5, FOXC2, MEF2C, GABPB2, KDM1A, TFE3, LEF1, NFATC2, NR1H3, PAX6, TNF, SMARCA2, RAI1, DMTF1, BASP1, TRP53, CARM1, SNAPC4, BCOR, TAF9B, MEN1	1069	233	17446	1.54094	1	0.892482	0.886665
GOTERM_MF_DIRECT	GO:0042608~T cell receptor binding	4	0.00216926	0.0501632	H2-K1, H2-Q2, H2-D1, ADD1	1069	14	17446	4.66284	1	0.895411	0.889575
GOTERM_MF_DIRECT	GO:0004672~protein kinase activity	43	0.0233195	0.053211	GUCY2C, CAMK2B, CSF1R, DYRK3, DYRK2, MAST4, CAMK2A, GUCY2G, KALRN, AURKB, RPS6KA3, STK33, PAK1, IRAK1, STK36, FASTK, SPEG, MAPK1, MAP4K5, MAP2K7, MAP2K6, MAP4K4, EPHA5, ACVR1, CDK19, DMPK, DCLK2, MAPK14, DCLK1, CIT, MAPK11, ERCC3, FES, WNK1, TAOK1, STK26, ERCC2, AAK1, MAPKAPK5, ULK1, FGFR3, FGFR1, CSNK1G1	1069	531	17446	1.32158	1	0.895411	0.889575
GOTERM_MF_DIRECT	GO:0003707~steroid hormone receptor activity	8	0.00433851	0.0536851	NR4A2, PAQR7, NR4A3, PAQR5, NR1H2, ESRRB, NR1H3, NR3C1	1069	56	17446	2.33142	1	0.895411	0.889575
GOTERM_MF_DIRECT	GO:0070888~E-box binding	6	0.00325388	0.0541916	NEUROD1, PER1, MYC, LMO2, TCF3, CIART	1069	34	17446	2.87999	1	0.895411	0.889575
GOTERM_MF_DIRECT	GO:0001205~transcriptional activator activity, RNA polymerase II distal enhancer sequence-specific binding	6	0.00325388	0.0541916	MEF2C, MEF2B, FUBP1, HMGA1, TCF3, TARDBP	1069	34	17446	2.87999	1	0.895411	0.889575
GOTERM_MF_DIRECT	GO:0015171~amino acid transmembrane transporter activity	6	0.00325388	0.0541916	SLC7A7, PDPN, SLC6A14, SLC7A2, SLC38A5, SLC7A3	1069	34	17446	2.87999	1	0.895411	0.889575
GOTERM_MF_DIRECT	GO:0004702~receptor signaling protein serine/threonine kinase activity	8	0.00433851	0.0581164	ACVR1, PAK1, TAOK1, STK26, MAP2K7, MAP4K5, MAP4K4, MAP2K6	1069	57	17446	2.29052	1	0.935105	0.92901
GOTERM_MF_DIRECT	GO:0098641~cadherin binding involved in cell-cell adhesion	25	0.0135579	0.0583352	RAB1A, ARHGAP1, TWF2, BZW2, ADD1, RPL7A, LDHA, KLC2, CDH1, ARFIP1, RPL15, CCT8, SPTAN1, TMPO, PTPN1, RPS26, AFDN, PPFIBP1, HNRNPK, CTTN, STX5A, PFKP, EIF4G1, PICALM, PLEC	1069	279	17446	1.46236	1	0.935105	0.92901
GOTERM_MF_DIRECT	GO:0002039~p53 binding	9	0.00488083	0.0633682	BLM, DAXX, KDM1A, EHMT2, TRP53, AXIN1, EHMT1, MAPKAPK5, KMT5A	1069	70	17446	2.09828	1	0.996333	0.989839
GOTERM_MF_DIRECT	GO:0019208~phosphatase regulator activity	3	0.00162694	0.0640102	IGBP1B, SBF1, SBF2	1069	7	17446	6.99425	1	0.996333	0.989839
GOTERM_MF_DIRECT	GO:0050839~cell adhesion molecule binding	9	0.00488083	0.0677739	PTPRD, AFDN, NLGN2, SELL, CDH1, NRXN1, CD226, CD200, FGFR1	1069	71	17446	2.06872	1	1	0.994408
GOTERM_MF_DIRECT	GO:0016279~protein-lysine N-methyltransferase activity	4	0.00216926	0.0705267	IRF4, EHMT2, EHMT1, KMT5A	1069	16	17446	4.07998	1	1	0.994408
GOTERM_MF_DIRECT	GO:0030695~GTPase regulator activity	4	0.00216926	0.0705267	GPSM1, RGS12, GOPC, RALGDS	1069	16	17446	4.07998	1	1	0.994408
GOTERM_MF_DIRECT	GO:0008013~beta-catenin binding	10	0.00542314	0.07091	PTPRT, PTPRU, CDH1, DVL1, LEF1, AXIN1, RGS20, PTPRJ, PSEN1, DACT1	1069	84	17446	1.94285	1	1	0.994408
GOTERM_MF_DIRECT	GO:0050681~androgen receptor binding	5	0.00271157	0.0713498	DAXX, KDM1A, TGFB1I1, RNF6, RNF4	1069	26	17446	3.13845	1	1	0.994408
GOTERM_MF_DIRECT	GO:0000980~RNA polymerase II distal enhancer sequence-specific DNA binding	9	0.00488083	0.0771367	MEF2C, TFAP2C, MEF2B, H2AFZ, H3F3A, ESRRB, CHD4, TCF3, GATAD2B	1069	73	17446	2.01205	1	1	0.994408
GOTERM_MF_DIRECT	GO:0008201~heparin binding	15	0.00813471	0.0792961	NRP2, ITGAM, CFH, COL23A1, CHRD, PCOLCE, WISP1, CTGF, CXCL10, SMOC2, OGN, RSPO2, SLIT1, FMOD, FGFR1	1069	151	17446	1.62118	1	1	0.994408
GOTERM_MF_DIRECT	GO:0019904~protein domain specific binding	25	0.0135579	0.0797915	SNAP25, STXBP1, TWIST2, CACNA1C, AKAP5, CDH1, BASP1, PRKAR2B, DLGAP1, HOMER3, RAB6A, WHRN, AXIN1, SORBS2, MPP5, IPCEF1, SCAMP1, HAX1, HNRNPK, TFDP2, CHMP2A, GNAS, GRB2, CRK, STX1A	1069	289	17446	1.41176	1	1	0.994408
GOTERM_MF_DIRECT	GO:0005070~SH3/SH2 adaptor activity	5	0.00271157	0.079882	GRB7, BLNK, GRB2, CRK, SHD	1069	27	17446	3.02221	1	1	0.994408
GOTERM_MF_DIRECT	GO:0045499~chemorepellent activity	5	0.00271157	0.079882	SEMA4D, SEMA3A, SEMA6D, SEMA4C, SEMA3B	1069	27	17446	3.02221	1	1	0.994408
GOTERM_MF_DIRECT	GO:0030346~protein phosphatase 2B binding	3	0.00162694	0.081963	BAD, ATP2B4, AKAP5	1069	8	17446	6.11997	1	1	0.994408
GOTERM_MF_DIRECT	GO:0046977~TAP binding	3	0.00162694	0.081963	H2-K1, H2-Q2, H2-D1	1069	8	17446	6.11997	1	1	0.994408
GOTERM_MF_DIRECT	GO:0000977~RNA polymerase II regulatory region sequence-specific DNA binding	20	0.0108463	0.0849123	ZFP711, DLX1, MEF2C, TFAP2C, MEF2B, HLF, SATB1, EHMT2, ZMYND8, LEF1, LMO2, GATAD2B, POU6F1, NR4A2, ZFP68, TRP53, SP5, BCOR, ZMYND11, MEF2D	1069	221	17446	1.47692	1	1	0.994408
GOTERM_MF_DIRECT	GO:0003677~DNA binding	128	0.0694162	0.0870756	KDM1A, MYT1L, HNRNPU, RBPJ, NR3C1, ELK3, RABGEF1, MYC, BBX, RCC1, BANF1, MEN1, TMPO, ZFP579, WDHD1, MEF2C, LMO2, EBF3, FOXP2, DMTF1, ZSCAN21, DLX1, PIF1, BLM, TWIST2, CREM, RPAP1, PRDM10, NEUROD1, PCBP3, ZKSCAN6, DEAF1, MIER3, ZSCAN10, ZSCAN12, OTX1, ZBTB18, TFAP2C, PHC1, ESRRB, H3F3A, HMGA1, NFATC2, SMARCA2, POU6F1, NR4A2, HNRNPK, NR4A3, TRP53, FUBP1, BCL3, SP5, NABP1, LHX6, MKX, TCF3, ZBTB8B, Z…	1069	1847	17446	1.131	1	1	0.994408
GOTERM_MF_DIRECT	GO:0001103~RNA polymerase II repressing transcription factor binding	5	0.00271157	0.0888943	TCERG1, SIN3A, CHD4, BBS7, RBPJ	1069	28	17446	2.91427	1	1	0.994408
GOTERM_MF_DIRECT	GO:0008026~ATP-dependent helicase activity	5	0.00271157	0.0888943	DHX30, BLM, ERCC2, CHD4, CHD3	1069	28	17446	2.91427	1	1	0.994408
GOTERM_MF_DIRECT	GO:0008022~protein C-terminus binding	19	0.010304	0.0904732	AXIN1, OPRL1, FBLN1, ATP2B2, MAPK14, CORO1A, PQBP1, CTGF, GRIP1, ATXN2, ERCC3, TRP53, ERCC2, GOPC, BANF1, HOMER3, VIM, MAP2K7, SHANK1	1069	209	17446	1.48363	1	1	0.994408
GOTERM_CC_DIRECT	GO:0005737~cytoplasm	489	0.265192	1.49119e-08	PNMT, CYFIP1, IPO11, HNRNPU, RBPJ, ALKBH8, ELK3, RABGEF1, MYC, BBX, HOMER3, GTSE1, VPS39, CDK5RAP3, ANKS1B, MBNL1, DAXX, MEF2C, RPL21, WDR73, EML1, RNF123, RNF126, EWSR1, TARS2, ASTN2, SF1, CFH, MAPKAP1, AGAP2, WDR61, OAZ1, LDHA, PPP4C, PRKAR2B, EPB41L2, SERPINH1, PIP5K1C, BTF3, STARD13, DMPK, ARPP21, HOMER1, MTERF4, NFATC2, RMDN2, ABTB1, PPP5C, HNRNPK, TDP1, NMT2, MRVI1, FARSA, CDKN1C, MYOM1, TG…	1184	6631	19662	1.22463	9.70757e-06	9.70761e-06	9.4392e-06
GOTERM_CC_DIRECT	GO:0016020~membrane	509	0.276038	4.37322e-08	ITSN1, HNRNPU, RXFP1, GPR174, KRTCAP3, SCN11A, NDST4, SMCO2, HOMER3, GTSE1, VPS39, CDK5RAP3, ANKS1B, CHID1, RPL21, UNC5A, UNC5B, CACNA2D1, COL23A1, UNC5D, SCAMP1, PHKA2, SCAMP3, TRHR, SLC5A6, MYL6, EWSR1, ORAI2, IGTP, RPL27, ASTN2, H2-D1, ASTN1, RPN2, TTYH1, MAPKAP1, AGAP2, LY9, CYB5R1, LDHA, NCSTN, PRKAR2B, NPBWR1, EPB41L2, CHST15, PIP5K1C, ICOS, STARD13, DMPK, HOMER1, ABCA3, IL31RA, RMDN2, PPP5…	1184	6998	19662	1.20787	2.84692e-05	1.42348e-05	1.38412e-05
GOTERM_CC_DIRECT	GO:0005634~nucleus	444	0.240787	1.37844e-07	IPO11, GABPB2, MYT1L, EHMT2, GPATCH2, HNRNPU, EHMT1, RBPJ, ALKBH8, ELK3, CRHBP, MYC, BBX, CDK5RAP3, ANKS1B, CHID1, WDHD1, MBNL1, DAXX, MEF2C, MEF2B, RNF126, EWSR1, ZSCAN21, RPL27, SF1, RHNO1, PIF1, CFH, RPN2, MAPKAP1, AGAP2, FIGNL2, WDR61, PRDM10, OAZ1, PLAC8, LDHA, PPP4C, EPB41L2, ZSCAN10, ZSCAN12, BTF3, CDK19, PHC1, DMPK, TEX30, H3F3A, NFATC2, POU6F1, PPP5C, HNRNPK, TDP1, ZBTB8B, CDKN1C, LIN54,…	1184	6019	19662	1.225	8.97324e-05	2.99121e-05	2.90851e-05
GOTERM_CC_DIRECT	GO:0030054~cell junction	77	0.0417582	1.07785e-06	SNAP25, PTPRU, CYFIP1, CHRM3, PTPRR, DOC2A, TGFB1I1, ITSN1, PTPRJ, GRIK1, TRIM9, GRIP1, RIMS1, POF1B, CDH1, LRRTM4, BASP1, HOMER3, PHACTR1, DLGAP1, SYNPO, DACT1, ANKS1B, MAGI1, CADPS2, HEG1, MRPS18B, SHROOM3, HTR3A, SCAMP1, SYN2, OLFM1, CTTN, SNPH, CLDN12, LCP1, STX1A, PLEC, SHANK1, GRB7, FOCAD, NLGN2, NRN1, NRXN1, CAMK2A, PSEN1, PAK1, SV2B, EPB41L2, PIP5K1C, DISC1, GRIA4, PTPRN2, HOMER1, GABRA5,…	1184	718	19662	1.78091	0.000701434	0.00017542	0.00017057
GOTERM_CC_DIRECT	GO:0045202~synapse	58	0.0314542	3.50445e-06	SNAP25, CYFIP1, CHRM3, DOC2A, ZMYND19, ITSN1, GRIK1, TRIM9, GRIP1, RIMS1, LRRTM4, HOMER3, PHACTR1, DLGAP1, SYNPO, DACT1, ANKS1B, CADPS2, HTR3A, SCAMP1, PRSS12, SYN2, ADRA2A, OLFM1, SNPH, MADD, CRYAB, STX1A, SHANK1, NLGN2, NRN1, NRXN1, CAMK2A, ADD1, SV2B, DVL1, APBB1, DISC1, GRIA4, PTPRN2, HOMER1, WHRN, GABRA5, KCNB1, GAD1, SEMA4C, GABRA3, IL31RA, OPRK1, ATP2B2, SYT6, SLC4A7, ARHGAP32, RIMBP2, GOP…	1184	505	19662	1.90727	0.0022788	0.000456279	0.000443663
GOTERM_CC_DIRECT	GO:0005829~cytosol	149	0.0808048	3.01061e-05	RAB3C, IPO11, MIDN, SYS1, UBXN2A, ITSN1, GIMAP4, GCC2, UBE3A, NR3C1, ALKBH8, CTGF, ACTG1, LGALS1, RUSC2, ARHGDIB, CPNE1, ARFIP1, HOMER3, MAF1, MEN1, RGS7, DAXX, MEF2C, UNC5A, UNC5B, OSR1, WDR73, IPCEF1, EML1, JMJD6, RNF126, MADD, CRYZL1, IGTP, GEMIN5, ULK1, GEMIN7, GEMIN8, ANKRA2, ACOT5, ATP6V1A, GRB7, NNMT, UBA7, KLHL14, ARL6, STXBP1, GSTT2, RASAL1, OAZ1, FHIT, CORO1A, BAG6, SOCS3, LDHA, KLC2, P…	1184	1784	19662	1.38697	0.0194085	0.00324805	0.00315824
GOTERM_CC_DIRECT	GO:0005654~nucleoplasm	159	0.0862279	3.49253e-05	SMARCAL1, KDM1A, EHMT2, GORAB, HNRNPU, EHMT1, KEAP1, CCNC, RBPJ, NR3C1, ALKBH8, ELK3, CDC14B, MYC, BBX, RCC1, BANF1, MAF1, MEN1, MAGI1, WDHD1, CADPS2, MEF2C, MBNL1, MRPS18B, CDYL, THOC5, SCAMP1, DGKZ, GCAT, JMJD6, MORF4L1, CDC34, DMTF1, MORF4L2, HAT1, GEMIN5, MAPKAPK5, MATR3, GEMIN7, SREK1, SF1, FKBP5, LLGL2, BLM, MAPKAP1, STXBP1, CUL2, WDR61, NEUROD1, BAG6, RAI1, ATXN2, DEAF1, EPB41L2, RPRD1B, Z…	1184	1935	19662	1.36456	0.0224802	0.00324805	0.00315824
GOTERM_CC_DIRECT	GO:0043195~terminal bouton	20	0.0108463	4.21605e-05	PNMT, SNAP25, RAB7, PTPRN2, SGIP1, STXBP1, STX7, ITSN1, CCK, GRIK1, SCAMP1, SYN2, PRSS12, SNAP91, ADCYAP1, SV2B, KCNMA1, AAK1, TBC1D24, GRIA4	1184	113	19662	2.93919	0.0270738	0.003303	0.00321167
GOTERM_CC_DIRECT	GO:0014069~postsynaptic density	32	0.017354	4.56636e-05	CAMK2B, CAMK2A, GRIK1, CACNA1C, AKAP5, NR3C1, KALRN, ADD1, RIMS1, ABLIM1, PAK1, DVL1, RGS20, DLGAP1, HOMER3, SYNPO, DISC1, GRIA4, ANKS1B, HOMER1, SEMA4C, AXIN1, SORBS2, SYN2, SNAP91, DCLK1, ARHGAP32, HNRNPK, GOPC, CRYAB, PICALM, SHANK1	1184	239	19662	2.22345	0.0292901	0.003303	0.00321167
GOTERM_CC_DIRECT	GO:0043025~neuronal cell body	55	0.0298273	0.00012913	PNMT, SNAP25, ELAVL4, GRIK1, HTR2A, GRIP1, EPHA5, EIF5A, CYBB, HTR3A, ACSL4, CIT, OLFM1, VGF, SNPH, KCNMA1, CRH, ULK1, PTGER4, RTN4R, RAB1A, KLHL14, NRXN1, PDE1A, CAMK2A, CACNA1C, AKAP5, PSEN1, NTS, KALRN, DPP6, BRINP2, PRKAR2B, KIF3A, KATNA1, DVL1, SLC38A7, APBB1, SRSF10, BRINP3, GRIA4, HOMER1, KCNJ12, WHRN, KCNB1, OPRK1, CCK, ATP2B2, SORBS2, PPP5C, GNAS, RGS12, VIP, KCNK2, PICALM	1184	534	19662	1.7104	0.080632	0.00840634	0.0081739
GOTERM_CC_DIRECT	GO:0005856~cytoskeleton	96	0.0520621	0.000319855	MYOM1, DIDO1, TGFB1I1, ELAVL4, CHD4, SNX10, NR3C1, PPP1R18, ACTG1, OSBPL10, TRIM9, RASSF1, MYO18A, BBS7, IFT57, SYNPO, SPTAN1, GTSE1, CDK5RAP3, BCAS3, MYBPC1, TPM3, CEP131, SHROOM3, WDR73, SHROOM1, RHOF, DYNLL2, MID1, EML1, ANK1, PSRC1, STIM1, CTTN, BIRC6, EVL, LCP1, ANKRA2, CFAP54, MAPRE2, PLEC, CAMK2B, DCTN5, DYNC1I2, ARL6, TWF2, AKAP5, KALRN, CORO1A, AURKB, ADD1, FGD4, CNN1, ABLIM1, KLC2, PPP4…	1184	1113	19662	1.43236	0.188003	0.0177509	0.01726
GOTERM_CC_DIRECT	GO:0031410~cytoplasmic vesicle	62	0.0336235	0.000327205	PCSK1, RAB7, DOC2A, CPNE6, HTR2A, TRIM9, GRIP1, RUSC2, HYAL3, FLOT2, CADPS2, MYOF, CEP131, AXIN1, PRSS12, TLR1, TRAF7, RABEP1, HAX1, VGF, TBC1D7, ASTN2, STX1A, ASTN1, GGNBP2, AU040320, MAPKAP1, C5AR1, OPRL1, TMEM74, ATP2C2, PSEN1, NTS, CORO1A, IFT74, SYNGR2, SV2B, DVL1, PDE6D, RGS20, NPTX1, RAB6A, SEC31A, GBP3, PTPN1, MSR1, IL33, PTPRN2, SEMA4C, HPS1, TRAPPC8, SYT6, SLC4A7, TM9SF1, FMNL1, FES, AN…	1184	646	19662	1.5938	0.19188	0.0177509	0.01726
GOTERM_CC_DIRECT	GO:0015629~actin cytoskeleton	26	0.0141002	0.000456061	NPFFR2, SNAP25, TCERG1, SYNPO2, FHL2, CORO1A, ACTG1, FGD4, ABLIM1, CDH1, EPB41L2, SYNPO, SLC16A3, IVNS1ABP, TNNC1, NFATC2, POU6F1, TTC17, CIT, ARHGAP32, ADAM17, HAX1, BFSP1, LCP1, INTS6, CRK	1184	201	19662	2.14809	0.256929	0.0209028	0.0203248
GOTERM_CC_DIRECT	GO:0043005~neuron projection	44	0.0238618	0.000468818	RTN4R, SNAP25, CYFIP1, DOC2A, KLHL14, AK1, ITSN1, OPRL1, PSEN1, NR3C1, KALRN, GRIP1, CASP8, KLC2, SV2B, KIF3A, NPBWR1, DVL1, NPTX1, RAP1GAP2, NCOA1, NMB, DAXX, HOMER1, KCNB1, TPM3, SLC6A13, ATP2B4, NGB, OPRK1, SSTR1, SSTR2, ANK1, SSTR3, DIAPH1, PPP5C, VGF, SNPH, ULK1, VIM, FGF13, KCNK2, STX1A, SHANK1	1184	420	19662	1.73972	0.263077	0.0209028	0.0203248
[truncated: 49 more rows]

## Sheet: AMY pathway
Upregulated mRNAs pathway enrichments														Downregulated mRNAs pathway enrichments
[truncated: 51 more rows]
