# Supplementary material for: Gene Transcript Alterations in the Spinal Cord, Anterior Cingulate Cortex, and Amygdala in Mice Following Peripheral Nerve Injury
Source: Front Cell Dev Biol. 2021 Apr 7;9:634810. doi: 10.3389/fcell.2021.634810 (PMC8059771; doi:10.3389/fcell.2021.634810)
Supplement: Supplementary file 8 [file Data_Sheet_4.XLSX]

## Sheet: Pain genes in SC
#p-value cut-off <= 0.05 #q-value cut-off <= 1.00 #Gene biotype: protein_coding #Condition pair: up_Test_vs_Control & down_Test_vs_Control Column A: Track_id, The database name in gene level. Column B: Gene_Name, The name of gene. Column C: Description of the gene Column D: Gene_Type, The biological type of gene. Column E: log2FC, if the comparison is test vs control, log2 of the fold change will…
up_Test_vs_Control
Annotation				DE Statistic				FPKM
Track_id	Gene_Name	Description	Gene_Type	log2FC	Fold_Change	p_value	q_value	Test_FPKM	Control_FPKM	A1	A2	A3	B1	B2	B3
ENSMUSG00000018574	Acadvl	acyl-Coenzyme A dehydrogenase, very long chain	ProteinCoding	0.854328	1.80792	0.0202561	0.183434	11.2871	10.4328	10.9312	11.272	11.6583	10.3297	9.95827	11.0104
ENSMUSG00000001348	Acp5	acid phosphatase 5, tartrate resistant	ProteinCoding	4.41721	21.3654	1.08266e-11	7.08282e-09	5.24724	0.830035	5.51363	4.90963	5.31847	0	1.6024	0.887703
ENSMUSG00000036932	Aifm1	apoptosis-inducing factor, mitochondrion-associated 1	ProteinCoding	0.890352	1.85363	0.000282513	0.0122901	9.04078	8.15043	9.12411	8.75102	9.2472	7.8777	8.34341	8.23017
ENSMUSG00000028393	Alad	aminolevulinate, delta-, dehydratase	ProteinCoding	3.63312	12.4073	0.000514858	0.0185137	6.40879	2.77567	4.30049	6.23161	8.69427	4.15609	2.34283	1.8281
ENSMUSG00000060063	Alox5ap	arachidonate 5-lipoxygenase activating protein	ProteinCoding	1.45487	2.74133	1.06622e-06	0.000195207	9.78277	8.3279	9.99054	9.79562	9.56215	8.02478	8.81718	8.14173
ENSMUSG00000031543	Ank1	ankyrin 1, erythroid	ProteinCoding	6.15602	71.3092	5.74974e-23	1.00094e-19	6.15602	0	6.12071	6.23161	6.11572	0	0	0
ENSMUSG00000029338	Antxr2	anthrax toxin receptor 2	ProteinCoding	0.828976	1.77642	0.0189005	0.176079	9.91044	9.08147	9.99054	10.5086	9.23215	8.83087	9.0567	9.35684
ENSMUSG00000002985	Apoe	apolipoprotein E	ProteinCoding	1.14585	2.21277	0.000442148	0.0167075	14.9477	13.8019	15.6324	14.7757	14.4352	13.4033	14.2366	13.7658
ENSMUSG00000006589	Aprt	adenine phosphoribosyl transferase	ProteinCoding	0.97069	1.95978	6.99897e-10	3.34356e-07	10.3956	9.42495	10.1834	10.541	10.4625	9.44412	9.43331	9.39742
ENSMUSG00000029378	Areg	amphiregulin	ProteinCoding	2.00881	4.02451	0.00132934	0.0344267	4.82185	2.81303	4.63813	5.00274	4.82467	3.00212	3.60889	1.8281
ENSMUSG00000015522	Arnt	aryl hydrocarbon receptor nuclear translocator	ProteinCoding	2.47921	5.57591	1.38826e-19	1.9804e-16	7.36513	4.88592	7.17398	7.51852	7.40288	4.86032	4.97944	4.818
ENSMUSG00000026628	Atf3	activating transcription factor 3	ProteinCoding	2.49286	5.62891	2.04884e-07	4.93982e-05	10.8261	8.33327	9.80188	11.7123	10.9641	7.73305	8.58443	8.68233
ENSMUSG00000029467	Atp2a2	ATPase, Ca++ transporting, cardiac muscle, slow twitch 2	ProteinCoding	1.18244	2.2696	5.29821e-05	0.00377352	13.7883	12.6058	14.1673	13.1843	14.0133	12.1929	12.7108	12.9138
ENSMUSG00000027496	Aurka	aurora kinase A	ProteinCoding	3.40838	10.6175	0.0105713	0.126004	7.26517	3.85679	8.08313	5.88543	7.82696	1.26445	4.34671	5.95922
ENSMUSG00000060802	B2m	beta-2 microglobulin	ProteinCoding	1.02867	2.04014	0.00371312	0.0664252	13.8097	12.781	14.29	13.7231	13.416	12.0708	13.1344	13.1379
ENSMUSG00000057789	Bak1	BCL2-antagonist/killer 1	ProteinCoding	1.18291	2.27034	0.00999964	0.12169	9.68868	8.50577	10.0916	10.4887	8.48582	8.9087	8.3703	8.23831
ENSMUSG00000003873	Bax	BCL2-associated X protein	ProteinCoding	1.52273	2.87334	0.00123231	0.032842	9.08784	7.56511	9.18462	8.78746	9.29145	7.11302	8.41402	7.1683
ENSMUSG00000007659	Bcl2l1	BCL2-like 1	ProteinCoding	0.870728	1.82859	0.0382689	0.262117	9.77755	8.90682	9.60418	9.72393	10.0045	8.27388	9.56908	8.87752
ENSMUSG00000048482	Bdnf	brain derived neurotrophic factor	ProteinCoding	3.58721	12.0187	0.00033333	0.013744	4.73071	1.1435	5.63926	6.17272	2.38014	0	1.6024	1.8281
ENSMUSG00000057367	Birc2	baculoviral IAP repeat-containing 2	ProteinCoding	0.877784	1.83755	0.0269147	0.215406	7.17972	6.30194	7.37702	7.00281	7.15934	6.71114	6.51764	5.67704
ENSMUSG00000036887	C1qa	complement component 1, q subcomponent, alpha polypeptide	ProteinCoding	1.57466	2.97865	1.30354e-10	7.27646e-08	13.2817	11.707	13.252	13.7385	12.8546	11.4996	11.9333	11.6882
ENSMUSG00000024164	C3	complement component 3	ProteinCoding	0.869085	1.8265	4.75405e-07	0.000101305	13.1455	12.2764	13.3405	13.1852	12.9106	12.0365	12.3553	12.4373
ENSMUSG00000051331	Cacna1c	calcium channel, voltage-dependent, L type, alpha 1C subunit	ProteinCoding	1.03747	2.05262	0.0314032	0.234901	4.53925	3.50178	2.855	2.58732	8.17543	3.90915	3.48316	3.11304
ENSMUSG00000079110	Capn3	calpain 3	ProteinCoding	1.02187	2.03054	0.000291107	0.0125365	10.5958	9.57398	10.2721	11.1302	10.3852	9.38785	9.68068	9.65341
ENSMUSG00000025887	Casp12	caspase 12	ProteinCoding	0.900715	1.86699	0.0442541	0.283658	7.98617	7.08546	8.5188	7.19264	8.24708	7.51811	7.17564	6.56263
ENSMUSG00000031628	Casp3	caspase 3	ProteinCoding	1.9951	3.98645	0.014726	0.152909	6.62601	4.6309	7.75561	5.78414	6.33827	3.90915	5.95639	4.02716
ENSMUSG00000033538	Casp4	caspase 4, apoptosis-related cysteine peptidase	ProteinCoding	1.58414	2.99828	0.000187675	0.00923183	7.40579	5.82166	7.88808	7.50266	6.82663	5.28034	5.95639	6.22824
ENSMUSG00000028914	Casp9	caspase 9	ProteinCoding	1.03587	2.05035	0.0264068	0.212896	11.3246	10.2888	11.0219	11.3609	11.591	10.6884	9.36811	10.8098
ENSMUSG00000035385	Ccl2	chemokine (C-C motif) ligand 2	ProteinCoding	3.53195	11.567	0.00532766	0.0830103	6.45508	2.92313	5.80931	7.46225	6.09368	0	4.6689	4.1005
ENSMUSG00000025804	Ccr1	chemokine (C-C motif) receptor 1	ProteinCoding	1.18268	2.26998	8.77195e-05	0.00536102	8.81328	7.6306	8.95013	9.0252	8.46451	7.45032	7.42681	8.01468
ENSMUSG00000079227	Ccr5	chemokine (C-C motif) receptor 5	ProteinCoding	1.01983	2.02768	0.000141956	0.00753116	10.9845	9.96464	10.8985	11.4887	10.5662	9.98712	9.88092	10.0259
ENSMUSG00000040899	Ccr6	chemokine (C-C motif) receptor 6	ProteinCoding	2.91329	7.53335	0.0432345	0.280249	5.46512	2.55183	4.30049	7.32474	4.77012	0	3.02284	4.63264
ENSMUSG00000051439	Cd14	CD14 antigen	ProteinCoding	1.10289	2.14784	0.00153116	0.0377267	9.68763	8.58474	10.1268	9.77101	9.16503	8.12963	8.88089	8.74371
ENSMUSG00000016496	Cd274	CD274 antigen	ProteinCoding	0.861284	1.81665	0.0104864	0.1254	10.6577	9.79644	10.904	10.179	10.8901	9.36655	9.78094	10.2418
ENSMUSG00000016494	Cd34	CD34 antigen	ProteinCoding	0.857584	1.812	0.00033833	0.0138706	11.2585	10.4009	11.3756	11.5161	10.8837	10.1185	10.4988	10.5854
ENSMUSG00000005087	Cd44	CD44 antigen	ProteinCoding	1.10943	2.1576	0.000398943	0.0155306	10.9699	9.86045	10.7859	11.4618	10.662	9.48422	9.87467	10.2225
ENSMUSG00000018774	Cd68	CD68 antigen	ProteinCoding	1.15782	2.23121	0.0113642	0.131755	9.28622	8.12839	9.37727	10.1009	8.38052	7.60381	8.24999	8.53138
ENSMUSG00000019942	Cdk1	cyclin-dependent kinase 1	ProteinCoding	0.87884	1.8389	0.01163	0.133302	7.04751	6.16867	6.98572	7.47042	6.68639	6.23505	6.43517	5.8358
ENSMUSG00000025358	Cdk2	cyclin-dependent kinase 2	ProteinCoding	2.45811	5.49497	3.55516e-06	0.000492116	7.65537	5.19726	8.09962	7.35154	7.51494	4.55075	4.93211	6.10891
ENSMUSG00000044303	Cdkn2a	cyclin-dependent kinase inhibitor 2A	ProteinCoding	4.26084	19.1709	7.05927e-08	1.97563e-05	4.26084	0	3.8589	4.39502	4.52862	0	0	0
ENSMUSG00000073802	Cdkn2b	cyclin-dependent kinase inhibitor 2B (p15, inhibits CDK4)	ProteinCoding	0.881071	1.84174	0.015165	0.155426	7.67515	6.79408	7.45599	7.8608	7.70867	6.20794	7.01456	7.15975
ENSMUSG00000028551	Cdkn2c	cyclin-dependent kinase inhibitor 2C (p18, inhibits CDK4)	ProteinCoding	1.62675	3.08818	0.0162262	0.161454	6.13934	4.51258	6.05458	6.02516	6.33827	3.23482	5.48492	4.818
ENSMUSG00000037628	Cdkn3	cyclin-dependent kinase inhibitor 3	ProteinCoding	1.04493	2.06327	0.0175289	0.168529	6.50532	5.46039	5.88737	6.95701	6.67159	5.72484	4.93211	5.72421
ENSMUSG00000034957	Cebpa	CCAAT/enhancer binding protein (C/EBP), alpha	ProteinCoding	0.94859	1.92999	3.50703e-06	0.000486766	10.6253	9.6767	10.6366	10.8182	10.4211	9.39988	9.83341	9.79683
ENSMUSG00000056501	Cebpb	CCAAT/enhancer binding protein (C/EBP), beta	ProteinCoding	1.32926	2.51273	0.000186963	0.00920121	8.91169	7.58243	8.85621	8.86701	9.01184	6.89236	7.97434	7.88058
ENSMUSG00000071637	Cebpd	CCAAT/enhancer binding protein (C/EBP), delta	ProteinCoding	0.861487	1.81691	0.000669213	0.0220941	9.47026	8.60877	9.64032	9.62671	9.14373	8.31257	8.81066	8.70308
ENSMUSG00000026365	Cfh	complement component factor h	ProteinCoding	2.06626	4.188	0.00255283	0.0525875	7.09213	5.02587	6.35852	9.94094	4.97694	4.78893	5.02527	5.26341
ENSMUSG00000056201	Cfl1	cofilin 1, non-muscle	ProteinCoding	0.80677	1.74929	0.00294571	0.0576796	8.85345	8.04668	8.49822	9.16018	8.90197	7.83403	8.0316	8.27441
ENSMUSG00000042254	Cilp	cartilage intermediate layer protein, nucleotide pyrophosphohydrolase	ProteinCoding	2.13003	4.37727	0.00304576	0.0588579	6.96172	4.83169	9.74536	6.02516	5.11465	4.63459	4.41717	5.44332
ENSMUSG00000039910	Cited2	Cbp/p300-interacting transactivator, with Glu/Asp-rich carboxy-terminal domain, 2	ProteinCoding	1.21388	2.3196	1.39184e-05	0.00138486	7.70723	6.49335	7.64011	7.90971	7.57186	6.1234	6.79403	6.56263
ENSMUSG00000036636	Clcn7	chloride channel, voltage-sensitive 7	ProteinCoding	5.8883	59.2318	0.0378106	0.260116	8.53726	2.64896	12.5748	1.58685	11.4501	2.72452	2.82974	2.39263
ENSMUSG00000030057	Cnbp	cellular nucleic acid binding protein	ProteinCoding	1.32637	2.50771	0.000934614	0.0275007	12.7658	11.4394	13.1007	11.7312	13.4655	11.843	11.4804	10.9948
ENSMUSG00000001506	Col1a1	collagen, type I, alpha 1	ProteinCoding	1.56249	2.95364	0.0468919	0.293285	13.2496	11.6871	15.0036	13.3787	11.3664	10.525	12.0313	12.5049
ENSMUSG00000026147	Col9a1	collagen, type IX, alpha 1	ProteinCoding	4.19975	18.376	0.0014502	0.0364538	5.59006	1.39031	8.52695	2.58732	5.65589	0	2.34283	1.8281
ENSMUSG00000031849	Comp	cartilage oligomeric matrix protein	ProteinCoding	1.87374	3.66481	0.0037135	0.0664252	7.48058	5.60684	10.2563	6.23161	5.95385	5.28034	5.72602	5.81416
ENSMUSG00000003617	Cp	ceruloplasmin	ProteinCoding	1.18536	2.27421	0.0397675	0.267557	10.0078	8.82239	10.5392	10.2928	9.19121	7.99337	8.76073	9.71309
ENSMUSG00000063889	Crem	cAMP responsive element modulator	ProteinCoding	2.77852	6.8615	0.0461608	0.290702	3.64824	0.869711	3.37191	4.70316	2.86963	0	0	2.60913
ENSMUSG00000049796	Crh	corticotropin releasing hormone	ProteinCoding	1.37457	2.59291	1.41077e-06	0.000240299	7.76779	6.39321	7.78309	7.84831	7.67195	6.00238	6.79403	6.38322
ENSMUSG00000007888	Crlf1	cytokine receptor-like factor 1	ProteinCoding	1.02658	2.03719	0.043048	0.279574	6.90012	5.87354	6.34014	8.56125	5.79899	6.09408	5.66942	5.85712
ENSMUSG00000014599	Csf1	colony stimulating factor 1 (macrophage)	ProteinCoding	1.2476	2.37446	0.00428886	0.0729319	7.60849	6.36089	6.53055	8.00845	8.28648	6.41178	6.34768	6.32321
ENSMUSG00000007891	Ctsd	cathepsin D	ProteinCoding	0.98376	1.97761	3.857e-05	0.00299888	16.0925	15.1087	15.9548	16.6263	15.6965	15.2724	15.0649	14.989
ENSMUSG00000052336	Cx3cr1	chemokine (C-X3-C motif) receptor 1	ProteinCoding	2.51255	5.70628	2.56648e-11	1.57846e-08	9.69404	7.18149	9.7366	10.2098	9.13566	6.74925	7.6184	7.17681
ENSMUSG00000034855	Cxcl10	chemokine (C-X-C motif) ligand 10	ProteinCoding	1.89592	3.72159	0.00159475	0.0388973	4.83949	2.94358	5.48043	4.32462	4.71343	3.00212	2.34283	3.48578
ENSMUSG00000006519	Cyba	cytochrome b-245, alpha polypeptide	ProteinCoding	1.13321	2.19347	0.0007862	0.0245517	9.35305	8.21984	9.52906	9.76438	8.76572	7.86039	8.39232	8.4068
ENSMUSG00000024087	Cyp1b1	cytochrome P450, family 1, subfamily b, polypeptide 1	ProteinCoding	1.30073	2.46353	1.36091e-05	0.00136149	11.0614	9.76065	11.0038	11.6032	10.5772	9.59038	9.70024	9.99134
ENSMUSG00000019929	Dcn	decorin	ProteinCoding	1.33231	2.51805	0.0228381	0.196408	12.6157	11.2833	13.0459	12.428	12.373	10.1686	11.3858	12.2956
ENSMUSG00000058886	Deaf1	deformed epidermal autoregulatory factor 1 (Drosophila)	ProteinCoding	0.811054	1.75449	0.0101483	0.122786	9.53283	8.72177	9.80858	9.29975	9.49015	8.41096	9.19345	8.56091
ENSMUSG00000026208	Des	desmin	ProteinCoding	0.865649	1.82216	0.00355876	0.0647906	7.85637	6.99072	7.98002	7.87319	7.7159	7.2389	6.56496	7.1683
ENSMUSG00000020886	Dlg4	discs, large homolog 4 (Drosophila)	ProteinCoding	0.985331	1.97977	6.41228e-05	0.00434802	7.14026	6.15493	6.96187	7.34267	7.11626	6.1234	6.11316	6.22824
ENSMUSG00000031490	Eif4ebp1	eukaryotic translation initiation factor 4E binding protein 1	ProteinCoding	0.866875	1.82371	0.00557728	0.0854031	7.55298	6.68611	7.71337	7.72392	7.22165	6.28779	6.88384	6.88669
ENSMUSG00000045983	Eif4g1	eukaryotic translation initiation factor 4, gamma 1	ProteinCoding	0.89457	1.85906	0.0016399	0.039483	13.9997	13.1051	13.2531	14.2846	14.4613	12.9096	13.1315	13.2742
ENSMUSG00000020125	Elane	elastase, neutrophil expressed	ProteinCoding	2.2086	4.62227	0.0341523	0.245884	5.94098	3.73238	8.04957	4.70316	5.07019	2.38047	3.34542	5.47124
ENSMUSG00000001964	Emd	emerin	ProteinCoding	1.32643	2.50782	0.000525157	0.0187288	10.6147	9.28823	10.5056	10.6395	10.699	9.98712	8.92387	8.95371
ENSMUSG00000029711	Epo	erythropoietin	ProteinCoding	3.98741	15.861	0.0208893	0.186763	3.98741	0	5.78232	0	6.1799	0	0	0
ENSMUSG00000039109	F13a1	coagulation factor XIII, A1 subunit	ProteinCoding	1.00855	2.01189	0.0206576	0.185613	10.0947	9.08617	10.5532	9.8577	9.87322	8.30619	9.38359	9.56872
ENSMUSG00000027204	Fbn1	fibrillin 1	ProteinCoding	1.55993	2.94839	0.00232462	0.0494945	9.31639	7.75646	8.14799	10.0635	9.73765	7.49586	7.39224	8.38128
ENSMUSG00000021273	Fdft1	farnesyl diphosphate farnesyl transferase 1	ProteinCoding	0.894622	1.85912	0.00524015	0.0821578	12.519	11.6244	12.983	12.3112	12.2628	11.0912	12.0502	11.7318
ENSMUSG00000031565	Fgfr1	fibroblast growth factor receptor 1	ProteinCoding	0.905757	1.87353	0.045534	0.288211	8.2166	7.31085	8.9949	8.4745	7.18041	6.84034	7.51779	7.57441
ENSMUSG00000030849	Fgfr2	fibroblast growth factor receptor 2	ProteinCoding	3.30582	9.88894	0.0282492	0.221588	3.30582	0	4.96051	4.95694	0	0	0	0
ENSMUSG00000054252	Fgfr3	fibroblast growth factor receptor 3	ProteinCoding	1.12385	2.17927	0.0487564	0.299705	11.1975	10.0736	10.9025	11.5521	11.1378	8.89602	10.7196	10.6053
ENSMUSG00000060579	Fhit	fragile histidine triad gene	ProteinCoding	1.28017	2.42867	0.0417291	0.274744	4.76029	3.48013	2.04177	7.84831	4.39079	4.46174	2.60673	3.37191
ENSMUSG00000068699	Flnc	filamin C, gamma	ProteinCoding	1.05438	2.07682	0.00243388	0.0509605	11.4286	10.3743	10.8086	12.2705	11.2068	10.2931	10.4269	10.4027
ENSMUSG00000026193	Fn1	fibronectin 1	ProteinCoding	0.89414	1.8585	0.0403259	0.269411	11.2258	10.3316	11.5347	12.0424	10.1002	9.95487	10.1694	10.8706
ENSMUSG00000021765	Fst	follistatin	ProteinCoding	2.82545	7.08835	0.000134766	0.00728515	7.50903	4.68358	5.54607	9.25076	7.73026	4.26533	5.48492	4.30049
ENSMUSG00000059363	Fxn	frataxin	ProteinCoding	1.47842	2.78643	0.00362433	0.065431	7.83874	6.36032	7.72759	7.60273	8.18589	6.92603	6.74008	5.41485
ENSMUSG00000024907	Gal	galanin	ProteinCoding	2.3897	5.24048	8.21298e-07	0.000159161	11.4824	9.09273	10.5701	12.6768	11.2004	8.85291	9.5219	8.90336
ENSMUSG00000057666	Gapdh	glyceraldehyde-3-phosphate dehydrogenase	ProteinCoding	3.1664	8.97806	0.0317164	0.236245	3.1664	0	4.91154	4.58768	0	0	0	0
ENSMUSG00000028048	Gba	glucosidase, beta, acid	ProteinCoding	1.10345	2.14868	4.55995e-06	0.000603547	8.36307	7.25962	8.20499	8.56888	8.31534	7.25223	7.50167	7.02497
ENSMUSG00000020932	Gfap	glial fibrillary acidic protein	ProteinCoding	0.968688	1.95706	2.51038e-06	0.000380858	17.3786	16.4099	17.1945	17.7071	17.2343	16.0846	16.6582	16.487
ENSMUSG00000027523	Gnas	GNAS (guanine nucleotide binding protein, alpha stimulating) complex locus	ProteinCoding	3.10142	8.58265	0.000877599	0.0263793	12.7276	9.62621	9.74536	14.1021	14.3354	9.51219	9.99472	9.37173
ENSMUSG00000029816	Gpnmb	glycoprotein (transmembrane) nmb	ProteinCoding	1.83042	3.55641	0.00707546	0.0981391	8.47373	6.6433	7.60973	10.6735	7.13796	5.72484	6.79403	7.41105
ENSMUSG00000018339	Gpx3	glutathione peroxidase 3	ProteinCoding	1.04018	2.05648	0.00188004	0.0432859	11.7393	10.6991	11.524	11.1877	12.5062	10.4575	10.8605	10.7794
ENSMUSG00000034708	Grn	granulin	ProteinCoding	0.840174	1.79027	0.0216815	0.19066	12.3378	11.4976	12.3569	12.8401	11.8164	10.8702	11.9352	11.6875
ENSMUSG00000023079	Gtf2ird1	general transcription factor II I repeat domain-containing 1	ProteinCoding	0.999501	1.99931	0.00229961	0.0492475	8.81268	7.81318	8.89452	8.69979	8.84373	7.9854	7.27384	8.18029
ENSMUSG00000020399	Havcr2	hepatitis A virus cellular receptor 2	ProteinCoding	1.06624	2.09397	0.00043534	0.0165607	9.87512	8.80888	9.65341	10.4259	9.54601	8.6713	9.02603	8.72933
ENSMUSG00000021665	Hexb	hexosaminidase B	ProteinCoding	0.979416	1.97167	2.96622e-07	6.80045e-05	14.3938	13.4143	14.078	14.7946	14.3087	13.3697	13.4523	13.421
ENSMUSG00000028864	Hgf	hepatocyte growth factor	ProteinCoding	1.00311	2.00431	0.0107985	0.127726	8.12363	7.12052	8.24012	8.03073	8.10004	7.7139	7.0593	6.58835
ENSMUSG00000021670	Hmgcr	3-hydroxy-3-methylglutaryl-Coenzyme A reductase	ProteinCoding	1.90362	3.7415	0.0212831	0.188642	9.55715	7.65353	12.4275	8.11657	8.12742	7.36698	7.76067	7.83296
ENSMUSG00000031839	Hsbp1	heat shock factor binding protein 1	ProteinCoding	2.3901	5.24194	0.00574231	0.0868384	4.99532	2.60521	4.05203	5.95698	4.97694	1.92778	2.0196	3.86826
ENSMUSG00000029306	Ibsp	integrin binding sialoprotein	ProteinCoding	2.2532	4.76739	0.00373303	0.0666236	6.22703	3.97383	9.15336	4.75762	4.77012	4.46174	4.34671	3.11304
ENSMUSG00000037405	Icam1	intercellular adhesion molecule 1	ProteinCoding	1.15609	2.22853	0.000440684	0.0166898	10.2174	9.06134	10.4118	10.5225	9.71797	8.66633	9.06495	9.45273
ENSMUSG00000064215	Ifi27	interferon, alpha-inducible protein 27	ProteinCoding	0.847225	1.79904	0.0235097	0.199676	10.1789	9.33169	9.60611	9.96573	10.9649	8.98655	9.4544	9.55411
ENSMUSG00000020053	Igf1	insulin-like growth factor 1	ProteinCoding	2.88041	7.36359	0.0409411	0.271712	2.88041	0	0	4.32462	4.31661	0	0	0
ENSMUSG00000048583	Igf2	insulin-like growth factor 2	ProteinCoding	1.94895	3.86095	0.000111378	0.00636045	10.5321	8.58319	11.2334	10.0099	10.3531	8.57909	9.35919	7.81128
ENSMUSG00000018654	Ikzf1	IKAROS family zinc finger 1	ProteinCoding	3.49153	11.2475	0.00209606	0.0463779	6.98511	3.49358	4.44516	8.71019	7.79999	1.26445	4.97944	4.23686
ENSMUSG00000031712	Il15	interleukin 15	ProteinCoding	2.08173	4.23314	0.0287665	0.223817	5.50644	3.42471	5.60886	5.93352	4.97694	2.72452	2.60673	4.94289
ENSMUSG00000027399	Il1a	interleukin 1 alpha	ProteinCoding	1.1851	2.27379	0.00844625	0.109692	7.31531	6.13021	6.56263	7.92763	7.45568	5.68607	6.59566	6.10891
ENSMUSG00000050377	Il31ra	interleukin 31 receptor A	ProteinCoding	1.14487	2.21127	0.0282796	0.221759	5.63705	4.49218	5.80931	5.17268	5.92916	4.55075	3.83159	5.09419
ENSMUSG00000021756	Il6st	interleukin 6 signal transducer	ProteinCoding	1.07986	2.11383	0.00476156	0.0774686	10.204	9.12412	10.9009	9.3315	10.3795	8.84414	9.24035	9.28787
ENSMUSG00000018899	Irf1	interferon regulatory factor 1	ProteinCoding	1.61103	3.05469	0.0139524	0.148165	9.16689	7.55587	10.8891	9.43119	7.18041	7.85166	8.29278	6.52316
ENSMUSG00000035692	Isg15	ISG15 ubiquitin-like modifier	ProteinCoding	0.963859	1.95052	0.00412936	0.0711264	8.29425	7.33039	8.681	8.06891	8.13283	6.87523	7.65531	7.46064
ENSMUSG00000108596	Itgam	integrin alpha M	ProteinCoding	12.2387	4833.07	1.24787e-109	1.60211e-105	12.2387	0	11.9468	12.9463	11.8231	0	0	0
ENSMUSG00000000290	Itgb2	integrin beta 2	ProteinCoding	1.18064	2.26677	0.00106014	0.0296614	11.024	9.84341	11.1724	11.5293	10.3704	9.34494	10.0704	10.1148
ENSMUSG00000026822	Lcn2	lipocalin 2	ProteinCoding	1.49133	2.81147	0.0303297	0.230361	10.2268	8.73544	11.4595	10.4343	8.78648	7.49586	9.00617	9.70429
ENSMUSG00000068220	Lgals1	lectin, galactose binding, soluble 1	ProteinCoding	0.860013	1.81505	0.00158344	0.0386859	12.1313	11.2713	11.6687	12.6386	12.0868	11.0003	11.4275	11.3862
ENSMUSG00000054263	Lifr	leukemia inhibitory factor receptor	ProteinCoding	1.12315	2.17822	0.00782963	0.104629	11.1384	10.0153	11.9204	10.7282	10.7667	9.73034	9.70553	10.61
ENSMUSG00000036446	Lum	lumican	ProteinCoding	1.43213	2.69845	0.00240142	0.0505015	10.563	9.13089	10.4921	11.2329	9.96411	8.55777	8.97731	9.85759
ENSMUSG00000021936	Mapk8	mitogen-activated protein kinase 8	ProteinCoding	0.852663	1.80583	0.000888361	0.0266029	9.24355	8.39089	9.21521	9.50068	9.01477	8.44619	8.63334	8.09314
ENSMUSG00000020583	Matn3	matrilin 3	ProteinCoding	1.61103	3.0547	0.0169346	0.165589	5.31561	3.70458	7.3312	5.09021	3.5254	4.0379	4.11202	2.96381
ENSMUSG00000059436	Max	Max protein	ProteinCoding	1.75781	3.38184	2.05516e-25	4.13893e-22	12.0131	10.2553	12.0656	11.8593	12.1144	10.2356	10.0456	10.4846
ENSMUSG00000018893	Mb	myoglobin	ProteinCoding	2.83771	7.14886	0.0444201	0.284261	2.83771	0	4.44516	0	4.06798	0	0	0
ENSMUSG00000024947	Men1	multiple endocrine neoplasia 1	ProteinCoding	3.2108	9.25863	2.52628e-05	0.00218229	10.9913	7.7805	10.0736	11.409	11.4913	9.21138	7.58053	6.54959
ENSMUSG00000029020	Mfn2	mitofusin 2	ProteinCoding	1.62459	3.08354	0.0299084	0.228563	10.0392	8.41456	12.6671	8.38653	9.06378	8.38698	8.11874	8.73797
ENSMUSG00000032498	Mlh1	mutL homolog 1	ProteinCoding	0.831103	1.77905	9.01315e-06	0.00102405	9.06649	8.23538	9.09425	8.98582	9.11939	8.01699	8.2644	8.42476
ENSMUSG00000043613	Mmp3	matrix metallopeptidase 3	ProteinCoding	2.51269	5.70684	0.0214123	0.189398	4.61149	2.09879	4.51239	4.86072	4.46135	0	2.60673	3.68966
ENSMUSG00000009350	Mpo	myeloperoxidase	ProteinCoding	2.20936	4.6247	0.00631882	0.0917324	7.33913	5.12977	9.30089	6.09025	6.62624	4.36688	4.6689	6.35353
ENSMUSG00000031337	Mtm1	X-linked myotubular myopathy gene 1	ProteinCoding	2.41336	5.32714	9.82734e-08	2.63542e-05	10.4356	8.02226	10.3694	10.2708	10.6667	8.54699	8.48544	7.03436
ENSMUSG00000041939	Mvk	mevalonate kinase	ProteinCoding	1.31375	2.48587	0.0425076	0.277662	10.4832	9.16947	10.4348	10.7041	10.3107	8.20012	10.294	9.01427
ENSMUSG00000015950	Ncf1	neutrophil cytosolic factor 1	ProteinCoding	6.83869	114.459	1.2136e-28	2.89882e-25	7.13459	0.295901	6.84936	7.58778	6.96662	0	0	0.887703
ENSMUSG00000028163	Nfkb1	nuclear factor of kappa light polypeptide gene enhancer in B cells 1, p105	ProteinCoding	4.83133	28.4692	3.87786e-05	0.00300798	6.72086	1.88953	5.72679	6.32473	8.11105	3.76778	1.0131	0.887703
ENSMUSG00000000120	Ngfr	nerve growth factor receptor (TNFR superfamily, member 16)	ProteinCoding	1.24225	2.36567	0.00800033	0.106	10.2016	8.95934	9.67558	11.5126	9.41659	8.78574	8.83015	9.26213
ENSMUSG00000029819	Npy	neuropeptide Y	ProteinCoding	1.0084	2.01168	6.22119e-05	0.00427125	10.0472	9.03881	9.71	10.2626	10.1691	8.75329	9.30449	9.05865
ENSMUSG00000005677	Nr1i3	nuclear receptor subfamily 1, group I, member 3	ProteinCoding	2.78286	6.88215	0.0492317	0.301229	2.78286	0	4.69711	0	3.65147	0	0	0
ENSMUSG00000027852	Nras	neuroblastoma ras oncogene	ProteinCoding	1.61565	3.0645	5.94261e-05	0.00414088	12.0784	10.4628	12.812	10.8984	12.5249	10.3282	10.6923	10.3679
ENSMUSG00000058440	Nrf1	nuclear respiratory factor 1	ProteinCoding	1.92697	3.80255	9.17379e-06	0.00103429	8.18794	6.26097	8.43031	7.96861	8.1649	6.92603	5.54908	6.30781
ENSMUSG00000020902	Ntn1	netrin 1	ProteinCoding	3.09007	8.51535	0.0411828	0.272773	3.5678	0.477734	0	4.58768	6.11572	0	0	1.4332
ENSMUSG00000027584	Oprl1	opioid receptor-like 1	ProteinCoding	0.957181	1.94151	0.000418857	0.0161429	8.96027	8.00309	8.63649	8.83888	9.40545	7.94493	8.1028	7.96155
ENSMUSG00000022146	Osmr	oncostatin M receptor	ProteinCoding	0.833729	1.78229	0.000464098	0.0172387	10.8859	10.0522	11.084	11.0307	10.543	9.98113	9.86052	10.3149
ENSMUSG00000027400	Pdyn	prodynorphin	ProteinCoding	1.00921	2.01281	0.000369173	0.0146797	12.252	11.2428	11.8587	12.8678	12.0295	11.3323	11.3435	11.0526
ENSMUSG00000020717	Pecam1	platelet/endothelial cell adhesion molecule 1	ProteinCoding	1.87161	3.6594	0.00945603	0.117412	9.36668	7.49507	10.5858	10.1114	7.40288	8.38698	6.25455	7.84368
ENSMUSG00000056220	Pla2g4a	phospholipase A2, group IVA (cytosolic, calcium-dependent)	ProteinCoding	1.0497	2.07009	0.0128603	0.141332	9.26929	8.21959	10.3245	8.93947	8.54388	8.26074	8.20092	8.19711
ENSMUSG00000021822	Plau	plasminogen activator, urokinase	ProteinCoding	1.11433	2.16495	0.0027839	0.0554781	9.40188	8.28755	9.29135	9.84203	9.07226	7.7613	8.34341	8.75794
ENSMUSG00000046223	Plaur	plasminogen activator, urokinase receptor	ProteinCoding	3.09873	8.56664	0.00790147	0.105233	4.03722	0.938495	6.34014	1.00142	4.77012	1.92778	0	0.887703
ENSMUSG00000027695	Pld1	phospholipase D1	ProteinCoding	1.37496	2.5936	0.0379158	0.260554	10.1211	8.74616	10.2551	9.63401	10.4743	9.89025	8.21087	8.13738
ENSMUSG00000036986	Pml	promyelocytic leukemia	ProteinCoding	1.59793	3.02709	0.00937666	0.116793	8.26359	6.66566	9.19233	8.17775	7.4207	5.60526	7.31132	7.0804
ENSMUSG00000018217	Pmp22	peripheral myelin protein 22	ProteinCoding	5.0851	33.9443	0.0217669	0.191068	10.4208	5.33569	12.4606	6.44574	12.3561	2.38047	7.18577	6.44084
ENSMUSG00000039176	Polg	polymerase (DNA directed), gamma	ProteinCoding	2.0086	4.02391	0.00160193	0.0389799	9.43928	7.43068	8.23017	8.74092	11.3468	7.75194	7.86517	6.67493
ENSMUSG00000061718	Ppp1r1b	protein phosphatase 1, regulatory (inhibitor) subunit 1B	ProteinCoding	1.16136	2.23669	0.00159164	0.0388492	11.2721	10.1107	11.9839	10.7162	11.1161	9.69416	10.1758	10.4622
ENSMUSG00000024338	Psmb8	proteasome (prosome, macropain) subunit, beta type 8 (large multifunctional peptidase 7)	ProteinCoding	1.35896	2.565	0.00282061	0.055906	9.58531	8.22635	10.1161	9.69108	8.94877	7.46184	8.59587	8.62134
ENSMUSG00000032487	Ptgs2	prostaglandin-endoperoxide synthase 2	ProteinCoding	0.998911	1.99849	0.0154407	0.157208	10.0947	9.09581	10.9495	9.85302	9.48169	8.9461	8.82692	9.51441
ENSMUSG00000021069	Pygl	liver glycogen phosphorylase	ProteinCoding	0.913759	1.88395	0.00555883	0.0852287	9.78356	8.8698	9.70462	9.78583	9.86022	8.9945	9.30913	8.30576
ENSMUSG00000029249	Rest	RE1-silencing transcription factor	ProteinCoding	0.837663	1.78715	0.0166522	0.164125	9.71987	8.8822	9.40629	9.86081	9.8925	9.16983	8.31602	9.16076
ENSMUSG00000028495	Rps6	ribosomal protein S6	ProteinCoding	0.866396	1.8231	0.0248495	0.205946	12.3218	11.4554	11.2715	12.8051	12.8888	11.8912	11.1733	11.3018
ENSMUSG00000020649	Rrm2	ribonucleotide reductase M2	ProteinCoding	1.21069	2.31449	9.41605e-05	0.00565151	8.11705	6.90636	8.23017	8.44162	7.67937	6.61121	6.99166	7.11621
ENSMUSG00000001020	S100a4	S100 calcium binding protein A4	ProteinCoding	1.44458	2.72184	0.0429561	0.27926	7.84489	6.40031	8.23017	8.51853	6.78597	5.17228	7.36577	6.66287
ENSMUSG00000056054	S100a8	S100 calcium binding protein A8 (calgranulin A)	ProteinCoding	2.45742	5.49233	0.0284521	0.222365	10.1479	7.69046	11.2278	9.53616	9.67964	6.15213	7.26431	9.65493
ENSMUSG00000075316	Scn9a	sodium channel, voltage-gated, type IX, alpha	ProteinCoding	1.20358	2.3031	0.0148467	0.153566	8.57698	7.3734	7.94394	9.72051	8.06648	7.14195	7.12392	7.85432
ENSMUSG00000023224	Serping1	serine (or cysteine) peptidase inhibitor, clade G, member 1	ProteinCoding	0.940236	1.91884	0.0233781	0.199036	10.4207	9.48049	10.7207	10.7932	9.74827	8.82642	9.70553	9.90953
ENSMUSG00000042594	Sh2b3	SH2B adaptor protein 3	ProteinCoding	3.8189	14.1125	0.0169718	0.165823	9.72745	5.90855	9.42167	9.63036	10.1303	8.58963	3.48316	5.65287
ENSMUSG00000042626	Shc1	src homology 2 domain-containing transforming protein C1	ProteinCoding	4.12886	17.4949	1.35567e-17	1.54712e-14	10.7189	6.59002	11.0977	10.9908	10.0681	6.31346	6.00295	7.45366
ENSMUSG00000020063	Sirt1	sirtuin 1	ProteinCoding	6.35189	81.679	0.0339163	0.245026	8.95157	2.59968	10.4669	5.6752	10.7126	4.55075	0	3.24827
ENSMUSG00000018566	Slc2a4	solute carrier family 2 (facilitated glucose transporter), member 4	ProteinCoding	1.0389	2.05466	0.00222793	0.0483274	10.3982	9.3593	10.26	10.0916	10.843	8.83087	9.54568	9.70135
ENSMUSG00000006574	Slc4a1	solute carrier family 4 (anion exchanger), member 1	ProteinCoding	1.66164	3.16376	0.00147257	0.0367551	7.71107	6.04943	8.96221	7.24122	6.92977	5.79939	6.02568	6.32321
ENSMUSG00000053113	Socs3	suppressor of cytokine signaling 3	ProteinCoding	1.43653	2.70669	3.66185e-05	0.00289092	9.87527	8.43874	10.0455	10.2986	9.28173	8.01699	8.58443	8.7148
ENSMUSG00000018593	Sparc	secreted acidic cysteine rich glycoprotein	ProteinCoding	1.76195	3.39156	0.00101426	0.0288974	12.5862	10.8243	12.7147	12.5878	12.4561	9.60084	11.7369	11.1351
ENSMUSG00000026532	Spta1	spectrin alpha, erythrocytic 1	ProteinCoding	2.13576	4.39469	0.000938713	0.0275807	5.89606	3.7603	7.3312	5.42903	4.92794	3.43516	3.60889	4.23686
ENSMUSG00000026104	Stat1	signal transducer and activator of transcription 1	ProteinCoding	1.6306	3.09643	0.000238174	0.0109063	10.7099	9.07926	10.4994	10.3582	11.272	8.43454	9.01471	9.78853
ENSMUSG00000004040	Stat3	signal transducer and activator of transcription 3	ProteinCoding	0.811769	1.75536	2.78836e-05	0.00234364	12.1254	11.3136	11.9099	12.4375	12.0288	11.1096	11.3897	11.4415
ENSMUSG00000030987	Stim1	stromal interaction molecule 1	ProteinCoding	4.97964	31.5516	0.00753329	0.102164	13.0148	8.03513	13.1371	12.7085	13.1988	6.65201	10.7429	6.7105
ENSMUSG00000030711	Sult1a1	sulfotransferase family 1A, phenol-preferring, member 1	ProteinCoding	1.10044	2.1442	0.0227329	0.195979	10.3792	9.27873	10.9304	9.80049	10.4066	8.42868	9.87311	9.5344
ENSMUSG00000041459	Tardbp	TAR DNA binding protein	ProteinCoding	1.52857	2.88499	0.00794491	0.105578	6.73161	5.20304	6.16317	5.90968	8.12198	5.28034	4.72552	5.60326
ENSMUSG00000053477	Tcf4	transcription factor 4	ProteinCoding	3.52811	11.5363	0.0245027	0.204209	3.52811	0	5.41166	5.17268	0	0	0	0
ENSMUSG00000035493	Tgfbi	transforming growth factor, beta induced	ProteinCoding	0.906718	1.87478	0.0298975	0.228497	11.9405	11.0338	12.4348	12.4045	10.9823	10.4329	11.1385	11.53
ENSMUSG00000032440	Tgfbr2	transforming growth factor, beta receptor II	ProteinCoding	1.5666	2.96207	0.00696036	0.0971122	9.37048	7.80388	9.64595	9.70327	8.76223	7.32973	7.27384	8.80806
ENSMUSG00000021702	Thbs4	thrombospondin 4	ProteinCoding	1.25615	2.38857	0.0011861	0.0320422	8.33919	7.08304	8.40399	8.73415	7.87944	6.54775	7.54164	7.15975
ENSMUSG00000027995	Tlr2	toll-like receptor 2	ProteinCoding	1.03157	2.04424	1.07981e-05	0.00115408	10.1142	9.0826	10.2013	10.4196	9.72157	9.13067	9.08402	9.03312
ENSMUSG00000031639	Tlr3	toll-like receptor 3	ProteinCoding	6.09003	68.1211	0.017576	0.168792	6.84921	0.759182	10.173	10.3746	0	1.26445	1.0131	0
ENSMUSG00000045322	Tlr9	toll-like receptor 9	ProteinCoding	0.821523	1.76727	0.0153436	0.156561	9.03206	8.21053	9.08047	9.5555	8.46021	7.95311	8.46063	8.21786
ENSMUSG00000028599	Tnfrsf1b	tumor necrosis factor receptor superfamily, member 1b	ProteinCoding	0.889265	1.85223	0.000105825	0.00615822	10.5018	9.61249	10.6195	10.7154	10.1704	9.35733	9.75397	9.72618
ENSMUSG00000022015	Tnfsf11	tumor necrosis factor (ligand) superfamily, member 11	ProteinCoding	2.64716	6.26433	0.0186927	0.174905	4.56462	1.91746	4.75378	5.17268	3.7674	2.38047	0	3.37191
ENSMUSG00000026414	Tnnt2	troponin T2, cardiac	ProteinCoding	3.11751	8.6789	0.0150423	0.154793	3.93295	0.815434	6.20441	0	5.59443	0	1.0131	1.4332
ENSMUSG00000079317	Trappc2	trafficking protein particle complex 2	ProteinCoding	2.13404	4.38944	0.0181199	0.171783	3.7885	1.65446	8.32672	2.00213	1.03665	1.92778	1.6024	1.4332
ENSMUSG00000023992	Trem2	triggering receptor expressed on myeloid cells 2	ProteinCoding	1.80364	3.491	3.42514e-07	7.73179e-05	9.86855	8.06491	9.75754	10.0581	9.78999	7.35467	8.35243	8.48762
ENSMUSG00000049734	Trex1	three prime repair exonuclease 1	ProteinCoding	1.6947	3.23711	0.0123655	0.138197	7.84299	6.14829	6.18394	8.51458	8.83046	7.12756	5.64026	5.67704
ENSMUSG00000059552	Trp53	transformation related protein 53	ProteinCoding	1.70473	3.25967	0.00420018	0.0718641	8.60837	6.90365	8.25	8.08497	9.49015	7.05334	7.69838	5.95922
ENSMUSG00000026812	Tsc1	tuberous sclerosis 1	ProteinCoding	3.70542	13.045	3.36728e-06	0.000472614	6.19967	2.49425	7.79664	6.64666	4.1557	3.00212	2.34283	2.1378
ENSMUSG00000031431	Tsc22d3	TSC22 domain family, member 3	ProteinCoding	1.07435	2.10578	1.15751e-07	3.04062e-05	10.5435	9.46919	10.7576	10.6258	10.2473	9.2975	9.56908	9.541
ENSMUSG00000041736	Tspo	translocator protein	ProteinCoding	1.19437	2.28845	0.000426837	0.0163523	9.88542	8.69106	10.0652	9.98154	9.60952	8.16531	8.7195	9.18836
ENSMUSG00000038393	Txnip	thioredoxin interacting protein	ProteinCoding	1.4667	2.76388	0.00040144	0.0156004	11.2707	9.80402	10.1613	11.9837	11.6672	9.45569	9.89333	10.063
ENSMUSG00000030579	Tyrobp	TYRO protein tyrosine kinase binding protein	ProteinCoding	2.15116	4.44183	6.2604e-05	0.00428384	9.01248	6.86132	9.09699	9.63945	8.30098	6.31346	6.54936	7.72114
ENSMUSG00000038965	Ube2l3	ubiquitin-conjugating enzyme E2L 3	ProteinCoding	1.25638	2.38896	0.000366289	0.0146063	12.303	11.0466	11.4025	12.655	12.8515	10.8418	11.3842	10.9139
ENSMUSG00000025326	Ube3a	ubiquitin protein ligase E3A	ProteinCoding	5.07467	33.6997	3.49245e-08	1.09363e-05	7.64929	2.57463	5.51363	9.79236	7.64188	2.72452	2.60673	2.39263
ENSMUSG00000037428	Vgf	VGF nerve growth factor inducible	ProteinCoding	0.814385	1.75855	0.00145699	0.0365593	6.8115	5.99712	6.7131	6.9915	6.72991	6.06416	6.07008	5.85712
ENSMUSG00000026728	Vim	vimentin	ProteinCoding	1.16772	2.24656	1.59933e-05	0.00153952	13.3875	12.2198	13.4108	13.59	13.1618	11.6582	12.4127	12.5885
ENSMUSG00000019772	Vip	vasoactive intestinal polypeptide	ProteinCoding	1.16035	2.23511	0.000263306	0.0117379	8.24167	7.08132	8.07203	8.49868	8.15429	6.59036	7.23536	7.41824
ENSMUSG00000024066	Xdh	xanthine dehydrogenase	ProteinCoding	1.21846	2.32699	2.83341e-06	0.000417531	12.7112	11.4927	12.7443	12.5698	12.8193	11.0258	11.4947	11.9577
down_Test_vs_Control
Annotation				DE Statistic				FPKM
Track_id	Gene_Name	Description	Gene_Type	log2FC	Fold_Change	p_value	q_value	Test_FPKM	Control_FPKM	A1	A2	A3	B1	B2	B3
ENSMUSG00000025194	Abcc2	ATP-binding cassette, sub-family C (CFTR/MRP), member 2	ProteinCoding	-1.27722	0.412589	0.0420831	0.276045	4.5852	5.86242	5.51363	3.58756	4.65442	6.36346	5.78049	5.44332
ENSMUSG00000029994	Anxa4	annexin A4	ProteinCoding	-2.29764	0.203396	0.0439473	0.282627	5.50173	7.79937	3.50991	7.60273	5.39256	4.92834	9.6481	8.82168
ENSMUSG00000004113	Cacna1b	calcium channel, voltage-dependent, N type, alpha 1B subunit	ProteinCoding	-1.54093	0.343664	0.010728	0.127223	3.87536	5.41629	3.50991	3.58756	4.52862	6.54775	3.93125	5.76989
ENSMUSG00000034165	Ccnd3	cyclin D3	ProteinCoding	-2.8011	0.143478	0.023822	0.201098	6.39267	9.19377	6.98572	8.42489	3.7674	9.90509	10.4011	7.27511
ENSMUSG00000025650	Col7a1	collagen, type VII, alpha 1	ProteinCoding	-0.848326	0.555429	0.00014481	0.00763156	6.47858	7.32691	6.56263	6.23161	6.64151	7.21186	7.27384	7.49504
ENSMUSG00000023092	Fhl1	four and a half LIM domains 1	ProteinCoding	-1.02644	0.49092	0.0276139	0.218738	3.3056	4.33204	3.50991	3.17244	3.23446	4.71382	4.11202	4.17029
ENSMUSG00000039521	Foxp3	forkhead box P3	ProteinCoding	-3.85355	0.0691777	0.0141894	0.149569	0	3.85355	0	0	0	0	5.45174	6.10891
ENSMUSG00000006345	Ggt1	gamma-glutamyltransferase 1	ProteinCoding	-3.05427	0.120385	0.013364	0.144592	2.28441	5.33868	1.02798	1.58685	4.2384	6.63175	6.99166	2.39263
ENSMUSG00000022812	Gsk3b	glycogen synthase kinase 3 beta	ProteinCoding	-1.88364	0.271	3.9288e-05	0.00302949	9.4263	11.3099	8.9949	9.05811	10.2259	11.7655	11.7169	10.4473
ENSMUSG00000022821	Hgd	homogentisate 1, 2-dioxygenase	ProteinCoding	-1.18794	0.438929	0.0370591	0.25729	3.49579	4.68373	3.75168	4.09013	2.64555	4.0379	5.19529	4.818
ENSMUSG00000053004	Hrh1	histamine receptor H1	ProteinCoding	-2.33427	0.198296	0.0481428	0.297634	5.80874	8.14302	7.68451	6.09025	3.65147	8.22061	7.32054	8.88791
ENSMUSG00000020644	Id2	inhibitor of DNA binding 2	ProteinCoding	-3.82185	0.0707144	0.018749	0.17524	5.7841	9.60595	5.96141	4.09013	7.30075	5.28034	12.391	11.1465
ENSMUSG00000000791	Il12rb1	interleukin 12 receptor, beta 1	ProteinCoding	-0.906619	0.533434	0.0414139	0.273563	6.18442	7.09104	6.594	6.46223	5.49702	7.64482	7.24507	6.38322
ENSMUSG00000014602	Kif1a	kinesin family member 1A	ProteinCoding	-2.64086	0.160333	7.0374e-27	1.5379e-23	11.0775	13.7184	10.935	11.6032	10.6944	13.769	13.8388	13.5474
ENSMUSG00000063077	Kif1b	kinesin family member 1B	ProteinCoding	-1.32031	0.400448	5.0252e-06	0.00065086	5.28585	6.60616	5.33944	5.36032	5.15779	6.87523	6.29253	6.65072
ENSMUSG00000037669	Ldah	lipid droplet associated hydrolase	ProteinCoding	-2.00974	0.248317	7.8252e-09	2.9333e-06	9.03736	11.0471	9.61951	9.16774	8.32483	11.1296	11.1476	10.8641
ENSMUSG00000029674	Limk1	LIM-domain containing, protein kinase	ProteinCoding	-1.00529	0.498168	0.00083469	0.0255024	10.4899	11.4952	10.1975	10.7652	10.507	11.9665	10.7909	11.7282
ENSMUSG00000003123	Lipe	lipase, hormone sensitive	ProteinCoding	-1.18296	0.440448	0.00010704	0.00619717	4.92285	6.10581	5.09818	4.95694	4.71343	6.20794	5.83297	6.27651
ENSMUSG00000022500	Litaf	LPS-induced TN factor	ProteinCoding	-2.43118	0.185413	0.0086648	0.111524	3.4577	5.88888	4.91154	1.58685	3.8747	5.83527	5.93254	5.89883
ENSMUSG00000064368	mt-Nd6	mitochondrially encoded NADH dehydrogenase 6	ProteinCoding	-0.892173	0.538802	1.6166e-05	0.00155177	14.0615	14.9537	14.027	14.3964	13.7612	14.624	15.3043	14.9327
ENSMUSG00000009073	Nf2	neurofibromin 2	ProteinCoding	-1.36588	0.387999	0.00354458	0.0646191	3.97344	5.33932	4.22233	4.1726	3.5254	4.63459	5.34736	6.036
ENSMUSG00000055254	Ntrk2	neurotrophic tyrosine kinase, receptor, type 2	ProteinCoding	-1.41569	0.37483	0.00016915	0.00854566	5.58222	6.99791	6.07696	5.17268	5.49702	7.4387	6.75376	6.80128
ENSMUSG00000027513	Pck1	phosphoenolpyruvate carboxykinase 1, cytosolic	ProteinCoding	-2.16909	0.22235	0.00010034	0.00590956	4.36721	6.53631	4.57663	4.75762	3.7674	5.47485	7.61091	6.52316
ENSMUSG00000031666	Rbl2	RB transcriptional corepressor like 2	ProteinCoding	-1.7175	0.304074	0.0467199	0.292696	9.41178	11.1293	10.1949	9.90219	8.13823	12.7478	12.8453	7.7948
ENSMUSG00000039153	Runx2	runt related transcription factor 2	ProteinCoding	-2.46637	0.180946	0.0129648	0.1421	1.48062	3.94698	2.855	1.58685	0	3.43516	3.72453	4.68126
ENSMUSG00000064329	Scn1a	sodium channel, voltage-gated, type I, alpha	ProteinCoding	-1.3239	0.399453	0.00421779	0.0720722	9.90398	11.2279	9.75059	9.68933	10.272	10.8637	9.97588	12.8441
ENSMUSG00000026715	Serpinc1	serine (or cysteine) peptidase inhibitor, clade C (antithrombin), member 1	ProteinCoding	-1.23542	0.424718	0.00352818	0.0644919	5.41862	6.65404	5.14129	6.09025	5.02432	6.28779	7.04825	6.62609
ENSMUSG00000019970	Sgk1	serum/glucocorticoid regulated kinase 1	ProteinCoding	-1.83868	0.279577	0.00573141	0.0867866	1.75264	3.59132	1.62215	2.00213	1.63363	4.26533	3.02284	3.48578
ENSMUSG00000027690	Slc2a2	solute carrier family 2 (facilitated glucose transporter), member 2	ProteinCoding	-1.14659	0.451692	0.00230241	0.0492669	5.15671	6.3033	4.86084	5.49462	5.11465	6.84034	5.90828	6.16126
ENSMUSG00000044583	Tlr7	toll-like receptor 7	ProteinCoding	-2.02414	0.245851	0.0337957	0.244551	2.88757	4.91171	1.62215	4.39502	2.64555	5.60526	2.60673	6.52316
ENSMUSG00000032366	Tpm1	tropomyosin 1, alpha	ProteinCoding	-1.14032	0.453657	0.00479215	0.077714	7.07459	8.21491	6.66959	7.14236	7.41181	7.88628	9.0786	7.67986
ENSMUSG00000032098	Treh	trehalase (brush-border membrane glycoprotein)	ProteinCoding	-1.44868	0.366357	0.0123509	0.138147	2.33641	3.78509	2.04177	2.58732	2.38014	4.0379	3.83159	3.48578
ENSMUSG00000038679	Trps1	transcriptional repressor GATA binding 1	ProteinCoding	-1.72487	0.302525	0.0238864	0.20136	7.62531	9.35018	7.63257	7.63218	7.61118	8.13684	12.3138	7.59993
ENSMUSG00000029591	Ung	uracil DNA glycosylase	ProteinCoding	-2.02743	0.245291	0.00776618	0.104161	3.86308	5.89052	3.8589	4.86072	2.86963	2.72452	7.5651	7.38193

## Sheet: Pain Genes in ACC
#p-value cut-off <0.05 #q-value cut-off <1.00 #Gene biotype: protein_coding #Condition pair: up_Test_vs_Control & down_Test_vs_Control Column A: Track_id, The database name in gene level. Column B: Gene_Name, The name of gene. Column C: Description of the gene Column D: Gene_Type, The biological type of gene. Column E: log2FC, if the comparison is test vs control, log2 of the fold change will be …
up_Test_vs_Control
Annotation				DE Statistic				FPKM
Track_id	Gene_Name	Description	Gene_Type	log2FC	Fold_Change	p_value	q_value	Test_FPKM	Control_FPKM	A1	A2	A3	B1	B2	B3
ENSMUSG00000023088	Abcc1	ATP-binding cassette, sub-family C (CFTR/MRP), member 1	ProteinCoding	3.33023	10.0577	0.0124952	0.615753	3.33023	0	5.34863	0	4.64205	0	0	0
ENSMUSG00000022822	Abcc5	ATP-binding cassette, sub-family C (CFTR/MRP), member 5	ProteinCoding	1.51885	2.86562	0.0344569	0.919884	7.4541	5.93526	6.56754	7.94376	7.85101	6.20454	4.63982	6.9614
ENSMUSG00000026842	Abl1	c-abl oncogene 1, non-receptor tyrosine kinase	ProteinCoding	1.17315	2.25503	0.0101499	0.563489	11.8862	10.7131	10.8749	12.8516	11.9322	11.1995	10.8608	10.079
ENSMUSG00000029484	Anxa3	annexin A3	ProteinCoding	1.06847	2.09721	0.00515257	0.394759	8.74363	7.67516	8.18126	8.91779	9.13185	7.65147	8.10259	7.27143
ENSMUSG00000028373	Astn2	astrotactin 2	ProteinCoding	0.836305	1.78547	0.00012668	0.0297471	10.9062	10.0699	11.0882	10.8256	10.8048	10.2106	9.7627	10.2364
ENSMUSG00000027496	Aurka	aurora kinase A	ProteinCoding	2.06483	4.18384	0.0407463	0.96655	2.71055	0.645722	6.46308	0	1.66856	0	0.915561	1.0216
ENSMUSG00000037727	Avp	arginine vasopressin	ProteinCoding	3.88047	14.7278	0.00201493	0.225926	3.88047	0	2.70497	2.2905	6.64593	0	0	0
ENSMUSG00000002602	Axl	AXL receptor tyrosine kinase	ProteinCoding	1.20227	2.30101	0.0114327	0.593928	9.02774	7.82547	10.4915	8.4351	8.15662	7.76439	7.7093	8.00272
ENSMUSG00000040363	Bcor	BCL6 interacting corepressor	ProteinCoding	1.34964	2.54848	0.00414274	0.348529	9.44176	8.09212	10.0162	9.28185	9.02729	8.27273	7.30264	8.701
ENSMUSG00000024164	C3	complement component 3	ProteinCoding	1.81047	3.50755	0.00010836	0.0268797	8.31779	6.50732	8.24039	9.0508	7.66217	6.274	6.15011	7.09785
ENSMUSG00000051331	Cacna1c	calcium channel, voltage-dependent, L type, alpha 1C subunit	ProteinCoding	2.69317	6.46733	0.0402573	0.965342	9.06661	6.37344	9.00054	9.11297	9.08631	5.62047	4.87586	8.62398
ENSMUSG00000040118	Cacna2d1	calcium channel, voltage-dependent, alpha2/delta subunit 1	ProteinCoding	0.963333	1.94981	0.0348971	0.92529	7.33401	6.37067	6.55065	6.78114	8.67023	6.30751	6.25429	6.55022
ENSMUSG00000031628	Casp3	caspase 3	ProteinCoding	2.45919	5.49908	0.00047276	0.0794797	7.03575	4.57657	4.66049	8.01061	8.43616	5.18844	3.74505	4.79621
ENSMUSG00000034165	Ccnd3	cyclin D3	ProteinCoding	3.73759	13.3391	5.74e-06	0.0022107	8.72495	4.98737	10.0223	9.9221	6.23046	4.6754	6.07623	4.21047
ENSMUSG00000049103	Ccr2	chemokine (C-C motif) receptor 2	ProteinCoding	1.81609	3.52125	0.0022564	0.241399	4.6026	2.78652	4.52868	4.15918	5.11994	2.21332	3.30203	2.8442
ENSMUSG00000023274	Cd4	CD4 antigen	ProteinCoding	2.78549	6.89473	0.0408345	0.967071	8.18846	5.40297	5.97336	5.68928	12.9027	5.22397	5.18793	5.79699
ENSMUSG00000026365	Cfh	complement component factor h	ProteinCoding	2.31322	4.9699	0.00037563	0.0682515	8.1828	5.86958	8.12531	8.2446	8.17849	6.15016	4.53341	6.92517
ENSMUSG00000021919	Chat	choline acetyltransferase	ProteinCoding	1.9917	3.97706	0.0349968	0.92577	7.31853	5.32683	5.34863	5.27147	11.3355	5.59355	4.91877	5.46817
ENSMUSG00000025199	Chuk	conserved helix-loop-helix ubiquitous kinase	ProteinCoding	1.26481	2.40296	0.0180088	0.720687	9.01477	7.74996	10.3667	8.04645	8.63112	7.05373	7.92458	8.27157
ENSMUSG00000063889	Crem	cAMP responsive element modulator	ProteinCoding	2.12839	4.37228	0.00466716	0.371052	4.70603	2.57765	5.75479	4.15918	4.20413	3.45981	2.65943	1.6137
ENSMUSG00000025408	Ddit3	DNA-damage inducible transcript 3	ProteinCoding	2.02092	4.05842	0.0492876	0.999941	5.00714	2.98622	4.2223	5.72511	5.07402	4.19202	3.74505	1.0216
ENSMUSG00000029433	Diablo	diablo, IAP-binding mitochondrial protein	ProteinCoding	2.04085	4.11487	0.0218552	0.784537	3.60513	1.56428	2.43732	1.20002	7.17804	0.933087	0.915561	2.8442
ENSMUSG00000025279	Dnase1l3	deoxyribonuclease 1-like 3	ProteinCoding	1.15034	2.21967	0.0378331	0.955381	4.92863	3.77829	4.66049	5.76007	4.36533	4.04081	3.16619	4.12786
ENSMUSG00000022789	Dnm1l	dynamin 1-like	ProteinCoding	1.07738	2.11019	0.00779741	0.494766	13.018	11.9407	12.9244	13.4422	12.6875	12.6195	11.2252	11.9773
ENSMUSG00000027478	Dnmt3b	DNA methyltransferase 3B	ProteinCoding	3.6678	12.7092	4.34e-05	0.0127034	3.6678	0	3.45112	4.44352	3.10876	0	0	0
ENSMUSG00000021478	Drd1	dopamine receptor D1	ProteinCoding	3.29604	9.82218	0.0030612	0.289002	6.31499	3.01895	4.66049	5.00621	9.27826	0.933087	4.08351	4.04025
ENSMUSG00000039358	Drd5	dopamine receptor D5	ProteinCoding	0.886987	1.84931	0.020992	0.769508	7.9996	7.11261	7.32183	8.01061	8.66637	6.8066	7.17573	7.35551
ENSMUSG00000020125	Elane	elastase, neutrophil expressed	ProteinCoding	2.64228	6.24317	0.00641627	0.442653	2.64228	0	2.10845	2.90441	2.91398	0	0	0
ENSMUSG00000022425	Enpp2	ectonucleotide pyrophosphatase/phosphodiesterase 2	ProteinCoding	1.231	2.3473	0.0147881	0.664566	14.3741	13.1431	15.3399	13.4568	14.3256	13.4241	13.8262	12.1789
ENSMUSG00000038776	Ephx1	epoxide hydrolase 1, microsomal	ProteinCoding	10.7334	1702.46	2.9e-67	3.66e-63	10.7334	0	10.5372	10.1907	11.4723	0	0	0
ENSMUSG00000026579	F5	coagulation factor V	ProteinCoding	3.02271	8.12691	1.24e-05	0.00423389	9.3593	6.3366	11.5643	7.1929	9.32067	6.55081	6.2874	6.17157
ENSMUSG00000054252	Fgfr3	fibroblast growth factor receptor 3	ProteinCoding	6.69937	103.923	3.78e-27	1.16e-23	8.713	2.01364	8.05518	8.34011	9.74372	2.21332	1.47124	2.35634
ENSMUSG00000032633	Flcn	folliculin	ProteinCoding	2.80815	7.00385	5.25e-14	6.4e-11	10.9537	8.14553	11.0984	10.1826	11.58	7.98238	8.23156	8.22265
ENSMUSG00000031328	Flna	filamin, alpha	ProteinCoding	1.44778	2.72788	0.0302168	0.877706	11.0196	9.57177	11.828	11.5856	9.64509	9.49246	8.5058	10.7171
ENSMUSG00000026193	Fn1	fibronectin 1	ProteinCoding	5.24283	37.8661	0.0268975	0.842785	6.57213	1.32929	1.0732	8.42425	10.2189	1.49504	1.47124	1.0216
ENSMUSG00000021360	Gcnt2	glucosaminyl (N-acetyl) transferase 2, I-branching enzyme	ProteinCoding	1.21378	2.31945	0.00614825	0.430322	8.91982	7.70604	8.03102	8.69202	10.0364	7.81769	7.70318	7.59725
ENSMUSG00000022144	Gdnf	glial cell line derived neurotrophic factor	ProteinCoding	1.84001	3.58012	0.0050709	0.391045	6.35907	4.51906	4.66049	4.75213	9.66459	5.18844	4.00604	4.3627
ENSMUSG00000006345	Ggt1	gamma-glutamyltransferase 1	ProteinCoding	2.37483	5.18674	0.0319469	0.894647	3.35744	0.982616	5.86821	0	4.20413	0	0.915561	2.03229
ENSMUSG00000027523	Gnas	GNAS (guanine nucleotide binding protein, alpha stimulating) complex locus	ProteinCoding	1.6303	3.09577	0.0280117	0.85675	12.6118	10.9815	11.4888	11.6151	14.7316	11.3357	10.5402	11.0687
ENSMUSG00000023439	Gnb3	guanine nucleotide binding protein (G protein), beta 3	ProteinCoding	2.68776	6.44311	0.0284548	0.858625	2.68776	0	4.04065	0	4.02262	0	0	0
ENSMUSG00000020524	Gria1	glutamate receptor, ionotropic, AMPA1 (alpha 1)	ProteinCoding	5.88656	59.1606	0.0104454	0.57111	8.48855	2.60199	10.7621	3.13497	11.5686	2.47165	3.30203	2.03229
ENSMUSG00000019828	Grm1	glutamate receptor, metabotropic 1	ProteinCoding	0.99125	1.98791	0.0258079	0.830214	11.8712	10.88	11.5189	11.2695	12.8252	11.4451	10.9449	10.2499
ENSMUSG00000007617	Homer1	homer scaffolding protein 1	ProteinCoding	0.864409	1.82059	0.0267142	0.839162	13.3095	12.445	12.8714	12.8764	14.1805	12.1236	12.1757	13.0358
ENSMUSG00000020644	Id2	inhibitor of DNA binding 2	ProteinCoding	5.51939	45.8673	0.00124103	0.161027	10.7958	5.27642	11.7974	7.82497	12.765	3.33536	6.56907	5.92482
ENSMUSG00000018654	Ikzf1	IKAROS family zinc finger 1	ProteinCoding	3.03353	8.18812	0.00124608	0.161334	7.65457	4.62104	8.53477	5.892	8.53693	4.6754	6.15011	3.0376
ENSMUSG00000026072	Il1r1	interleukin 1 receptor, type I	ProteinCoding	1.17554	2.25877	0.017863	0.71769	8.97581	7.80027	9.29996	10.1826	7.44484	8.16715	7.88726	7.3464
ENSMUSG00000026981	Il1rn	interleukin 1 receptor antagonist	ProteinCoding	3.00603	8.03351	0.00197913	0.222805	3.00603	0	2.70497	2.2905	4.02262	0	0	0
ENSMUSG00000068227	Il2rb	interleukin 2 receptor, beta chain	ProteinCoding	1.89771	3.72622	0.00342623	0.312395	6.34112	4.44341	4.72214	5.76007	8.54116	4.04081	4.29369	4.99572
ENSMUSG00000058488	Kl	klotho	ProteinCoding	1.83717	3.57308	0.00064345	0.0997274	10.7325	8.89537	12.3382	9.41394	10.4455	8.60135	8.76583	9.31895
ENSMUSG00000002028	Kmt2a	lysine (K)-specific methyltransferase 2A	ProteinCoding	0.900426	1.86662	0.00025913	0.0506463	13.0545	12.1541	12.8701	12.9995	13.2939	12.5234	11.7845	12.1543
ENSMUSG00000016024	Lbp	lipopolysaccharide binding protein	ProteinCoding	1.43882	2.71099	0.0409758	0.968316	8.52548	7.08666	9.99758	7.57307	8.00579	8.06798	5.78305	7.40896
ENSMUSG00000022500	Litaf	LPS-induced TN factor	ProteinCoding	2.32999	5.02803	0.0175487	0.713849	3.60567	1.27567	2.70497	2.90441	5.20763	2.21332	0	1.6137
ENSMUSG00000015568	Lpl	lipoprotein lipase	ProteinCoding	1.21376	2.31942	0.0106424	0.575677	11.6042	10.3905	10.8284	10.609	13.3753	10.7093	9.92539	10.5367
ENSMUSG00000042622	Maff	v-maf musculoaponeurotic fibrosarcoma oncogene family, protein F (avian)	ProteinCoding	1.06056	2.08574	0.00059705	0.0939739	7.22284	6.16228	7.25039	7.45001	6.96811	6.40362	5.85108	6.23214
ENSMUSG00000063358	Mapk1	mitogen-activated protein kinase 1	ProteinCoding	0.958041	1.94267	0.0174371	0.710496	9.41506	8.45702	8.35672	9.60632	10.2822	8.60472	8.36165	8.40471
ENSMUSG00000063065	Mapk3	mitogen-activated protein kinase 3	ProteinCoding	1.44518	2.72297	0.00705751	0.466935	8.17481	6.72963	7.27117	7.10044	10.1528	6.86404	6.51417	6.81069
ENSMUSG00000020366	Mapk9	mitogen-activated protein kinase 9	ProteinCoding	0.894088	1.85843	0.00262361	0.261862	7.15901	6.26493	7.26082	7.33878	6.87744	6.22222	6.48591	6.08664
ENSMUSG00000024947	Men1	multiple endocrine neoplasia 1	ProteinCoding	4.18394	18.1757	7.78e-42	4.37e-38	11.3574	7.17351	11.0853	11.1236	11.8634	7.15845	6.93574	7.42634
ENSMUSG00000027820	Mme	membrane metallo endopeptidase	ProteinCoding	2.01167	4.0325	0.0493235	0.999941	11.1549	9.14326	9.63051	9.99728	13.837	10.2095	9.91085	7.3094
ENSMUSG00000107283	Mpv17	MpV17 mitochondrial inner membrane protein	ProteinCoding	3.00631	8.03509	0.00077275	0.112205	3.96306	0.956751	6.22832	1.84593	3.81495	0.933087	0.915561	1.0216
ENSMUSG00000056569	Mpz	myelin protein zero	ProteinCoding	2.7482	6.71879	0.0114547	0.593928	4.57141	1.8232	3.12575	7.01619	3.57227	0	2.84882	2.62079
ENSMUSG00000053093	Myh7	myosin, heavy polypeptide 7, cardiac muscle, beta	ProteinCoding	0.873147	1.83165	0.0399836	0.965342	9.06709	8.19394	8.73869	8.19436	10.2682	8.1534	7.97627	8.45216
ENSMUSG00000029361	Nos1	nitric oxide synthase 1, neuronal	ProteinCoding	3.30449	9.87983	0.00655765	0.447125	7.94841	4.64392	7.6499	6.47937	9.71596	6.40362	1.87141	5.65674
ENSMUSG00000032420	Nt5e	5 nucleotidase, ecto	ProteinCoding	1.17434	2.2569	0.0161666	0.689787	9.81964	8.6453	8.73122	8.73219	11.9955	8.31041	8.59117	9.03433
ENSMUSG00000025905	Oprk1	opioid receptor, kappa 1	ProteinCoding	2.8077	7.00166	0.0399477	0.965342	5.61451	2.80682	5.09266	4.05042	7.70046	4.6754	3.74505	0
ENSMUSG00000027584	Oprl1	opioid receptor-like 1	ProteinCoding	3.50005	11.3141	0.0120716	0.608175	10.788	7.28796	11.3425	11.5989	9.42267	8.47062	3.92418	9.46909
ENSMUSG00000044254	Pcsk9	proprotein convertase subtilisin/kexin type 9	ProteinCoding	1.33067	2.51519	0.0289165	0.863273	7.57584	6.24518	6.84199	6.17708	9.70846	5.29252	6.36702	7.07599
ENSMUSG00000028525	Pde4b	phosphodiesterase 4B, cAMP specific	ProteinCoding	0.863206	1.81908	0.0471576	0.999941	9.43292	8.56971	8.83252	8.80932	10.6569	8.82899	8.14386	8.73627
ENSMUSG00000027400	Pdyn	prodynorphin	ProteinCoding	0.982582	1.976	0.0196666	0.748831	11.922	10.9395	11.0616	10.8006	13.9039	10.9682	10.7238	11.1263
ENSMUSG00000045573	Penk	preproenkephalin	ProteinCoding	1.55687	2.94215	0.0445161	0.994396	13.3236	11.7667	11.3177	11.3874	17.2655	11.3438	12.0726	11.8837
ENSMUSG00000057457	Phex	phosphate regulating endopeptidase homolog, X-linked	ProteinCoding	1.38322	2.60851	0.0133611	0.634257	6.56744	5.18422	5.1386	5.17114	9.39259	5.79601	4.96043	4.79621
ENSMUSG00000046223	Plaur	plasminogen activator, urokinase receptor	ProteinCoding	1.72825	3.31326	0.0105659	0.573015	5.32371	3.59545	6.07136	4.05042	5.84933	3.87188	4.29369	2.62079
ENSMUSG00000027750	Postn	periostin, osteoblast specific factor	ProteinCoding	2.39238	5.25023	0.0450156	0.995389	6.34037	3.94799	6.11797	7.69551	5.20763	5.8875	3.92418	2.03229
ENSMUSG00000061718	Ppp1r1b	protein phosphatase 1, regulatory (inhibitor) subunit 1B	ProteinCoding	1.82599	3.54551	0.00704891	0.466935	4.51373	2.68774	3.45112	3.50835	6.58174	2.69067	3.01621	2.35634
ENSMUSG00000029053	Prkcz	protein kinase C, zeta	ProteinCoding	0.892373	1.85623	0.0463175	0.999941	7.4424	6.55003	7.10755	6.58063	8.63903	6.25695	6.59575	6.79739
ENSMUSG00000032492	Pth1r	parathyroid hormone 1 receptor	ProteinCoding	0.832762	1.78109	0.0261517	0.832911	4.73155	3.89879	2.93065	8.84232	2.42168	3.77936	4.41852	3.49847
ENSMUSG00000021069	Pygl	liver glycogen phosphorylase	ProteinCoding	1.20687	2.30836	0.0336866	0.914761	3.24522	2.03835	8.06711	0	1.66856	1.89843	2.18435	2.03229
ENSMUSG00000020580	Rock2	Rho-associated coiled-coil containing protein kinase 2	ProteinCoding	1.24071	2.36315	0.0180433	0.720959	5.74127	4.50056	6.38899	6.3245	4.51032	4.6754	4.78603	4.04025
ENSMUSG00000022952	Runx1	runt related transcription factor 1	ProteinCoding	3.33187	10.0692	0.0235331	0.803673	3.33187	0	0	3.66412	6.3315	0	0	0
ENSMUSG00000039153	Runx2	runt related transcription factor 2	ProteinCoding	2.10219	4.2936	0.040343	0.965342	2.10219	0	2.10845	3.13497	1.06315	0	0	0
ENSMUSG00000046480	Scn4b	sodium channel, type IV, beta	ProteinCoding	1.12536	2.18156	0.0402779	0.965342	14.4122	13.2868	12.6578	12.929	17.6498	13.2472	13.4005	13.2128
ENSMUSG00000026581	Sell	selectin, lymphocyte	ProteinCoding	2.85569	7.23851	0.0272044	0.845325	2.85569	0	0	4.75213	3.81495	0	0	0
ENSMUSG00000037411	Serpine1	serine (or cysteine) peptidase inhibitor, clade E, member 1	ProteinCoding	0.999195	1.99888	0.0472675	0.999941	7.30404	6.30484	6.27019	6.91125	8.73068	6.20454	5.87307	6.83692
ENSMUSG00000042594	Sh2b3	SH2B adaptor protein 3	ProteinCoding	1.0564	2.07973	0.0241955	0.809772	7.71795	6.66156	6.14073	10.7827	6.23046	6.16852	7.38144	6.4347
ENSMUSG00000017002	Slpi	secretory leukocyte peptidase inhibitor	ProteinCoding	1.42507	2.68527	0.0127141	0.62102	5.06399	3.63893	4.8927	4.75213	5.54716	3.77936	2.84882	4.28859
ENSMUSG00000018593	Sparc	secreted acidic cysteine rich glycoprotein	ProteinCoding	1.60909	3.0506	0.0447079	0.99536	13.5477	11.9386	13.1023	13.0765	14.4642	12.2763	10.2533	13.2861
ENSMUSG00000029304	Spp1	secreted phosphoprotein 1	ProteinCoding	2.61724	6.13576	0.0331588	0.909723	7.98036	5.36312	8.30729	7.42844	8.20536	4.11839	4.47711	7.49386
ENSMUSG00000016918	Sulf1	sulfatase 1	ProteinCoding	2.26437	4.80445	0.00234941	0.246912	5.01039	2.74602	6.7264	4.60606	3.69871	1.89843	3.30203	3.0376
ENSMUSG00000061762	Tac1	tachykinin 1	ProteinCoding	1.96394	3.90127	0.030148	0.8762	10.0122	8.04825	8.39507	7.99602	13.6455	8.05817	7.52025	8.56634
ENSMUSG00000024985	Tcf7l2	transcription factor 7 like 2, T cell specific, HMG box	ProteinCoding	6.05864	66.655	1.55e-21	3.21e-18	6.69145	0.63281	6.27019	6.92671	6.87744	1.89843	0	0
ENSMUSG00000028364	Tnc	tenascin C	ProteinCoding	1.07796	2.11105	0.0223594	0.787654	6.9626	5.88465	6.66494	7.04483	7.17804	5.50965	5.50192	6.64237
ENSMUSG00000032366	Tpm1	tropomyosin 1, alpha	ProteinCoding	2.29128	4.8949	0.00015918	0.0347201	8.52357	6.23229	7.46393	7.69551	10.4113	6.09365	6.35144	6.25177
ENSMUSG00000005892	Trh	thyrotropin releasing hormone	ProteinCoding	1.87907	3.67838	0.00644898	0.444001	6.7505	4.87143	5.59919	5.49545	9.15685	5.7722	4.15702	4.68505
ENSMUSG00000059552	Trp53	transformation related protein 53	ProteinCoding	2.02139	4.05975	0.00354931	0.318266	5.18581	3.16442	2.10845	6.09731	7.35168	3.33536	2.65943	3.49847
ENSMUSG00000038679	Trps1	transcriptional repressor GATA binding 1	ProteinCoding	1.10816	2.1557	0.00849072	0.516418	6.10023	4.99208	6.74137	5.7942	5.76514	4.9963	4.69022	5.2897
ENSMUSG00000061808	Ttr	transthyretin	ProteinCoding	6.85666	115.894	0.00911821	0.534507	13.7077	6.85105	17.2008	9.43031	14.492	7.47836	7.541	5.5338
ENSMUSG00000038393	Txnip	thioredoxin interacting protein	ProteinCoding	0.895552	1.86032	0.0216249	0.77984	10.2628	9.36721	9.61231	10.788	10.388	9.5961	8.79203	9.71349
ENSMUSG00000044976	Wdr72	WD repeat domain 72	ProteinCoding	3.28142	9.72312	0.0177401	0.716233	3.28142	0	5.92174	0	3.92252	0	0	0
ENSMUSG00000045962	Wnk1	WNK lysine deficient protein kinase 1	ProteinCoding	1.15489	2.22667	0.00539712	0.404612	11.9395	10.7846	13.0429	11.5886	11.187	10.6104	11.1394	10.6041
ENSMUSG00000025860	Xiap	X-linked inhibitor of apoptosis	ProteinCoding	1.83509	3.56794	0.00449336	0.364082	12.7698	10.9347	12.972	12.2335	13.1038	10.3658	10.188	12.2502
down_Test_vs_Control
Annotation				DE Statistic				FPKM
Track_id	Gene_Name	Description	Gene_Type	log2FC	Fold_Change	p_value	q_value	Test_FPKM	Control_FPKM	A1	A2	A3	B1	B2	B3
ENSMUSG00000029802	Abcg2	ATP-binding cassette, sub-family G (WHITE), member 2	ProteinCoding	-0.801107	0.573909	0.0102399	0.566833	9.37112	10.1722	9.25113	9.33788	9.52436	10.4243	10.5221	9.57031
ENSMUSG00000000530	Acvrl1	activin A receptor, type II-like 1	ProteinCoding	-7.57652	0.00523889	5.06e-19	8.99e-16	1.0992	8.67572	3.29759	0	0	8.43694	8.54741	9.04281
ENSMUSG00000028393	Alad	aminolevulinate, delta-, dehydratase	ProteinCoding	-3.97617	0.0635408	8.82e-06	0.00321013	2.81948	6.79565	3.12575	3.66412	1.66856	8.07286	4.22697	8.08712
ENSMUSG00000031543	Ank1	ankyrin 1, erythroid	ProteinCoding	-2.83123	0.140513	0.00355621	0.318266	9.13975	11.971	7.80039	11.0443	8.57452	12.1341	11.6967	12.0821
ENSMUSG00000055489	Ano5	anoctamin 5	ProteinCoding	-5.16171	0.0279363	0.00371005	0.325884	1.38639	6.54811	0	4.15918	0	5.99425	6.89334	6.75673
ENSMUSG00000000049	Apoh	apolipoprotein H	ProteinCoding	-2.12968	0.228508	0.008308	0.511145	3.10084	5.23052	2.43732	4.44352	2.42168	5.25866	5.58418	4.84873
ENSMUSG00000015522	Arnt	aryl hydrocarbon receptor nuclear translocator	ProteinCoding	-1.67637	0.312869	0.0137105	0.641739	5.64336	7.31973	6.77084	4.68094	5.47831	7.17671	7.10319	7.6793
ENSMUSG00000021388	Aspn	asporin	ProteinCoding	-4.11576	0.0576811	0.00043098	0.0746985	0.400005	4.51576	0	1.20002	0	3.19916	6.84966	3.49847
ENSMUSG00000057789	Bak1	BCL2-antagonist/killer 1	ProteinCoding	-0.945065	0.519406	0.0312731	0.887317	8.38631	9.33138	7.93014	8.5394	8.68939	10.0834	9.56418	8.34654
ENSMUSG00000046598	Bdh1	3-hydroxybutyrate dehydrogenase, type 1	ProteinCoding	-5.14078	0.0283446	0.00106852	0.145157	1.16945	6.31023	0	3.50835	0	6.18664	5.00093	7.74313
ENSMUSG00000020423	Btg2	B cell translocation gene 2, anti-proliferative	ProteinCoding	-0.802981	0.573164	0.00018614	0.0392478	11.0391	11.8421	11.11	11.1617	10.8455	12.1091	11.8068	11.6104
ENSMUSG00000004113	Cacna1b	calcium channel, voltage-dependent, N type, alpha 1B subunit	ProteinCoding	-0.975305	0.508632	0.027443	0.84899	12.3791	13.3544	11.8635	13.2193	12.0544	13.3947	13.1437	13.5247
ENSMUSG00000053819	Camk2d	calcium/calmodulin-dependent protein kinase II, delta	ProteinCoding	-3.12782	0.114402	7.31e-06	0.00274858	1.52923	4.65705	1.0732	1.84593	1.66856	4.6754	4.00604	5.2897
ENSMUSG00000040899	Ccr6	chemokine (C-C motif) receptor 6	ProteinCoding	-1.37172	0.386429	0.0257798	0.830214	3.87388	5.2456	3.12575	4.68094	3.81495	4.6754	5.662	5.39941
ENSMUSG00000039518	Cdsn	corneodesmosin	ProteinCoding	-1.31972	0.400613	0.00060813	0.095274	5.58809	6.90781	5.78399	5.9537	5.02659	6.962	6.68545	7.07599
ENSMUSG00000032060	Cryab	crystallin, alpha B	ProteinCoding	-4.92304	0.0329622	1.94e-10	1.59e-07	0	4.92304	0	0	0	4.72585	4.83164	5.21164
ENSMUSG00000027490	E2f1	E2F transcription factor 1	ProteinCoding	-1.08079	0.472769	0.0471798	0.999941	7.32924	8.41004	7.23989	7.99602	6.75181	8.04829	7.40427	9.77755
ENSMUSG00000045394	Epcam	epithelial cell adhesion molecule	ProteinCoding	-3.10393	0.116312	0.0430232	0.984499	1.04499	4.14891	0	3.13497	0	4.62312	4.78603	3.0376
ENSMUSG00000030199	Etv6	ets variant 6	ProteinCoding	-0.912083	0.531417	0.0307025	0.883288	9.48435	10.3964	9.50897	9.60632	9.33777	9.40421	11.59	10.1951
ENSMUSG00000029227	Fip1l1	FIP1 like 1 (S. cerevisiae)	ProteinCoding	-4.23118	0.053246	0.0040389	0.343865	3.24515	7.47633	4.2223	0	5.51315	7.35557	8.656	6.41742
ENSMUSG00000040181	Fmo1	flavin containing monooxygenase 1	ProteinCoding	-1.12458	0.458637	0.0277038	0.852223	3.99167	5.11625	3.83279	4.44352	3.69871	4.77459	4.83164	5.74252
ENSMUSG00000000838	Fmr1	fragile X mental retardation syndrome 1	ProteinCoding	-2.84633	0.139049	0.0168684	0.701092	2.23575	5.08208	0	3.13497	3.57227	8.45948	3.42617	3.36059
ENSMUSG00000010803	Gabra1	gamma-aminobutyric acid (GABA) A receptor, subunit alpha 1	ProteinCoding	-0.929426	0.525067	0.02036	0.760243	9.1062	10.0356	9.3275	9.53242	8.45868	9.62463	10.1714	10.3108
ENSMUSG00000025407	Gli1	GLI-Kruppel family member GLI1	ProteinCoding	-0.890268	0.539514	0.03086	0.884183	8.16386	9.05413	8.48229	8.4351	7.57419	8.57751	9.01848	9.56639
ENSMUSG00000006611	Hfe	hemochromatosis	ProteinCoding	-2.80083	0.143505	0.0391719	0.960218	0	2.80083	0	0	0	4.19202	0	4.21047
ENSMUSG00000053004	Hrh1	histamine receptor H1	ProteinCoding	-0.989479	0.50366	0.0329677	0.90692	7.9563	8.94578	7.23989	8.01785	8.61116	9.04307	9.13678	8.65749
ENSMUSG00000016194	Hsd11b1	hydroxysteroid 11-beta dehydrogenase 1	ProteinCoding	-0.905596	0.533812	0.00576597	0.419777	9.15489	10.0605	9.08509	9.64891	8.73068	10.0267	10.1332	10.0216
ENSMUSG00000020053	Igf1	insulin-like growth factor 1	ProteinCoding	-2.63615	0.160857	0.0443212	0.994241	0	2.63615	0	0	0	4.26207	3.64639	0
ENSMUSG00000027776	Il12a	interleukin 12a	ProteinCoding	-3.36406	0.0971222	0.0115626	0.596574	2.98015	6.3442	4.78126	4.15918	0	6.29085	5.9578	6.78396
ENSMUSG00000021936	Mapk8	mitogen-activated protein kinase 8	ProteinCoding	-3.20814	0.108206	0.0211697	0.7718	0	3.20814	0	0	0	5.03683	4.5876	0
ENSMUSG00000020184	Mdm2	transformed mouse 3T3 cell double minute 2	ProteinCoding	-1.18561	0.43964	0.023137	0.799032	7.45871	8.64431	8.15356	7.27978	6.94278	7.6901	7.00706	11.2358
ENSMUSG00000006389	Mpl	myeloproliferative leukemia virus oncogene	ProteinCoding	-2.42899	0.185695	0.00646245	0.444324	4.00281	6.4318	5.56595	3.3337	3.10876	6.07431	6.89334	6.32775
ENSMUSG00000031337	Mtm1	X-linked myotubular myopathy gene 1	ProteinCoding	-2.02276	0.246087	2.03e-11	1.85e-08	6.93449	8.95725	6.8558	6.84766	7.09999	8.95065	8.57449	9.3466
ENSMUSG00000022346	Myc	myelocytomatosis oncogene	ProteinCoding	-2.02546	0.245627	0.00128745	0.164519	3.73351	5.75897	3.71644	4.05042	3.43368	6.82985	6.50011	3.94696
ENSMUSG00000022698	Naa50	N(alpha)-acetyltransferase 50, NatE catalytic subunit	ProteinCoding	-2.52667	0.173539	7.92e-05	0.0207694	3.51626	6.04293	3.29759	3.13497	4.11623	7.23011	5.68704	5.21164
ENSMUSG00000004891	Nes	nestin	ProteinCoding	-1.28811	0.409487	0.00415006	0.348555	7.82327	9.11138	8.1081	8.3687	6.993	9.24684	9.01106	9.07623
ENSMUSG00000009073	Nf2	neurofibromin 2	ProteinCoding	-2.27492	0.206624	0.00526962	0.400392	3.46868	5.7436	4.38361	3.3337	2.68873	3.77936	3.74505	9.7064
ENSMUSG00000003847	Nfat5	nuclear factor of activated T cells 5	ProteinCoding	-1.61842	0.325691	0.00040796	0.0721324	11.0708	12.6892	11.8532	10.2807	11.0785	12.3468	13.1321	12.5888
ENSMUSG00000028163	Nfkb1	nuclear factor of kappa light polypeptide gene enhancer in B cells 1, p105	ProteinCoding	-1.83712	0.279881	0.0208828	0.7693	2.36727	4.20439	2.70497	3.3337	1.06315	3.19916	8.39241	1.0216
ENSMUSG00000024431	Nr3c1	nuclear receptor subfamily 3, group C, member 1	ProteinCoding	-1.38841	0.381984	0.00962337	0.549301	7.27432	8.66273	7.68902	7.24318	6.89075	7.5983	6.94614	11.4438
ENSMUSG00000042834	Nrep	neuronal regeneration related protein	ProteinCoding	-0.846801	0.556016	0.0382025	0.955804	10.8578	11.7046	10.0705	11.156	11.347	11.5729	11.8319	11.7091
ENSMUSG00000058440	Nrf1	nuclear respiratory factor 1	ProteinCoding	-2.7271	0.151029	0.0455364	0.998615	3.24484	5.97194	4.66049	0	5.07402	3.04873	8.78044	6.08664
ENSMUSG00000029470	P2rx4	purinergic receptor P2X, ligand-gated ion channel 4	ProteinCoding	-1.52456	0.347586	0.00286953	0.276587	4.9714	6.49596	5.18312	5.61485	4.11623	6.73451	6.20314	6.55022
ENSMUSG00000058056	Palld	palladin, cytoskeletal associated protein	ProteinCoding	-1.59668	0.330637	0.0150221	0.670121	5.1948	6.79148	4.04065	5.61485	5.92889	9.63292	5.52987	5.21164
ENSMUSG00000038583	Pln	phospholamban	ProteinCoding	-1.4025	0.378273	0.0449509	0.99536	2.93145	4.33395	3.58987	2.2905	2.91398	3.45981	3.74505	5.79699
ENSMUSG00000045731	Pnoc	prepronociceptin	ProteinCoding	-0.828373	0.563164	0.00598237	0.423397	8.30036	9.12874	8.61415	8.25689	8.03005	9.12054	8.82623	9.43943
ENSMUSG00000020612	Prkar1a	protein kinase, cAMP dependent regulatory, type I, alpha	ProteinCoding	-0.846583	0.5561	0.0387562	0.957223	14.108	14.9546	13.9505	14.667	13.7066	15.6461	13.6288	15.589
ENSMUSG00000001847	Rac1	RAS-related C3 botulinum substrate 1	ProteinCoding	-1.75624	0.296018	0.0099251	0.557739	2.56719	4.32344	2.10845	2.90441	2.68873	7.6901	2.65943	2.62079
ENSMUSG00000038224	Serpinf2	serine (or cysteine) peptidase inhibitor, clade F, member 2	ProteinCoding	-2.62588	0.162006	0.0486856	0.999941	0	2.62588	0	0	0	0	3.83739	4.04025
ENSMUSG00000019970	Sgk1	serum/glucocorticoid regulated kinase 1	ProteinCoding	-1.78211	0.290757	0.0274705	0.849178	2.46359	4.2457	3.45112	1.84593	2.09372	2.69067	4.96043	5.086
ENSMUSG00000027130	Slc12a6	solute carrier family 12, member 6	ProteinCoding	-1.52972	0.346345	0.0349614	0.92577	11.6659	13.1956	12.3785	10.0441	12.5751	12.6288	13.3305	13.6276
ENSMUSG00000049624	Slc17a5	solute carrier family 17 (anion/sugar transporter), member 5	ProteinCoding	-0.929973	0.524868	0.0403005	0.965342	10.5757	11.5057	11.3363	9.87504	10.5159	11.4418	11.448	11.6274
ENSMUSG00000067144	Slc22a7	solute carrier family 22 (organic anion transporter), member 7	ProteinCoding	-2.82436	0.141183	0.00272669	0.268705	1.67479	4.49915	2.93065	0	2.09372	5.22397	4.53341	3.74008
ENSMUSG00000041459	Tardbp	TAR DNA binding protein	ProteinCoding	-1.23271	0.425518	0.00261428	0.261447	9.47769	10.7104	9.26673	9.50176	9.66459	11.6743	10.0196	10.4373
ENSMUSG00000053477	Tcf4	transcription factor 4	ProteinCoding	-1.50001	0.353551	0.00577784	0.419783	9.14718	10.6472	9.78654	9.53746	8.11754	10.9264	11.0475	9.96766
ENSMUSG00000027363	Usp8	ubiquitin specific peptidase 8	ProteinCoding	-2.09629	0.233858	0.0120313	0.607335	1.45564	3.55194	1.0732	1.20002	2.09372	2.69067	6.35144	1.6137
ENSMUSG00000046230	Vps13a	vacuolar protein sorting 13A	ProteinCoding	-1.02256	0.492243	0.0395148	0.963901	7.64162	8.66418	8.04315	7.10044	7.78128	8.14878	9.90018	7.94358

## Sheet: Pain genes in AMY
#p-value cut-off <0.05 #q-value cut-off <1.00 #Gene biotype: protein_coding #Condition pair: up_Test_vs_Control & down_Test_vs_Control Column A: Track_id, The database name in gene level. Column B: Gene_Name, The name of gene. Column C: Description of the gene Column D: Gene_Type, The biological type of gene. Column E: log2FC, if the comparison is test vs control, log2 of the fold change will be …
up_Test_vs_Control
Annotation				DE Statistic				FPKM
Track_id	Gene_Name	Description	Gene_Type	log2FC	Fold_Change	p_value	q_value	Test_FPKM	Control_FPKM	A1	A2	A3	B1	B2	B3
ENSMUSG00000029802	Abcg2	ATP-binding cassette, sub-family G (WHITE), member 2	ProteinCoding	1.37579	2.59511	0.00013428	0.0212581	9.92265	8.54685	9.95977	10.6725	9.13564	8.52691	8.43178	8.68187
ENSMUSG00000018574	Acadvl	acyl-Coenzyme A dehydrogenase, very long chain	ProteinCoding	1.66129	3.16298	0.00930583	0.259614	10.3343	8.67306	9.55313	10.5686	10.8813	8.35191	9.83966	7.82761
ENSMUSG00000001348	Acp5	acid phosphatase 5, tartrate resistant	ProteinCoding	2.87335	7.32762	0.0377386	0.415682	3.33663	0.463281	4.40572	5.60416	0	1.38984	0	0
ENSMUSG00000052593	Adam17	a disintegrin and metallopeptidase domain 17	ProteinCoding	1.73986	3.34002	0.00182138	0.112744	9.27031	7.53046	11.4078	7.68252	8.72064	7.56208	7.32664	7.70266
ENSMUSG00000024256	Adcyap1	adenylate cyclase activating polypeptide 1	ProteinCoding	1.51837	2.86467	0.00699235	0.229568	8.03572	6.51735	9.21834	8.44444	6.44437	7.16595	5.87405	6.51204
ENSMUSG00000033717	Adra2a	adrenergic receptor, alpha 2a	ProteinCoding	0.9091	1.87787	0.00694452	0.228966	10.6252	9.71605	11.0033	11.1863	9.6858	9.73294	9.69045	9.72477
ENSMUSG00000036932	Aifm1	apoptosis-inducing factor, mitochondrion-associated 1	ProteinCoding	1.96181	3.89551	0.00092191	0.0753	9.24796	7.28615	9.38739	9.5563	8.80018	6.48087	8.41185	6.96573
ENSMUSG00000028393	Alad	aminolevulinate, delta-, dehydratase	ProteinCoding	0.84388	1.79487	0.0100622	0.268175	10.9662	10.1223	10.3725	11.5893	10.9366	10.3726	10.2229	9.77137
ENSMUSG00000031543	Ank1	ankyrin 1, erythroid	ProteinCoding	2.21901	4.65574	0.00086892	0.0727085	11.9917	9.77268	11.7934	10.8837	13.2979	10.9326	8.84247	9.54296
ENSMUSG00000055489	Ano5	anoctamin 5	ProteinCoding	1.1741	2.25652	0.0148751	0.310986	7.41186	6.23776	7.1306	7.7937	7.31129	5.60895	6.03908	7.06526
ENSMUSG00000042605	Atxn2	ataxin 2	ProteinCoding	0.912851	1.88276	0.00883255	0.253387	11.7971	10.8843	11.0696	12.7474	11.5743	10.9469	10.8666	10.8393
ENSMUSG00000024959	Bad	BCL2-associated agonist of cell death	ProteinCoding	0.871848	1.83001	0.00504767	0.197159	9.50036	8.62851	9.89324	9.6495	8.95835	8.6971	8.90084	8.2876
ENSMUSG00000040363	Bcor	BCL6 interacting corepressor	ProteinCoding	1.63088	3.09702	0.0015128	0.10048	11.4485	9.81762	11.6222	11.879	10.8443	9.32804	10.8011	9.32376
ENSMUSG00000071657	Bscl2	Berardinelli-Seip congenital lipodystrophy 2 (seipin)	ProteinCoding	0.96288	1.9492	0.00927497	0.259258	10.0743	9.11139	10.2521	10.8084	9.16238	9.04569	8.88647	9.402
ENSMUSG00000024164	C3	complement component 3	ProteinCoding	1.49161	2.81202	0.0315679	0.392949	9.36433	7.87272	9.51086	7.58825	10.9939	9.11268	7.17721	7.32828
ENSMUSG00000051331	Cacna1c	calcium channel, voltage-dependent, L type, alpha 1C subunit	ProteinCoding	8.57052	380.176	1.35e-64	1.73e-60	8.57052	0	8.36029	8.69417	8.65711	0	0	0
ENSMUSG00000040118	Cacna2d1	calcium channel, voltage-dependent, alpha2/delta subunit 1	ProteinCoding	1.58033	2.99038	2.36e-05	0.00584025	8.76325	7.18292	8.44943	8.36328	9.47704	7.3985	6.82197	7.32828
ENSMUSG00000024617	Camk2a	calcium/calmodulin-dependent protein kinase II alpha	ProteinCoding	1.47333	2.77661	0.018251	0.333634	13.0917	11.6184	13.4752	13.446	12.354	12.1236	12.48	10.2516
ENSMUSG00000031628	Casp3	caspase 3	ProteinCoding	1.66081	3.16194	0.00687983	0.228063	5.66537	4.00456	4.91513	5.04661	7.03437	4.56603	4.1362	3.31145
ENSMUSG00000026029	Casp8	caspase 8	ProteinCoding	0.847129	1.79892	0.0143339	0.306734	8.03053	7.1834	8.21169	8.50073	7.37918	6.78639	7.34077	7.42305
ENSMUSG00000032532	Cck	cholecystokinin	ProteinCoding	1.00927	2.0129	0.0499643	0.450004	9.69671	8.68744	10.7859	10.3292	7.97502	9.18073	7.84065	9.04094
ENSMUSG00000034165	Ccnd3	cyclin D3	ProteinCoding	6.64434	100.034	2.82e-14	3.32e-11	7.76379	1.11944	6.36688	9.20043	7.72405	0	1.36706	1.99127
ENSMUSG00000053977	Cd8a	CD8 antigen, alpha chain	ProteinCoding	2.88358	7.37979	0.0315899	0.392949	3.16349	0.279912	6.09423	3.39624	0	0	0.839735	0
ENSMUSG00000000303	Cdh1	cadherin 1	ProteinCoding	3.34632	10.1705	0.00037353	0.0429108	6.2734	2.92708	6.09423	8.97809	3.74789	3.7174	1.75239	3.31145
ENSMUSG00000037664	Cdkn1c	cyclin-dependent kinase inhibitor 1C (P57)	ProteinCoding	4.01571	16.1752	0.00508379	0.198015	5.65625	1.64054	6.12548	5.38243	5.46084	0	3.92742	0.994189
ENSMUSG00000026365	Cfh	complement component factor h	ProteinCoding	3.77454	13.6851	0.0258227	0.368698	8.8554	5.08086	10.6787	11.1943	4.69317	6.99321	4.2603	3.98909
ENSMUSG00000029661	Col1a2	collagen, type I, alpha 2	ProteinCoding	0.842161	1.79273	0.0241168	0.362105	10.3442	9.50204	10.2334	11.2431	9.55616	9.3005	9.36551	9.84012
ENSMUSG00000063889	Crem	cAMP responsive element modulator	ProteinCoding	0.993154	1.99053	0.0318154	0.394089	5.02647	4.03331	4.68279	5.70343	4.69317	4.40982	4.00042	3.68969
ENSMUSG00000049796	Crh	corticotropin releasing hormone	ProteinCoding	1.25488	2.38648	0.00237913	0.132858	7.36758	6.1127	6.53922	8.08816	7.47537	6.31459	5.73123	6.29228
ENSMUSG00000007888	Crlf1	cytokine receptor-like factor 1	ProteinCoding	1.4204	2.6766	0.00114283	0.0861874	5.97224	4.55184	5.65443	6.65273	5.60957	4.35375	4.99092	4.31087
ENSMUSG00000032060	Cryab	crystallin, alpha B	ProteinCoding	3.12756	8.73957	0.0214322	0.349775	3.12756	0	4.72421	4.65848	0	0	0	0
ENSMUSG00000034855	Cxcl10	chemokine (C-X-C motif) ligand 10	ProteinCoding	1.7429	3.34707	0.0143485	0.306937	3.00972	1.26682	2.64062	2.9873	3.40124	0.85619	1.36706	1.57721
ENSMUSG00000015340	Cybb	cytochrome b-245, beta polypeptide	ProteinCoding	1.1634	2.23985	0.00067805	0.062893	7.8546	6.69119	8.25472	7.73625	7.57281	7.14958	6.3356	6.58839
ENSMUSG00000002307	Daxx	Fas death domain-associated protein	ProteinCoding	0.90949	1.87838	0.037303	0.413534	8.98093	8.07144	8.19337	9.38931	9.36012	8.15273	7.42936	8.63224
ENSMUSG00000058886	Deaf1	deformed epidermal autoregulatory factor 1 (Drosophila)	ProteinCoding	1.15376	2.22493	0.0122489	0.288245	9.98614	8.83238	10.0088	9.23402	10.7156	9.11689	8.06994	9.3103
ENSMUSG00000045983	Eif4g1	eukaryotic translation initiation factor 4, gamma 1	ProteinCoding	1.18651	2.27601	0.00010464	0.0177725	13.9294	12.7429	13.4555	14.5463	13.7863	12.7385	12.4177	13.0725
ENSMUSG00000009079	Ewsr1	Ewing sarcoma breakpoint region 1	ProteinCoding	0.84722	1.79903	0.0367681	0.411214	8.71675	7.86953	7.59979	11.0444	7.50606	7.76916	8.01814	7.8213
ENSMUSG00000039109	F13a1	coagulation factor XIII, A1 subunit	ProteinCoding	0.825919	1.77266	0.0474571	0.444347	8.49844	7.67252	8.27924	9.29697	7.91911	7.74211	7.13731	8.13814
ENSMUSG00000022788	Fgd4	FYVE, RhoGEF and PH domain containing 4	ProteinCoding	1.8994	3.73059	2.55e-06	0.00094615	8.14743	6.24803	7.98768	7.75373	8.70088	6.81781	5.89335	6.03293
ENSMUSG00000031565	Fgfr1	fibroblast growth factor receptor 1	ProteinCoding	1.83827	3.5758	0.00088253	0.0733347	9.30354	7.46527	9.55457	11.0978	7.25819	7.38458	7.57987	7.43137
ENSMUSG00000054252	Fgfr3	fibroblast growth factor receptor 3	ProteinCoding	1.39173	2.62393	0.00122341	0.0896481	9.42591	8.03418	8.1099	10.0911	10.0767	7.93118	7.97351	8.19785
ENSMUSG00000060579	Fhit	fragile histidine triad gene	ProteinCoding	3.53264	11.5726	0.0185339	0.334624	4.58375	1.05112	4.64015	5.08394	4.02717	0	3.15335	0
ENSMUSG00000008136	Fhl2	four and a half LIM domains 2	ProteinCoding	0.99856	1.99801	0.0293293	0.384815	10.0999	9.10132	10.8557	10.6878	8.75618	8.5798	9.06512	9.65903
ENSMUSG00000029227	Fip1l1	FIP1 like 1 (S. cerevisiae)	ProteinCoding	2.74252	6.69238	0.00362061	0.165891	6.30796	3.56544	7.77259	6.04369	5.1076	2.08441	3.49395	5.11797
ENSMUSG00000027004	Frzb	frizzled-related protein	ProteinCoding	1.15812	2.23166	0.0136855	0.300635	9.70704	8.54892	10.4494	10.5311	8.14065	8.08547	8.57011	8.99119
ENSMUSG00000070880	Gad1	glutamate decarboxylase 1	ProteinCoding	2.98931	7.94095	0.0019912	0.119449	14.5354	11.5461	11.5581	16.1096	15.9384	12.2587	11.1599	11.2196
ENSMUSG00000017165	Gast	gastrin	ProteinCoding	1.1981	2.29437	0.0356934	0.407971	3.59153	2.39343	3.99639	3.13687	3.64133	2.08441	2.52063	2.57526
ENSMUSG00000027523	Gnas	GNAS (guanine nucleotide binding protein, alpha stimulating) complex locus	ProteinCoding	1.7303	3.31798	0.00039734	0.0443552	10.2182	8.48794	11.0726	10.6832	8.89888	8.14449	9.05016	8.26916
ENSMUSG00000029314	Gpat3	glycerol-3-phosphate acyltransferase 3	ProteinCoding	1.60402	3.03988	0.00503308	0.197092	7.35175	5.74773	6.90607	5.35216	9.79701	5.78886	5.4214	6.03293
ENSMUSG00000028864	Hgf	hepatocyte growth factor	ProteinCoding	1.21267	2.31767	5.94e-05	0.0117714	8.44541	7.23273	8.8719	8.59746	7.86686	7.37052	7.16932	7.15836
ENSMUSG00000007617	Homer1	homer scaffolding protein 1	ProteinCoding	0.959401	1.9445	0.00835082	0.247191	13.6236	12.6642	14.0983	14.0129	12.7594	12.4394	12.3761	13.1769
ENSMUSG00000034997	Htr2a	5-hydroxytryptamine (serotonin) receptor 2A	ProteinCoding	0.838203	1.78782	0.00834974	0.247191	12.2341	11.3959	12.5174	12.4488	11.736	10.9433	11.3665	11.8779
ENSMUSG00000032269	Htr3a	5-hydroxytryptamine (serotonin) receptor 3A	ProteinCoding	0.804158	1.74613	0.0294928	0.385544	7.67481	6.87065	8.07831	8.16419	6.78192	6.86871	6.60505	7.13818
ENSMUSG00000037405	Icam1	intercellular adhesion molecule 1	ProteinCoding	0.851962	1.80495	4.5e-05	0.00957379	9.30912	8.45716	9.40501	9.4831	9.03926	8.27475	8.42185	8.67488
ENSMUSG00000048583	Igf2	insulin-like growth factor 2	ProteinCoding	1.09404	2.13471	0.0105167	0.272222	10.0321	8.93805	9.87266	11.2569	8.96665	8.69428	9.10911	9.01074
ENSMUSG00000031712	Il15	interleukin 15	ProteinCoding	3.41241	10.6472	0.0103216	0.270298	4.19129	0.778881	2.24488	4.32605	6.00292	2.33664	0	0
ENSMUSG00000050377	Il31ra	interleukin 31 receptor A	ProteinCoding	1.78115	3.43701	0.0132356	0.298074	3.59359	1.81244	1.99711	5.38243	3.40124	1.38984	2.0562	1.99127
ENSMUSG00000024810	Il33	interleukin 33	ProteinCoding	2.86029	7.2616	0.0445235	0.436276	12.0089	9.14857	11.4423	11.9417	12.6426	8.57368	11.2912	7.58087
ENSMUSG00000031392	Irak1	interleukin-1 receptor-associated kinase 1	ProteinCoding	0.900893	1.86722	0.00014709	0.0226913	9.62426	8.72337	9.85879	9.68789	9.32612	8.42855	8.78164	8.95992
ENSMUSG00000030786	Itgam	integrin alpha M	ProteinCoding	1.1444	2.21054	0.0320243	0.395058	9.52423	8.37983	10.1138	11.4565	7.00243	8.05941	7.81558	9.2645
ENSMUSG00000063229	Ldha	lactate dehydrogenase A	ProteinCoding	4.16593	17.9502	0.0188255	0.336619	8.99599	4.83006	7.8588	6.28716	12.842	5.65608	4.2603	4.5738
ENSMUSG00000068220	Lgals1	lectin, galactose binding, soluble 1	ProteinCoding	0.835048	1.78392	0.00257482	0.138732	8.18932	7.35428	8.3831	8.37838	7.8065	7.6578	7.11282	7.29221
ENSMUSG00000020623	Map2k6	mitogen-activated protein kinase kinase 6	ProteinCoding	0.802506	1.74413	0.0401297	0.424816	10.9239	10.1214	10.9601	11.1182	10.6933	10.6494	10.3277	9.38712
ENSMUSG00000063358	Mapk1	mitogen-activated protein kinase 1	ProteinCoding	0.827778	1.77495	0.00504863	0.197159	9.6196	8.79182	9.45199	10.0073	9.39947	8.40115	9.16576	8.80856
ENSMUSG00000053436	Mapk14	mitogen-activated protein kinase 14	ProteinCoding	0.80785	1.7506	0.0146112	0.309149	11.9788	11.171	12.1114	12.4231	11.402	10.6355	11.4765	11.4009
ENSMUSG00000037236	Matr3	matrin 3	ProteinCoding	1.18187	2.2687	0.00932369	0.259777	14.4254	13.2435	14.295	14.7061	14.275	13.0282	12.5511	14.1512
ENSMUSG00000024947	Men1	multiple endocrine neoplasia 1	ProteinCoding	2.10494	4.3018	0.017266	0.326584	9.45737	7.35243	8.50692	11.9404	7.9248	6.84857	7.04542	8.16332
ENSMUSG00000022346	Myc	myelocytomatosis oncogene	ProteinCoding	1.3058	2.4722	0.0162634	0.320038	5.61191	4.30611	4.80364	5.0083	7.0238	4.10476	4.06991	4.74367
ENSMUSG00000003458	Ncstn	nicastrin	ProteinCoding	1.49243	2.81362	0.00711956	0.231457	10.5849	9.09247	10.1157	11.0893	10.5497	10.0869	8.27142	8.91912
ENSMUSG00000048616	Nog	noggin	ProteinCoding	0.842876	1.79362	0.00797487	0.242623	8.5049	7.66202	8.68003	9.02202	7.81265	7.73664	7.51283	7.7366
ENSMUSG00000002108	Nr1h3	nuclear receptor subfamily 1, group H, member 3	ProteinCoding	1.20452	2.30461	0.0416868	0.428596	4.08466	2.88014	3.52004	4.88683	3.84711	3.05177	3.27604	2.31262
ENSMUSG00000024431	Nr3c1	nuclear receptor subfamily 3, group C, member 1	ProteinCoding	1.98899	3.96958	0.00856969	0.249637	5.11962	3.13064	3.61117	8.48337	3.26433	3.7174	3.68323	1.99127
ENSMUSG00000019890	Nts	neurotensin	ProteinCoding	0.882835	1.84399	0.0340536	0.401911	9.0199	8.13707	8.486	9.74289	8.83081	8.4387	7.5003	8.4722
ENSMUSG00000025905	Oprk1	opioid receptor, kappa 1	ProteinCoding	1.50564	2.83951	0.0156363	0.316735	7.88886	6.38321	8.15224	8.17721	7.33712	5.19578	6.61671	7.33715
ENSMUSG00000027584	Oprl1	opioid receptor-like 1	ProteinCoding	1.78731	3.4517	0.0313312	0.392291	8.74148	6.95417	11.5784	7.60118	7.04485	7.45289	7.23129	6.17834
ENSMUSG00000019916	P4ha1	procollagen-proline, 2-oxoglutarate 4-dioxygenase (proline 4-hydroxylase), alpha 1 polypeptide	ProteinCoding	1.66812	3.178	0.0431558	0.432452	10.5614	8.89333	9.64091	12.8907	9.15271	9.06109	8.03995	9.57896
ENSMUSG00000020893	Per1	period circadian clock 1	ProteinCoding	1.70392	3.25785	0.00616645	0.216349	12.8101	11.1062	13.066	13.0015	12.3629	9.71357	12.1104	11.4947
ENSMUSG00000057457	Phex	phosphate regulating endopeptidase homolog, X-linked	ProteinCoding	1.68615	3.21797	0.00193696	0.117508	8.51551	6.82936	9.61637	9.0051	6.92506	7.34199	6.89079	6.25529
ENSMUSG00000019969	Psen1	presenilin 1	ProteinCoding	1.2949	2.4536	0.0209477	0.347269	10.9684	9.67351	11.1029	11.2118	10.5905	9.73705	8.64317	10.6403
ENSMUSG00000038371	Sbf2	SET binding factor 2	ProteinCoding	3.41984	10.7023	2.59e-17	4.23e-14	12.4296	9.0098	13.0941	11.5276	12.6672	8.67439	8.88887	9.46613
ENSMUSG00000034115	Scn11a	sodium channel, voltage-gated, type XI, alpha	ProteinCoding	0.828488	1.77582	0.0282855	0.381308	5.88132	5.05283	5.9792	5.57824	6.08653	5.02679	5.49903	4.63268
ENSMUSG00000026581	Sell	selectin, lymphocyte	ProteinCoding	2.67603	6.39095	0.0449711	0.437646	2.67603	0	0	4.50182	3.52627	0	0	0
ENSMUSG00000053113	Socs3	suppressor of cytokine signaling 3	ProteinCoding	0.936513	1.9139	2.48e-06	0.00092567	8.26567	7.32916	8.34378	8.41911	8.03413	7.20609	7.46204	7.31934
ENSMUSG00000018593	Sparc	secreted acidic cysteine rich glycoprotein	ProteinCoding	1.78301	3.44144	0.00010703	0.0180893	14.0214	12.2384	14.3289	14.9815	12.7538	12.6054	12.4561	11.6537
ENSMUSG00000030987	Stim1	stromal interaction molecule 1	ProteinCoding	1.14908	2.21773	0.00876201	0.252494	12.2986	11.1495	11.6587	13.9121	11.325	10.9704	11.0905	11.3876
ENSMUSG00000026797	Stxbp1	syntaxin binding protein 1	ProteinCoding	1.03829	2.0538	0.025712	0.36815	14.3865	13.3482	14.9808	14.9162	13.2626	13.0154	12.8887	14.1405
ENSMUSG00000041459	Tardbp	TAR DNA binding protein	ProteinCoding	4.32139	19.9925	0.0012895	0.092186	8.39483	4.07344	7.80191	8.26919	9.11339	3.05177	6.5933	2.57526
ENSMUSG00000001750	Tcirg1	T cell, immune regulator 1, ATPase, H+ transporting, lysosomal V0 protein A3	ProteinCoding	1.97618	3.9345	0.00850246	0.248938	4.51946	2.54328	7.74268	2.41446	3.40124	1.77853	3.27604	2.57526
ENSMUSG00000021177	Tdp1	tyrosyl-DNA phosphodiesterase 1	ProteinCoding	7.06923	134.292	1.47e-27	4.3e-24	7.06923	0	6.35374	7.20354	7.65041	0	0	0
ENSMUSG00000024401	Tnf	tumor necrosis factor	ProteinCoding	2.55756	5.8871	0.0117005	0.28324	4.1095	1.55194	4.87892	2.9873	4.46227	2.90343	1.75239	0
ENSMUSG00000091898	Tnnc1	troponin C, cardiac/slow skeletal	ProteinCoding	1.31795	2.49312	0.0107224	0.27397	7.88728	6.56933	9.35974	8.0079	6.29421	6.38622	6.27804	7.04372
ENSMUSG00000079317	Trappc2	trafficking protein particle complex 2	ProteinCoding	1.43316	2.70038	0.00338749	0.16126	8.26691	6.83375	8.47997	8.15107	8.16969	7.29065	7.38915	5.82145
ENSMUSG00000059552	Trp53	transformation related protein 53	ProteinCoding	1.42845	2.69157	1.09e-11	9.7e-09	9.01701	7.58856	8.82983	9.31081	8.9104	7.48587	7.72155	7.55827
ENSMUSG00000031431	Tsc22d3	TSC22 domain family, member 3	ProteinCoding	1.07254	2.10313	0.0216369	0.350654	9.154	8.08146	8.36357	10.8956	8.20285	8.33753	8.12403	7.78282
ENSMUSG00000025326	Ube3a	ubiquitin protein ligase E3A	ProteinCoding	1.91591	3.77352	0.0376653	0.415491	4.69006	2.77415	5.146	2.9873	5.93688	1.77853	2.30702	4.2369
ENSMUSG00000020407	Upp1	uridine phosphorylase 1	ProteinCoding	0.942855	1.92233	0.013037	0.295788	6.31435	5.3715	6.17112	6.49541	6.27651	5.50982	4.75813	5.84654
ENSMUSG00000037428	Vgf	VGF nerve growth factor inducible	ProteinCoding	1.12002	2.1735	0.0205444	0.34585	14.1826	13.0626	14.6007	14.4535	13.4937	13.5609	12.0462	13.5807
ENSMUSG00000026728	Vim	vimentin	ProteinCoding	0.940601	1.91933	0.00019717	0.0280153	11.2859	10.3453	10.946	11.2343	11.6773	10.6132	10.2531	10.1695
ENSMUSG00000019772	Vip	vasoactive intestinal polypeptide	ProteinCoding	1.52643	2.88073	0.022285	0.353729	8.44428	6.91785	9.68876	9.68485	5.95923	5.78886	7.0105	7.95419
ENSMUSG00000045962	Wnk1	WNK lysine deficient protein kinase 1	ProteinCoding	1.07896	2.11251	0.00546485	0.203865	12.809	11.73	13.1003	13.609	11.7176	11.8287	11.3235	12.0379
down_Test_vs_Control
Annotation				DE Statistic				FPKM
Track_id	Gene_Name	Description	Gene_Type	log2FC	Fold_Change	p_value	q_value	Test_FPKM	Control_FPKM	A1	A2	A3	B1	B2	B3
ENSMUSG00000024397	Aif1	allograft inflammatory factor 1	ProteinCoding	-1.62659	0.323852	0.00836437	0.247368	3.27044	4.89703	3.42277	2.9873	3.40124	2.55127	3.92742	8.2124
ENSMUSG00000074968	Ano3	anoctamin 3	ProteinCoding	-1.04269	0.485422	0.0277632	0.378373	6.88306	7.92575	6.29997	7.32542	7.0238	6.6417	8.2861	8.84947
ENSMUSG00000029338	Antxr2	anthrax toxin receptor 2	ProteinCoding	-2.649	0.159431	0.0243774	0.362765	0.756947	3.40595	0	0	2.27084	2.73807	3.68323	3.79654
ENSMUSG00000029994	Anxa4	annexin A4	ProteinCoding	-1.456	0.364503	0.0412326	0.427702	0.891373	2.34737	0.805704	0.900133	0.968284	0.85619	0.839735	5.34619
ENSMUSG00000020609	Apob	apolipoprotein B	ProteinCoding	-1.93496	0.261529	0.0210161	0.347573	5.38678	7.32173	5.6757	3.80669	6.67793	8.99847	6.36354	6.60318
ENSMUSG00000027496	Aurka	aurora kinase A	ProteinCoding	-2.41661	0.187296	0.0326474	0.396955	0.322761	2.73937	0	0	0.968284	1.38984	0.839735	5.98854
ENSMUSG00000079110	Capn3	calpain 3	ProteinCoding	-2.44818	0.183241	0.00555918	0.205367	2.46662	4.91481	3.61117	2.82042	0.968284	6.07554	5.09459	3.57429
ENSMUSG00000005087	Cd44	CD44 antigen	ProteinCoding	-1.36583	0.388012	0.0186038	0.335187	2.31006	3.67589	2.24488	2.41446	2.27084	7.66933	1.36706	1.99127
ENSMUSG00000023067	Cdkn1a	cyclin-dependent kinase inhibitor 1A (P21)	ProteinCoding	-0.912386	0.531306	0.0127321	0.293516	5.7736	6.68598	5.69666	5.49755	6.12658	6.05811	7.1534	6.84644
ENSMUSG00000026031	Cflar	CASP8 and FADD-like apoptosis regulator	ProteinCoding	-1.2238	0.428153	0.00804857	0.243135	3.52745	4.75125	3.20601	3.97508	3.40124	5.06221	4.95463	4.2369
ENSMUSG00000030057	Cnbp	cellular nucleic acid binding protein	ProteinCoding	-1.51295	0.350393	7.85e-05	0.0143836	4.20175	5.71471	4.30012	4.19572	4.10942	5.724	5.22216	6.19797
ENSMUSG00000026616	Cr2	complement receptor 2	ProteinCoding	-2.54807	0.170984	0.0469933	0.443575	0	2.54807	0	0	0	0	4.06991	3.57429
ENSMUSG00000061353	Cxcl12	chemokine (C-X-C motif) ligand 12	ProteinCoding	-2.13619	0.22748	0.0411703	0.427401	6.26637	8.40256	5.34497	6.99402	6.46013	6.15971	12.2913	6.75665
ENSMUSG00000003555	Cyp17a1	cytochrome P450, family 17, subfamily a, polypeptide 1	ProteinCoding	-2.20368	0.217083	0.0187636	0.336348	0	2.20368	0	0	0	2.08441	1.36706	3.15958
ENSMUSG00000029433	Diablo	diablo, IAP-binding mitochondrial protein	ProteinCoding	-1.18162	0.440857	0.00028887	0.0363175	5.64409	6.8257	5.29086	5.72722	5.91418	6.83839	6.43112	7.2076
ENSMUSG00000033335	Dnm2	dynamin 2	ProteinCoding	-1.44199	0.368059	0.00967314	0.264133	2.81877	4.26076	2.64062	2.41446	3.40124	4.40982	3.68323	4.68924
ENSMUSG00000027249	F2	coagulation factor II	ProteinCoding	-1.39381	0.380557	0.0247257	0.363537	3.03191	4.42573	3.52004	2.63167	2.94403	6.05811	2.70665	4.51242
ENSMUSG00000032633	Flcn	folliculin	ProteinCoding	-1.59752	0.330444	0.00527723	0.201556	8.6678	10.2653	8.61821	7.97351	9.41168	8.23651	11.3333	11.2262
ENSMUSG00000010803	Gabra1	gamma-aminobutyric acid (GABA) A receptor, subunit alpha 1	ProteinCoding	-2.38473	0.191481	3.43e-10	2.68e-07	8.97269	11.3574	8.37986	8.96565	9.57256	11.6645	11.5732	10.8346
ENSMUSG00000006345	Ggt1	gamma-glutamyltransferase 1	ProteinCoding	-4.0871	0.0588381	2.35e-05	0.00584025	1.8522	5.9393	2.80405	0	2.75255	6.86871	4.2603	6.68891
ENSMUSG00000032562	Gnai2	guanine nucleotide binding protein (G protein), alpha inhibiting 2	ProteinCoding	-0.820744	0.56615	0.00810447	0.243962	10.8603	11.681	10.6879	11.0181	10.8747	10.8317	12.0972	12.1141
ENSMUSG00000025934	Gsta3	glutathione S-transferase, alpha 3	ProteinCoding	-3.27919	0.103007	8.31e-07	0.00036745	1.38014	4.65933	1.69777	0.900133	1.54252	4.79381	3.7693	5.41489
ENSMUSG00000028763	Hspg2	perlecan (heparan sulfate proteoglycan 2)	ProteinCoding	-1.86647	0.274244	0.00055765	0.056086	9.55065	11.4171	10.6708	8.99534	8.98583	11.3965	11.4339	11.4209
ENSMUSG00000036117	Il5	interleukin 5	ProteinCoding	-3.38106	0.0959838	5.6e-05	0.0111786	0	3.38106	0	0	0	3.7174	3.85053	2.57526
ENSMUSG00000038319	Kcnh2	potassium voltage-gated channel, subfamily H (eag-related), member 2	ProteinCoding	-1.83598	0.280101	0.0284934	0.382287	5.58198	7.41796	6.57361	6.42444	3.74789	7.60474	7.53142	7.11772
ENSMUSG00000014602	Kif1a	kinesin family member 1A	ProteinCoding	-1.82995	0.281275	0.00025481	0.0332157	10.9529	12.7828	11.1004	10.8421	10.916	11.0055	12.9505	14.3924
ENSMUSG00000022875	Kng1	kininogen 1	ProteinCoding	-2.84169	0.139498	0.0460203	0.440525	0	2.84169	0	0	0	5.53525	0	2.98982
ENSMUSG00000003123	Lipe	lipase, hormone sensitive	ProteinCoding	-2.44554	0.183577	0.0311573	0.391519	0.591329	3.03687	0.805704	0	0.968284	0.85619	0.839735	7.41469
ENSMUSG00000031337	Mtm1	X-linked myotubular myopathy gene 1	ProteinCoding	-1.21564	0.430581	0.0227495	0.356043	2.89264	4.10829	2.45628	2.82042	3.40124	3.88501	3.92742	4.51242
ENSMUSG00000015950	Ncf1	neutrophil cytosolic factor 1	ProteinCoding	-3.17383	0.11081	0.0339964	0.401833	4.24329	7.41712	6.7241	2.15864	3.84711	7.76916	6.67362	7.80859
ENSMUSG00000029361	Nos1	nitric oxide synthase 1, neuronal	ProteinCoding	-0.902335	0.53502	0.00862255	0.250319	5.33257	6.23491	5.17616	5.79631	5.02525	6.20794	6.50824	5.98854
ENSMUSG00000022809	Nr1i2	nuclear receptor subfamily 1, group I, member 2	ProteinCoding	-1.51196	0.350634	0.0168899	0.323991	2.78074	4.2927	3.08406	2.9873	2.27084	5.80985	3.49395	3.57429
ENSMUSG00000005677	Nr1i3	nuclear receptor subfamily 1, group I, member 3	ProteinCoding	-3.3735	0.0964884	0.0199832	0.342073	0	3.3735	0	0	0	5.74594	4.37456	0
ENSMUSG00000058440	Nrf1	nuclear respiratory factor 1	ProteinCoding	-0.896575	0.53716	0.0215465	0.349893	4.24733	5.14391	3.99639	4.05244	4.69317	4.87572	5.28194	5.27406
ENSMUSG00000039196	Orm1	orosomucoid 1	ProteinCoding	-2.61416	0.163328	0.00256104	0.138062	0	2.61416	0	0	0	2.73807	2.30702	2.79738
ENSMUSG00000038583	Pln	phospholamban	ProteinCoding	-3.16127	0.11178	0.0202637	0.343823	0	3.16127	0	0	0	4.95323	4.53058	0
ENSMUSG00000027750	Postn	periostin, osteoblast specific factor	ProteinCoding	-1.3364	0.396007	0.00486122	0.193533	6.19489	7.53129	6.86962	5.35216	6.36288	7.43274	7.25386	7.90727
ENSMUSG00000021948	Prkcd	protein kinase C, delta	ProteinCoding	-3.07605	0.118582	0.00688057	0.228063	0.891373	3.96742	0.805704	0.900133	0.968284	3.05177	0.839735	8.01077
ENSMUSG00000064329	Scn1a	sodium channel, voltage-gated, type I, alpha	ProteinCoding	-2.1403	0.226833	1.63e-05	0.00442806	9.17102	11.3113	9.53725	9.17255	8.80327	12.1296	12.0881	9.71629
ENSMUSG00000023033	Scn8a	sodium channel, voltage-gated, type VIII, alpha	ProteinCoding	-1.16972	0.444506	0.00111157	0.0846579	5.72235	6.89208	5.83542	5.75062	5.58102	7.16595	6.15553	7.35475
ENSMUSG00000027202	Slc12a1	solute carrier family 12, member 1	ProteinCoding	-1.5037	0.352649	0.00768245	0.238638	2.63558	4.13927	2.80405	2.15864	2.94403	4.23462	3.49395	4.68924
ENSMUSG00000005089	Slc1a2	solute carrier family 1 (glial high affinity glutamate transporter), member 2	ProteinCoding	-1.926	0.263158	0.0186711	0.335737	4.25424	6.18024	3.31846	3.80669	5.63756	8.10258	5.12755	5.31057
ENSMUSG00000029304	Spp1	secreted phosphoprotein 1	ProteinCoding	-1.58251	0.333899	0.00302833	0.152364	5.68994	7.27245	5.29086	6.34979	5.42917	8.0462	5.91239	7.85877
ENSMUSG00000053477	Tcf4	transcription factor 4	ProteinCoding	-2.81279	0.14232	1.72e-08	1.09e-05	4.39856	7.21135	4.18618	3.7145	5.29501	6.7214	7.48129	7.43137
ENSMUSG00000024985	Tcf7l2	transcription factor 7 like 2, T cell specific, HMG box	ProteinCoding	-0.970467	0.510341	0.0224036	0.354299	6.25583	7.22629	6.32711	6.39504	6.04533	5.91045	7.95984	7.80859
ENSMUSG00000006386	Tek	endothelial-specific receptor tyrosine kinase	ProteinCoding	-0.835473	0.560399	0.0114056	0.280058	7.84133	8.67681	8.13315	7.24532	8.14553	8.736	8.8022	8.49221
ENSMUSG00000036251	Trpm8	transient receptor potential cation channel, subfamily M, member 8	ProteinCoding	-1.45272	0.365331	0.01813	0.333333	3.4542	4.90693	2.64062	4.19572	3.52627	5.40336	5.4214	3.89602
ENSMUSG00000024924	Vldlr	very low density lipoprotein receptor	ProteinCoding	-0.976408	0.508244	0.0268652	0.373485	7.79539	8.7718	7.78732	7.94843	7.65041	10.3414	7.46204	8.51195
ENSMUSG00000025860	Xiap	X-linked inhibitor of apoptosis	ProteinCoding	-2.00439	0.249241	0.0020998	0.123126	8.30722	10.3116	8.05415	9.48833	7.37918	11.0867	9.29652	10.5516
