# Supplementary material for: Gene Transcript Alterations in the Spinal Cord, Anterior Cingulate Cortex, and Amygdala in Mice Following Peripheral Nerve Injury
Source: Front Cell Dev Biol. 2021 Apr 7;9:634810. doi: 10.3389/fcell.2021.634810 (PMC8059771; doi:10.3389/fcell.2021.634810)
Supplement: Supplementary file 10 [file Data_Sheet_6.XLSX]

## Sheet: SC lncRNA predicted  GO
GO_ID	GO_term	GO_category	Annotated	Significant	SymbolList	Expected	classic_fisher	FDR
GO:0007416	synapse assembly	biological_process	148	30	Asic2,Cdh2,Ephb1,Kirrel3,Lrrc4b,Magi2,Mef2c,Nlgn1,Nrxn1,Ntrk2,Pcdhb1,Pcdhb10,Pcdhb11,Pcdhb12,Pcdhb13,Pcdhb14,Pcdhb15,Pcdhb16,Pcdhb17,Pcdhb18,Pcdhb19,Pcdhb2,Pcdhb3,Pcdhb4,Pcdhb5,Pcdhb6,Pcdhb7,Pcdhb8,Pcdhb9,Ptprd	7.99	2.6e-10	1.5912e-06
GO:0098742	cell-cell adhesion via plasma-membrane adhesion molecules	biological_process	233	35	Cdh15,Cdh2,Cldn15,Cldn6,Cldn9,Dchs2,Fga,Fgb,Jaml,Kirrel3,Klf4,Nlgn1,Pcdh15,Pcdh9,Pcdhb1,Pcdhb10,Pcdhb11,Pcdhb12,Pcdhb13,Pcdhb14,Pcdhb15,Pcdhb16,Pcdhb17,Pcdhb18,Pcdhb19,Pcdhb2,Pcdhb3,Pcdhb4,Pcdhb5,Pcdhb6,Pcdhb7,Pcdhb8,Pcdhb9,Ptprd,Tenm2	12.57	3.7e-08	0.00011322
GO:0050808	synapse organization	biological_process	250	36	Asic2,Cdh2,Chrna1,Ctnnb1,Dact1,Ephb1,Kirrel3,Lrrc4b,Magi2,Mef2c,Nlgn1,Nrxn1,Ntrk2,Pcdhb1,Pcdhb10,Pcdhb11,Pcdhb12,Pcdhb13,Pcdhb14,Pcdhb15,Pcdhb16,Pcdhb17,Pcdhb18,Pcdhb19,Pcdhb2,Pcdhb3,Pcdhb4,Pcdhb5,Pcdhb6,Pcdhb7,Pcdhb8,Pcdhb9,Ptprd,Sez6l,Shank1,Zc4h2	13.49	7.1e-08	0.00014484
GO:0044260	cellular macromolecule metabolic process	biological_process	7870	500	Ablim1,Acvr1b,Agl,Ahsa1,Alkbh1,Angpt1,Ankrd6,Anxa1,Apex1,Ar,Arfgef3,Arl6ip4,Asb8,Atad5,Atg4d,Atxn1,AU041133,B3galt1,B3galt4,B3gnt9,Bcl9l,Bhlhe41,Birc6,Brca2,Bzw1,Camk1d,Camk2n1,Caprin2,Cavin2,Cbfa2t3,Cbfb,Cbx5,Cc2d1a,Ccdc62,Ccl21b,Ccnb1ip1,Cct3,Cct6b,Cdh2,Cdk17,Cdk19,Cdk8,Cdkl2,Cdkl3,Cdkn2d,Cebpb,Celf2,Cemip,Cfc1,Chd2,Chek2,Chst4,Cib1,Clk1,Cnep1r1,Commd9,Cops4,Cops5,Cops6,Coro1c,Cox10,Cpeb1,Cpped…	424.69	2.7e-07	0.000408
GO:0051252	regulation of RNA metabolic process	biological_process	3374	243	Ablim1,Acvr1b,Apex1,Ar,Atxn1,AU041133,Bcl9l,Bhlhe41,Brca2,Bzw1,Camk1d,Caprin2,Cavin2,Cbfa2t3,Cbfb,Cbx5,Cc2d1a,Ccdc62,Cdk8,Cebpb,Cfc1,Chd2,Chek2,Cib1,Clk1,Commd9,Cops5,Crlf3,Crx,Crxos,Ctnnb1,Dact1,Daxx,Dedd2,Dnajb6,Dynll1,Ebf1,Egr2,Elk3,Ell3,Elob,Erbin,Erf,Evx2,Ewsr1,Fhit,Fos,Foxp1,Foxr1,Fzd2,Gata2,Gata5,Gcm1,Gli3,Glmp,Gm10037,Gm14409,Gm15446,Gm21964,Gm28230,Gm3604,Gm6710,Gmeb1,Gsk3a,Gtf2e2,Havcr2…	182.07	3.6e-07	0.000408
GO:0090304	nucleic acid metabolic process	biological_process	4614	316	Ablim1,Acvr1b,Alkbh1,Anxa1,Apex1,Ar,Arl6ip4,Atad5,Atxn1,AU041133,Bcl9l,Bhlhe41,Brca2,Bzw1,Camk1d,Caprin2,Cavin2,Cbfa2t3,Cbfb,Cbx5,Cc2d1a,Ccdc62,Ccnb1ip1,Cct3,Cdk8,Cdkn2d,Cebpb,Celf2,Cfc1,Chd2,Chek2,Cib1,Clk1,Commd9,Cops5,Cpeb1,Crlf3,Crx,Crxos,Ctif,Ctnnb1,Dact1,Daxx,Ddx28,Ddx52,Dedd2,Dis3l,Dnajb6,Dus2,Dynll1,Ebf1,Edc4,Eftud2,Egr2,Elk3,Ell3,Elob,Erbin,Erf,Evx2,Ewsr1,Fanci,Fhit,Fos,Foxp1,Foxr1,Fzd2,…	248.99	4e-07	0.000408
GO:0010468	regulation of gene expression	biological_process	4060	283	Ablim1,Acvr1b,Alkbh1,Ank2,Apex1,Ar,Asic2,Atxn1,AU041133,Bcl9l,Bhlhe41,Brca2,Bzw1,Camk1d,Camk2n1,Caprin2,Cavin2,Cbfa2t3,Cbfb,Cbx5,Cc2d1a,Ccdc62,Cct3,Cd34,Cd46,Cdk8,Cebpb,Cfc1,Chd2,Chek2,Cib1,Clk1,Commd9,Cops5,Cpeb1,Cr1l,Crlf3,Crx,Crxos,Ctif,Ctnnb1,D7Ertd443e,Dact1,Daxx,Dedd2,Dlk1,Dnajb6,Drd1,Dynll1,Ebf1,Eefsec,Egr2,Elk3,Ell3,Elob,Erbb3,Erbin,Erf,Evx2,Ewsr1,Fhit,Fos,Foxp1,Foxr1,Fzd2,Gas1,Gata2,Gata…	219.09	5e-07	0.000437143
GO:0007156	homophilic cell adhesion via plasma membrane adhesion molecules	biological_process	153	25	Cdh15,Cdh2,Dchs2,Kirrel3,Pcdh15,Pcdh9,Pcdhb1,Pcdhb10,Pcdhb11,Pcdhb12,Pcdhb13,Pcdhb14,Pcdhb15,Pcdhb16,Pcdhb17,Pcdhb18,Pcdhb19,Pcdhb2,Pcdhb3,Pcdhb4,Pcdhb5,Pcdhb6,Pcdhb7,Pcdhb8,Pcdhb9	8.26	6.6e-07	0.0004556
GO:0016070	RNA metabolic process	biological_process	4090	284	Ablim1,Acvr1b,Alkbh1,Apex1,Ar,Arl6ip4,Atxn1,AU041133,Bcl9l,Bhlhe41,Brca2,Bzw1,Camk1d,Caprin2,Cavin2,Cbfa2t3,Cbfb,Cbx5,Cc2d1a,Ccdc62,Cdk8,Cebpb,Celf2,Cfc1,Chd2,Chek2,Cib1,Clk1,Commd9,Cops5,Cpeb1,Crlf3,Crx,Crxos,Ctif,Ctnnb1,Dact1,Daxx,Ddx28,Ddx52,Dedd2,Dis3l,Dnajb6,Dus2,Dynll1,Ebf1,Edc4,Eftud2,Egr2,Elk3,Ell3,Elob,Erbin,Erf,Evx2,Ewsr1,Fhit,Fos,Foxp1,Foxr1,Fzd2,Gata2,Gata5,Gatc,Gcm1,Gli3,Glmp,Gm10037…	220.71	6.7e-07	0.0004556
GO:0060255	regulation of macromolecule metabolic process	biological_process	5543	367	Ablim1,Acvr1b,Alkbh1,Angpt1,Ank2,Ankrd6,Apex1,Ar,Arfgef3,Asic2,Atad5,Atxn1,AU041133,Bcl9l,Bhlhe41,Birc6,Brca2,Bzw1,Camk1d,Camk2n1,Caprin2,Cavin2,Cbfa2t3,Cbfb,Cbx5,Cc2d1a,Ccdc62,Ccl21b,Cct3,Cd34,Cd46,Cdh2,Cdk8,Cdkn2d,Cebpb,Cemip,Cfc1,Chd2,Chek2,Cib1,Clk1,Cnep1r1,Commd9,Cops5,Coro1c,Cpeb1,Cr1l,Crlf3,Crx,Crxos,Ctdsp2,Ctf1,Ctif,Ctnnb1,D7Ertd443e,Dact1,Daxx,Dedd2,Dlk1,Dnajb6,Drd1,Dus2,Dynll1,Ebf1,Eefs…	299.12	9.3e-07	0.000539673
GO:0043009	chordate embryonic development	biological_process	702	69	Acvr1b,Alkbh1,Amd1,Angpt1,Ar,Birc6,Brca2,Ccnb1ip1,Cebpb,Cr1l,Ctnnb1,Dact1,Dlk1,Dnajb6,Erf,Foxp1,Fzd2,Gab1,Gas1,Gata2,Gcm1,Gli3,Grin2b,Hnf1b,Hopx,Hoxc5,Hoxc6,Hoxd1,Hoxd10,Hoxd11,Hoxd3,Hoxd4,Hoxd9,Igf2,Inpp5k,Keap1,Lrp1b,Map2k1,Mecom,Mef2c,Mthfd1,Mycn,Myo18b,N4bp2l2,Nle1,Nmt1,Nr2f2,Nrarp,Pbx1,Phactr4,Plcd3,Plod3,Pou5f1,Prdm1,Prickle1,Ptk7,Rpl7l1,Rspo3,Rxrb,Shroom3,Smarca4,Srf,Tcf7,Tgif1,Tshz3,Ube2a…	37.88	9.7e-07	0.000539673
GO:0009792	embryo development ending in birth or egg hatching	biological_process	709	69	Acvr1b,Alkbh1,Amd1,Angpt1,Ar,Birc6,Brca2,Ccnb1ip1,Cebpb,Cr1l,Ctnnb1,Dact1,Dlk1,Dnajb6,Erf,Foxp1,Fzd2,Gab1,Gas1,Gata2,Gcm1,Gli3,Grin2b,Hnf1b,Hopx,Hoxc5,Hoxc6,Hoxd1,Hoxd10,Hoxd11,Hoxd3,Hoxd4,Hoxd9,Igf2,Inpp5k,Keap1,Lrp1b,Map2k1,Mecom,Mef2c,Mthfd1,Mycn,Myo18b,N4bp2l2,Nle1,Nmt1,Nr2f2,Nrarp,Pbx1,Phactr4,Plcd3,Plod3,Pou5f1,Prdm1,Prickle1,Ptk7,Rpl7l1,Rspo3,Rxrb,Shroom3,Smarca4,Srf,Tcf7,Tgif1,Tshz3,Ube2a…	38.26	1.4e-06	0.0006426
GO:0002474	antigen processing and presentation of peptide antigen via MHC class I	biological_process	42	12	Gm11127,Gm7030,Gm8909,H2-K1,H2-Q1,H2-Q10,H2-Q2,H2-Q4,H2-Q6,H2-Q7,H2-T3,Tapbp	2.27	1.4e-06	0.0006426
GO:0007399	nervous system development	biological_process	2127	163	Ablim1,Acvr1b,Ak4,Alkbh1,Anxa1,Asic2,Atxn1,Avil,Brca2,C1ql1,Camk1d,Camsap2,Caprin2,Cdh2,Cdkl3,Cebpb,Cib1,Clmn,Crx,Crxos,Ctf1,Ctnnb1,Cul7,Dact1,Dock10,Drd1,Dynll1,Egr2,Ell3,Ephb1,Epm2a,Epyc,Erbb3,Fes,Fos,Foxp1,Fry,Fzd2,Gabrr2,Gas1,Gata2,Gcm1,Gfap,Gli3,Gm21093,Gm37013,Gsk3a,H2-K1,Hnf1b,Hoxd1,Hoxd10,Hoxd3,Hoxd9,Insc,Irs2,Jade2,Jun,Kcna1,Kera,Kif2a,Kirrel3,Klf4,Klf7,Lrrc4b,Lrrc4c,Lrrc55,Magi2,Map2k1,…	114.78	1.6e-06	0.0006426
GO:0010467	gene expression	biological_process	4980	333	Ablim1,Acvr1b,Alkbh1,Ank2,Apex1,Ar,Arl6ip4,Asic2,Atxn1,AU041133,Bcl9l,Bhlhe41,Brca2,Bzw1,Camk1d,Camk2n1,Caprin2,Cavin2,Cbfa2t3,Cbfb,Cbx5,Cc2d1a,Ccdc62,Cct3,Cd34,Cd46,Cdk8,Cebpb,Celf2,Cfc1,Chd2,Chek2,Cib1,Clk1,Commd9,Cops5,Cpeb1,Cr1l,Crlf3,Crx,Crxos,Ctif,Ctnnb1,D7Ertd443e,Dact1,Daxx,Ddx52,Dedd2,Dis3l,Dlk1,Dnajb6,Drd1,Dus2,Dynll1,Ebf1,Eefsec,Eftud2,Egr2,Eif3f,Elk3,Ell3,Elob,Erbb3,Erbin,Erf,Evx2,Ews…	268.74	1.8e-06	0.0006426
GO:0019222	regulation of metabolic process	biological_process	6397	413	1700001J03Rik,Abhd5,Ablim1,Acvr1b,Adcy7,Ahsa1,Akap5,Alkbh1,Angpt1,Ank2,Ankrd6,Anxa1,Apex1,Ar,Arfgap3,Arfgef3,Asic2,Atad5,Atxn1,AU041133,BC048507,Bcl9l,Bhlhe41,Birc6,Brca2,Bzw1,Camk1d,Camk2n1,Caprin2,Cavin2,Cbfa2t3,Cbfb,Cbx5,Cc2d1a,Ccdc3,Ccdc62,Ccl21b,Cct3,Cd34,Cd46,Cda,Cdh2,Cdk8,Cdkn2d,Cebpb,Cemip,Cfc1,Chd2,Chek2,Cib1,Clk1,Cnep1r1,Commd9,Cops5,Coro1c,Cox6a1,Cpeb1,Cr1l,Crk,Crlf3,Crx,Crxos,Ctdsp2,C…	345.2	1.9e-06	0.0006426
GO:0009889	regulation of biosynthetic process	biological_process	3885	269	Ablim1,Acvr1b,Adcy7,Akap5,Alkbh1,Anxa1,Apex1,Ar,Atxn1,AU041133,Bcl9l,Bhlhe41,Brca2,Bzw1,Camk1d,Caprin2,Cavin2,Cbfa2t3,Cbfb,Cbx5,Cc2d1a,Ccdc3,Ccdc62,Cct3,Cd34,Cdk8,Cebpb,Cfc1,Chd2,Chek2,Cib1,Cnep1r1,Commd9,Cops5,Cpeb1,Crlf3,Crx,Crxos,Ctif,Ctnnb1,Cyp27b1,Dact1,Daxx,Dedd2,Dnajb6,Drd1,Dynll1,Ebf1,Eefsec,Egr2,Elk3,Ell3,Elob,Elovl5,Erbin,Erf,Evx2,Ewsr1,Fhit,Fos,Foxp1,Foxr1,Fpr2,Furin,Fzd2,Gata2,Gata5,G…	209.65	2e-06	0.0006426
GO:0006355	regulation of transcription, DNA-templated	biological_process	3231	230	Ablim1,Acvr1b,Apex1,Ar,Atxn1,AU041133,Bcl9l,Bhlhe41,Brca2,Bzw1,Camk1d,Caprin2,Cavin2,Cbfa2t3,Cbfb,Cbx5,Cc2d1a,Ccdc62,Cdk8,Cebpb,Cfc1,Chd2,Chek2,Cib1,Commd9,Cops5,Crlf3,Crx,Crxos,Ctnnb1,Dact1,Daxx,Dedd2,Dnajb6,Dynll1,Ebf1,Egr2,Elk3,Ell3,Elob,Erbin,Erf,Evx2,Ewsr1,Fhit,Fos,Foxp1,Foxr1,Fzd2,Gata2,Gata5,Gcm1,Gli3,Glmp,Gm10037,Gm14409,Gm15446,Gm21964,Gm28230,Gm3604,Gm6710,Gmeb1,Gsk3a,Gtf2e2,Havcr2,Hexi…	174.35	2.1e-06	0.0006426
GO:1903506	regulation of nucleic acid-templated transcription	biological_process	3232	230	Ablim1,Acvr1b,Apex1,Ar,Atxn1,AU041133,Bcl9l,Bhlhe41,Brca2,Bzw1,Camk1d,Caprin2,Cavin2,Cbfa2t3,Cbfb,Cbx5,Cc2d1a,Ccdc62,Cdk8,Cebpb,Cfc1,Chd2,Chek2,Cib1,Commd9,Cops5,Crlf3,Crx,Crxos,Ctnnb1,Dact1,Daxx,Dedd2,Dnajb6,Dynll1,Ebf1,Egr2,Elk3,Ell3,Elob,Erbin,Erf,Evx2,Ewsr1,Fhit,Fos,Foxp1,Foxr1,Fzd2,Gata2,Gata5,Gcm1,Gli3,Glmp,Gm10037,Gm14409,Gm15446,Gm21964,Gm28230,Gm3604,Gm6710,Gmeb1,Gsk3a,Gtf2e2,Havcr2,Hexi…	174.41	2.1e-06	0.0006426
GO:0043170	macromolecule metabolic process	biological_process	8763	542	1810009J06Rik,2210010C04Rik,Ablim1,Acvr1b,Adam11,Agl,Ahsa1,Alkbh1,Amd1,Angpt1,Ank2,Ankrd6,Anxa1,Apex1,Ar,Arfgef3,Arl6ip4,Asb8,Asic2,Atad5,Atg4d,Atp23,Atxn1,AU041133,B3galt1,B3galt4,B3gnt9,Bcl9l,Bhlhe41,Birc6,Brca2,Bzw1,Camk1d,Camk2n1,Caprin2,Cavin2,Cbfa2t3,Cbfb,Cbx5,Cc2d1a,Ccdc62,Ccl21b,Ccnb1ip1,Cct3,Cct6b,Cd34,Cd46,Cdh2,Cdk17,Cdk19,Cdk8,Cdkl2,Cdkl3,Cdkn2d,Cebpb,Celf2,Cemip,Cfc1,Chd2,Chek2,Chst4,…	472.88	2.1e-06	0.0006426
GO:0031326	regulation of cellular biosynthetic process	biological_process	3847	266	Ablim1,Acvr1b,Adcy7,Akap5,Alkbh1,Anxa1,Apex1,Ar,Atxn1,AU041133,Bcl9l,Bhlhe41,Brca2,Bzw1,Camk1d,Caprin2,Cavin2,Cbfa2t3,Cbfb,Cbx5,Cc2d1a,Ccdc62,Cct3,Cd34,Cdk8,Cebpb,Cfc1,Chd2,Chek2,Cib1,Cnep1r1,Commd9,Cops5,Cpeb1,Crlf3,Crx,Crxos,Ctif,Ctnnb1,Cyp27b1,Dact1,Daxx,Dedd2,Dnajb6,Drd1,Dynll1,Ebf1,Eefsec,Egr2,Elk3,Ell3,Elob,Elovl5,Erbin,Erf,Evx2,Ewsr1,Fhit,Fos,Foxp1,Foxr1,Fpr2,Fzd2,Gata2,Gata5,Gatc,Gcm1,Gli…	207.6	2.6e-06	0.000757714
GO:0080090	regulation of primary metabolic process	biological_process	5732	374	Abhd5,Ablim1,Acvr1b,Adcy7,Ahsa1,Akap5,Alkbh1,Angpt1,Ankrd6,Anxa1,Apex1,Ar,Arfgap3,Arfgef3,Atad5,Atxn1,AU041133,Bcl9l,Bhlhe41,Birc6,Brca2,Bzw1,Camk1d,Camk2n1,Caprin2,Cavin2,Cbfa2t3,Cbfb,Cbx5,Cc2d1a,Ccdc3,Ccdc62,Ccl21b,Cct3,Cda,Cdh2,Cdk8,Cdkn2d,Cebpb,Cemip,Cfc1,Chd2,Chek2,Cib1,Clk1,Cnep1r1,Commd9,Cops5,Coro1c,Cpeb1,Cr1l,Crk,Crlf3,Crx,Crxos,Ctdsp2,Ctf1,Ctif,Ctnnb1,Cyp27b1,Dact1,Daxx,Dedd2,Dnajb6,Doc…	309.32	3.2e-06	0.000851478
GO:2000112	regulation of cellular macromolecule biosynthetic process	biological_process	3586	250	Ablim1,Acvr1b,Alkbh1,Apex1,Ar,Atxn1,AU041133,Bcl9l,Bhlhe41,Brca2,Bzw1,Camk1d,Caprin2,Cavin2,Cbfa2t3,Cbfb,Cbx5,Cc2d1a,Ccdc62,Cct3,Cdk8,Cebpb,Cfc1,Chd2,Chek2,Cib1,Commd9,Cops5,Cpeb1,Crlf3,Crx,Crxos,Ctif,Ctnnb1,Dact1,Daxx,Dedd2,Dnajb6,Dynll1,Ebf1,Eefsec,Egr2,Elk3,Ell3,Elob,Erbin,Erf,Evx2,Ewsr1,Fhit,Fos,Foxp1,Foxr1,Fzd2,Gata2,Gata5,Gatc,Gcm1,Gli3,Glmp,Gm10037,Gm14409,Gm15446,Gm21964,Gm28230,Gm3604,Gm…	193.51	3.2e-06	0.000851478
GO:2001141	regulation of RNA biosynthetic process	biological_process	3253	230	Ablim1,Acvr1b,Apex1,Ar,Atxn1,AU041133,Bcl9l,Bhlhe41,Brca2,Bzw1,Camk1d,Caprin2,Cavin2,Cbfa2t3,Cbfb,Cbx5,Cc2d1a,Ccdc62,Cdk8,Cebpb,Cfc1,Chd2,Chek2,Cib1,Commd9,Cops5,Crlf3,Crx,Crxos,Ctnnb1,Dact1,Daxx,Dedd2,Dnajb6,Dynll1,Ebf1,Egr2,Elk3,Ell3,Elob,Erbin,Erf,Evx2,Ewsr1,Fhit,Fos,Foxp1,Foxr1,Fzd2,Gata2,Gata5,Gcm1,Gli3,Glmp,Gm10037,Gm14409,Gm15446,Gm21964,Gm28230,Gm3604,Gm6710,Gmeb1,Gsk3a,Gtf2e2,Havcr2,Hexi…	175.54	3.5e-06	0.0008925
GO:0001701	in utero embryonic development	biological_process	425	46	Acvr1b,Alkbh1,Amd1,Angpt1,Ar,Birc6,Brca2,Ccnb1ip1,Cebpb,Cr1l,Ctnnb1,Dnajb6,Erf,Foxp1,Gab1,Gata2,Gcm1,Gli3,Grin2b,Hnf1b,Hopx,Igf2,Inpp5k,Keap1,Lrp1b,Map2k1,Mecom,Myo18b,N4bp2l2,Nle1,Nmt1,Nr2f2,Plcd3,Plod3,Pou5f1,Prdm1,Rpl7l1,Rspo3,Rxrb,Smarca4,Srf,Tshz3,Ube2a,Ube2b,Xrcc2,Zmiz1	22.93	5.5e-06	0.00132952
GO:0006351	transcription, DNA-templated	biological_process	3292	231	Ablim1,Acvr1b,Apex1,Ar,Atxn1,AU041133,Bcl9l,Bhlhe41,Brca2,Bzw1,Camk1d,Caprin2,Cavin2,Cbfa2t3,Cbfb,Cbx5,Cc2d1a,Ccdc62,Cdk8,Cebpb,Cfc1,Chd2,Chek2,Cib1,Commd9,Cops5,Crlf3,Crx,Crxos,Ctnnb1,Dact1,Daxx,Dedd2,Dnajb6,Dynll1,Ebf1,Egr2,Elk3,Ell3,Elob,Erbin,Erf,Evx2,Ewsr1,Fhit,Fos,Foxp1,Foxr1,Fzd2,Gata2,Gata5,Gcm1,Gli3,Glmp,Gm10037,Gm14409,Gm15446,Gm21964,Gm28230,Gm3604,Gm6710,Gmeb1,Gsk3a,Gtf2e2,Gtf3c6,Havc…	177.65	5.7e-06	0.00132952
GO:0097659	nucleic acid-templated transcription	biological_process	3294	231	Ablim1,Acvr1b,Apex1,Ar,Atxn1,AU041133,Bcl9l,Bhlhe41,Brca2,Bzw1,Camk1d,Caprin2,Cavin2,Cbfa2t3,Cbfb,Cbx5,Cc2d1a,Ccdc62,Cdk8,Cebpb,Cfc1,Chd2,Chek2,Cib1,Commd9,Cops5,Crlf3,Crx,Crxos,Ctnnb1,Dact1,Daxx,Dedd2,Dnajb6,Dynll1,Ebf1,Egr2,Elk3,Ell3,Elob,Erbin,Erf,Evx2,Ewsr1,Fhit,Fos,Foxp1,Foxr1,Fzd2,Gata2,Gata5,Gcm1,Gli3,Glmp,Gm10037,Gm14409,Gm15446,Gm21964,Gm28230,Gm3604,Gm6710,Gmeb1,Gsk3a,Gtf2e2,Gtf3c6,Havc…	177.75	5.9e-06	0.00132952
GO:0010556	regulation of macromolecule biosynthetic process	biological_process	3684	254	Ablim1,Acvr1b,Alkbh1,Apex1,Ar,Atxn1,AU041133,Bcl9l,Bhlhe41,Brca2,Bzw1,Camk1d,Caprin2,Cavin2,Cbfa2t3,Cbfb,Cbx5,Cc2d1a,Ccdc62,Cct3,Cdk8,Cebpb,Cfc1,Chd2,Chek2,Cib1,Commd9,Cops5,Cpeb1,Crlf3,Crx,Crxos,Ctif,Ctnnb1,Dact1,Daxx,Dedd2,Dnajb6,Dynll1,Ebf1,Eefsec,Egr2,Elk3,Ell3,Elob,Erbin,Erf,Evx2,Ewsr1,Fhit,Fos,Foxp1,Foxr1,Furin,Fzd2,Gata2,Gata5,Gatc,Gcm1,Gli3,Glmp,Gm10037,Gm14409,Gm15446,Gm21964,Gm28230,Gm3…	198.8	6.2e-06	0.00132952
GO:0019219	regulation of nucleobase-containing compound metabolic process	biological_process	4077	277	Ablim1,Acvr1b,Adcy7,Ahsa1,Akap5,Apex1,Ar,Arfgap3,Atad5,Atxn1,AU041133,Bcl9l,Bhlhe41,Brca2,Bzw1,Camk1d,Caprin2,Cavin2,Cbfa2t3,Cbfb,Cbx5,Cc2d1a,Ccdc62,Ccl21b,Cct3,Cda,Cdk8,Cebpb,Cfc1,Chd2,Chek2,Cib1,Clk1,Commd9,Cops5,Crk,Crlf3,Crx,Crxos,Ctnnb1,Dact1,Daxx,Dedd2,Dnajb6,Dock10,Dock9,Drd1,Dynll1,Ebf1,Egr2,Elk3,Ell3,Elob,Erbin,Erf,Evx2,Ewsr1,Fhit,Fos,Foxp1,Foxr1,Fpr2,Fzd10,Fzd2,Gata2,Gata5,Gcm1,Gli3,Glm…	220.01	6.3e-06	0.00132952
GO:0009059	macromolecule biosynthetic process	biological_process	4512	302	Ablim1,Acvr1b,Agl,Alkbh1,Amd1,Angpt1,Apex1,Ar,Atg4d,Atxn1,AU041133,B3galt1,B3galt4,B3gnt9,Bcl9l,Bhlhe41,Brca2,Bzw1,Camk1d,Caprin2,Cavin2,Cbfa2t3,Cbfb,Cbx5,Cc2d1a,Ccdc62,Cct3,Cdk8,Cdkn2d,Cebpb,Cfc1,Chd2,Chek2,Chst4,Cib1,Commd9,Cops5,Cpeb1,Crlf3,Crx,Crxos,Ctif,Ctnnb1,Dact1,Daxx,Dedd2,Dnajb6,Dynll1,Ebf1,Eefsec,Egr2,Eif3f,Elk3,Ell3,Elob,Erbin,Erf,Evx2,Ewsr1,Fhit,Fos,Foxp1,Foxr1,Furin,Fzd2,Galnt9,Gata…	243.48	6.9e-06	0.0014076
GO:0006139	nucleobase-containing compound metabolic process	biological_process	6045	389	1700001J03Rik,Abcb9,Ablim1,Acvr1b,Adcy7,Ahsa1,Ak4,Akap5,Alkbh1,Amd1,Anxa1,Apex1,Ar,Arfgap3,Arfgef3,Arl6ip4,Atad5,Atp5a1,Atxn1,AU041133,Bcl9l,Bhlhe41,Brca2,Bzw1,Camk1d,Caprin2,Cavin2,Cbfa2t3,Cbfb,Cbx5,Cc2d1a,Ccdc62,Ccl21b,Ccnb1ip1,Cct3,Cda,Cdk8,Cdkn2d,Cebpb,Celf2,Cfc1,Chd2,Chek2,Cib1,Clk1,Commd9,Cops5,Cox6a1,Cox8c,Cpeb1,Crk,Crlf3,Crx,Crxos,Ctif,Ctnnb1,Dact1,Daxx,Dcakd,Ddx28,Ddx52,Dedd2,Dennd5b,Dis…	326.21	7.4e-06	0.0014609
GO:0034654	nucleobase-containing compound biosynthetic process	biological_process	3690	253	Ablim1,Acvr1b,Adcy7,Ak4,Akap5,Amd1,Apex1,Ar,Atp5a1,Atxn1,AU041133,Bcl9l,Bhlhe41,Brca2,Bzw1,Camk1d,Caprin2,Cavin2,Cbfa2t3,Cbfb,Cbx5,Cc2d1a,Ccdc62,Cdk8,Cdkn2d,Cebpb,Cfc1,Chd2,Chek2,Cib1,Commd9,Cops5,Crlf3,Crx,Crxos,Ctnnb1,Dact1,Daxx,Dcakd,Dedd2,Dnajb6,Drd1,Dynll1,Ebf1,Egr2,Elk3,Ell3,Elob,Entpd8,Erbin,Erf,Evx2,Ewsr1,Fhit,Fos,Foxp1,Foxr1,Fpr2,Fzd2,Gata2,Gata5,Gcm1,Gli3,Glmp,Gm10037,Gm14409,Gm15446,Gm…	199.12	1e-05	0.00185455
GO:0031323	regulation of cellular metabolic process	biological_process	5780	373	Abhd5,Ablim1,Acvr1b,Adcy7,Ahsa1,Akap5,Alkbh1,Angpt1,Ankrd6,Anxa1,Apex1,Ar,Arfgap3,Arfgef3,Atad5,Atxn1,AU041133,Bcl9l,Bhlhe41,Birc6,Brca2,Bzw1,Camk1d,Camk2n1,Caprin2,Cavin2,Cbfa2t3,Cbfb,Cbx5,Cc2d1a,Ccdc62,Ccl21b,Cct3,Cd34,Cda,Cdh2,Cdk8,Cdkn2d,Cebpb,Cemip,Cfc1,Chd2,Chek2,Cib1,Clk1,Cnep1r1,Commd9,Cops5,Coro1c,Cpeb1,Cr1l,Crk,Crlf3,Crx,Crxos,Ctdsp2,Ctf1,Ctif,Ctnnb1,Cyp27b1,Dact1,Daxx,Dedd2,Dnajb6,Dock…	311.91	1e-05	0.00185455
GO:0034645	cellular macromolecule biosynthetic process	biological_process	4378	293	Ablim1,Acvr1b,Agl,Alkbh1,Apex1,Ar,Atg4d,Atxn1,AU041133,B3galt1,B3galt4,B3gnt9,Bcl9l,Bhlhe41,Brca2,Bzw1,Camk1d,Caprin2,Cavin2,Cbfa2t3,Cbfb,Cbx5,Cc2d1a,Ccdc62,Cct3,Cdk8,Cdkn2d,Cebpb,Cfc1,Chd2,Chek2,Cib1,Commd9,Cops5,Cpeb1,Crlf3,Crx,Crxos,Ctif,Ctnnb1,Dact1,Daxx,Dedd2,Dnajb6,Dynll1,Ebf1,Eefsec,Egr2,Eif3f,Elk3,Ell3,Elob,Erbin,Erf,Evx2,Ewsr1,Fhit,Fos,Foxp1,Foxr1,Fzd2,Galnt9,Gata2,Gata5,Gatc,Gcm1,Gins3,…	236.25	1.1e-05	0.00187
GO:0032774	RNA biosynthetic process	biological_process	3323	231	Ablim1,Acvr1b,Apex1,Ar,Atxn1,AU041133,Bcl9l,Bhlhe41,Brca2,Bzw1,Camk1d,Caprin2,Cavin2,Cbfa2t3,Cbfb,Cbx5,Cc2d1a,Ccdc62,Cdk8,Cebpb,Cfc1,Chd2,Chek2,Cib1,Commd9,Cops5,Crlf3,Crx,Crxos,Ctnnb1,Dact1,Daxx,Dedd2,Dnajb6,Dynll1,Ebf1,Egr2,Elk3,Ell3,Elob,Erbin,Erf,Evx2,Ewsr1,Fhit,Fos,Foxp1,Foxr1,Fzd2,Gata2,Gata5,Gcm1,Gli3,Glmp,Gm10037,Gm14409,Gm15446,Gm21964,Gm28230,Gm3604,Gm6710,Gmeb1,Gsk3a,Gtf2e2,Gtf3c6,Havc…	179.32	1.1e-05	0.00187
GO:0009790	embryo development	biological_process	1090	92	Acvr1b,Aldh1a1,Alkbh1,Amd1,Angpt1,Aplnr,Ar,Birc6,Brca2,Cacna1c,Ccdc103,Ccnb1ip1,Cebpb,Cfc1,Cr1l,Ctnnb1,Dact1,Dlk1,Dnajb6,Erf,Fga,Fgb,Foxp1,Fzd2,Gab1,Gas1,Gata2,Gcm1,Gli3,Grin2b,Hnf1b,Hopx,Hoxc4,Hoxc5,Hoxc6,Hoxd1,Hoxd10,Hoxd11,Hoxd12,Hoxd13,Hoxd3,Hoxd4,Hoxd9,Htr2b,Igf2,Inpp5k,Kat6a,Keap1,Klf4,Lrp1b,Map2k1,Mecom,Mef2c,Mthfd1,Mycn,Myo18b,N4bp2l2,Nle1,Nmt1,Nr2f2,Nrarp,Pbx1,Pcdh15,Phactr4,Pitx1,Plcd3,…	58.82	1.1e-05	0.00187
GO:0051171	regulation of nitrogen compound metabolic process	biological_process	4307	288	Ablim1,Acvr1b,Adcy7,Ahsa1,Akap5,Alkbh1,Apex1,Ar,Arfgap3,Atad5,Atxn1,AU041133,Bcl9l,Bhlhe41,Brca2,Bzw1,Camk1d,Caprin2,Cavin2,Cbfa2t3,Cbfb,Cbx5,Cc2d1a,Ccdc62,Ccl21b,Cct3,Cd34,Cda,Cdk8,Cebpb,Cfc1,Chd2,Chek2,Cib1,Clk1,Commd9,Cops5,Cpeb1,Crk,Crlf3,Crx,Crxos,Ctif,Ctnnb1,Dact1,Daxx,Dedd2,Dnajb6,Dock10,Dock9,Drd1,Dynll1,Ebf1,Eefsec,Egr2,Elk3,Ell3,Elob,Erbin,Erf,Evx2,Ewsr1,Fhit,Fos,Foxp1,Foxr1,Fpr2,Fzd10,…	232.42	1.4e-05	0.00231568
GO:0048002	antigen processing and presentation of peptide antigen	biological_process	60	13	Gm11127,Gm7030,Gm8909,H2-K1,H2-Oa,H2-Q1,H2-Q10,H2-Q2,H2-Q4,H2-Q6,H2-Q7,H2-T3,Tapbp	3.24	1.5e-05	0.00235385
GO:0048856	anatomical structure development	biological_process	5166	337	Ablim1,Acvr1b,Ak4,Aldh1a1,Alkbh1,Amd1,Amer3,Angpt1,Ank2,Ankrd6,Anxa1,Aplnr,Ar,Asic2,Atad5,Atxn1,Avil,BC048507,Bcl9l,Bhlhe41,Birc6,Brca2,Btbd7,C1ql1,Cacna1c,Camk1d,Camsap2,Caprin2,Catsper2,Catsper3,Cbfa2t3,Cbfb,Ccdc103,Ccdc113,Ccl21b,Ccnb1ip1,Cd34,Cd46,Cdh2,Cdkl3,Cebpb,Cfc1,Chd2,Chrna1,Cib1,Clmn,Col11a2,Coro1c,Cr1l,Crk,Crx,Crxos,Cryba4,Ctf1,Ctnnb1,Cul7,Cxcr5,Cyp27b1,Dact1,Dchs2,Dlk1,Dnajb6,Dnph1,D…	278.77	1.5e-05	0.00235385
GO:0018130	heterocycle biosynthetic process	biological_process	3753	255	Ablim1,Acvr1b,Adcy7,Ak4,Akap5,Amd1,Apex1,Ar,Atp5a1,Atxn1,AU041133,Bcl9l,Bhlhe41,Brca2,Bzw1,Camk1d,Caprin2,Cavin2,Cbfa2t3,Cbfb,Cbx5,Cc2d1a,Ccdc62,Cdk8,Cdkn2d,Cebpb,Cfc1,Chd2,Chek2,Cib1,Commd9,Cops5,Cox10,Crlf3,Crx,Crxos,Ctnnb1,Dact1,Daxx,Dcakd,Dedd2,Dnajb6,Drd1,Dynll1,Ebf1,Egr2,Elk3,Ell3,Elob,Entpd8,Erbin,Erf,Evx2,Ewsr1,Fhit,Fos,Foxp1,Foxr1,Fpr2,Fzd2,Gata2,Gata5,Gcm1,Gli3,Glmp,Gm10037,Gm14409,Gm15…	202.52	1.8e-05	0.00268683
GO:0044271	cellular nitrogen compound biosynthetic process	biological_process	4320	288	Ablim1,Acvr1b,Adcy7,Ak4,Akap5,Alkbh1,Amd1,Apex1,Ar,Atp5a1,Atxn1,AU041133,B3galt1,B3galt4,Bcl9l,Bhlhe41,Brca2,Bzw1,Camk1d,Caprin2,Cavin2,Cbfa2t3,Cbfb,Cbx5,Cc2d1a,Ccdc62,Cd34,Cdk8,Cdkn2d,Cebpb,Cfc1,Chd2,Chek2,Cib1,Commd9,Cops5,Cox10,Cpeb1,Crlf3,Crx,Crxos,Ctif,Ctnnb1,Dact1,Daxx,Dcakd,Dedd2,Degs1,Dnajb6,Drd1,Dynll1,Ebf1,Eefsec,Egr2,Eif3f,Elk3,Ell3,Elob,Entpd8,Erbin,Erf,Evx2,Ewsr1,Fhit,Fos,Foxp1,Foxr1…	233.12	1.8e-05	0.00268683
GO:0032502	developmental process	biological_process	5812	372	Abhd5,Ablim1,Acvr1b,Ak4,Aldh1a1,Alkbh1,Amd1,Amer3,Angpt1,Ank2,Ankrd6,Anxa1,Apex1,Aplnr,Ar,Asic2,Atad5,Atxn1,Avil,BC048507,Bcl9l,Bhlhe41,Birc6,Brca2,Btbd7,C1ql1,Cacna1c,Camk1d,Camsap2,Caprin2,Catsper2,Catsper3,Cbfa2t3,Cbfb,Ccdc103,Ccdc113,Ccdc3,Cchcr1,Ccl21b,Ccnb1ip1,Cd34,Cd46,Cdh2,Cdkl3,Cebpb,Cfc1,Chd2,Chek2,Chrna1,Cib1,Clmn,Col11a2,Coro1c,Cr1l,Crk,Crx,Crxos,Cryba4,Ctf1,Ctf2,Ctnnb1,Cul7,Cxcr5,Cyp…	313.63	2.4e-05	0.00349714
GO:0045893	positive regulation of transcription, DNA-templated	biological_process	1502	117	Ablim1,Acvr1b,Ar,Atxn1,Bcl9l,Brca2,Camk1d,Caprin2,Cavin2,Cbfb,Ccdc62,Cebpb,Chek2,Cib1,Cops5,Crlf3,Crx,Ctnnb1,Daxx,Ebf1,Egr2,Elk3,Ell3,Elob,Fos,Foxp1,Fzd2,Gata2,Gata5,Gcm1,Gli3,Glmp,Gmeb1,Gsk3a,Hmgb1,Hnf1b,Hoxc4,Hoxd10,Hoxd13,Hoxd3,Hoxd4,Hoxd8,Hoxd9,Hsf4,Htatip2,Igf2,Ikzf4,Il1a,Ilf3,Inpp5k,Jun,Kat6a,Klf10,Klf13,Klf4,Klf7,Kmt2e,Litaf,Map2k1,Map3k13,Mecom,Mef2c,Mef2d,Mnat1,Mycn,Nfam1,Nfatc3,Ngf,Nif3…	81.05	2.9e-05	0.00374694
GO:1903508	positive regulation of nucleic acid-templated transcription	biological_process	1502	117	Ablim1,Acvr1b,Ar,Atxn1,Bcl9l,Brca2,Camk1d,Caprin2,Cavin2,Cbfb,Ccdc62,Cebpb,Chek2,Cib1,Cops5,Crlf3,Crx,Ctnnb1,Daxx,Ebf1,Egr2,Elk3,Ell3,Elob,Fos,Foxp1,Fzd2,Gata2,Gata5,Gcm1,Gli3,Glmp,Gmeb1,Gsk3a,Hmgb1,Hnf1b,Hoxc4,Hoxd10,Hoxd13,Hoxd3,Hoxd4,Hoxd8,Hoxd9,Hsf4,Htatip2,Igf2,Ikzf4,Il1a,Ilf3,Inpp5k,Jun,Kat6a,Klf10,Klf13,Klf4,Klf7,Kmt2e,Litaf,Map2k1,Map3k13,Mecom,Mef2c,Mef2d,Mnat1,Mycn,Nfam1,Nfatc3,Ngf,Nif3…	81.05	2.9e-05	0.00374694
GO:0034641	cellular nitrogen compound metabolic process	biological_process	6719	422	1700001J03Rik,Abcb9,Ablim1,Acvr1b,Adcy7,Ahsa1,Ak4,Akap5,Alkbh1,Amd1,Anxa1,Apex1,Ar,Arfgap3,Arfgef3,Arl6ip4,Atad5,Atp5a1,Atxn1,AU041133,B3galt1,B3galt4,Bcl9l,Bhlhe41,Brca2,Bzw1,Camk1d,Caprin2,Cavin2,Cbfa2t3,Cbfb,Cbx5,Cc2d1a,Ccdc62,Ccl21b,Ccnb1ip1,Cct3,Cd34,Cda,Cdk8,Cdkn2d,Cebpb,Celf2,Cfc1,Chd2,Chek2,Cib1,Clk1,Commd9,Cops5,Cox10,Cox6a1,Cox8c,Cpeb1,Crk,Crlf3,Crx,Crxos,Ctif,Ctnnb1,Dact1,Daxx,Dcakd,Dd…	362.58	2.9e-05	0.00374694
GO:0019438	aromatic compound biosynthetic process	biological_process	3761	254	Ablim1,Acvr1b,Adcy7,Ak4,Akap5,Amd1,Apex1,Ar,Atp5a1,Atxn1,AU041133,Bcl9l,Bhlhe41,Brca2,Bzw1,Camk1d,Caprin2,Cavin2,Cbfa2t3,Cbfb,Cbx5,Cc2d1a,Ccdc62,Cdk8,Cdkn2d,Cebpb,Cfc1,Chd2,Chek2,Cib1,Commd9,Cops5,Cox10,Crlf3,Crx,Crxos,Ctnnb1,Dact1,Daxx,Dcakd,Dedd2,Dnajb6,Drd1,Dynll1,Ebf1,Egr2,Elk3,Ell3,Elob,Entpd8,Erbin,Erf,Evx2,Ewsr1,Fhit,Fos,Foxp1,Foxr1,Fpr2,Fzd2,Gata2,Gata5,Gcm1,Gli3,Glmp,Gm10037,Gm14409,Gm15…	202.95	2.9e-05	0.00374694
GO:0007275	multicellular organismal development	biological_process	4904	320	Ablim1,Acvr1b,Ak4,Aldh1a1,Alkbh1,Amd1,Angpt1,Ankrd6,Anxa1,Aplnr,Ar,Asic2,Atad5,Atxn1,Avil,Bcl9l,Bhlhe41,Birc6,Brca2,Btbd7,C1ql1,Cacna1c,Camk1d,Camsap2,Caprin2,Catsper2,Catsper3,Cbfa2t3,Cbfb,Ccdc103,Cchcr1,Ccl21b,Ccnb1ip1,Cd34,Cd46,Cdh2,Cdkl3,Cebpb,Cfc1,Chd2,Chrna1,Cib1,Clmn,Col11a2,Coro1c,Cr1l,Crx,Crxos,Cryba4,Ctf1,Ctf2,Ctnnb1,Cul7,Cxcr5,Cyp27b1,Dact1,Dchs2,Dlk1,Dnajb6,Dock10,Drd1,Dynll1,Ebf1,Egr…	264.63	2.9e-05	0.00374694
GO:0016337	single organismal cell-cell adhesion	biological_process	835	73	Anxa1,Cd46,Cdh15,Cdh2,Cebpb,Chst4,Cldn15,Cldn6,Cldn9,Crip3,Ctnnb1,Dchs2,Dnajb6,Erf,Fga,Fgb,Flt3,Foxp1,Gimap1,Gli3,H2-Oa,Havcr2,Igf2,Jaml,Kirrel3,Klf4,Mpzl2,Mycn,Nfatc3,Nlgn1,Nlrp3,Nrarp,Pag1,Pawr,Pcdh15,Pcdh9,Pcdhb1,Pcdhb10,Pcdhb11,Pcdhb12,Pcdhb13,Pcdhb14,Pcdhb15,Pcdhb16,Pcdhb17,Pcdhb18,Pcdhb19,Pcdhb2,Pcdhb3,Pcdhb4,Pcdhb5,Pcdhb6,Pcdhb7,Pcdhb8,Pcdhb9,Perp,Pnp,Podxl,Prdm1,Prkcd,Prnp,Psmb10,Ptprd,Ro…	45.06	3e-05	0.00374694
GO:0098609	cell-cell adhesion	biological_process	835	73	Anxa1,Cd46,Cdh15,Cdh2,Cebpb,Chst4,Cldn15,Cldn6,Cldn9,Crip3,Ctnnb1,Dchs2,Dnajb6,Erf,Fga,Fgb,Flt3,Foxp1,Gimap1,Gli3,H2-Oa,Havcr2,Igf2,Jaml,Kirrel3,Klf4,Mpzl2,Mycn,Nfatc3,Nlgn1,Nlrp3,Nrarp,Pag1,Pawr,Pcdh15,Pcdh9,Pcdhb1,Pcdhb10,Pcdhb11,Pcdhb12,Pcdhb13,Pcdhb14,Pcdhb15,Pcdhb16,Pcdhb17,Pcdhb18,Pcdhb19,Pcdhb2,Pcdhb3,Pcdhb4,Pcdhb5,Pcdhb6,Pcdhb7,Pcdhb8,Pcdhb9,Perp,Pnp,Podxl,Prdm1,Prkcd,Prnp,Psmb10,Ptprd,Ro…	45.06	3e-05	0.00374694
GO:1902680	positive regulation of RNA biosynthetic process	biological_process	1507	117	Ablim1,Acvr1b,Ar,Atxn1,Bcl9l,Brca2,Camk1d,Caprin2,Cavin2,Cbfb,Ccdc62,Cebpb,Chek2,Cib1,Cops5,Crlf3,Crx,Ctnnb1,Daxx,Ebf1,Egr2,Elk3,Ell3,Elob,Fos,Foxp1,Fzd2,Gata2,Gata5,Gcm1,Gli3,Glmp,Gmeb1,Gsk3a,Hmgb1,Hnf1b,Hoxc4,Hoxd10,Hoxd13,Hoxd3,Hoxd4,Hoxd8,Hoxd9,Hsf4,Htatip2,Igf2,Ikzf4,Il1a,Ilf3,Inpp5k,Jun,Kat6a,Klf10,Klf13,Klf4,Klf7,Kmt2e,Litaf,Map2k1,Map3k13,Mecom,Mef2c,Mef2d,Mnat1,Mycn,Nfam1,Nfatc3,Ngf,Nif3…	81.32	3.3e-05	0.0040392
GO:0045944	positive regulation of transcription from RNA polymerase II promoter	biological_process	1109	91	Ablim1,Acvr1b,Ar,Atxn1,Bcl9l,Caprin2,Cavin2,Cbfb,Ccdc62,Cebpb,Cops5,Crlf3,Crx,Ctnnb1,Daxx,Ebf1,Egr2,Elk3,Ell3,Elob,Fos,Foxp1,Gata2,Gata5,Gcm1,Gli3,Glmp,Gmeb1,Gsk3a,Hmgb1,Hnf1b,Hoxc4,Hoxd10,Hoxd13,Hoxd3,Hoxd4,Hoxd8,Hoxd9,Hsf4,Htatip2,Igf2,Ikzf4,Il1a,Jun,Klf10,Klf13,Klf4,Klf7,Litaf,Mecom,Mef2c,Mef2d,Mnat1,Mycn,Nfatc3,Nkrf,Nlrc5,Nlrp3,Nr4a1,Pbx1,Pbx3,Pcbp1,Pfkm,Pitx1,Pou2f2,Pou3f3,Pou5f1,Ppp2r5d,Psm…	59.84	3.7e-05	0.00444
GO:0009058	biosynthetic process	biological_process	5414	348	Abhd5,Ablim1,Acsf3,Acvr1b,Adcy7,Agl,Agpat3,Ak4,Akap5,Aldh1a1,Alkbh1,Amd1,Angpt1,Anxa1,Apex1,Ar,Atg4d,Atp5a1,Atxn1,AU041133,B3galt1,B3galt4,B3gnt9,Bcl9l,Bhlhe41,Brca2,Bzw1,Camk1d,Caprin2,Cavin2,Cbfa2t3,Cbfb,Cbx5,Cc2d1a,Ccdc3,Ccdc62,Cct3,Cd34,Cdk8,Cdkn2d,Cebpb,Cfc1,Ch25h,Chd2,Chek2,Chst4,Cib1,Cnep1r1,Commd9,Cops5,Coq5,Cox10,Cpeb1,Crlf3,Crx,Crxos,Ctif,Ctnnb1,Cyp27b1,Dact1,Daxx,Dcakd,Dctn6,Dedd2,Degs…	292.16	3.9e-05	0.00459
GO:0051254	positive regulation of RNA metabolic process	biological_process	1561	120	Ablim1,Acvr1b,Ar,Atxn1,Bcl9l,Brca2,Camk1d,Caprin2,Cavin2,Cbfb,Ccdc62,Cebpb,Chek2,Cib1,Cops5,Crlf3,Crx,Ctnnb1,Daxx,Ebf1,Egr2,Elk3,Ell3,Elob,Fos,Foxp1,Fzd2,Gata2,Gata5,Gcm1,Gli3,Glmp,Gmeb1,Gsk3a,Hmgb1,Hnf1b,Hoxc4,Hoxd10,Hoxd13,Hoxd3,Hoxd4,Hoxd8,Hoxd9,Hsf4,Htatip2,Igf2,Ikzf4,Il1a,Ilf3,Inpp5k,Jun,Kat6a,Klf10,Klf13,Klf4,Klf7,Kmt2e,Litaf,Map2k1,Map3k13,Mecom,Mef2c,Mef2d,Mnat1,Mycn,Nanos3,Nfam1,Nfatc3,N…	84.24	4e-05	0.00461887
GO:0098602	single organism cell adhesion	biological_process	891	76	Anxa1,Cd46,Cdh15,Cdh2,Cebpb,Chst4,Cib1,Cldn15,Cldn6,Cldn9,Coro1c,Crip3,Crk,Ctnnb1,Dchs2,Dnajb6,Erf,Fga,Fgb,Flt3,Foxp1,Gimap1,Gli3,H2-Oa,Havcr2,Igf2,Jaml,Kirrel3,Klf4,Mpzl2,Mycn,Nfatc3,Nlgn1,Nlrp3,Nrarp,Pag1,Pawr,Pcdh15,Pcdh9,Pcdhb1,Pcdhb10,Pcdhb11,Pcdhb12,Pcdhb13,Pcdhb14,Pcdhb15,Pcdhb16,Pcdhb17,Pcdhb18,Pcdhb19,Pcdhb2,Pcdhb3,Pcdhb4,Pcdhb5,Pcdhb6,Pcdhb7,Pcdhb8,Pcdhb9,Perp,Pnp,Podxl,Prdm1,Prkcd,Prnp…	48.08	4.7e-05	0.00532667
GO:1901576	organic substance biosynthetic process	biological_process	5338	343	Abhd5,Ablim1,Acsf3,Acvr1b,Adcy7,Agl,Agpat3,Ak4,Akap5,Aldh1a1,Alkbh1,Amd1,Angpt1,Anxa1,Apex1,Ar,Atg4d,Atp5a1,Atxn1,AU041133,B3galt1,B3galt4,B3gnt9,Bcl9l,Bhlhe41,Brca2,Bzw1,Camk1d,Caprin2,Cavin2,Cbfa2t3,Cbfb,Cbx5,Cc2d1a,Ccdc3,Ccdc62,Cct3,Cdk8,Cdkn2d,Cebpb,Cfc1,Ch25h,Chd2,Chek2,Chst4,Cib1,Cnep1r1,Commd9,Cops5,Coq5,Cox10,Cpeb1,Crlf3,Crx,Crxos,Ctif,Ctnnb1,Cyp27b1,Dact1,Daxx,Dcakd,Dctn6,Dedd2,Degs1,Dna…	288.05	4.8e-05	0.00534109
GO:0044767	single-organism developmental process	biological_process	5767	367	Abhd5,Ablim1,Acvr1b,Ak4,Aldh1a1,Alkbh1,Amd1,Angpt1,Ank2,Ankrd6,Anxa1,Apex1,Aplnr,Ar,Asic2,Atad5,Atxn1,Avil,BC048507,Bcl9l,Bhlhe41,Birc6,Brca2,Btbd7,C1ql1,Cacna1c,Camk1d,Camsap2,Caprin2,Catsper2,Catsper3,Cbfa2t3,Cbfb,Ccdc103,Ccdc113,Ccdc3,Cchcr1,Ccl21b,Ccnb1ip1,Cd34,Cd46,Cdh2,Cdkl3,Cebpb,Cfc1,Chd2,Chek2,Chrna1,Cib1,Clmn,Col11a2,Coro1c,Cr1l,Crk,Crx,Crxos,Cryba4,Ctf1,Ctf2,Ctnnb1,Cul7,Cxcr5,Cyp27b1,D…	311.2	5e-05	0.00546429
GO:0006725	cellular aromatic compound metabolic process	biological_process	6217	392	1700001J03Rik,Abcb9,Ablim1,Acvr1b,Adcy7,Ahsa1,Ak4,Akap5,Alkbh1,Amd1,Anxa1,Apex1,Ar,Arfgap3,Arfgef3,Arl6ip4,Atad5,Atp5a1,Atxn1,AU041133,Bcl9l,Bhlhe41,Brca2,Bzw1,Camk1d,Caprin2,Cavin2,Cbfa2t3,Cbfb,Cbx5,Cc2d1a,Ccdc62,Ccl21b,Ccnb1ip1,Cct3,Cda,Cdk8,Cdkn2d,Cebpb,Celf2,Cfc1,Chd2,Chek2,Cib1,Clk1,Commd9,Cops5,Cox10,Cox6a1,Cox8c,Cpeb1,Crk,Crlf3,Crx,Crxos,Ctif,Ctnnb1,Dact1,Daxx,Dcakd,Ddx28,Ddx52,Dedd2,Dennd…	335.49	5.3e-05	0.00569053
GO:0046483	heterocycle metabolic process	biological_process	6184	390	1700001J03Rik,Abcb9,Ablim1,Acvr1b,Adcy7,Ahsa1,Ak4,Akap5,Alkbh1,Amd1,Anxa1,Apex1,Ar,Arfgap3,Arfgef3,Arl6ip4,Atad5,Atp5a1,Atxn1,AU041133,Bcl9l,Bhlhe41,Brca2,Bzw1,Camk1d,Caprin2,Cavin2,Cbfa2t3,Cbfb,Cbx5,Cc2d1a,Ccdc62,Ccl21b,Ccnb1ip1,Cct3,Cda,Cdk8,Cdkn2d,Cebpb,Celf2,Cfc1,Chd2,Chek2,Cib1,Clk1,Commd9,Cops5,Cox10,Cox6a1,Cox8c,Cpeb1,Crk,Crlf3,Crx,Crxos,Ctif,Ctnnb1,Dact1,Daxx,Dcakd,Ddx28,Ddx52,Dedd2,Dennd…	333.71	5.5e-05	0.00580345
GO:1901362	organic cyclic compound biosynthetic process	biological_process	3867	258	Ablim1,Acvr1b,Adcy7,Ak4,Akap5,Amd1,Apex1,Ar,Atp5a1,Atxn1,AU041133,Bcl9l,Bhlhe41,Brca2,Bzw1,Camk1d,Caprin2,Cavin2,Cbfa2t3,Cbfb,Cbx5,Cc2d1a,Ccdc62,Cdk8,Cdkn2d,Cebpb,Cfc1,Ch25h,Chd2,Chek2,Cib1,Commd9,Cops5,Cox10,Crlf3,Crx,Crxos,Ctnnb1,Cyp27b1,Dact1,Daxx,Dcakd,Dedd2,Dnajb6,Drd1,Dynll1,Ebf1,Egr2,Elk3,Ell3,Elob,Entpd8,Erbin,Erf,Evx2,Ewsr1,Fhit,Fos,Foxp1,Foxr1,Fpr2,Fzd2,Gata2,Gata5,Gcm1,Gli3,Glmp,Gm1003…	208.67	5.9e-05	0.00612
GO:0048731	system development	biological_process	4389	288	Ablim1,Acvr1b,Ak4,Aldh1a1,Alkbh1,Angpt1,Ankrd6,Anxa1,Aplnr,Ar,Asic2,Atad5,Atxn1,Avil,Bcl9l,Bhlhe41,Birc6,Brca2,Btbd7,C1ql1,Cacna1c,Camk1d,Camsap2,Caprin2,Cbfa2t3,Cbfb,Ccdc103,Ccl21b,Cd34,Cd46,Cdh2,Cdkl3,Cebpb,Cfc1,Chd2,Chrna1,Cib1,Clmn,Col11a2,Coro1c,Crx,Crxos,Cryba4,Ctf1,Ctnnb1,Cul7,Cxcr5,Cyp27b1,Dact1,Dchs2,Dlk1,Dnajb6,Dock10,Drd1,Dynll1,Egr2,Elk3,Ell3,Ephb1,Epm2a,Epyc,Erbb3,Erf,Fes,Flt3,Fos,Fo…	236.84	6.2e-05	0.00632066
GO:0044249	cellular biosynthetic process	biological_process	5249	337	Abhd5,Ablim1,Acsf3,Acvr1b,Adcy7,Agl,Agpat3,Ak4,Akap5,Aldh1a1,Alkbh1,Amd1,Angpt1,Anxa1,Apex1,Ar,Atg4d,Atp5a1,Atxn1,AU041133,B3galt1,B3galt4,B3gnt9,Bcl9l,Bhlhe41,Brca2,Bzw1,Camk1d,Caprin2,Cavin2,Cbfa2t3,Cbfb,Cbx5,Cc2d1a,Ccdc62,Cct3,Cd34,Cdk8,Cdkn2d,Cebpb,Cfc1,Chd2,Chek2,Chst4,Cib1,Cnep1r1,Commd9,Cops5,Coq5,Cox10,Cpeb1,Crlf3,Crx,Crxos,Ctif,Ctnnb1,Cyp27b1,Dact1,Daxx,Dcakd,Dedd2,Degs1,Dnajb6,Drd1,Dynl…	283.25	6.3e-05	0.00632066
GO:0010628	positive regulation of gene expression	biological_process	1834	135	Ablim1,Acvr1b,Ank2,Ar,Atxn1,Bcl9l,Brca2,Camk1d,Camk2n1,Caprin2,Cavin2,Cbfb,Ccdc62,Cd34,Cd46,Cebpb,Chek2,Cib1,Cops5,Crlf3,Crx,Ctnnb1,Daxx,Drd1,Ebf1,Egr2,Elk3,Ell3,Elob,Erbb3,Fos,Foxp1,Fzd2,Gata2,Gata5,Gcm1,Gli3,Glmp,Gmeb1,Gsk3a,Hmgb1,Hnf1b,Hoxc4,Hoxd10,Hoxd13,Hoxd3,Hoxd4,Hoxd8,Hoxd9,Hsf4,Htatip2,Igf2,Ikzf4,Il1a,Ilf3,Inpp5k,Iqgap3,Jun,Kat6a,Klf10,Klf13,Klf4,Klf7,Kmt2e,Ldlr,Litaf,Map2k1,Map3k13,Meco…	98.97	9.8e-05	0.00967355
GO:0006807	nitrogen compound metabolic process	biological_process	6983	432	1700001J03Rik,Abcb9,Ablim1,Acvr1b,Adcy7,Ahsa1,Ak4,Akap5,Alkbh1,Amd1,Angpt1,Anxa1,Apex1,Ar,Arfgap3,Arfgef3,Arl6ip4,Atad5,Atp5a1,Atxn1,AU041133,B3galt1,B3galt4,Bcl9l,Bhlhe41,Brca2,Bzw1,Camk1d,Caprin2,Cavin2,Cbfa2t3,Cbfb,Cbx5,Cc2d1a,Ccdc62,Ccl21b,Ccnb1ip1,Cct3,Cd34,Cda,Cdk8,Cdkn2d,Cebpb,Celf2,Cemip,Cfc1,Chd2,Chek2,Chst4,Cib1,Clk1,Commd9,Cops5,Cox10,Cox6a1,Cox8c,Cpeb1,Crk,Crlf3,Crx,Crxos,Ctif,Ctnnb1,…	376.82	0.0001	0.00971429
GO:0022607	cellular component assembly	biological_process	2274	161	Ablim1,Actr3b,Angpt1,Ar,Asic2,Atg101,Atg4d,Avil,Camsap2,Ccdc103,Ccnb1ip1,Cct3,Cd34,Cda,Cdh2,Celf2,Chchd5,Chek2,Coro1c,Cox10,Cpeb1,Crk,Ctnnb1,Daxx,Dlgap1,Dnajb6,Dnajb8,Dynll1,Emp1,Ephb1,Fam110c,Fes,Fga,Fgb,Fis1,Foxp1,Foxred1,Gjc1,Gm5093,Gnmt,Grin2b,Has1,Haus1,Hip1r,Hmgb1,Hnf1b,Hopx,Hscb,Hsf4,Hspa2,Ikzf4,Inpp5k,Isca1,Iscu,Jun,Kank2,Kat6a,Kcna1,Kcna5,Kcnd2,Kif2a,Kifc1,Kirrel3,Lcat,Lrrc4b,Magi2,Marve…	122.71	0.00014	0.0133875
GO:0045935	positive regulation of nucleobase-containing compound metabolic process	biological_process	1770	130	Ablim1,Acvr1b,Adcy7,Akap5,Ar,Atad5,Atxn1,Bcl9l,Brca2,Camk1d,Caprin2,Cavin2,Cbfb,Ccdc62,Cct3,Cebpb,Chek2,Cib1,Cops5,Crlf3,Crx,Ctnnb1,Daxx,Drd1,Ebf1,Egr2,Elk3,Ell3,Elob,Fos,Foxp1,Fzd2,Gata2,Gata5,Gcm1,Gli3,Glmp,Gmeb1,Gsk3a,Hmgb1,Hnf1b,Hnrnpa1,Hoxc4,Hoxd10,Hoxd13,Hoxd3,Hoxd4,Hoxd8,Hoxd9,Hsf4,Htatip2,Igf2,Ikzf4,Il1a,Ilf3,Inpp5k,Jun,Kat6a,Klf10,Klf13,Klf4,Klf7,Kmt2e,Litaf,Map2k1,Map3k13,Mecom,Mef2c,Me…	95.51	0.00015	0.0141231
GO:0097118	neuroligin clustering involved in postsynaptic membrane assembly	biological_process	3	3	Cdh2,Magi2,Nrxn1	0.16	0.00016	0.0148364
GO:0044085	cellular component biogenesis	biological_process	2481	173	Ablim1,Actr3b,Angpt1,Ar,Asic2,Atg101,Atg4d,Avil,Camsap2,Ccdc103,Ccnb1ip1,Cct3,Cd34,Cda,Cdh2,Celf2,Chchd5,Chek2,Coro1c,Cox10,Cpeb1,Crk,Ctnnb1,Daxx,Ddx52,Dis3l,Dlgap1,Dnajb6,Dnajb8,Dynll1,Emp1,Ephb1,Fam110c,Fes,Fga,Fgb,Fis1,Foxp1,Foxred1,Gjc1,Gm5093,Gnmt,Grin2b,Has1,Haus1,Heatr3,Hip1r,Hmgb1,Hnf1b,Hopx,Hscb,Hsf4,Hspa2,Ikzf4,Imp4,Inpp5k,Isca1,Iscu,Jun,Kank2,Kat6a,Kcna1,Kcna5,Kcnd2,Kif2a,Kifc1,Kirrel3…	133.88	0.00017	0.0153
GO:1901360	organic cyclic compound metabolic process	biological_process	6401	398	1700001J03Rik,Abcb9,Ablim1,Acvr1b,Adcy7,Ahsa1,Ak4,Akap5,Alkbh1,Amd1,Anxa1,Apex1,Ar,Arfgap3,Arfgef3,Arl6ip4,Atad5,Atp5a1,Atxn1,AU041133,Bcl9l,Bhlhe41,Brca2,Bzw1,Camk1d,Caprin2,Cavin2,Cbfa2t3,Cbfb,Cbx5,Cc2d1a,Ccdc62,Ccl21b,Ccnb1ip1,Cct3,Cda,Cdk8,Cdkn2d,Cebpb,Celf2,Cfc1,Ch25h,Chd2,Chek2,Cib1,Clk1,Commd9,Cops5,Cox10,Cox6a1,Cox8c,Cpeb1,Crk,Crlf3,Crx,Crxos,Ctif,Ctnnb1,Cyp27b1,Dact1,Daxx,Dcakd,Ddx28,Ddx…	345.42	0.00017	0.0153
GO:0030048	actin filament-based movement	biological_process	76	13	Ank2,Cacna1c,Frmd6,Kcna5,Mobp,Myl6,Myl6b,Myo1c,Myrip,Pde4b,Scn2b,Scn4b,Wipf1	4.1	0.0002	0.0177391
GO:0001780	neutrophil homeostasis	biological_process	18	6	Anxa1,Hmgb1,Mecom,Mthfd1,Pde4b,Slc37a4	0.97	0.00026	0.0224113
GO:0097104	postsynaptic membrane assembly	biological_process	7	4	Cdh2,Magi2,Nlgn1,Nrxn1	0.38	0.00026	0.0224113
GO:0006366	transcription from RNA polymerase II promoter	biological_process	1887	135	Ablim1,Acvr1b,Ar,Atxn1,Bcl9l,Bhlhe41,Caprin2,Cavin2,Cbfa2t3,Cbfb,Cbx5,Cc2d1a,Ccdc62,Cebpb,Cfc1,Cops5,Crlf3,Crx,Ctnnb1,Dact1,Daxx,Ebf1,Egr2,Elk3,Ell3,Elob,Erf,Fos,Foxp1,Foxr1,Gata2,Gata5,Gcm1,Gli3,Glmp,Gmeb1,Gsk3a,Gtf2e2,Hexim1,Hexim2,Hivep2,Hmgb1,Hnf1b,Hopx,Hoxc4,Hoxd10,Hoxd13,Hoxd3,Hoxd4,Hoxd8,Hoxd9,Hsf4,Htatip2,Igf2,Ikzf4,Il1a,Jdp2,Jun,Kank2,Klf10,Klf13,Klf4,Klf7,Litaf,Mecom,Med27,Mef2c,Mef2d,M…	101.83	0.00034	0.0285041
GO:0031328	positive regulation of cellular biosynthetic process	biological_process	1822	131	Ablim1,Acvr1b,Adcy7,Akap5,Anxa1,Ar,Atxn1,Bcl9l,Brca2,Camk1d,Caprin2,Cavin2,Cbfb,Ccdc62,Cct3,Cebpb,Chek2,Cib1,Cnep1r1,Cops5,Crlf3,Crx,Ctnnb1,Daxx,Drd1,Ebf1,Egr2,Elk3,Ell3,Elob,Elovl5,Fos,Foxp1,Fzd2,Gata2,Gata5,Gcm1,Gli3,Glmp,Gmeb1,Gsk3a,Hmgb1,Hnf1b,Hnrnpa1,Hoxc4,Hoxd10,Hoxd13,Hoxd3,Hoxd4,Hoxd8,Hoxd9,Hsf4,Htatip2,Htr2b,Igf2,Ikzf4,Il1a,Ilf3,Inpp5k,Irs2,Jun,Kat6a,Klf10,Klf13,Klf4,Klf7,Kmt2e,Ldlr,Lita…	98.32	0.00034	0.0285041
GO:0009891	positive regulation of biosynthetic process	biological_process	1845	132	Ablim1,Acvr1b,Adcy7,Akap5,Anxa1,Ar,Atxn1,Bcl9l,Brca2,Camk1d,Caprin2,Cavin2,Cbfb,Ccdc3,Ccdc62,Cct3,Cebpb,Chek2,Cib1,Cnep1r1,Cops5,Crlf3,Crx,Ctnnb1,Daxx,Drd1,Ebf1,Egr2,Elk3,Ell3,Elob,Elovl5,Fos,Foxp1,Fzd2,Gata2,Gata5,Gcm1,Gli3,Glmp,Gmeb1,Gsk3a,Hmgb1,Hnf1b,Hnrnpa1,Hoxc4,Hoxd10,Hoxd13,Hoxd3,Hoxd4,Hoxd8,Hoxd9,Hsf4,Htatip2,Htr2b,Igf2,Ikzf4,Il1a,Ilf3,Inpp5k,Irs2,Jun,Kat6a,Klf10,Klf13,Klf4,Klf7,Kmt2e,Ldl…	99.56	0.0004	0.0330811
GO:0007442	hindgut morphogenesis	biological_process	8	4	Dact1,Gli3,Hoxd13,Tcf7	0.43	0.0005	0.0402632
GO:0061525	hindgut development	biological_process	8	4	Dact1,Gli3,Hoxd13,Tcf7	0.43	0.0005	0.0402632
GO:0006817	phosphate ion transport	biological_process	28	7	Prkcd,Sfrp4,Slc20a1,Slc34a3,Slc37a2,Slc37a4,Triap1	1.51	0.00057	0.0453039
GO:0048523	negative regulation of cellular process	biological_process	4230	271	Acvr1b,Alkbh1,Angpt1,Ank2,Ankrd6,Anxa1,Apex1,Aplnr,Ar,Arfgef3,Asic2,Atp5a1,Atxn1,Avil,Bcl9l,Bhlhe41,Birc6,Brca2,Calm1,Camk1d,Camk2n1,Caprin2,Cbfa2t3,Cbx5,Cc2d1a,Ccdc3,Ccl21b,Cd34,Cd46,Cda,Cdh2,Cdkl3,Cdkn2d,Cebpb,Cemip,Chek2,Cib1,Ckmt1,Clmn,Cops5,Coro1c,Cpeb1,Cr1l,Crk,Crlf3,Ctdsp2,Ctnnb1,Cxxc4,Cyp27b1,D7Ertd443e,Dact1,Daxx,Dlk1,Dnajb6,Dnajb8,Drd1,Dus2,Dynll1,Elk3,Ell3,Epm2a,Erbb3,Erbin,Erf,Fanci,F…	228.26	0.00058	0.0453333
GO:0036301	macrophage colony-stimulating factor production	biological_process	4	3	Cd34,Foxp1,Havcr2	0.22	0.0006	0.0453333
GO:0048619	embryonic hindgut morphogenesis	biological_process	4	3	Dact1,Hoxd13,Tcf7	0.22	0.0006	0.0453333
GO:1901256	regulation of macrophage colony-stimulating factor production	biological_process	4	3	Cd34,Foxp1,Havcr2	0.22	0.0006	0.0453333
GO:0007155	cell adhesion	biological_process	1332	99	Angpt1,Anxa1,Cd34,Cd46,Cdh15,Cdh2,Cebpb,Chst4,Cib1,Cldn15,Cldn6,Cldn9,Col26a1,Coro1c,Crip3,Crk,Ctnnb1,Dchs2,Dnajb6,Ephb1,Erbb3,Erf,Fes,Fga,Fgb,Flt3,Foxp1,Frmd5,Gimap1,Gli3,Gm37013,H2-Oa,Has1,Havcr2,Hoxd3,Igf2,Igsf11,Jaml,Kirrel3,Klf4,Lsamp,Mkln1,Mpzl2,Mpzl3,Mycn,Nfatc3,Nlgn1,Nlrp3,Nrarp,Nuak1,Pag1,Pawr,Pcdh15,Pcdh9,Pcdhb1,Pcdhb10,Pcdhb11,Pcdhb12,Pcdhb13,Pcdhb14,Pcdhb15,Pcdhb16,Pcdhb17,Pcdhb18,Pcd…	71.88	0.00065	0.0485122
GO:0007268	synaptic transmission	biological_process	756	62	Ap3b2,Ap3m2,Asic2,Atxn1,Cacna1c,Chrna1,Cpeb1,Ctnnb1,Dlgap1,Doc2b,Drd1,Egr2,Ephb1,Gfap,Gjc1,Grik5,Grin2b,Htr2b,Lrrc4b,Mef2c,Neto1,Ngf,Nlgn1,Nrxn1,Nsmf,Ntrk2,Pcdhb1,Pcdhb10,Pcdhb11,Pcdhb12,Pcdhb13,Pcdhb14,Pcdhb15,Pcdhb16,Pcdhb17,Pcdhb18,Pcdhb19,Pcdhb2,Pcdhb3,Pcdhb4,Pcdhb5,Pcdhb6,Pcdhb7,Pcdhb8,Pcdhb9,Prnp,Ptk2b,Ptprd,Rasd2,Ric3,Shank1,Sipa1l1,Slc12a4,Slc6a5,Snap47,Srf,Syt1,Syt3,Trappc4,Tshz3,Vdac1,V…	40.8	0.00066	0.0486651
GO:0070936	protein K48-linked ubiquitination	biological_process	46	9	Rffl,Rnf146,Rnf4,Rnf6,Ube2a,Ube2b,Ube2k,Ube3a,Znrf1	2.48	0.00068	0.04896
GO:0006357	regulation of transcription from RNA polymerase II promoter	biological_process	1837	130	Ablim1,Acvr1b,Ar,Atxn1,Bcl9l,Bhlhe41,Caprin2,Cavin2,Cbfa2t3,Cbfb,Cbx5,Cc2d1a,Ccdc62,Cebpb,Cfc1,Cops5,Crlf3,Crx,Ctnnb1,Dact1,Daxx,Ebf1,Egr2,Elk3,Ell3,Elob,Erf,Fos,Foxp1,Foxr1,Gata2,Gata5,Gcm1,Gli3,Glmp,Gmeb1,Gsk3a,Hexim1,Hexim2,Hmgb1,Hnf1b,Hopx,Hoxc4,Hoxd10,Hoxd13,Hoxd3,Hoxd4,Hoxd8,Hoxd9,Hsf4,Htatip2,Igf2,Ikzf4,Il1a,Jdp2,Jun,Kank2,Klf10,Klf13,Klf4,Klf7,Litaf,Mecom,Med27,Mef2c,Mef2d,Mlip,Mnat1,Mycn…	99.13	0.00068	0.04896
GO:1903706	regulation of hemopoiesis	biological_process	337	33	Acvr1b,Anxa1,Ccl21b,Cd46,Cebpb,Cib1,Ctnnb1,Fes,Flt3,Fos,Foxp1,Gata2,Gli3,Gpr55,H2-Oa,Hmgb1,Jun,Klf10,Klf13,Mef2c,Nfam1,Nlrp3,Nrarp,Pnp,Prdm1,Ptk2b,Senp1,Setd1a,Tmem176a,Tmem176b,Zbtb1,Zbtb16,Zmiz1	18.19	0.0007	0.049814
GO:0010604	positive regulation of macromolecule metabolic process	biological_process	2828	189	Ablim1,Acvr1b,Angpt1,Ank2,Ankrd6,Ar,Atad5,Atxn1,Bcl9l,Brca2,Camk1d,Camk2n1,Caprin2,Cavin2,Cbfa2t3,Cbfb,Ccdc62,Ccl21b,Cct3,Cd34,Cd46,Cdh2,Cebpb,Cemip,Chek2,Cib1,Cnep1r1,Cops5,Crlf3,Crx,Ctf1,Ctnnb1,Dact1,Daxx,Drd1,Ebf1,Egr2,Elk3,Ell3,Elob,Erbb3,Fanci,Fga,Fgb,Fis1,Flt3,Fos,Foxp1,Fpr2,Fzd10,Fzd2,Gab1,Gata2,Gata5,Gcm1,Gli3,Glmp,Gm28048,Gmeb1,Gpr55,Gsk3a,Havcr2,Hip1r,Hmgb1,Hnf1b,Hnrnpa1,Hoxc4,Hoxd10,Ho…	152.61	0.00073	0.0513517
GO:0010557	positive regulation of macromolecule biosynthetic process	biological_process	1715	122	Ablim1,Acvr1b,Ar,Atxn1,Bcl9l,Brca2,Camk1d,Caprin2,Cavin2,Cbfb,Ccdc62,Cct3,Cebpb,Chek2,Cib1,Cops5,Crlf3,Crx,Ctnnb1,Daxx,Ebf1,Egr2,Elk3,Ell3,Elob,Fos,Foxp1,Fzd2,Gata2,Gata5,Gcm1,Gli3,Glmp,Gmeb1,Gsk3a,Hmgb1,Hnf1b,Hnrnpa1,Hoxc4,Hoxd10,Hoxd13,Hoxd3,Hoxd4,Hoxd8,Hoxd9,Hsf4,Htatip2,Igf2,Ikzf4,Il1a,Ilf3,Inpp5k,Irs2,Jun,Kat6a,Klf10,Klf13,Klf4,Klf7,Kmt2e,Litaf,Map2k1,Map3k13,Mecom,Mef2c,Mef2d,Mnat1,Mycn,Nfa…	92.55	0.00083	0.0577227
GO:0022610	biological adhesion	biological_process	1343	99	Angpt1,Anxa1,Cd34,Cd46,Cdh15,Cdh2,Cebpb,Chst4,Cib1,Cldn15,Cldn6,Cldn9,Col26a1,Coro1c,Crip3,Crk,Ctnnb1,Dchs2,Dnajb6,Ephb1,Erbb3,Erf,Fes,Fga,Fgb,Flt3,Foxp1,Frmd5,Gimap1,Gli3,Gm37013,H2-Oa,Has1,Havcr2,Hoxd3,Igf2,Igsf11,Jaml,Kirrel3,Klf4,Lsamp,Mkln1,Mpzl2,Mpzl3,Mycn,Nfatc3,Nlgn1,Nlrp3,Nrarp,Nuak1,Pag1,Pawr,Pcdh15,Pcdh9,Pcdhb1,Pcdhb10,Pcdhb11,Pcdhb12,Pcdhb13,Pcdhb14,Pcdhb15,Pcdhb16,Pcdhb17,Pcdhb18,Pcd…	72.47	0.00085	0.0584494
GO:0019882	antigen processing and presentation	biological_process	101	14	Flt3,Gm11127,Gm7030,Gm8909,H2-K1,H2-Oa,H2-Q1,H2-Q10,H2-Q2,H2-Q4,H2-Q6,H2-Q7,H2-T3,Tapbp	5.45	0.00103	0.07004
GO:0048519	negative regulation of biological process	biological_process	4554	287	Abhd5,Acvr1b,Alkbh1,Angpt1,Ank2,Ankrd6,Anxa1,Apex1,Aplnr,Ar,Arfgef3,Asic2,Atp5a1,Atxn1,Avil,Bcl9l,Bhlhe41,Birc6,Brca2,Calm1,Camk1d,Camk2n1,Caprin2,Cbfa2t3,Cbx5,Cc2d1a,Ccdc3,Ccl21b,Cd34,Cd46,Cda,Cdh2,Cdkl3,Cdkn2d,Cebpb,Cemip,Chek2,Cib1,Ckmt1,Clmn,Cops5,Coro1c,Cpeb1,Cr1l,Crk,Crlf3,Ctdsp2,Ctnnb1,Cxxc4,Cyp27b1,D7Ertd443e,Dact1,Daxx,Dlk1,Dnajb6,Dnajb8,Drd1,Dus2,Dynll1,Elk3,Ell3,Epm2a,Erbb3,Erbin,Erf,F…	245.75	0.00109	0.0733055
GO:0071709	membrane assembly	biological_process	23	6	Cdh2,Magi2,Nlgn1,Nrxn1,Pacsin2,Ptprd	1.24	0.00111	0.0738391
GO:0051173	positive regulation of nitrogen compound metabolic process	biological_process	1861	130	Ablim1,Acvr1b,Adcy7,Akap5,Ar,Atad5,Atxn1,Bcl9l,Brca2,Camk1d,Caprin2,Cavin2,Cbfb,Ccdc62,Cct3,Cebpb,Chek2,Cib1,Cops5,Crlf3,Crx,Ctnnb1,Daxx,Drd1,Ebf1,Egr2,Elk3,Ell3,Elob,Fos,Foxp1,Fzd2,Gata2,Gata5,Gcm1,Gli3,Glmp,Gmeb1,Gsk3a,Hmgb1,Hnf1b,Hnrnpa1,Hoxc4,Hoxd10,Hoxd13,Hoxd3,Hoxd4,Hoxd8,Hoxd9,Hsf4,Htatip2,Igf2,Ikzf4,Il1a,Ilf3,Inpp5k,Jun,Kat6a,Klf10,Klf13,Klf4,Klf7,Kmt2e,Litaf,Map2k1,Map3k13,Mecom,Mef2c,Me…	100.43	0.00113	0.0743613
GO:0048568	embryonic organ development	biological_process	475	42	Aldh1a1,Birc6,Ccdc103,Cebpb,Cfc1,Ctnnb1,Dnajb6,Erf,Fzd2,Gab1,Gas1,Gata2,Gcm1,Gli3,Hnf1b,Hoxc4,Hoxd10,Hoxd11,Hoxd3,Hoxd4,Hoxd9,Igf2,Kat6a,Map2k1,Mef2c,Mycn,Nr2f2,Pbx1,Pcdh15,Phactr4,Plcd3,Pou3f4,Prdm1,Ptk7,Rspo3,Smarca4,Sox2,Srf,Strc,Tcf7,Tnrc6c,Vps52	25.63	0.00116	0.0753726
GO:0035637	multicellular organismal signaling	biological_process	928	72	Ank2,Ap3b2,Ap3m2,Asic2,Atxn1,Cacna1c,Catsper2,Chrna1,Cpeb1,Ctnnb1,Dlgap1,Doc2b,Drd1,Egr2,Ephb1,Gfap,Gjc1,Grik5,Grin2b,Htr2b,Kcna1,Kcna5,Kcnd2,Lrrc4b,Mef2c,Neto1,Ngf,Nlgn1,Nrxn1,Nsmf,Ntrk2,Pcdhb1,Pcdhb10,Pcdhb11,Pcdhb12,Pcdhb13,Pcdhb14,Pcdhb15,Pcdhb16,Pcdhb17,Pcdhb18,Pcdhb19,Pcdhb2,Pcdhb3,Pcdhb4,Pcdhb5,Pcdhb6,Pcdhb7,Pcdhb8,Pcdhb9,Prnp,Ptk2b,Ptprd,Rasd2,Ric3,Rnf10,S1pr1,Scn2b,Scn4b,Shank1,Sipa1l1,S…	50.08	0.00117	0.0753726
GO:0044237	cellular metabolic process	biological_process	10271	599	1700001J03Rik,Abcb9,Abhd5,Ablim1,Acot10,Acsf3,Acvr1b,Adcy7,Agl,Agpat3,Ahsa1,Aig1,Ak4,Akap5,Aldh1a1,Alkbh1,Amd1,Angpt1,Ankrd6,Anxa1,Apex1,Ar,Arfgap3,Arfgef3,Arl6ip4,Asb8,Atad5,Atg101,Atg4d,Atp5a1,Atxn1,AU041133,B3galt1,B3galt4,B3gnt9,Bcl9l,Bhlhe41,Birc6,Brca2,Bzw1,Camk1d,Camk2n1,Caprin2,Cavin2,Cbfa2t3,Cbfb,Cbx5,Cc2d1a,Ccdc62,Ccl21b,Ccnb1ip1,Cct3,Cct6b,Cd34,Cda,Cdh2,Cdk17,Cdk19,Cdk8,Cdkl2,Cdkl3,Cdk…	554.25	0.00126	0.080325
GO:0060135	maternal process involved in female pregnancy	biological_process	60	10	Adcy7,Ar,Cyp27b1,Havcr2,Nr2f2,Ppat,Prdm1,Rxrb,Stox2,Ube2a	3.24	0.00129	0.0813897
GO:0007267	cell-cell signaling	biological_process	1169	87	Ank2,Anxa1,Ap3b2,Ap3m2,Ar,Asic2,Atxn1,Cacna1c,Cd34,Chrna1,Cpeb1,Ctnnb1,Dlgap1,Doc2b,Drd1,Dynll1,Egr2,Ephb1,Fga,Fgb,Fzd2,Gfap,Gjc1,Gm37013,Grik5,Grin2b,Hnf1b,Hoxd11,Htr2b,Irs2,Kcna5,Lrrc4b,Mef2c,Myrip,Neto1,Ngf,Nlgn1,Nrxn1,Nsmf,Ntrk2,Pcdh15,Pcdhb1,Pcdhb10,Pcdhb11,Pcdhb12,Pcdhb13,Pcdhb14,Pcdhb15,Pcdhb16,Pcdhb17,Pcdhb18,Pcdhb19,Pcdhb2,Pcdhb3,Pcdhb4,Pcdhb5,Pcdhb6,Pcdhb7,Pcdhb8,Pcdhb9,Pde3b,Pfkm,Pou5f…	63.08	0.00132	0.0824327
GO:0000730	DNA recombinase assembly	biological_process	10	4	Mcmdc2,Rad51d,Rad52,Xrcc2	0.54	0.00136	0.0830139
GO:0045003	double-strand break repair via synthesis-dependent strand annealing	biological_process	10	4	Mcmdc2,Rad51d,Rad52,Xrcc2	0.54	0.00136	0.0830139
GO:0009968	negative regulation of signal transduction	biological_process	965	74	Ankrd6,Aplnr,Ar,Atxn1,Bcl9l,Birc6,Camk2n1,Ccdc3,Cd46,Cdh2,Cib1,Ctnnb1,Cxxc4,Dact1,Dlk1,Ell3,Epm2a,Erbb3,Erbin,Foxp1,Gas1,Gata2,Gli3,Gm4922,Gsk3a,Herpud1,Htr2b,Inpp5k,Kank2,Klf4,Kremen1,Litaf,Lrrc4b,Lrrc4c,Magi2,Marveld3,Mecom,Mul1,Nanos3,Ndrg4,Nle1,Nlrc5,Nlrp3,Nrarp,Optn,Parp14,Pawr,Phactr4,Podnl1,Pou5f1,Prdm1,Prickle1,Prkcd,Prnp,Prr5l,Ptprd,Rffl,Rgs16,Rgs8,Rora,Rph3al,Sfrp4,Sgk3,Slc25a5,Slit3,Sm…	52.07	0.00137	0.0830139
GO:0071704	organic substance metabolic process	biological_process	10908	632	1700001J03Rik,1810009J06Rik,2210010C04Rik,Abcb9,Abhd5,Ablim1,Acot10,Acsf3,Acvr1b,Adam11,Adcy7,Agl,Agpat3,Ahsa1,Aig1,Ak4,Akap5,Aldh1a1,Alkbh1,Amd1,Angpt1,Ank2,Ankrd6,Anxa1,Apex1,Ar,Arfgap3,Arfgef3,Arl6ip4,Asb8,Asic2,Atad5,Atg4d,Atp23,Atp5a1,Atxn1,AU041133,B3galt1,B3galt4,B3gnt9,Bcl9l,Bhlhe41,Birc6,Brca2,Bzw1,Camk1d,Camk2n1,Caprin2,Cavin2,Cbfa2t3,Cbfb,Cbx5,Cc2d1a,Ccdc3,Ccdc62,Ccl21b,Ccnb1ip1,Cct3,C…	588.63	0.00144	0.0847385
GO:0046959	habituation	biological_process	5	3	Drd1,Epm2a,Shank1	0.27	0.00144	0.0847385
GO:2000809	positive regulation of synaptic vesicle clustering	biological_process	5	3	Cdh2,Magi2,Nlgn1	0.27	0.00144	0.0847385
GO:0048699	generation of neurons	biological_process	1354	98	Ablim1,Alkbh1,Atxn1,Avil,C1ql1,Camk1d,Camsap2,Caprin2,Cdh2,Cdkl3,Cebpb,Cib1,Clmn,Crxos,Ctf1,Ctnnb1,Cul7,Dact1,Dock10,Drd1,Egr2,Ell3,Ephb1,Epyc,Fes,Foxp1,Fry,Fzd2,Gabrr2,Gas1,Gata2,Gfap,Gli3,Gsk3a,H2-K1,Hoxd1,Hoxd10,Hoxd3,Hoxd9,Jade2,Jun,Kcna1,Kera,Kirrel3,Klf4,Klf7,Lrrc4c,Lrrc55,Magi2,Map2k1,Mef2c,Mycn,Ngf,Nif3l1,Nlgn1,Nr2f2,Nrg3,Nrxn1,Nsmf,Ntrk2,Olfm1,Pbx1,Pbx3,Pcdh15,Pex5,Pou3f4,Ppp2r5d,Prdm1,P…	73.07	0.00161	0.09384
GO:0045597	positive regulation of cell differentiation	biological_process	847	66	Acvr1b,Anxa1,Ar,Atxn1,Avil,Bcl9l,Camk1d,Caprin2,Ccdc3,Cd34,Cd46,Cdkl3,Cebpb,Cib1,Crk,Ctnnb1,Cul7,Cyp27b1,Dact1,Ell3,Fes,Fos,Foxp1,Gata2,Gfap,Gli3,Hmgb1,Hopx,Hoxd11,Hoxd3,Hsf4,Jade2,Jun,Klf10,Magi2,Map2k1,Mecom,Mef2c,Ngf,Nlgn1,Nlrp3,Nsmf,Ntrk2,Olfm1,Pa2g4,Pnp,Ppp2r5d,Prdm1,Ptk2b,Ptk7,Ptprd,Sfrp4,Shank1,Smarca4,Sox2,Srf,Tgif1,Tmem119,Tnfrsf12a,Tshz3,Xrcc2,Zbtb1,Zbtb16,Zc4h2,Zfhx3,Zmiz1	45.71	0.00166	0.0958415
GO:0031325	positive regulation of cellular metabolic process	biological_process	2844	187	Abhd5,Ablim1,Acvr1b,Adcy7,Akap5,Angpt1,Ankrd6,Anxa1,Ar,Atad5,Atxn1,Bcl9l,Brca2,Camk1d,Caprin2,Cavin2,Cbfa2t3,Cbfb,Ccdc62,Ccl21b,Cct3,Cdh2,Cebpb,Cemip,Chek2,Cib1,Cnep1r1,Cops5,Crlf3,Crx,Ctf1,Ctnnb1,Daxx,Drd1,Ebf1,Egr2,Elk3,Ell3,Elob,Elovl5,Epm2a,Erbb3,Fanci,Fga,Fgb,Fis1,Flt3,Fos,Foxp1,Fpr2,Fzd10,Fzd2,Gab1,Gata2,Gata5,Gcm1,Gli3,Glmp,Gm28048,Gmeb1,Gpr55,Gsk3a,Havcr2,Hip1r,Hmgb1,Hnf1b,Hnrnpa1,Hoxc4,H…	153.47	0.0017	0.0972336
GO:0060070	canonical Wnt signaling pathway	biological_process	247	25	Amer3,Ankrd6,Bcl9l,Caprin2,Cdh2,Cfc1,Ctnnb1,Dact1,Fzd10,Fzd2,Gli3,Klf4,Kremen1,Nle1,Nrarp,Pou5f1,Prickle1,Ptk7,Rnf146,Rspo3,Sfrp4,Sox2,Tcf7,Ube2b,Znrf3	13.33	0.0019	0.107667
GO:0035303	regulation of dephosphorylation	biological_process	145	17	Arfgef3,Cnep1r1,Epm2a,Gpatch2,Inpp5k,Magi2,Mef2c,Nsmf,Nuak1,Pkmyt1,Ppp1r36,Ppp1r42,Ppp2r5d,Prkcd,Tmem132d,Wnk1,Ywhae	7.82	0.00212	0.119031
GO:2000026	regulation of multicellular organismal development	biological_process	1730	120	Acvr1b,Ankrd6,Anxa1,Aplnr,Ar,Asic2,Atad5,Atxn1,Avil,Bcl9l,Bhlhe41,Brca2,Btbd7,Camk1d,Camsap2,Caprin2,Ccl21b,Cd34,Cd46,Cdh2,Cdkl3,Cebpb,Cib1,Ctnnb1,Cul7,Cyp27b1,Dact1,Ell3,Ephb1,Erbb3,Fes,Fga,Fgb,Flt3,Fos,Foxp1,Fzd2,Gab1,Gata2,Gcm1,Gfap,Gli3,Gpr55,Gsk3a,H2-K1,H2-Oa,Havcr2,Hmgb1,Hnf1b,Hopx,Hoxd11,Hoxd13,Hoxd3,Htatip2,Il1a,Iqgap3,Jade2,Jun,Keap1,Klf10,Klf13,Klf4,Lrrc4b,Lrrc4c,Magi2,Map2k1,Mef2c,Mycn…	93.36	0.00225	0.125182
GO:0019226	transmission of nerve impulse	biological_process	890	68	Ap3b2,Ap3m2,Asic2,Atxn1,Cacna1c,Catsper2,Chrna1,Cpeb1,Ctnnb1,Dlgap1,Doc2b,Drd1,Egr2,Ephb1,Gfap,Gjc1,Grik5,Grin2b,Htr2b,Kcna1,Kcnd2,Lrrc4b,Mef2c,Neto1,Ngf,Nlgn1,Nrxn1,Nsmf,Ntrk2,Pcdhb1,Pcdhb10,Pcdhb11,Pcdhb12,Pcdhb13,Pcdhb14,Pcdhb15,Pcdhb16,Pcdhb17,Pcdhb18,Pcdhb19,Pcdhb2,Pcdhb3,Pcdhb4,Pcdhb5,Pcdhb6,Pcdhb7,Pcdhb8,Pcdhb9,Prnp,Ptk2b,Ptprd,Rasd2,Ric3,Rnf10,S1pr1,Shank1,Sipa1l1,Slc12a4,Slc6a5,Snap47,Sr…	48.03	0.00232	0.127864
GO:0048598	embryonic morphogenesis	biological_process	643	52	Aldh1a1,Aplnr,Ar,Cacna1c,Ccdc103,Cfc1,Ctnnb1,Dact1,Dnajb6,Erf,Fga,Fgb,Fzd2,Gas1,Gata2,Gcm1,Gli3,Hnf1b,Hoxc4,Hoxd10,Hoxd11,Hoxd12,Hoxd13,Hoxd3,Hoxd4,Hoxd9,Htr2b,Igf2,Klf4,Mecom,Mef2c,Mthfd1,Mycn,Pbx1,Pcdh15,Phactr4,Pitx1,Pou3f4,Pou5f1,Prickle1,Ptk7,Rspo3,Shroom3,Smarca4,Sox2,Srf,Strc,Tcf7,Tgif1,Tnrc6c,Ythdf2,Zbtb16	34.7	0.00234	0.127864
GO:0051865	protein autoubiquitination	biological_process	55	9	Jade2,Rchy1,Rnf10,Rnf146,Rnf208,Rnf4,Ube2a,Ube2b,Ube3a	2.97	0.00253	0.135704
GO:0070252	actin-mediated cell contraction	biological_process	55	9	Ank2,Cacna1c,Frmd6,Kcna5,Myl6,Myl6b,Pde4b,Scn2b,Scn4b	2.97	0.00253	0.135704
GO:0051094	positive regulation of developmental process	biological_process	1196	87	Acvr1b,Anxa1,Aplnr,Ar,Asic2,Atad5,Atxn1,Avil,Bcl9l,Camk1d,Caprin2,Ccdc3,Cd34,Cd46,Cdkl3,Cebpb,Cib1,Coro1c,Crk,Ctnnb1,Cul7,Cyp27b1,Dact1,Ell3,Ephb1,Erbb3,Fes,Fis1,Flt3,Fos,Foxp1,Gab1,Gata2,Gcm1,Gfap,Gli3,Hmgb1,Hopx,Hoxd11,Hoxd3,Hsf4,Igf2,Il1a,Iqgap3,Jade2,Jun,Klf10,Lrrc4b,Magi2,Map2k1,Mecom,Mef2c,Mul1,Ngf,Nlgn1,Nlrp3,Nrxn1,Nsmf,Ntrk2,Olfm1,Pa2g4,Pawr,Pex5,Pnp,Pou5f1,Ppp2r5d,Prdm1,Ptk2b,Ptk7,Ptprd,…	64.54	0.00255	0.135704
GO:0008152	metabolic process	biological_process	11628	667	1700001J03Rik,1810009J06Rik,2210010C04Rik,Abcb9,Abhd5,Ablim1,Acot10,Acsf3,Acvr1b,Adam11,Adcy7,Ado,Agl,Agpat3,Ahsa1,Aig1,Ak4,Akap5,Aldh1a1,Alkbh1,Amd1,Angpt1,Ank2,Ankrd6,Anxa1,Apex1,Ar,Arfgap3,Arfgef3,Arl6ip4,Asb8,Asic2,Atad5,Atg101,Atg4d,Atp23,Atp5a1,Atxn1,AU041133,B3galt1,B3galt4,B3gnt9,BC048507,Bcl9l,Bhlhe41,Birc6,Brca2,Bzw1,Camk1d,Camk2n1,Caprin2,Cavin2,Cbfa2t3,Cbfb,Cbx5,Cc2d1a,Ccdc3,Ccdc62,Cc…	627.48	0.00265	0.13981
GO:0009893	positive regulation of metabolic process	biological_process	3374	216	Abhd5,Ablim1,Acvr1b,Adcy7,Ahsa1,Akap5,Angpt1,Ank2,Ankrd6,Anxa1,Ar,Arfgap3,Atad5,Atxn1,BC048507,Bcl9l,Brca2,Camk1d,Camk2n1,Caprin2,Cavin2,Cbfa2t3,Cbfb,Ccdc3,Ccdc62,Ccl21b,Cct3,Cd34,Cd46,Cdh2,Cebpb,Cemip,Chek2,Cib1,Cnep1r1,Cops5,Crlf3,Crx,Ctf1,Ctnnb1,Cyp27b1,Dact1,Daxx,Dnajb6,Dock10,Dock9,Drd1,Dynll1,Ebf1,Egr2,Elk3,Ell3,Elob,Elovl5,Epm2a,Erbb3,Fanci,Fga,Fgb,Fis1,Flt3,Fos,Foxp1,Fpr2,Fzd10,Fzd2,Gab1,…	182.07	0.00268	0.140185
GO:0000707	meiotic DNA recombinase assembly	biological_process	6	3	Mcmdc2,Rad51d,Xrcc2	0.32	0.00277	0.14229
GO:1901631	positive regulation of presynaptic membrane organization	biological_process	6	3	Cdh2,Magi2,Nlgn1	0.32	0.00277	0.14229
GO:0060850	regulation of transcription involved in cell fate commitment	biological_process	19	5	Cebpb,Nr2f2,Pou5f1,Rora,Smarcc2	1.03	0.00279	0.14229
GO:0006928	movement of cell or subcellular component	biological_process	1642	114	Ablim1,Acvr1b,Alkbh1,Angpt1,Ank2,Anxa1,Ap3b2,Ap3m2,Apex1,Atp5a1,BC048507,Cacna1c,Camk1d,Catsper2,Catsper3,Ccdc103,Ccl21b,Cd34,Cdh2,Cemip,Cfap44,Ch25h,Chst4,Cib1,Coro1c,Crk,Ctnnb1,Cxcr5,Dock10,Drd1,Dynll1,Egr2,Ephb1,Fam110c,Fes,Fmnl1,Foxp1,Fpr1,Fpr2,Frmd5,Frmd6,Gab1,Gas1,Gata2,Gli3,Gsk3a,Has1,Hmgb1,Htr2b,Ift22,Il16,Il1a,Irs2,Jak1,Jaml,Jun,Kcna5,Kif18b,Kif21b,Kif2a,Kifc1,Kirrel3,Klf4,Klf7,Lca5,Magi…	88.61	0.00282	0.142631
GO:0044238	primary metabolic process	biological_process	10570	611	1700001J03Rik,1810009J06Rik,2210010C04Rik,Abcb9,Abhd5,Ablim1,Acsf3,Acvr1b,Adam11,Adcy7,Agl,Agpat3,Ahsa1,Aig1,Ak4,Akap5,Aldh1a1,Alkbh1,Amd1,Angpt1,Ankrd6,Anxa1,Apex1,Ar,Arfgap3,Arfgef3,Arl6ip4,Asb8,Atad5,Atg4d,Atp23,Atp5a1,Atxn1,AU041133,B3galt1,B3galt4,B3gnt9,Bcl9l,Bhlhe41,Birc6,Brca2,Bzw1,Camk1d,Camk2n1,Caprin2,Cavin2,Cbfa2t3,Cbfb,Cbx5,Cc2d1a,Ccdc3,Ccdc62,Ccl21b,Ccnb1ip1,Cct3,Cct6b,Cda,Cdh2,Cdk1…	570.39	0.00291	0.143623
GO:0045720	negative regulation of integrin biosynthetic process	biological_process	2	2	Ar,Tmeff2	0.11	0.00291	0.143623
GO:0050973	detection of mechanical stimulus involved in equilibrioception	biological_process	2	2	Pcdh15,Sox2	0.11	0.00291	0.143623
GO:0030182	neuron differentiation	biological_process	1220	88	Ablim1,Alkbh1,Avil,C1ql1,Camk1d,Camsap2,Caprin2,Cdkl3,Cebpb,Cib1,Clmn,Crxos,Ctf1,Ctnnb1,Cul7,Dact1,Dock10,Drd1,Egr2,Ephb1,Epyc,Fes,Foxp1,Fry,Fzd2,Gabrr2,Gas1,Gata2,Gfap,Gli3,Gsk3a,H2-K1,Hoxd1,Hoxd10,Hoxd3,Hoxd9,Jun,Kera,Kirrel3,Klf4,Klf7,Lrrc4c,Lrrc55,Magi2,Map2k1,Mef2c,Mycn,Ngf,Nif3l1,Nlgn1,Nrxn1,Nsmf,Ntrk2,Olfm1,Pbx1,Pbx3,Pcdh15,Pex5,Pou3f4,Ppp2r5d,Prdm1,Ptk2b,Ptk7,Ptprd,Rap2a,Rnf6,Rora,S1pr1,S…	65.83	0.00305	0.149328
GO:0035304	regulation of protein dephosphorylation	biological_process	138	16	Arfgef3,Cnep1r1,Epm2a,Gpatch2,Magi2,Mef2c,Nsmf,Nuak1,Pkmyt1,Ppp1r36,Ppp1r42,Ppp2r5d,Prkcd,Tmem132d,Wnk1,Ywhae	7.45	0.00316	0.153486
GO:0015698	inorganic anion transport	biological_process	177	19	Ano10,Gabrr2,Gm38392,Pcyox1,Prkcd,Rhbg,Rhcg,Sfrp4,Sgk3,Slc12a3,Slc12a4,Slc13a4,Slc20a1,Slc22a7,Slc34a3,Slc37a2,Slc37a4,Triap1,Wnk1	9.55	0.00332	0.159987
GO:0051968	positive regulation of synaptic transmission, glutamatergic	biological_process	20	5	Drd1,Nlgn1,Nrxn1,Ptk2b,Tshz3	1.08	0.00356	0.167955
GO:0018107	peptidyl-threonine phosphorylation	biological_process	115	14	Acvr1b,Camk1d,Cemip,Chek2,Clk1,Gsk3a,Inpp5k,Map2k1,Prkcd,Pskh1,Sbk1,Ttbk1,Ube2k,Ulk1	6.21	0.00358	0.167955
GO:0009892	negative regulation of metabolic process	biological_process	2617	171	Acvr1b,Angpt1,Anxa1,Ar,Arfgef3,Atxn1,Bhlhe41,Birc6,Brca2,Camk2n1,Caprin2,Cbfa2t3,Cbx5,Cc2d1a,Cd34,Cd46,Cda,Cdkn2d,Cebpb,Chek2,Cib1,Coro1c,Cpeb1,Cr1l,Ctdsp2,Ctnnb1,Cyp27b1,Dact1,Daxx,Dnajb6,Dus2,Dynll1,Elk3,Epm2a,Erbin,Erf,Fhit,Foxp1,Fpr2,Fry,Furin,Fzd10,Gas1,Gata2,Gli3,Gpatch2,Havcr2,Herpud1,Hexim1,Hexim2,Hnf1b,Hnrnpa1,Hopx,Hoxd8,Hoxd9,Hsf4,Htr2b,Igf2,Ikzf4,Ilf3,Inpp5k,Iqgap3,Irs2,Jdp2,Jun,Kank2,…	141.22	0.00359	0.167955
GO:0022008	neurogenesis	biological_process	1473	103	Ablim1,Alkbh1,Anxa1,Atxn1,Avil,C1ql1,Camk1d,Camsap2,Caprin2,Cdh2,Cdkl3,Cebpb,Cib1,Clmn,Crxos,Ctf1,Ctnnb1,Cul7,Dact1,Dock10,Drd1,Egr2,Ell3,Ephb1,Epyc,Erbb3,Fes,Foxp1,Fry,Fzd2,Gabrr2,Gas1,Gata2,Gcm1,Gfap,Gli3,Gsk3a,H2-K1,Hoxd1,Hoxd10,Hoxd3,Hoxd9,Jade2,Jun,Kcna1,Kera,Kirrel3,Klf4,Klf7,Lrrc4c,Lrrc55,Magi2,Map2k1,Mef2c,Mycn,Ngf,Nif3l1,Nlgn1,Nr2f2,Nrg3,Nrxn1,Nsmf,Ntrk2,Olfm1,Pbx1,Pbx3,Pcdh15,Pex5,Pou3f…	79.49	0.00363	0.167955
GO:0002520	immune system development	biological_process	891	67	Acvr1b,Angpt1,Anxa1,Atad5,Brca2,Cacna1c,Cbfa2t3,Cbfb,Ccl21b,Cd34,Cd46,Cebpb,Cfc1,Chd2,Cib1,Ctnnb1,Cxcr5,Dock10,Fes,Flt3,Fos,Foxp1,Gata2,Gimap1,Gli3,Gpr55,H2-Oa,Havcr2,Hmgb1,Jun,Kat6a,Kirrel3,Klf10,Klf13,Klf4,Kmt2e,Map2k1,Mecom,Mef2c,Mpzl2,Nfam1,Nfatc3,Nlrp3,Nrarp,Pbx1,Pnp,Pou2f2,Prdm1,Ptk2b,Rora,Sart3,Senp1,Setd1a,Sfxn1,Slc37a4,Smarca4,Srf,Tcf7,Tirap,Tmem176a,Tmem176b,Tnrc6c,Tspan2,Vps33b,Zbtb1,Z…	48.08	0.00363	0.167955
GO:0010605	negative regulation of macromolecule metabolic process	biological_process	2379	157	Acvr1b,Angpt1,Ar,Arfgef3,Atxn1,Bhlhe41,Birc6,Brca2,Camk2n1,Caprin2,Cbfa2t3,Cbx5,Cc2d1a,Cd34,Cd46,Cdkn2d,Cebpb,Chek2,Cib1,Coro1c,Cpeb1,Cr1l,Ctdsp2,Ctnnb1,Dact1,Daxx,Dnajb6,Dus2,Elk3,Epm2a,Erbin,Erf,Fhit,Foxp1,Furin,Gas1,Gata2,Gli3,Gpatch2,Havcr2,Herpud1,Hexim1,Hexim2,Hnf1b,Hnrnpa1,Hopx,Hoxd8,Hoxd9,Hsf4,Igf2,Ikzf4,Ilf3,Inpp5k,Iqgap3,Jdp2,Jun,Kank2,Kat6a,Keap1,Klf10,Klf4,Ldlr,Lig3,Lrrc4b,Lrrc4c,Map2…	128.38	0.00365	0.167955
GO:0045595	regulation of cell differentiation	biological_process	1623	112	Acvr1b,Anxa1,Ar,Atxn1,Avil,Bcl9l,Bhlhe41,Camk1d,Camsap2,Caprin2,Ccdc3,Ccl21b,Cd34,Cd46,Cdh2,Cdkl3,Cebpb,Cib1,Coro1c,Crk,Ctnnb1,Cul7,Cyp27b1,Dact1,Dlk1,Ell3,Fes,Flt3,Fos,Foxp1,Gata2,Gcm1,Gfap,Gli3,Gpr55,Gsk3a,H2-K1,H2-Oa,Hmgb1,Hnf1b,Hopx,Hoxd11,Hoxd3,Hsf4,Igf2,Jade2,Jdp2,Jun,Kat6a,Keap1,Klf10,Klf13,Klf4,Lrrc4c,Magi2,Map2k1,Mecom,Med27,Mef2c,Mycn,Nfam1,Ngf,Nlgn1,Nlrp3,Nrarp,Nrg3,Nsmf,Ntrk2,Olfm1,Pa…	87.58	0.00372	0.169899
GO:0001964	startle response	biological_process	29	6	Csmd1,Drd1,Grin2b,Kcna1,Nrxn1,Pcdh15	1.56	0.00396	0.1782
GO:0044091	membrane biogenesis	biological_process	29	6	Cdh2,Magi2,Nlgn1,Nrxn1,Pacsin2,Ptprd	1.56	0.00396	0.1782
GO:2000104	negative regulation of DNA-dependent DNA replication	biological_process	13	4	Brca2,Chek2,Lig3,Tipin	0.7	0.00407	0.180518
GO:0048534	hematopoietic or lymphoid organ development	biological_process	848	64	Acvr1b,Angpt1,Anxa1,Brca2,Cbfa2t3,Cbfb,Ccl21b,Cd34,Cd46,Cebpb,Cfc1,Chd2,Cib1,Ctnnb1,Cxcr5,Dock10,Fes,Flt3,Fos,Foxp1,Gata2,Gimap1,Gli3,Gpr55,H2-Oa,Hmgb1,Jun,Kat6a,Kirrel3,Klf10,Klf13,Klf4,Kmt2e,Map2k1,Mecom,Mef2c,Mpzl2,Nfam1,Nfatc3,Nlrp3,Nrarp,Pbx1,Pnp,Pou2f2,Prdm1,Ptk2b,Rora,Sart3,Senp1,Setd1a,Sfxn1,Slc37a4,Smarca4,Srf,Tcf7,Tirap,Tmem176a,Tmem176b,Tnrc6c,Tspan2,Vps33b,Zbtb1,Zbtb16,Zmiz1	45.76	0.00408	0.180518
GO:0030097	hemopoiesis	biological_process	801	61	Acvr1b,Angpt1,Anxa1,Brca2,Cbfa2t3,Cbfb,Ccl21b,Cd34,Cd46,Cebpb,Chd2,Cib1,Ctnnb1,Dock10,Fes,Flt3,Fos,Foxp1,Gata2,Gimap1,Gli3,Gpr55,H2-Oa,Hmgb1,Jun,Kat6a,Kirrel3,Klf10,Klf13,Klf4,Kmt2e,Mecom,Mef2c,Mpzl2,Nfam1,Nfatc3,Nlrp3,Nrarp,Pbx1,Pnp,Pou2f2,Prdm1,Ptk2b,Rora,Sart3,Senp1,Setd1a,Sfxn1,Slc37a4,Smarca4,Srf,Tcf7,Tirap,Tmem176a,Tmem176b,Tnrc6c,Tspan2,Vps33b,Zbtb1,Zbtb16,Zmiz1	43.22	0.0041	0.180518
GO:0006400	tRNA modification	biological_process	70	10	Alkbh1,Dus2,Mettl1,Pus1,Rpusd4,Thg1l,Thumpd3,Trmt13,Trmt5,Trub1	3.78	0.00417	0.182289
GO:0023057	negative regulation of signaling	biological_process	1090	79	Ankrd6,Aplnr,Ar,Atxn1,Bcl9l,Birc6,Camk2n1,Ccdc3,Cd46,Cdh2,Cib1,Ctnnb1,Cxxc4,Dact1,Dlk1,Drd1,Ell3,Epm2a,Erbb3,Erbin,Foxp1,Gas1,Gata2,Gli3,Gm4922,Gsk3a,Herpud1,Htr2b,Inpp5k,Kank2,Klf4,Kremen1,Litaf,Lrrc4b,Lrrc4c,Magi2,Marveld3,Mecom,Mul1,Nanos3,Ndrg4,Nle1,Nlrc5,Nlrp3,Nrarp,Optn,Parp14,Pawr,Phactr4,Podnl1,Pou5f1,Prdm1,Prickle1,Prkcd,Prnp,Prr5l,Psmd9,Ptk2b,Ptprd,Rffl,Rgs16,Rgs8,Rora,Rph3al,Sfrp4,Sgk3…	58.82	0.00435	0.1884
GO:0009952	anterior/posterior pattern specification	biological_process	222	22	Cfc1,Ctnnb1,Gli3,Hnf1b,Hoxc4,Hoxc5,Hoxc6,Hoxd10,Hoxd11,Hoxd13,Hoxd3,Hoxd4,Hoxd8,Hoxd9,Nle1,Nr2f2,Nrarp,Pbx1,Ring1,Srf,Xrcc2,Zbtb16	11.98	0.00444	0.1884
GO:0035418	protein localization to synapse	biological_process	21	5	Asic2,Neto1,Nlgn1,Nrxn1,Shank1	1.13	0.00447	0.1884
GO:0031324	negative regulation of cellular metabolic process	biological_process	2375	156	Angpt1,Ar,Arfgef3,Atxn1,Bhlhe41,Birc6,Brca2,Camk2n1,Caprin2,Cbfa2t3,Cbx5,Cc2d1a,Cd34,Cda,Cdkn2d,Cebpb,Chek2,Cib1,Coro1c,Cpeb1,Cr1l,Ctdsp2,Ctnnb1,Cyp27b1,Dact1,Daxx,Dnajb6,Dus2,Dynll1,Elk3,Epm2a,Erbin,Erf,Fhit,Foxp1,Fpr2,Furin,Gas1,Gata2,Gli3,Gpatch2,Havcr2,Herpud1,Hexim1,Hexim2,Hnf1b,Hnrnpa1,Hopx,Hoxd8,Hoxd9,Hsf4,Htr2b,Igf2,Ikzf4,Ilf3,Inpp5k,Irs2,Jdp2,Jun,Kank2,Kat6a,Keap1,Klf10,Klf4,Lig3,Lrrc4b,…	128.16	0.00451	0.1884
GO:0010668	ectodermal cell differentiation	biological_process	7	3	Erf,Pou5f1,Vps52	0.38	0.00465	0.1884
GO:0030050	vesicle transport along actin filament	biological_process	7	3	Mobp,Myo1c,Myrip	0.38	0.00465	0.1884
GO:0046958	nonassociative learning	biological_process	7	3	Drd1,Epm2a,Shank1	0.38	0.00465	0.1884
GO:0090084	negative regulation of inclusion body assembly	biological_process	7	3	Dnajb6,Dnajb8,Hspa2	0.38	0.00465	0.1884
GO:0097428	protein maturation by iron-sulfur cluster transfer	biological_process	7	3	Hscb,Isca1,Iscu	0.38	0.00465	0.1884
GO:2000465	regulation of glycogen (starch) synthase activity	biological_process	7	3	Gsk3a,Igf2,Inpp5k	0.38	0.00465	0.1884
GO:2000807	regulation of synaptic vesicle clustering	biological_process	7	3	Cdh2,Magi2,Nlgn1	0.38	0.00465	0.1884
GO:0051726	regulation of cell cycle	biological_process	885	66	Anxa1,Apex1,Birc6,Brca2,Cables2,Camk2n1,Cdk19,Cdk8,Cdkl2,Cdkl3,Cdkn2d,Chek2,Cops5,Crlf3,Cspp1,Ctdsp2,Ctnnb1,Cul7,Cul9,Cxcr5,Cyp27b1,D7Ertd443e,Dact1,Fanci,Gas1,Hexim1,Hexim2,Hmgb1,Hspa2,Igf2,Il1a,Jun,Kank2,Kcna5,Kifc1,Kmt2e,Lsm11,Magi2,Map2k1,Mecom,Meioc,Mnat1,Nanos3,Nle1,Nr2f2,Nr4a1,Pbx1,Phactr4,Plrg1,Ppp2ca,Rad51d,Rcc1,Rnf4,Sox2,Spice1,Srpk2,Svil,Taf6,Tipin,Trim35,Ttc28,Tunar,Ube2b,Whamm,Znhit1…	47.76	0.00469	0.1884
GO:0048706	embryonic skeletal system development	biological_process	131	15	Ctnnb1,Dlk1,Gas1,Gli3,Hoxc5,Hoxc6,Hoxd1,Hoxd10,Hoxd11,Hoxd3,Hoxd4,Hoxd9,Mef2c,Mycn,Pbx1	7.07	0.00471	0.1884
GO:0061005	cell differentiation involved in kidney development	biological_process	50	8	Cd34,Ctnnb1,Gli3,Magi2,Mef2c,Podxl,Pou3f3,Tshz3	2.7	0.00498	0.197906
GO:0048736	appendage development	biological_process	185	19	Cacna1c,Ctnnb1,Evx2,Gas1,Gli3,Hoxd10,Hoxd11,Hoxd12,Hoxd13,Hoxd9,Kremen1,Kremen2,Mecom,Mycn,Nr2f2,Pbx1,Pitx1,Smarca4,Zbtb16	9.98	0.00537	0.209776
GO:0060173	limb development	biological_process	185	19	Cacna1c,Ctnnb1,Evx2,Gas1,Gli3,Hoxd10,Hoxd11,Hoxd12,Hoxd13,Hoxd9,Kremen1,Kremen2,Mecom,Mycn,Nr2f2,Pbx1,Pitx1,Smarca4,Zbtb16	9.98	0.00537	0.209776
GO:0030308	negative regulation of cell growth	biological_process	146	16	Acvr1b,Caprin2,Cda,Cdkl3,Cdkn2d,Crlf3,Cyp27b1,D7Ertd443e,Foxp1,Gas1,Gsk3a,Mul1,Rnf6,Slit3,Smarca4,Ulk1	7.88	0.0055	0.209776
GO:2000463	positive regulation of excitatory postsynaptic potential	biological_process	22	5	Neto1,Nlgn1,Nrxn1,Ptk2b,Shank1	1.19	0.00553	0.209776
GO:0010648	negative regulation of cell communication	biological_process	1101	79	Ankrd6,Aplnr,Ar,Atxn1,Bcl9l,Birc6,Camk2n1,Ccdc3,Cd46,Cdh2,Cib1,Ctnnb1,Cxxc4,Dact1,Dlk1,Drd1,Ell3,Epm2a,Erbb3,Erbin,Foxp1,Gas1,Gata2,Gli3,Gm4922,Gsk3a,Herpud1,Htr2b,Inpp5k,Kank2,Klf4,Kremen1,Litaf,Lrrc4b,Lrrc4c,Magi2,Marveld3,Mecom,Mul1,Nanos3,Ndrg4,Nle1,Nlrc5,Nlrp3,Nrarp,Optn,Parp14,Pawr,Phactr4,Podnl1,Pou5f1,Prdm1,Prickle1,Prkcd,Prnp,Prr5l,Psmd9,Ptk2b,Ptprd,Rffl,Rgs16,Rgs8,Rora,Rph3al,Sfrp4,Sgk3…	59.41	0.00558	0.209776
GO:0090313	regulation of protein targeting to membrane	biological_process	31	6	Cemip,Cib1,Fis1,Inpp5k,Myo1c,Prnp	1.67	0.0056	0.209776
GO:0035567	non-canonical Wnt signaling pathway	biological_process	51	8	Ankrd6,Dact1,Fzd10,Fzd2,Ptk7,Rspo3,Sfrp4,Znrf3	2.75	0.00563	0.209776
GO:0005977	glycogen metabolic process	biological_process	73	10	Agl,Epm2a,Gnmt,Gsk3a,Hmgb1,Igf2,Inpp5k,Irs2,Pfkm,Slc37a4	3.94	0.00565	0.209776
GO:0006073	cellular glucan metabolic process	biological_process	73	10	Agl,Epm2a,Gnmt,Gsk3a,Hmgb1,Igf2,Inpp5k,Irs2,Pfkm,Slc37a4	3.94	0.00565	0.209776
GO:0044042	glucan metabolic process	biological_process	73	10	Agl,Epm2a,Gnmt,Gsk3a,Hmgb1,Igf2,Inpp5k,Irs2,Pfkm,Slc37a4	3.94	0.00565	0.209776
GO:0051962	positive regulation of nervous system development	biological_process	443	37	Asic2,Atxn1,Avil,Camk1d,Caprin2,Cdkl3,Ctnnb1,Cul7,Ell3,Ephb1,Fes,Gata2,Gfap,Gli3,Hoxd3,Jade2,Lrrc4b,Magi2,Map2k1,Mef2c,Ngf,Nlgn1,Nrxn1,Nsmf,Ntrk2,Ppp2r5d,Ptk2b,Ptk7,Ptprd,Rnf10,Shank1,Sox2,Srf,Tgif1,Tnfrsf12a,Xrcc2,Zc4h2	23.91	0.00568	0.209776
GO:0045637	regulation of myeloid cell differentiation	biological_process	186	19	Acvr1b,Ccl21b,Cebpb,Cib1,Ctnnb1,Fes,Fos,Foxp1,Gata2,Gpr55,Hmgb1,Jun,Klf10,Klf13,Mef2c,Ptk2b,Senp1,Setd1a,Zbtb16	10.04	0.00569	0.209776
GO:0010975	regulation of neuron projection development	biological_process	399	34	Avil,Camk1d,Camsap2,Caprin2,Cdkl3,Cib1,Cul7,Fes,Gfap,Gsk3a,H2-K1,Klf4,Lrrc4c,Magi2,Map2k1,Mef2c,Ngf,Nlgn1,Nsmf,Ntrk2,Olfm1,Ppp2r5d,Ptk2b,Ptk7,Ptprd,Rap2a,Rnf6,Shank1,Sipa1l1,Srf,Tnfrsf12a,Ube3a,Ulk1,Ulk4	21.53	0.00579	0.212184
GO:0018210	peptidyl-threonine modification	biological_process	122	14	Acvr1b,Camk1d,Cemip,Chek2,Clk1,Gsk3a,Inpp5k,Map2k1,Prkcd,Pskh1,Sbk1,Ttbk1,Ube2k,Ulk1	6.58	0.00608	0.221486
GO:0001890	placenta development	biological_process	175	18	Alkbh1,Birc6,Cebpb,Cul7,Cyp27b1,Dnajb6,Erf,Gab1,Gata2,Gcm1,Igf2,Map2k1,Nr2f2,Plcd3,Prdm1,Rspo3,Rxrb,Stox2	9.44	0.00652	0.236109
GO:0086004	regulation of cardiac muscle cell contraction	biological_process	32	6	Ank2,Cacna1c,Kcna5,Pde4b,Scn2b,Scn4b	1.73	0.00659	0.236926
GO:0030154	cell differentiation	biological_process	3844	239	Abhd5,Ablim1,Acvr1b,Alkbh1,Angpt1,Ank2,Anxa1,Aplnr,Ar,Atxn1,Avil,Bcl9l,Bhlhe41,Brca2,C1ql1,Camk1d,Camsap2,Caprin2,Catsper2,Catsper3,Cbfa2t3,Cbfb,Ccdc3,Cchcr1,Ccl21b,Ccnb1ip1,Cd34,Cd46,Cdh2,Cdkl3,Cebpb,Chd2,Chrna1,Cib1,Clmn,Col11a2,Coro1c,Crk,Crx,Crxos,Ctf1,Ctnnb1,Cul7,Cyp27b1,Dact1,Dlk1,Dnajb6,Dnph1,Dock10,Drd1,Dynll1,Egr2,Elk3,Ell3,Ephb1,Epyc,Erbb3,Erf,Fbxo9,Fes,Flt3,Fos,Foxp1,Foxr1,Frmd6,Fry,Fz…	207.43	0.00662	0.236926
GO:0035137	hindlimb morphogenesis	biological_process	42	7	Ctnnb1,Hoxd10,Hoxd9,Mecom,Pitx1,Smarca4,Zbtb16	2.27	0.00671	0.238751
GO:0006301	postreplication repair	biological_process	23	5	Gm20431,Rev3l,Ube2b,Ube2v1,Zbtb1	1.24	0.00675	0.238786
GO:0001892	embryonic placenta development	biological_process	111	13	Birc6,Cebpb,Dnajb6,Erf,Gab1,Gata2,Gcm1,Igf2,Map2k1,Nr2f2,Plcd3,Prdm1,Rspo3	5.99	0.00679	0.238821
GO:0044264	cellular polysaccharide metabolic process	biological_process	87	11	Agl,Epm2a,Gnmt,Gsk3a,Has1,Hmgb1,Igf2,Inpp5k,Irs2,Pfkm,Slc37a4	4.69	0.007	0.240429
GO:1903707	negative regulation of hemopoiesis	biological_process	124	14	Anxa1,Ccl21b,Cib1,Ctnnb1,Flt3,Gata2,Gli3,Gpr55,Klf13,Nrarp,Ptk2b,Tmem176a,Tmem176b,Zbtb16	6.69	0.00701	0.240429
GO:0006457	protein folding	biological_process	163	17	Ahsa1,Cct3,Cct6b,Dnajb6,Dnajb8,Emc2,Grpel1,Hspa2,Mesd,Pdia3,Pfdn6,Ppil3,Ric3,Tbcc,Txndc11,Unc45a,Unc45b	8.8	0.00704	0.240429
GO:0048167	regulation of synaptic plasticity	biological_process	163	17	Cpeb1,Drd1,Egr2,Gfap,Grin2b,Mef2c,Neto1,Nlgn1,Nsmf,Ntrk2,Prnp,Ptk2b,Sipa1l1,Snap47,Srf,Tshz3,Vgf	8.8	0.00704	0.240429
GO:0035435	phosphate ion transmembrane transport	biological_process	15	4	Slc20a1,Slc34a3,Slc37a2,Slc37a4	0.81	0.00713	0.240429
GO:0097090	presynaptic membrane organization	biological_process	15	4	Cdh2,Magi2,Nlgn1,Ptprd	0.81	0.00713	0.240429
GO:0017185	peptidyl-lysine hydroxylation	biological_process	8	3	Plod3,Vipas39,Vps33b	0.43	0.00715	0.240429
GO:0031340	positive regulation of vesicle fusion	biological_process	8	3	Anxa1,Doc2b,Syt1	0.43	0.00715	0.240429
GO:0048666	neuron development	biological_process	967	70	Ablim1,Alkbh1,Avil,C1ql1,Camk1d,Camsap2,Caprin2,Cdkl3,Cib1,Clmn,Crxos,Ctf1,Cul7,Dact1,Dock10,Drd1,Egr2,Ephb1,Epyc,Fes,Foxp1,Fry,Fzd2,Gabrr2,Gas1,Gata2,Gfap,Gli3,Gsk3a,H2-K1,Hoxd10,Hoxd9,Jun,Kera,Kirrel3,Klf4,Klf7,Lrrc4c,Lrrc55,Magi2,Map2k1,Mef2c,Ngf,Nlgn1,Nrxn1,Nsmf,Ntrk2,Olfm1,Pbx3,Pcdh15,Ppp2r5d,Prdm1,Ptk2b,Ptk7,Ptprd,Rap2a,Rnf6,Shank1,Sipa1l1,Slit3,Sox1,Srf,Stmn4,Strc,Tenm2,Tnfrsf12a,Trappc4,U…	52.18	0.00725	0.242459
GO:0030326	embryonic limb morphogenesis	biological_process	138	15	Cacna1c,Ctnnb1,Gas1,Gli3,Hoxd10,Hoxd11,Hoxd12,Hoxd13,Hoxd9,Mecom,Mycn,Pbx1,Pitx1,Smarca4,Zbtb16	7.45	0.00759	0.251085
GO:0035113	embryonic appendage morphogenesis	biological_process	138	15	Cacna1c,Ctnnb1,Gas1,Gli3,Hoxd10,Hoxd11,Hoxd12,Hoxd13,Hoxd9,Mecom,Mycn,Pbx1,Pitx1,Smarca4,Zbtb16	7.45	0.00759	0.251085
GO:0050769	positive regulation of neurogenesis	biological_process	377	32	Atxn1,Avil,Camk1d,Caprin2,Cdkl3,Ctnnb1,Cul7,Ell3,Fes,Gata2,Gfap,Gli3,Hoxd3,Jade2,Magi2,Map2k1,Mef2c,Ngf,Nlgn1,Nsmf,Ntrk2,Ppp2r5d,Ptk2b,Ptk7,Ptprd,Shank1,Sox2,Srf,Tgif1,Tnfrsf12a,Xrcc2,Zc4h2	20.34	0.00769	0.253026
GO:0050803	regulation of synapse structure or activity	biological_process	262	24	Asic2,Cdh2,Cpeb1,Drd1,Egr2,Ephb1,Gfap,Grin2b,Lrrc4b,Magi2,Mef2c,Neto1,Nlgn1,Nrxn1,Nsmf,Ntrk2,Prnp,Ptk2b,Ptprd,Sipa1l1,Snap47,Srf,Tshz3,Vgf	14.14	0.00807	0.253543
GO:0070193	synaptonemal complex organization	biological_process	24	5	Cpeb1,Hspa2,Mcmdc2,Meioc,Ube2b	1.3	0.00816	0.253543
GO:0086002	cardiac muscle cell action potential involved in contraction	biological_process	24	5	Ank2,Cacna1c,Kcna5,Scn2b,Scn4b	1.3	0.00816	0.253543
GO:2000050	regulation of non-canonical Wnt signaling pathway	biological_process	24	5	Ankrd6,Dact1,Rspo3,Sfrp4,Znrf3	1.3	0.00816	0.253543
GO:0031532	actin cytoskeleton reorganization	biological_process	89	11	Anxa1,Fes,Fry,Gab1,Mkln1,Ptk2b,Ptk7,Rap2a,S1pr1,Sipa1l1,Whamm	4.8	0.00828	0.253543
GO:0048522	positive regulation of cellular process	biological_process	4679	285	Abhd5,Ablim1,Actr3b,Acvr1b,Adcy7,Akap5,Aldh1a1,Angpt1,Ank2,Ankrd6,Anxa1,Apex1,Aplnr,Ar,Asic2,Atad5,Atp5a1,Atxn1,Avil,Bcl9l,Birc6,Brca2,Camk1d,Caprin2,Cavin2,Cbfa2t3,Cbfb,Cc2d1a,Ccdc3,Ccdc62,Ccl21b,Cct3,Cd34,Cd46,Cdh2,Cdk19,Cdkl3,Cebpb,Cemip,Chek2,Cib1,Clec11a,Cnep1r1,Col26a1,Cops5,Coro1c,Crk,Crlf3,Crx,Cspp1,Ctf1,Ctf2,Ctnnb1,Cul7,Cxcr5,Cyp27b1,Dact1,Daxx,Dedd2,Degs1,Dnph1,Doc2b,Drd1,Dynll1,Ebf1,Eg…	252.49	0.0083	0.253543
GO:0050793	regulation of developmental process	biological_process	2312	150	Acvr1b,Ankrd6,Anxa1,Aplnr,Ar,Asic2,Atad5,Atxn1,Avil,Bcl9l,Bhlhe41,Brca2,Btbd7,Cacna1c,Camk1d,Camsap2,Caprin2,Ccdc3,Ccl21b,Cd34,Cd46,Cdh2,Cdkl3,Cebpb,Cib1,Coro1c,Crk,Ctnnb1,Cul7,Cyp27b1,Dact1,Daxx,Dlk1,Ell3,Ephb1,Erbb3,Fes,Fga,Fgb,Fis1,Flt3,Fmnl1,Fmnl2,Fos,Foxp1,Fzd2,Gab1,Gata2,Gcm1,Gfap,Gli3,Gpr55,Gsk3a,H2-K1,H2-Oa,Havcr2,Hmgb1,Hnf1b,Hopx,Hoxd11,Hoxd13,Hoxd3,Hsf4,Htatip2,Igf2,Il1a,Iqgap3,Jade2,Jd…	124.76	0.00831	0.253543
GO:0002572	pro-T cell differentiation	biological_process	3	2	Flt3,Zbtb1	0.16	0.00841	0.253543
GO:0007403	glial cell fate determination	biological_process	3	2	Ctnnb1,Smarca4	0.16	0.00841	0.253543
GO:0016561	protein import into peroxisome matrix, translocation	biological_process	3	2	Pex5,Pex6	0.16	0.00841	0.253543
GO:0023041	neuronal signal transduction	biological_process	3	2	Kcna1,Olfm1	0.16	0.00841	0.253543
GO:0030576	Cajal body organization	biological_process	3	2	Fam118b,Uspl1	0.16	0.00841	0.253543
GO:0060769	positive regulation of epithelial cell proliferation involved in prostate gland development	biological_process	3	2	Ar,Ctnnb1	0.16	0.00841	0.253543
GO:0070634	transepithelial ammonium transport	biological_process	3	2	Rhbg,Rhcg	0.16	0.00841	0.253543
GO:0071611	granulocyte colony-stimulating factor production	biological_process	3	2	Cd34,Havcr2	0.16	0.00841	0.253543
GO:0071655	regulation of granulocyte colony-stimulating factor production	biological_process	3	2	Cd34,Havcr2	0.16	0.00841	0.253543
GO:2000819	regulation of nucleotide-excision repair	biological_process	3	2	Hmgb1,Rad52	0.16	0.00841	0.253543
GO:0051329	mitotic interphase	biological_process	249	23	Acvr1b,Anxa1,Apex1,Calm1,Cdkn2d,Chek2,Crlf3,Ctdsp2,D7Ertd443e,Dact1,Fanci,Hspa2,Iqgap3,Kank2,Kcna5,Lsm11,Mnat1,Pbx1,Plrg1,Ppat,Rcc1,Tcf19,Tipin	13.44	0.00852	0.2556
GO:0001825	blastocyst formation	biological_process	44	7	Ccnb1ip1,Hnf1b,Hopx,Nle1,Pou5f1,Rpl7l1,Srf	2.37	0.00869	0.256922
GO:0035136	forelimb morphogenesis	biological_process	44	7	Cacna1c,Ctnnb1,Hoxd10,Hoxd11,Hoxd9,Mecom,Zbtb16	2.37	0.00869	0.256922
GO:0060761	negative regulation of response to cytokine stimulus	biological_process	44	7	Ccdc3,Klf4,Mul1,Nlrc5,Parp14,Rffl,Slit3	2.37	0.00869	0.256922
GO:0009954	proximal/distal pattern formation	biological_process	34	6	Ctnnb1,Gli3,Hoxd10,Hoxd11,Hoxd9,Pbx1	1.83	0.00892	0.259954
GO:0050974	detection of mechanical stimulus involved in sensory perception	biological_process	34	6	Asic2,Grin2b,Kcna1,Pcdh15,Sox2,Strc	1.83	0.00892	0.259954
GO:1903115	regulation of actin filament-based movement	biological_process	34	6	Ank2,Cacna1c,Kcna5,Pde4b,Scn2b,Scn4b	1.83	0.00892	0.259954
GO:0001711	endodermal cell fate commitment	biological_process	16	4	Ctnnb1,Hnf1b,Pou5f1,Sox2	0.86	0.0091	0.262698
GO:0098661	inorganic anion transmembrane transport	biological_process	16	4	Slc20a1,Slc34a3,Slc37a2,Slc37a4	0.86	0.0091	0.262698
GO:0050773	regulation of dendrite development	biological_process	128	14	Camk1d,Camsap2,Caprin2,Cdkl3,Cul7,Gsk3a,Mef2c,Nlgn1,Nsmf,Ptprd,Rap2a,Shank1,Sipa1l1,Ube3a	6.91	0.0092	0.264338
GO:0048869	cellular developmental process	biological_process	4122	253	Abhd5,Ablim1,Acvr1b,Alkbh1,Angpt1,Ank2,Anxa1,Aplnr,Ar,Atxn1,Avil,BC048507,Bcl9l,Bhlhe41,Brca2,C1ql1,Camk1d,Camsap2,Caprin2,Catsper2,Catsper3,Cbfa2t3,Cbfb,Ccdc103,Ccdc113,Ccdc3,Cchcr1,Ccl21b,Ccnb1ip1,Cd34,Cd46,Cdh2,Cdkl3,Cebpb,Chd2,Chrna1,Cib1,Clmn,Col11a2,Coro1c,Crk,Crx,Crxos,Ctf1,Ctnnb1,Cul7,Cyp27b1,Dact1,Dlk1,Dnajb6,Dnph1,Dock10,Drd1,Dynll1,Egr2,Elk3,Ell3,Ephb1,Epyc,Erbb3,Erf,Fbxo9,Fes,Fis1,Flt…	222.44	0.00955	0.273112
GO:0001764	neuron migration	biological_process	155	16	Alkbh1,Ctnnb1,Drd1,Gata2,Kirrel3,Mef2c,Nr2f2,Nrg3,Nsmf,Ntrk2,Olfm1,Pex5,Sox1,Srf,Ulk4,Ywhae	8.36	0.00964	0.274404
GO:0045664	regulation of neuron differentiation	biological_process	552	43	Avil,Camk1d,Camsap2,Caprin2,Cdkl3,Cib1,Cul7,Fes,Gata2,Gfap,Gli3,Gsk3a,H2-K1,Hoxd3,Klf4,Lrrc4c,Magi2,Map2k1,Mef2c,Mycn,Ngf,Nlgn1,Nsmf,Ntrk2,Olfm1,Pbx1,Ppp2r5d,Ptk2b,Ptk7,Ptprd,Rap2a,Rnf6,S1pr5,Shank1,Sipa1l1,Sox2,Srf,Tgif1,Tnfrsf12a,Ube3a,Ulk1,Ulk4,Zc4h2	29.79	0.01007	0.285231
GO:0051239	regulation of multicellular organismal process	biological_process	2740	174	Acvr1b,Angpt1,Ank2,Ankrd6,Anxa1,Aplnr,Ar,Asic2,Atad5,Atp5a1,Atxn1,Avil,Bcl9l,Bhlhe41,Brca2,Btbd7,Cacna1c,Camk1d,Camsap2,Caprin2,Ccl21b,Cd34,Cd46,Cdh2,Cdkl3,Cebpb,Cib1,Coro1c,Cpeb1,Ctnnb1,Cul7,Cyp27b1,Dact1,Daxx,Dlk1,Drd1,Egr2,Ell3,Ephb1,Erbb3,Erbin,Fes,Fga,Fgb,Flt3,Fos,Foxp1,Furin,Fzd2,Gab1,Gata2,Gcm1,Gfap,Gjc1,Gli3,Gpr55,Grik5,Grin2b,Gsk3a,H2-K1,H2-Oa,Havcr2,Hip1r,Hmgb1,Hnf1b,Hopx,Hoxd11,Hoxd13,…	147.86	0.01014	0.285231
GO:0086003	cardiac muscle cell contraction	biological_process	35	6	Ank2,Cacna1c,Kcna5,Pde4b,Scn2b,Scn4b	1.89	0.01029	0.285231
GO:0001714	endodermal cell fate specification	biological_process	9	3	Hnf1b,Pou5f1,Sox2	0.49	0.0103	0.285231
GO:0097091	synaptic vesicle clustering	biological_process	9	3	Cdh2,Magi2,Nlgn1	0.49	0.0103	0.285231
GO:1904071	presynaptic active zone assembly	biological_process	9	3	Cdh2,Magi2,Nlgn1	0.49	0.0103	0.285231
GO:0050767	regulation of neurogenesis	biological_process	679	51	Atxn1,Avil,Camk1d,Camsap2,Caprin2,Cdh2,Cdkl3,Cib1,Ctnnb1,Cul7,Ell3,Fes,Gata2,Gfap,Gli3,Gsk3a,H2-K1,Hoxd3,Jade2,Klf4,Lrrc4c,Magi2,Map2k1,Mef2c,Mycn,Ngf,Nlgn1,Nrg3,Nsmf,Ntrk2,Olfm1,Pbx1,Ppp2r5d,Ptk2b,Ptk7,Ptprd,Rap2a,Rnf10,Rnf6,S1pr5,Shank1,Sipa1l1,Sox2,Srf,Tgif1,Tnfrsf12a,Ube3a,Ulk1,Ulk4,Xrcc2,Zc4h2	36.64	0.01059	0.291941
GO:0038092	nodal signaling pathway	biological_process	17	4	Acvr1b,Cfc1,Dact1,Tgif1	0.92	0.01141	0.310026
GO:0042789	mRNA transcription from RNA polymerase II promoter	biological_process	17	4	Pou5f1,Srebf1,Srf,Zbtb1	0.92	0.01141	0.310026
GO:0032232	negative regulation of actin filament bundle assembly	biological_process	26	5	Inpp5k,Kank2,S1pr1,Shank1,Tmeff2	1.4	0.01155	0.310026
GO:0090314	positive regulation of protein targeting to membrane	biological_process	26	5	Cemip,Cib1,Fis1,Myo1c,Prnp	1.4	0.01155	0.310026
GO:1900087	positive regulation of G1/S transition of mitotic cell cycle	biological_process	26	5	Anxa1,Apex1,Kcna5,Lsm11,Plrg1	1.4	0.01155	0.310026
GO:1902808	positive regulation of cell cycle G1/S phase transition	biological_process	26	5	Anxa1,Apex1,Kcna5,Lsm11,Plrg1	1.4	0.01155	0.310026
GO:0002053	positive regulation of mesenchymal cell proliferation	biological_process	36	6	Ctnnb1,Foxp1,Gas1,Hmgb1,Irs2,Mycn	1.94	0.0118	0.315354
GO:0016477	cell migration	biological_process	1187	82	Acvr1b,Alkbh1,Angpt1,Anxa1,Apex1,Atp5a1,Camk1d,Ccl21b,Cd34,Cdh2,Cemip,Ch25h,Chst4,Cib1,Coro1c,Crk,Ctnnb1,Cxcr5,Dock10,Drd1,Ephb1,Fam110c,Fes,Fmnl1,Foxp1,Fpr1,Fpr2,Frmd5,Gab1,Gata2,Gli3,Gsk3a,Has1,Hmgb1,Htr2b,Il16,Il1a,Irs2,Jak1,Jaml,Jun,Kif2a,Kirrel3,Klf4,Magi2,Marveld3,Mef2c,Myo1c,Ndrg4,Nr2f2,Nr4a1,Nrg3,Nsmf,Ntrk2,Olfm1,Pde4b,Pex5,Phactr4,Plat,Podxl,Pou3f3,Prkcd,Prr5l,Pstpip2,Ptk2b,Ptk7,Rap2a,Rf…	64.05	0.01208	0.321433
GO:0002262	myeloid cell homeostasis	biological_process	146	15	Acvr1b,Anxa1,Gata2,Hmgb1,Klf13,Kmt2e,Mecom,Mthfd1,Pde4b,Senp1,Setd1a,Sfxn1,Slc37a4,Smarca4,Srf	7.88	0.01245	0.328982
GO:0060291	long-term synaptic potentiation	biological_process	70	9	Drd1,Gfap,Grin2b,Nlgn1,Ntrk2,Prnp,Ptk2b,Snap47,Tshz3	3.78	0.01263	0.328982
GO:0060976	coronary vasculature development	biological_process	70	9	Angpt1,Aplnr,Cfc1,Ctnnb1,Prdm1,Prickle1,Ptk7,Smarca4,Srf	3.78	0.01263	0.328982
GO:2000648	positive regulation of stem cell proliferation	biological_process	70	9	Ctnnb1,Foxp1,Gas1,Gli3,Hmgb1,Irs2,Mycn,Setd1a,Sox2	3.78	0.01263	0.328982
GO:0048813	dendrite morphogenesis	biological_process	133	14	Caprin2,Cdkl3,Cul7,Dact1,Dock10,Ephb1,Klf7,Nlgn1,Nsmf,Ptprd,Rap2a,Shank1,Sipa1l1,Ube3a	7.18	0.01266	0.328982
GO:1901214	regulation of neuron death	biological_process	258	23	Alkbh1,Angpt1,Cd34,Cebpb,Ctnnb1,Daxx,Ephb1,Erbb3,Fos,Furin,Grik5,Grin2b,Gsk3a,Jun,Mef2c,Ngf,Nsmf,Ntrk2,Prnp,Psmc1,Ptk2b,Srpk2,Xrcc2	13.92	0.0127	0.328982
GO:0051592	response to calcium ion	biological_process	120	13	Cpne2,Fga,Fgb,Fos,Jun,Mef2c,Mnat1,Nfatc3,Nlgn1,Ptk2b,Sec31a,Syt1,Wnk1	6.48	0.01274	0.328982
GO:0050954	sensory perception of mechanical stimulus	biological_process	160	16	Asic2,Cdkn2d,Cemip,Col11a2,Fbxo11,Grin2b,Homer2,Kcna1,Map1a,Nav2,Pcdh15,Pou3f4,Sox2,Strc,Tshz3,Tub	8.63	0.01283	0.329914
GO:0007389	pattern specification process	biological_process	468	37	Angpt1,Ar,Ccdc103,Cfc1,Ctnnb1,Egr2,Gas1,Gli3,Hnf1b,Hoxc4,Hoxc5,Hoxc6,Hoxd10,Hoxd11,Hoxd12,Hoxd13,Hoxd3,Hoxd4,Hoxd8,Hoxd9,Mdga2,Mef2c,Nfatc3,Nle1,Nr2f2,Nrarp,Nrg3,Pbx1,Pou5f1,Pskh1,Ring1,Shroom3,Sox1,Srf,Tgif1,Xrcc2,Zbtb16	25.25	0.01305	0.334167
GO:0051325	interphase	biological_process	259	23	Acvr1b,Anxa1,Apex1,Calm1,Cdkn2d,Chek2,Crlf3,Ctdsp2,D7Ertd443e,Dact1,Fanci,Hspa2,Iqgap3,Kank2,Kcna5,Lsm11,Mnat1,Pbx1,Plrg1,Ppat,Rcc1,Tcf19,Tipin	13.98	0.01326	0.33813
GO:0010092	specification of organ identity	biological_process	37	6	Ar,Ctnnb1,Gli3,Hoxd11,Mef2c,Pou5f1	2	0.01346	0.338607
GO:0046889	positive regulation of lipid biosynthetic process	biological_process	59	8	Anxa1,Ccdc3,Cnep1r1,Elovl5,Htr2b,Ldlr,Prkcd,Srebf1	3.18	0.01346	0.338607
GO:0060711	labyrinthine layer development	biological_process	59	8	Birc6,Dnajb6,Erf,Gab1,Gcm1,Map2k1,Plcd3,Rspo3	3.18	0.01346	0.338607
GO:0048513	organ development	biological_process	3339	207	Acvr1b,Ak4,Aldh1a1,Alkbh1,Angpt1,Ankrd6,Anxa1,Aplnr,Ar,Atxn1,Bcl9l,Bhlhe41,Birc6,Brca2,Btbd7,Cacna1c,Cbfa2t3,Cbfb,Ccdc103,Ccl21b,Cd34,Cd46,Cdh2,Cebpb,Cfc1,Chd2,Chrna1,Cib1,Col11a2,Coro1c,Crx,Cryba4,Ctnnb1,Cul7,Cxcr5,Cyp27b1,Dact1,Dchs2,Dlk1,Dnajb6,Dock10,Drd1,Dynll1,Egr2,Ell3,Ephb1,Erbb3,Erf,Fes,Flt3,Fos,Foxp1,Fzd2,Gab1,Gabrr2,Gas1,Gata2,Gcm1,Gimap1,Gjc1,Gli3,Gm21093,Gpr55,Grin2b,Gsk3a,H2-K1,H2-O…	180.18	0.0135	0.338607
GO:0000278	mitotic cell cycle	biological_process	721	53	Acvr1b,Anxa1,Apex1,Brca2,Calm1,Cdk19,Cdk8,Cdkn2d,Chek2,Cib1,Crlf3,Ctdsp2,Ctnnb1,Cul7,Cul9,D7Ertd443e,Dact1,Daxx,Dctn6,Fanci,Gas1,Hmgb1,Hspa2,Htatip2,Igf2,Il1a,Insc,Iqgap3,Kank2,Kcna5,Kif18b,Kif2a,Kifc1,Lsm11,Map2k1,Meioc,Mnat1,Nle1,Pbx1,Pds5a,Pds5b,Plrg1,Ppat,Ppp2r2b,Rcc1,Spice1,Tcf19,Tipin,Trim35,Ttc28,Tunar,Xrcc2,Zwilch	38.91	0.01374	0.339684
GO:1901216	positive regulation of neuron death	biological_process	71	9	Ctnnb1,Daxx,Fos,Grik5,Grin2b,Gsk3a,Jun,Prnp,Srpk2	3.83	0.0138	0.339684
GO:0048585	negative regulation of response to stimulus	biological_process	1261	86	Angpt1,Ankrd6,Anxa1,Aplnr,Ar,Atxn1,Bcl9l,Birc6,Camk2n1,Ccdc3,Cd34,Cd46,Cdh2,Chek2,Cib1,Cr1l,Crk,Ctnnb1,Cxxc4,Dact1,Dlk1,Drd1,Ell3,Epm2a,Erbb3,Erbin,Fga,Fgb,Foxp1,Gas1,Gata2,Gli3,Gm4922,Gsk3a,Havcr2,Herpud1,Htr2b,Inpp5k,Kank2,Klf4,Kremen1,Litaf,Lrrc4b,Lrrc4c,Magi2,Marveld3,Mecom,Mul1,Nanos3,Ndrg4,Nle1,Nlrc5,Nlrp3,Nrarp,Nrxn1,Optn,Parp14,Pawr,Phactr4,Podnl1,Pou5f1,Prdm1,Prickle1,Prkcd,Prnp,Prr5l,Ps…	68.05	0.01398	0.339684
GO:0032682	negative regulation of chemokine production	biological_process	18	4	Erbin,Klf4,Mul1,Slc37a4	0.97	0.01405	0.339684
GO:0035584	calcium-mediated signaling using intracellular calcium source	biological_process	18	4	Fis1,Homer2,Prnp,Tenm2	0.97	0.01405	0.339684
GO:0000338	protein deneddylation	biological_process	10	3	Cops4,Cops5,Cops6	0.54	0.01413	0.339684
GO:0010966	regulation of phosphate transport	biological_process	10	3	Prkcd,Sfrp4,Triap1	0.54	0.01413	0.339684
GO:0030575	nuclear body organization	biological_process	10	3	Fam118b,Srpk2,Uspl1	0.54	0.01413	0.339684
GO:1901629	regulation of presynaptic membrane organization	biological_process	10	3	Cdh2,Magi2,Nlgn1	0.54	0.01413	0.339684
GO:0030099	myeloid cell differentiation	biological_process	349	29	Acvr1b,Cbfa2t3,Cbfb,Ccl21b,Cebpb,Cib1,Ctnnb1,Fes,Fos,Foxp1,Gata2,Gpr55,Hmgb1,Jun,Kat6a,Klf10,Klf13,Kmt2e,Mef2c,Ptk2b,Senp1,Setd1a,Sfxn1,Smarca4,Srf,Tirap,Tspan2,Vps33b,Zbtb16	18.83	0.01414	0.339684
GO:0000082	G1/S transition of mitotic cell cycle	biological_process	162	16	Acvr1b,Anxa1,Apex1,Cdkn2d,Crlf3,Ctdsp2,Dact1,Iqgap3,Kank2,Kcna5,Lsm11,Mnat1,Plrg1,Ppat,Rcc1,Tcf19	8.74	0.01432	0.339684
GO:0035107	appendage morphogenesis	biological_process	162	16	Cacna1c,Ctnnb1,Evx2,Gas1,Gli3,Hoxd10,Hoxd11,Hoxd12,Hoxd13,Hoxd9,Mecom,Mycn,Pbx1,Pitx1,Smarca4,Zbtb16	8.74	0.01432	0.339684
GO:0035108	limb morphogenesis	biological_process	162	16	Cacna1c,Ctnnb1,Evx2,Gas1,Gli3,Hoxd10,Hoxd11,Hoxd12,Hoxd13,Hoxd9,Mecom,Mycn,Pbx1,Pitx1,Smarca4,Zbtb16	8.74	0.01432	0.339684
GO:0044843	cell cycle G1/S phase transition	biological_process	162	16	Acvr1b,Anxa1,Apex1,Cdkn2d,Crlf3,Ctdsp2,Dact1,Iqgap3,Kank2,Kcna5,Lsm11,Mnat1,Plrg1,Ppat,Rcc1,Tcf19	8.74	0.01432	0.339684
GO:1902105	regulation of leukocyte differentiation	biological_process	261	23	Anxa1,Cd46,Cebpb,Ctnnb1,Flt3,Fos,Foxp1,Gata2,Gli3,Gpr55,H2-Oa,Jun,Klf10,Nfam1,Nlrp3,Nrarp,Pnp,Prdm1,Tmem176a,Tmem176b,Zbtb1,Zbtb16,Zmiz1	14.08	0.01442	0.340735
GO:0016055	Wnt signaling pathway	biological_process	380	31	Amer3,Ankrd6,Bcl9l,Caprin2,Cdh2,Cfc1,Ctnnb1,Cxxc4,Dact1,Fzd10,Fzd2,Gli3,Gsk3a,Hnf1b,Klf4,Kremen1,Kremen2,Mesd,Nle1,Nrarp,Pou5f1,Prickle1,Ptk7,Rnf146,Rspo3,Sfrp4,Smarca4,Sox2,Tcf7,Ube2b,Znrf3	20.51	0.0146	0.343662
GO:0010720	positive regulation of cell development	biological_process	472	37	Atxn1,Avil,Bcl9l,Camk1d,Caprin2,Cdkl3,Cib1,Crk,Ctnnb1,Cul7,Ell3,Fes,Gata2,Gfap,Gli3,Hoxd11,Hoxd3,Jade2,Magi2,Map2k1,Mef2c,Ngf,Nlgn1,Nsmf,Ntrk2,Olfm1,Ppp2r5d,Ptk2b,Ptk7,Ptprd,Shank1,Sox2,Srf,Tgif1,Tnfrsf12a,Xrcc2,Zc4h2	25.47	0.01475	0.345862
GO:0051960	regulation of nervous system development	biological_process	773	56	Asic2,Atxn1,Avil,Camk1d,Camsap2,Caprin2,Cdh2,Cdkl3,Cib1,Ctnnb1,Cul7,Ell3,Ephb1,Fes,Fzd2,Gata2,Gfap,Gli3,Gsk3a,H2-K1,Hoxd3,Jade2,Klf4,Lrrc4b,Lrrc4c,Magi2,Map2k1,Mef2c,Mycn,Ngf,Nlgn1,Nrg3,Nrxn1,Nsmf,Ntrk2,Olfm1,Pbx1,Ppp2r5d,Ptk2b,Ptk7,Ptprd,Rap2a,Rnf10,Rnf6,S1pr5,Shank1,Sipa1l1,Sox2,Srf,Tgif1,Tnfrsf12a,Ube3a,Ulk1,Ulk4,Xrcc2,Zc4h2	41.71	0.01509	0.352484
GO:0086001	cardiac muscle cell action potential	biological_process	38	6	Ank2,Cacna1c,Kcna5,Kcnd2,Scn2b,Scn4b	2.05	0.01527	0.353805
GO:0071840	cellular component organization or biogenesis	biological_process	5726	340	Ablim1,Actr3b,Acvr1b,Alkbh1,Angpt1,Ank2,Anxa1,Apex1,Ar,Asic2,Atg101,Atg4d,Avil,BC048507,Bcl9l,Brca2,Camk1d,Camsap2,Caprin2,Cavin2,Ccdc103,Ccdc113,Ccdc115,Ccnb1ip1,Cct3,Cd34,Cda,Cdh2,Cdkl3,Cdkn2d,Celf2,Cemip,Chchd5,Chd2,Chek2,Chrna1,Cib1,Cldn6,Cldn9,Clmn,Col11a2,Coro1c,Cox10,Cpeb1,Crk,Crlf3,Ctnnb1,Cul7,Cul9,Cyp27b1,D7Ertd443e,Dact1,Daxx,Dctn6,Ddx52,Dedd2,Dis3l,Dlgap1,Dnajb6,Dnajb8,Dnph1,Doc2b,Dock…	308.99	0.0153	0.353805
GO:0005976	polysaccharide metabolic process	biological_process	97	11	Agl,Epm2a,Gnmt,Gsk3a,Has1,Hmgb1,Igf2,Inpp5k,Irs2,Pfkm,Slc37a4	5.23	0.01532	0.353805
GO:0060997	dendritic spine morphogenesis	biological_process	49	7	Caprin2,Dock10,Ephb1,Nlgn1,Shank1,Sipa1l1,Ube3a	2.64	0.01545	0.355466
GO:2000144	positive regulation of DNA-templated transcription, initiation	biological_process	28	5	Ctnnb1,Hnf1b,Jun,Psmc1,Srf	1.51	0.01579	0.361928
GO:0043152	induction of bacterial agglutination	biological_process	4	2	Fga,Fgb	0.22	0.01623	0.367426
GO:0050975	sensory perception of touch	biological_process	4	2	Kcna1,Tshz3	0.22	0.01623	0.367426
GO:2001199	negative regulation of dendritic cell differentiation	biological_process	4	2	Tmem176a,Tmem176b	0.22	0.01623	0.367426
GO:0071277	cellular response to calcium ion	biological_process	61	8	Cpne2,Fos,Jun,Mef2c,Nfatc3,Nlgn1,Syt1,Wnk1	3.29	0.01627	0.367426
GO:0007049	cell cycle	biological_process	1539	102	Acvr1b,Anxa1,Apex1,Birc6,Brca2,Cables2,Calm1,Camk2n1,Ccnb1ip1,Cdk17,Cdk19,Cdk8,Cdkl2,Cdkl3,Cdkn2d,Chek2,Cib1,Cops5,Cpeb1,Crlf3,Cspp1,Ctdsp2,Ctnnb1,Cul7,Cul9,Cxcr5,Cyp27b1,D7Ertd443e,Dact1,Daxx,Dctn6,Dpep3,Fanci,Fes,Gas1,Haus1,Hexim1,Hexim2,Hmgb1,Hspa2,Htatip2,Igf2,Il1a,Insc,Iqgap3,Jun,Kank2,Kcna5,Kif18b,Kif2a,Kifc1,Klhdc3,Kmt2e,Lig3,Lin54,Lsm11,Magi2,Map2k1,Mapk4,Mcm5,Mcm7,Mcmdc2,Mecom,Meioc,Mnat…	83.05	0.01656	0.3726
GO:1901028	regulation of mitochondrial outer membrane permeabilization involved in apoptotic signaling pathway	biological_process	19	4	Gsk3a,Hip1r,Mul1,Slc25a5	1.03	0.01705	0.38222
GO:0008156	negative regulation of DNA replication	biological_process	50	7	Brca2,Chek2,Hnrnpa1,Lig3,Papd5,Pds5a,Tipin	2.7	0.01715	0.383058
GO:0098815	modulation of excitatory postsynaptic potential	biological_process	29	5	Neto1,Nlgn1,Nrxn1,Ptk2b,Shank1	1.56	0.01826	0.405396
GO:0000722	telomere maintenance via recombination	biological_process	11	3	Brca2,Rad51d,Tep1	0.59	0.01866	0.405396
GO:0048934	peripheral nervous system neuron differentiation	biological_process	11	3	Hoxd10,Hoxd9,Ntrk2	0.59	0.01866	0.405396
GO:0048935	peripheral nervous system neuron development	biological_process	11	3	Hoxd10,Hoxd9,Ntrk2	0.59	0.01866	0.405396
GO:0086067	AV node cell to bundle of His cell communication	biological_process	11	3	Cacna1c,Gjc1,Scn4b	0.59	0.01866	0.405396
GO:0090083	regulation of inclusion body assembly	biological_process	11	3	Dnajb6,Dnajb8,Hspa2	0.59	0.01866	0.405396
GO:0097320	membrane tubulation	biological_process	11	3	Cavin2,Pacsin2,Whamm	0.59	0.01866	0.405396
GO:0003002	regionalization	biological_process	357	29	Ar,Cfc1,Ctnnb1,Egr2,Gas1,Gli3,Hnf1b,Hoxc4,Hoxc5,Hoxc6,Hoxd10,Hoxd11,Hoxd13,Hoxd3,Hoxd4,Hoxd8,Hoxd9,Mef2c,Nle1,Nr2f2,Nrarp,Pbx1,Pou5f1,Ring1,Sox1,Srf,Tgif1,Xrcc2,Zbtb16	19.26	0.01868	0.405396
GO:0006261	DNA-dependent DNA replication	biological_process	113	12	Brca2,Chek2,Lig3,Mcm5,Mcm7,Mcmdc2,Mgme1,Mms22l,Orc5,Parp2,Polg,Tipin	6.1	0.01883	0.407207
GO:0016043	cellular component organization	biological_process	5550	329	Ablim1,Actr3b,Acvr1b,Alkbh1,Angpt1,Ank2,Anxa1,Apex1,Ar,Asic2,Atg101,Atg4d,Avil,BC048507,Bcl9l,Brca2,Camk1d,Camsap2,Caprin2,Cavin2,Ccdc103,Ccdc113,Ccdc115,Ccnb1ip1,Cct3,Cd34,Cda,Cdh2,Cdkl3,Cdkn2d,Celf2,Cemip,Chchd5,Chd2,Chek2,Chrna1,Cib1,Cldn6,Cldn9,Clmn,Col11a2,Coro1c,Cox10,Cpeb1,Crk,Crlf3,Ctnnb1,Cul7,Cul9,Cyp27b1,D7Ertd443e,Dact1,Daxx,Dctn6,Dedd2,Dlgap1,Dnajb6,Dnajb8,Dnph1,Doc2b,Dock10,Dpep3,Drd…	299.49	0.0191	0.411592
GO:0003006	developmental process involved in reproduction	biological_process	703	51	Acvr1b,Alkbh1,Anxa1,Ar,Birc6,Brca2,Catsper2,Catsper3,Ccnb1ip1,Cebpb,Cib1,Ctnnb1,Cul7,Cyp27b1,Dnajb6,Dynll1,Erf,Gab1,Gata2,Gcm1,Gli3,Hnf1b,Hoxd13,Hspa2,Igf2,Il1a,Map2k1,Mcmdc2,Meioc,Nanos3,Nr2f2,Pbx1,Plcd3,Prdm1,Ptk2b,Rspo3,Rxrb,Slit3,Sox2,Stox2,Tcf7,Tmem119,Topaz1,Tsx,Ube2b,Ube2j1,Ube3a,Vgf,Ythdf2,Zbtb16,Zscan21	37.94	0.01929	0.413473
GO:0001960	negative regulation of cytokine-mediated signaling pathway	biological_process	40	6	Ccdc3,Mul1,Nlrc5,Parp14,Rffl,Slit3	2.16	0.01939	0.413473
GO:0051898	negative regulation of protein kinase B signaling	biological_process	40	6	Cib1,Inpp5k,Klf4,Magi2,Mul1,Pou5f1	2.16	0.01939	0.413473
GO:0010647	positive regulation of cell communication	biological_process	1448	96	Acvr1b,Akap5,Angpt1,Ankrd6,Ar,Caprin2,Cc2d1a,Ccl21b,Cdh2,Cib1,Crk,Crlf3,Ctf1,Ctnnb1,Cyp27b1,Dact1,Daxx,Dedd2,Doc2b,Drd1,Dynll1,Epm2a,Erbb3,Fam110c,Fga,Fgb,Fis1,Fpr2,Fzd10,Gab1,Gas1,Gfap,Gpr55,Grin2b,Gsk3a,Havcr2,Hexim1,Hip1r,Hmgb1,Htr2b,Igf2,Iqgap3,Irs2,Jun,Litaf,Map2k1,Map3k13,Mul1,Myo1c,Myrip,Ndrg4,Neto1,Nfam1,Ngf,Nle1,Nlgn1,Nlrc5,Nrarp,Nrxn1,Ntrk2,Pag1,Parp14,Pdia3,Pfkm,Pou5f1,Ppp2r5d,Prkcd,Pr…	78.14	0.01963	0.417137
GO:1900117	regulation of execution phase of apoptosis	biological_process	482	37	Acvr1b,Ar,Birc6,Brca2,Cebpb,Chek2,Ctnnb1,Daxx,Dedd2,Erbb3,Fhit,Fis1,Gas1,Gsk3a,Herpud1,Hip1r,Il1a,Jun,Mul1,Nanos3,Ngf,Nle1,Parp2,Pawr,Pdia3,Perp,Pnp,Prkcd,Rffl,Senp1,Sgk3,Slc25a5,Tnfrsf12a,Tradd,Triap1,Trim39,Ube2k	26.01	0.0198	0.419294
GO:0007569	cell aging	biological_process	88	10	Brca2,Chek2,Kat6a,Map2k1,Nuak1,Pawr,Prkcd,Srf,Zfp217,Zmiz1	4.75	0.01997	0.421436
GO:2000113	negative regulation of cellular macromolecule biosynthetic process	biological_process	1382	92	Ar,Atxn1,Bhlhe41,Brca2,Caprin2,Cbfa2t3,Cbx5,Cc2d1a,Cebpb,Chek2,Cpeb1,Ctnnb1,Dact1,Daxx,Dnajb6,Elk3,Erbin,Erf,Foxp1,Gata2,Gli3,Havcr2,Hexim1,Hexim2,Hnf1b,Hnrnpa1,Hopx,Hoxd8,Hoxd9,Hsf4,Igf2,Ikzf4,Ilf3,Inpp5k,Jdp2,Jun,Kank2,Kat6a,Keap1,Klf10,Klf4,Lig3,Mecom,Mef2c,Mlip,N4bp2l2,Nanos3,Nelfb,Nfatc3,Nkrf,Nlrc5,Nlrp3,Nr2f2,Nrarp,Nrde2,Pa2g4,Papd5,Pawr,Pbx1,Pds5a,Pitx1,Pou3f3,Pou5f1,Prdm1,Prickle1,Prnp,Ri…	74.58	0.0201	0.422197
GO:0006260	DNA replication	biological_process	299	25	Brca2,Cct3,Chek2,Ctnnb1,Fhit,Gins3,Hnrnpa1,Jun,Klf4,Lig3,Mcm5,Mcm7,Mcmdc2,Mgme1,Mms22l,Orc2,Orc5,Papd5,Parp2,Pds5a,Polg,Rbms1,Rev3l,Tep1,Tipin	16.13	0.02015	0.422197
GO:0023056	positive regulation of signaling	biological_process	1433	95	Acvr1b,Akap5,Angpt1,Ankrd6,Ar,Caprin2,Cc2d1a,Ccl21b,Cdh2,Cib1,Crk,Crlf3,Ctf1,Ctnnb1,Cyp27b1,Dact1,Daxx,Dedd2,Doc2b,Drd1,Dynll1,Erbb3,Fam110c,Fga,Fgb,Fis1,Fpr2,Fzd10,Gab1,Gas1,Gfap,Gpr55,Grin2b,Gsk3a,Havcr2,Hexim1,Hip1r,Hmgb1,Htr2b,Igf2,Iqgap3,Irs2,Jun,Litaf,Map2k1,Map3k13,Mul1,Myo1c,Myrip,Ndrg4,Neto1,Nfam1,Ngf,Nle1,Nlgn1,Nlrc5,Nrarp,Nrxn1,Ntrk2,Pag1,Parp14,Pdia3,Pfkm,Pou5f1,Ppp2r5d,Prkcd,Prnp,Prr…	77.33	0.02024	0.422197
GO:0007398	ectoderm development	biological_process	20	4	Ctnnb1,Erf,Pou5f1,Vps52	1.08	0.02042	0.422197
GO:0086019	cell-cell signaling involved in cardiac conduction	biological_process	20	4	Ank2,Cacna1c,Kcna5,Scn4b	1.08	0.02042	0.422197
GO:0090208	positive regulation of triglyceride metabolic process	biological_process	20	4	Abhd5,Cnep1r1,Ldlr,Srebf1	1.08	0.02042	0.422197
GO:0048546	digestive tract morphogenesis	biological_process	52	7	Cfc1,Ctnnb1,Dact1,Gli3,Hnf1b,Hoxd13,Tcf7	2.81	0.02095	0.430248
GO:0050982	detection of mechanical stimulus	biological_process	52	7	Asic2,Dennd5b,Grin2b,Kcna1,Pcdh15,Sox2,Strc	2.81	0.02095	0.430248
GO:0010629	negative regulation of gene expression	biological_process	1554	102	Acvr1b,Ar,Atxn1,Bhlhe41,Caprin2,Cbfa2t3,Cbx5,Cc2d1a,Cd34,Cd46,Cebpb,Cpeb1,Cr1l,Ctnnb1,Dact1,Daxx,Dnajb6,Elk3,Erbin,Erf,Foxp1,Gas1,Gata2,Gli3,Havcr2,Hexim1,Hexim2,Hnf1b,Hopx,Hoxd8,Hoxd9,Hsf4,Igf2,Ikzf4,Ilf3,Inpp5k,Iqgap3,Jdp2,Jun,Kank2,Kat6a,Keap1,Klf10,Klf4,Ldlr,Map2k1,Mecom,Mef2c,Mlip,Mycn,N4bp2l2,Nanos3,Nelfb,Nfatc3,Nkrf,Nlrc5,Nlrp3,Nr2f2,Nrarp,Nrde2,Nrxn1,Olfm1,Pa2g4,Parp14,Pawr,Pbx1,Pitx1,Pou…	83.86	0.02109	0.431675
GO:0048518	positive regulation of biological process	biological_process	5326	316	Abhd5,Ablim1,Actr3b,Acvr1b,Adcy7,Ahsa1,Akap5,Aldh1a1,Angpt1,Ank2,Ankrd6,Anxa1,Apex1,Aplnr,Ar,Arfgap3,Asic2,Atad5,Atp5a1,Atxn1,Avil,BC048507,Bcl9l,Birc6,Brca2,Camk1d,Camk2n1,Caprin2,Cavin2,Cbfa2t3,Cbfb,Cc2d1a,Ccdc3,Ccdc62,Ccl21b,Cct3,Cd34,Cd46,Cdh2,Cdk19,Cdkl3,Cebpb,Cemip,Chek2,Cib1,Clec11a,Cnep1r1,Col26a1,Cops5,Coro1c,Cr1l,Crk,Crlf3,Crx,Cspp1,Ctf1,Ctf2,Ctnnb1,Cul7,Cxcr5,Cyp27b1,Dact1,Daxx,Dedd2,D…	287.41	0.02119	0.432276
GO:0048562	embryonic organ morphogenesis	biological_process	316	26	Aldh1a1,Ccdc103,Cfc1,Ctnnb1,Fzd2,Gas1,Gata2,Gli3,Hnf1b,Hoxc4,Hoxd10,Hoxd11,Hoxd3,Hoxd4,Hoxd9,Mef2c,Mycn,Pcdh15,Phactr4,Pou3f4,Ptk7,Smarca4,Sox2,Srf,Strc,Tcf7	17.05	0.02166	0.439951
GO:0035307	positive regulation of protein dephosphorylation	biological_process	41	6	Cnep1r1,Magi2,Mef2c,Nsmf,Ppp2r5d,Prkcd	2.21	0.02171	0.439951
GO:0097190	apoptotic signaling pathway	biological_process	470	36	Acvr1b,Ar,Birc6,Brca2,Cebpb,Chek2,Ctnnb1,Daxx,Dedd2,Erbb3,Fhit,Fis1,Gas1,Gsk3a,Herpud1,Hip1r,Il1a,Jun,Mul1,Nanos3,Ngf,Nle1,Parp2,Pawr,Pdia3,Perp,Pnp,Prkcd,Senp1,Sgk3,Slc25a5,Tnfrsf12a,Tradd,Triap1,Trim39,Ube2k	25.36	0.02196	0.443549
GO:0048870	cell motility	biological_process	1304	87	Acvr1b,Alkbh1,Angpt1,Anxa1,Apex1,Atp5a1,Camk1d,Catsper2,Catsper3,Ccl21b,Cd34,Cdh2,Cemip,Cfap44,Ch25h,Chst4,Cib1,Coro1c,Crk,Ctnnb1,Cxcr5,Dock10,Drd1,Ephb1,Fam110c,Fes,Fmnl1,Foxp1,Fpr1,Fpr2,Frmd5,Gab1,Gata2,Gli3,Gsk3a,Has1,Hmgb1,Htr2b,Il16,Il1a,Irs2,Jak1,Jaml,Jun,Kif2a,Kirrel3,Klf4,Magi2,Map2k1,Marveld3,Mef2c,Myo1c,Ndrg4,Nme8,Nr2f2,Nr4a1,Nrg3,Nsmf,Ntrk2,Olfm1,Pde4b,Pex5,Phactr4,Plat,Podxl,Pou3f3,Pr…	70.37	0.02229	0.448733
GO:0031344	regulation of cell projection organization	biological_process	518	39	Avil,Camk1d,Camsap2,Caprin2,Cdkl3,Cib1,Coro1c,Cul7,Fam110c,Fes,Gfap,Gsk3a,H2-K1,Klf4,Lrrc4c,Magi2,Map2k1,Mef2c,Ngf,Nlgn1,Nsmf,Ntrk2,Olfm1,Podxl,Ppp2r5d,Prkcd,Ptk2b,Ptk7,Ptprd,Rap2a,Rnf6,Shank1,Sipa1l1,Srf,Tenm2,Tnfrsf12a,Ube3a,Ulk1,Ulk4	27.95	0.02252	0.4506
GO:0007612	learning	biological_process	143	14	Atxn1,Cacna1c,Drd1,Epm2a,Fos,Grin2b,Jun,Ndrg4,Neto1,Nrxn1,Ntrk2,Shank1,Srf,Vdac1	7.72	0.02253	0.4506
GO:0051674	localization of cell	biological_process	1305	87	Acvr1b,Alkbh1,Angpt1,Anxa1,Apex1,Atp5a1,Camk1d,Catsper2,Catsper3,Ccl21b,Cd34,Cdh2,Cemip,Cfap44,Ch25h,Chst4,Cib1,Coro1c,Crk,Ctnnb1,Cxcr5,Dock10,Drd1,Ephb1,Fam110c,Fes,Fmnl1,Foxp1,Fpr1,Fpr2,Frmd5,Gab1,Gata2,Gli3,Gsk3a,Has1,Hmgb1,Htr2b,Il16,Il1a,Irs2,Jak1,Jaml,Jun,Kif2a,Kirrel3,Klf4,Magi2,Map2k1,Marveld3,Mef2c,Myo1c,Ndrg4,Nme8,Nr2f2,Nr4a1,Nrg3,Nsmf,Ntrk2,Olfm1,Pde4b,Pex5,Phactr4,Plat,Podxl,Pou3f3,Pr…	70.42	0.02267	0.451923
GO:0030029	actin filament-based process	biological_process	646	47	Actr3b,Ank2,Anxa1,Avil,Cacna1c,Coro1c,Crk,Dnajb6,Fes,Fmnl1,Fmnl2,Foxp1,Frmd5,Frmd6,Fry,Fzd10,Gab1,Hip1r,Inpp5k,Kank2,Kcna5,Mef2c,Mkln1,Mobp,Myl6,Myl6b,Myo1c,Myrip,Pacsin2,Pcdh15,Pde4b,Phactr4,Prkcd,Ptk2b,Ptk7,Rap2a,Rhof,S1pr1,Scn2b,Scn4b,Shank1,Shroom3,Sipa1l1,Srf,Tmeff2,Whamm,Wipf1	34.86	0.02293	0.454292
GO:0006112	energy reserve metabolic process	biological_process	90	10	Agl,Epm2a,Gnmt,Gsk3a,Hmgb1,Igf2,Inpp5k,Irs2,Pfkm,Slc37a4	4.86	0.02301	0.454292
GO:0034394	protein localization to cell surface	biological_process	53	7	Angpt1,Ank2,Ctnnb1,Gm28048,Leprotl1,Mesd,Ric3	2.86	0.02305	0.454292
GO:0042733	embryonic digit morphogenesis	biological_process	65	8	Ctnnb1,Gas1,Gli3,Hoxd11,Hoxd12,Hoxd13,Mycn,Zbtb16	3.51	0.02314	0.454292
GO:0010941	regulation of cell death	biological_process	1560	102	Acvr1b,Aldh1a1,Alkbh1,Angpt1,Ank2,Anxa1,Apex1,Ar,Asic2,Birc6,Brca2,Camk1d,Cd34,Cdk19,Cdkn2d,Cebpb,Chek2,Cib1,Ckmt1,Cops5,Ctnnb1,Cul7,Daxx,Dedd2,Degs1,Dnajb6,Dus2,Ephb1,Erbb3,Fga,Fgb,Fhit,Fis1,Fos,Foxp1,Furin,Gas1,Gata2,Gimap8,Gli3,Grik5,Grin2b,Gsk3a,Herpud1,Hip1r,Hnf1b,Htatip2,Htr2b,Hyou1,Ifit2,Il1a,Irs2,Jun,Kank2,Klf4,Map2k1,Mecom,Mef2c,Mnat1,Mul1,Mycn,Nanos3,Ngf,Nle1,Nlrp3,Nr4a1,Nsmf,Ntrk2,Pa2g…	84.18	0.02316	0.454292
GO:0032268	regulation of cellular protein metabolic process	biological_process	2335	147	Acvr1b,Alkbh1,Angpt1,Ankrd6,Ar,Arfgef3,Birc6,Camk2n1,Caprin2,Cbfa2t3,Ccl21b,Cdh2,Cdkn2d,Cemip,Chek2,Cib1,Cnep1r1,Cops5,Coro1c,Cpeb1,Cr1l,Ctdsp2,Ctf1,Ctif,Ctnnb1,Dact1,Daxx,Dnajb6,Drd1,Dus2,Eefsec,Ephb1,Epm2a,Erbb3,Fanci,Fga,Fgb,Fhit,Fis1,Flt3,Fpr2,Furin,Fzd10,Gab1,Gas1,Gata2,Gatc,Gm28048,Gpatch2,Gpr55,Gsk3a,Havcr2,Herpud1,Hexim1,Hexim2,Hip1r,Hmgb1,Hspa2,Htr2b,Igf2,Ilf3,Inpp5k,Iqgap3,Jdp2,Jun,Klf4…	126	0.02351	0.45747
GO:0006264	mitochondrial DNA replication	biological_process	12	3	Lig3,Mgme1,Polg	0.65	0.02389	0.45747
GO:0010867	positive regulation of triglyceride biosynthetic process	biological_process	12	3	Cnep1r1,Ldlr,Srebf1	0.65	0.02389	0.45747
GO:0021554	optic nerve development	biological_process	12	3	Ephb1,Gli3,Nav2	0.65	0.02389	0.45747
GO:0072567	chemokine (C-X-C motif) ligand 2 production	biological_process	12	3	Foxp1,Klf4,Tirap	0.65	0.02389	0.45747
GO:1990709	presynaptic active zone organization	biological_process	12	3	Cdh2,Magi2,Nlgn1	0.65	0.02389	0.45747
GO:0060669	embryonic placenta morphogenesis	biological_process	31	5	Dnajb6,Erf,Gcm1,Igf2,Rspo3	1.67	0.02392	0.45747
GO:0086091	regulation of heart rate by cardiac conduction	biological_process	31	5	Ank2,Cacna1c,Kcna5,Scn2b,Scn4b	1.67	0.02392	0.45747
GO:0006312	mitotic recombination	biological_process	21	4	Brca2,Rad51d,Tep1,Xrcc2	1.13	0.02418	0.46014
GO:0035306	positive regulation of dephosphorylation	biological_process	42	6	Cnep1r1,Magi2,Mef2c,Nsmf,Ppp2r5d,Prkcd	2.27	0.02421	0.46014
GO:0051172	negative regulation of nitrogen compound metabolic process	biological_process	1513	99	Ar,Atxn1,Bhlhe41,Brca2,Caprin2,Cbfa2t3,Cbx5,Cc2d1a,Cd34,Cda,Cebpb,Chek2,Cpeb1,Ctnnb1,Dact1,Daxx,Dnajb6,Dynll1,Elk3,Erbin,Erf,Foxp1,Fpr2,Gata2,Gli3,Havcr2,Hexim1,Hexim2,Hnf1b,Hnrnpa1,Hopx,Hoxd8,Hoxd9,Hsf4,Igf2,Ikzf4,Ilf3,Inpp5k,Jdp2,Jun,Kank2,Kat6a,Keap1,Klf10,Klf4,Lig3,Mecom,Mef2c,Mlip,N4bp2l2,Nanos3,Nelfb,Nfatc3,Nkrf,Nlrc5,Nlrp3,Nr2f2,Nrarp,Nrde2,Pa2g4,Papd5,Pawr,Pbx1,Pds5a,Pitx1,Pou3f3,Pou5f1,P…	81.65	0.02464	0.465611
GO:0001570	vasculogenesis	biological_process	91	10	Angpt1,Aplnr,Cd34,Ctnnb1,Cul7,Gjc1,Myo18b,Ntrk2,Smarca4,Zmiz1	4.91	0.02465	0.465611
GO:0072089	stem cell proliferation	biological_process	159	15	Cd34,Ctnnb1,Dchs2,Foxp1,Gas1,Gli3,Hmgb1,Irs2,Kcna1,Mecom,Mycn,Sart3,Setd1a,Sox2,Znrf3	8.58	0.02514	0.466048
GO:0044267	cellular protein metabolic process	biological_process	4696	280	Acvr1b,Ahsa1,Alkbh1,Angpt1,Ankrd6,Anxa1,Ar,Arfgef3,Asb8,Atg4d,B3galt1,B3galt4,B3gnt9,Birc6,Brca2,Camk1d,Camk2n1,Caprin2,Cbfa2t3,Cbfb,Ccl21b,Ccnb1ip1,Cct3,Cct6b,Cdh2,Cdk17,Cdk19,Cdk8,Cdkl2,Cdkl3,Cdkn2d,Cemip,Chek2,Chst4,Cib1,Clk1,Cnep1r1,Cops4,Cops5,Cops6,Coro1c,Cox10,Cpeb1,Cpped1,Cr1l,Ctdsp2,Ctf1,Ctif,Ctnnb1,Cul7,Cul9,Dact1,Daxx,Dnajb6,Dnajb8,Drd1,Dus2,Eefsec,Egr2,Ehhadh,Eif3f,Elob,Emc2,Ep400,Eph…	253.41	0.02526	0.466048
GO:0015712	hexose phosphate transport	biological_process	5	2	Slc37a2,Slc37a4	0.27	0.02608	0.466048
GO:0015760	glucose-6-phosphate transport	biological_process	5	2	Slc37a2,Slc37a4	0.27	0.02608	0.466048
GO:0021563	glossopharyngeal nerve development	biological_process	5	2	Hoxd3,Nav2	0.27	0.02608	0.466048
GO:0034137	positive regulation of toll-like receptor 2 signaling pathway	biological_process	5	2	Hmgb1,Tirap	0.27	0.02608	0.466048
GO:0036015	response to interleukin-3	biological_process	5	2	Gsk3a,Jak1	0.27	0.02608	0.466048
GO:0036016	cellular response to interleukin-3	biological_process	5	2	Gsk3a,Jak1	0.27	0.02608	0.466048
GO:0043504	mitochondrial DNA repair	biological_process	5	2	Lig3,Mgme1	0.27	0.02608	0.466048
GO:0045113	regulation of integrin biosynthetic process	biological_process	5	2	Ar,Tmeff2	0.27	0.02608	0.466048
GO:0048478	replication fork protection	biological_process	5	2	Brca2,Tipin	0.27	0.02608	0.466048
GO:0061052	negative regulation of cell growth involved in cardiac muscle cell development	biological_process	5	2	Foxp1,Gsk3a	0.27	0.02608	0.466048
GO:0097119	postsynaptic density protein 95 clustering	biological_process	5	2	Nlgn1,Nrxn1	0.27	0.02608	0.466048
GO:0097350	neutrophil clearance	biological_process	5	2	Anxa1,Hmgb1	0.27	0.02608	0.466048
GO:2000318	positive regulation of T-helper 17 type immune response	biological_process	5	2	Nlrp10,Nlrp3	0.27	0.02608	0.466048
GO:2000467	positive regulation of glycogen (starch) synthase activity	biological_process	5	2	Gsk3a,Igf2	0.27	0.02608	0.466048
GO:2001198	regulation of dendritic cell differentiation	biological_process	5	2	Tmem176a,Tmem176b	0.27	0.02608	0.466048
GO:0043069	negative regulation of programmed cell death	biological_process	814	57	Alkbh1,Angpt1,Ar,Asic2,Birc6,Camk1d,Cdkn2d,Cebpb,Cib1,Ckmt1,Cops5,Ctnnb1,Daxx,Dnajb6,Erbb3,Fga,Fgb,Foxp1,Furin,Gas1,Gata2,Gli3,Herpud1,Hip1r,Hnf1b,Htr2b,Hyou1,Irs2,Jun,Kank2,Klf4,Mecom,Mef2c,Mnat1,Nanos3,Ngf,Nle1,Nr4a1,Ntrk2,Pa2g4,Pnp,Pou3f3,Pou3f4,Prkcd,Prnp,Ptcra,Ptk2b,Rffl,Rgl2,Sgk3,Slc25a5,Smarca4,Tcf7,Thoc6,Triap1,Ube2b,Xrcc2	43.93	0.0261	0.466048
GO:0048814	regulation of dendrite morphogenesis	biological_process	79	9	Caprin2,Cdkl3,Cul7,Nlgn1,Nsmf,Ptprd,Rap2a,Sipa1l1,Ube3a	4.26	0.02612	0.466048
GO:0051899	membrane depolarization	biological_process	174	16	Atxn1,Cacna1c,Catsper2,Catsper3,Chrna1,Grik5,Grin2b,Jun,Mef2c,Neto1,Nlgn1,Nrxn1,Ptk2b,Scn2b,Scn4b,Shank1	9.39	0.02624	0.466828
GO:0050905	neuromuscular process	biological_process	119	12	Chrna1,Csmd1,Drd1,Grin2b,Hoxd10,Kcna1,Nrxn1,Pcdh15,Pex5,Rbfox1,Shank1,Sox2	6.42	0.02705	0.478312
GO:0060071	Wnt signaling pathway, planar cell polarity pathway	biological_process	32	5	Ankrd6,Dact1,Fzd2,Ptk7,Znrf3	1.73	0.02712	0.478312
GO:0060706	cell differentiation involved in embryonic placenta development	biological_process	32	5	Dnajb6,Erf,Gcm1,Nr2f2,Prdm1	1.73	0.02712	0.478312
GO:0008643	carbohydrate transport	biological_process	147	14	Drd1,Fabp5,Gm43191,Gsk3a,Inpp5k,Irs2,Mfsd4b2,Mfsd4b3,Mfsd4b4,Mfsd4b5,Rft1,Rnasel,Slc35a3,Slc37a2	7.93	0.02778	0.488545
GO:0051246	regulation of protein metabolic process	biological_process	2506	156	Acvr1b,Alkbh1,Angpt1,Ankrd6,Ar,Arfgef3,Birc6,Camk2n1,Caprin2,Cbfa2t3,Ccl21b,Cdh2,Cdkn2d,Cebpb,Cemip,Chek2,Cib1,Cnep1r1,Cops5,Coro1c,Cpeb1,Cr1l,Ctdsp2,Ctf1,Ctif,Ctnnb1,Dact1,Daxx,Dnajb6,Drd1,Dus2,Eefsec,Ephb1,Epm2a,Erbb3,Fanci,Fga,Fgb,Fhit,Fis1,Flt3,Fpr2,Furin,Fzd10,Gab1,Gas1,Gata2,Gatc,Gm28048,Gpatch2,Gpr55,Gsk3a,Havcr2,Herpud1,Hexim1,Hexim2,Hip1r,Hmgb1,Hspa2,Htr2b,Igf2,Il1a,Ilf3,Inpp5k,Iqgap3,Jd…	135.23	0.02807	0.49223
GO:0016358	dendrite development	biological_process	219	19	Camk1d,Camsap2,Caprin2,Cdkl3,Cul7,Dact1,Dock10,Ephb1,Gsk3a,Klf7,Mef2c,Nlgn1,Nsmf,Ptprd,Rap2a,Shank1,Sipa1l1,Trappc4,Ube3a	11.82	0.02825	0.49361
GO:0031327	negative regulation of cellular biosynthetic process	biological_process	1488	97	Ar,Atxn1,Bhlhe41,Brca2,Caprin2,Cbfa2t3,Cbx5,Cc2d1a,Cd34,Cebpb,Chek2,Cpeb1,Ctnnb1,Cyp27b1,Dact1,Daxx,Dnajb6,Dynll1,Elk3,Erbin,Erf,Foxp1,Fpr2,Gata2,Gli3,Havcr2,Hexim1,Hexim2,Hnf1b,Hnrnpa1,Hopx,Hoxd8,Hoxd9,Hsf4,Igf2,Ikzf4,Ilf3,Inpp5k,Jdp2,Jun,Kank2,Kat6a,Keap1,Klf10,Klf4,Lig3,Malrd1,Mecom,Mef2c,Mlip,N4bp2l2,Nanos3,Nelfb,Nfatc3,Nkrf,Nlrc5,Nlrp3,Nr2f2,Nrarp,Nrde2,Pa2g4,Papd5,Pawr,Pbx1,Pds5a,Pitx1,Pou3…	80.3	0.02831	0.49361
GO:0002040	sprouting angiogenesis	biological_process	68	8	Angpt1,Cib1,Klf4,Nr4a1,Nrarp,Ptk2b,Rspo3,Srf	3.67	0.02946	0.502998
GO:0009890	negative regulation of biosynthetic process	biological_process	1508	98	Ar,Atxn1,Bhlhe41,Brca2,Caprin2,Cbfa2t3,Cbx5,Cc2d1a,Cd34,Cebpb,Chek2,Cpeb1,Ctnnb1,Cyp27b1,Dact1,Daxx,Dnajb6,Dynll1,Elk3,Erbin,Erf,Foxp1,Fpr2,Gata2,Gli3,Havcr2,Hexim1,Hexim2,Hnf1b,Hnrnpa1,Hopx,Hoxd8,Hoxd9,Hsf4,Igf2,Ikzf4,Ilf3,Inpp5k,Jdp2,Jun,Kank2,Kat6a,Keap1,Klf10,Klf4,Lig3,Malrd1,Mecom,Mef2c,Mlip,N4bp2l2,Nanos3,Nelfb,Nfatc3,Nkrf,Nlrc5,Nlrp3,Nr2f2,Nrarp,Nrde2,Pa2g4,Papd5,Pawr,Pbx1,Pds5a,Pitx1,Pou3…	81.38	0.02962	0.502998
GO:0022412	cellular process involved in reproduction in multicellular organism	biological_process	310	25	Brca2,Catsper2,Catsper3,Ccnb1ip1,Cib1,Ctnnb1,Dynll1,Hspa2,Il1a,Mcmdc2,Meioc,Nanos3,Prdm1,Ptk2b,Slit3,Spaca6,Tmem119,Topaz1,Tpst2,Ube2b,Ube2j1,Ythdf2,Zbtb16,Zmiz1,Zscan21	16.73	0.02966	0.502998
GO:0010558	negative regulation of macromolecule biosynthetic process	biological_process	1423	93	Ar,Atxn1,Bhlhe41,Brca2,Caprin2,Cbfa2t3,Cbx5,Cc2d1a,Cebpb,Chek2,Cpeb1,Ctnnb1,Dact1,Daxx,Dnajb6,Elk3,Erbin,Erf,Foxp1,Gata2,Gli3,Havcr2,Hexim1,Hexim2,Hnf1b,Hnrnpa1,Hopx,Hoxd8,Hoxd9,Hsf4,Igf2,Ikzf4,Ilf3,Inpp5k,Jdp2,Jun,Kank2,Kat6a,Keap1,Klf10,Klf4,Lig3,Mecom,Mef2c,Mlip,N4bp2l2,Nanos3,Nelfb,Nfatc3,Nkrf,Nlrc5,Nlrp3,Nr2f2,Nrarp,Nrde2,Pa2g4,Papd5,Pawr,Pbx1,Pds5a,Pitx1,Pou3f3,Pou5f1,Prdm1,Prickle1,Prnp,Ri…	76.79	0.02966	0.502998
GO:0010464	regulation of mesenchymal cell proliferation	biological_process	44	6	Ctnnb1,Foxp1,Gas1,Hmgb1,Irs2,Mycn	2.37	0.02977	0.502998
GO:0032781	positive regulation of ATPase activity	biological_process	44	6	Ahsa1,BC048507,Dnajb6,Dynll1,Hscb,Hspa2	2.37	0.02977	0.502998
GO:0002087	regulation of respiratory gaseous exchange by neurological system process	biological_process	13	3	Nlgn1,Pbx3,Tshz3	0.7	0.02984	0.502998
GO:0006266	DNA ligation	biological_process	13	3	Hmgb1,Lig3,Parp2	0.7	0.02984	0.502998
GO:0010614	negative regulation of cardiac muscle hypertrophy	biological_process	13	3	Foxp1,Gsk3a,Mlip	0.7	0.02984	0.502998
GO:0072488	ammonium transmembrane transport	biological_process	13	3	Gm38392,Rhbg,Rhcg	0.7	0.02984	0.502998
GO:2000726	negative regulation of cardiac muscle cell differentiation	biological_process	13	3	Foxp1,Gsk3a,Prickle1	0.7	0.02984	0.502998
GO:1903708	positive regulation of hemopoiesis	biological_process	177	16	Acvr1b,Anxa1,Cd46,Fes,Fos,Gata2,Gli3,Hmgb1,Jun,Klf10,Nlrp3,Pnp,Prdm1,Zbtb1,Zbtb16,Zmiz1	9.55	0.03013	0.502998
GO:0006612	protein targeting to membrane	biological_process	81	9	Atg4d,Cemip,Cib1,Fis1,Inpp5k,Myo1c,Pex5,Prnp,Srp72	4.37	0.03013	0.502998
GO:0010463	mesenchymal cell proliferation	biological_process	56	7	Ctnnb1,Dchs2,Foxp1,Gas1,Hmgb1,Irs2,Mycn	3.02	0.03021	0.502998
GO:0035019	somatic stem cell population maintenance	biological_process	56	7	Bcl9l,Gata2,Hnf1b,Kat6a,Klf10,Pou5f1,Sox2	3.02	0.03021	0.502998
GO:0035235	ionotropic glutamate receptor signaling pathway	biological_process	56	7	Grik5,Grin2b,Mef2c,Neto1,Nlgn1,Ptk2b,Shank1	3.02	0.03021	0.502998
GO:0006605	protein targeting	biological_process	466	35	Akap5,Angpt1,Ap4m1,Atg4d,Cemip,Cib1,Dact1,Drd1,Erbin,Fis1,Gli3,Grpel1,Heatr3,Inpp5k,Ipo8,Jun,Keap1,Litaf,Mtx2,Myo1c,Nlgn1,Nlrp3,Nutf2,Optn,Pan3,Pex5,Pex6,Pou5f1,Prickle1,Prkcd,Prnp,Rbpms,Srp72,Tomm20,Ywhae	25.15	0.03038	0.502998
GO:0001558	regulation of cell growth	biological_process	326	26	Acvr1b,Caprin2,Cda,Cdkl3,Cdkn2d,Cib1,Crk,Crlf3,Cyp27b1,D7Ertd443e,Dnph1,Foxp1,Gas1,Gsk3a,Mul1,Ngf,Olfm1,Ptk2b,Rnf6,Sgk3,Slit3,Smarca4,Srf,Tmc8,Tnfrsf12a,Ulk1	17.59	0.0304	0.502998
GO:0031175	neuron projection development	biological_process	805	56	Ablim1,Alkbh1,Avil,Camk1d,Camsap2,Caprin2,Cdkl3,Cib1,Clmn,Cul7,Dact1,Dock10,Egr2,Ephb1,Epyc,Fes,Foxp1,Fry,Gas1,Gfap,Gli3,Gsk3a,H2-K1,Jun,Kera,Kirrel3,Klf4,Klf7,Lrrc4c,Lrrc55,Magi2,Map2k1,Mef2c,Ngf,Nlgn1,Nrxn1,Nsmf,Ntrk2,Olfm1,Ppp2r5d,Ptk2b,Ptk7,Ptprd,Rap2a,Rnf6,Shank1,Sipa1l1,Slit3,Srf,Stmn4,Tenm2,Tnfrsf12a,Trappc4,Ube3a,Ulk1,Ulk4	43.44	0.03041	0.502998
GO:0035116	embryonic hindlimb morphogenesis	biological_process	33	5	Ctnnb1,Mecom,Pitx1,Smarca4,Zbtb16	1.78	0.03059	0.503382
GO:0050806	positive regulation of synaptic transmission	biological_process	135	13	Drd1,Gfap,Grin2b,Neto1,Nlgn1,Nrxn1,Ntrk2,Prnp,Ptk2b,Shank1,Snap47,Syt1,Tshz3	7.29	0.03067	0.503382
GO:0002683	negative regulation of immune system process	biological_process	388	30	Angpt1,Anxa1,Ccl21b,Cebpb,Cib1,Cr1l,Crk,Ctnnb1,Erbin,Flt3,Gata2,Gli3,Gpr55,H2-Oa,Havcr2,Klf13,Mul1,Nlrc5,Nrarp,Pag1,Parp14,Pawr,Prdm1,Prnp,Psma1,Ptk2b,Rhbdd3,Tmem176a,Tmem176b,Zbtb16	20.94	0.03068	0.503382
GO:0008033	tRNA processing	biological_process	108	11	Alkbh1,Dus2,Mettl1,Pus1,Rpp21,Rpusd4,Thg1l,Thumpd3,Trmt13,Trmt5,Trub1	5.83	0.03132	0.507274
GO:0010563	negative regulation of phosphorus metabolic process	biological_process	547	40	Angpt1,Arfgef3,Atxn1,Camk2n1,Cbfa2t3,Cda,Cdkn2d,Cib1,Coro1c,Ctdsp2,Dact1,Dus2,Dynll1,Epm2a,Fpr2,Gpatch2,Hexim1,Hexim2,Inpp5k,Irs2,Jun,Klf4,Lrrc4b,Lrrc4c,Marveld3,Mecom,Nr2f2,Parp14,Pkmyt1,Podnl1,Ppp1r36,Prkcd,Prnp,Prr5l,Tmem132d,Tsacc,Ube2b,Wnk1,Ywhae,Zfyve28	29.52	0.0316	0.507274
GO:0045936	negative regulation of phosphate metabolic process	biological_process	547	40	Angpt1,Arfgef3,Atxn1,Camk2n1,Cbfa2t3,Cda,Cdkn2d,Cib1,Coro1c,Ctdsp2,Dact1,Dus2,Dynll1,Epm2a,Fpr2,Gpatch2,Hexim1,Hexim2,Inpp5k,Irs2,Jun,Klf4,Lrrc4b,Lrrc4c,Marveld3,Mecom,Nr2f2,Parp14,Pkmyt1,Podnl1,Ppp1r36,Prkcd,Prnp,Prr5l,Tmem132d,Tsacc,Ube2b,Wnk1,Ywhae,Zfyve28	29.52	0.0316	0.507274
GO:0055085	transmembrane transport	biological_process	1309	86	Abcb9,Ank2,Ano10,Asic2,Atp5a1,Cacna1c,Calm1,Catsper2,Catsper3,Chrna1,Cox10,Cox6a1,Cox8c,Ctnnb1,Dennd5b,Fam155a,Gabrr2,Gjc1,Gm38392,Gm43191,Gpr155,Grik5,Grin2b,Grpel1,Hspa2,Htr3a,Ipo8,Irs2,Kcna1,Kcna5,Kcnd2,Kcnip4,Kcnk13,Ldlr,Lrrc55,Lrrc8b,Mef2c,Mfsd14a,Mfsd4b2,Mfsd4b3,Mfsd4b4,Mfsd4b5,Neto1,Nlgn1,Nrxn1,Orai3,Pcyox1,Pde4b,Pex5,Pex6,Prnp,Prss41,Ptk2b,Rhbg,Rhcg,Scn2b,Scn4b,Serinc4,Sfxn1,Sgk3,Shank1,S…	70.64	0.03196	0.507274
GO:0001824	blastocyst development	biological_process	95	10	Brca2,Ccnb1ip1,Hnf1b,Hopx,N4bp2l2,Nle1,Pou5f1,Rpl7l1,Smarca4,Srf	5.13	0.03204	0.507274
GO:0007611	learning or memory	biological_process	237	20	Atxn1,Cacna1c,Cebpb,Drd1,Egr2,Epm2a,Fos,Grin2b,Jun,Ldlr,Mef2c,Ndrg4,Neto1,Nrxn1,Ntrk2,Prnp,Shank1,Srf,Ttbk1,Vdac1	12.79	0.03212	0.507274
GO:0051497	negative regulation of stress fiber assembly	biological_process	23	4	Inpp5k,Kank2,S1pr1,Tmeff2	1.24	0.03287	0.507274
GO:0051966	regulation of synaptic transmission, glutamatergic	biological_process	57	7	Drd1,Mef2c,Nlgn1,Nrxn1,Ptk2b,Syt1,Tshz3	3.08	0.0329	0.507274
GO:0097061	dendritic spine organization	biological_process	57	7	Caprin2,Dock10,Ephb1,Nlgn1,Shank1,Sipa1l1,Ube3a	3.08	0.0329	0.507274
GO:0010769	regulation of cell morphogenesis involved in differentiation	biological_process	344	27	Bcl9l,Caprin2,Cdkl3,Cib1,Coro1c,Crk,Ctnnb1,Cul7,Ell3,Klf4,Lrrc4c,Map2k1,Ngf,Nlgn1,Nsmf,Ntrk2,Olfm1,Pawr,Ppp2ca,Ptprd,Rap2a,Rnf6,Sipa1l1,Srf,Tnfrsf12a,Ube3a,Ulk1	18.56	0.03306	0.507274
GO:1903322	positive regulation of protein modification by small protein conjugation or removal	biological_process	109	11	Angpt1,Fanci,Gm28048,Mul1,Ngf,Prickle1,Ptk2b,Rasd2,Rchy1,Rnf40,Ube3a	5.88	0.03321	0.507274
GO:0045838	positive regulation of membrane potential	biological_process	34	5	Neto1,Nlgn1,Nrxn1,Ptk2b,Shank1	1.83	0.03433	0.507274
GO:0086065	cell communication involved in cardiac conduction	biological_process	34	5	Ank2,Cacna1c,Gjc1,Kcna5,Scn4b	1.83	0.03433	0.507274
GO:0090175	regulation of establishment of planar polarity	biological_process	34	5	Ankrd6,Dact1,Fzd2,Ptk7,Znrf3	1.83	0.03433	0.507274
GO:2000142	regulation of DNA-templated transcription, initiation	biological_process	34	5	Ctnnb1,Hnf1b,Jun,Psmc1,Srf	1.83	0.03433	0.507274
GO:0060078	regulation of postsynaptic membrane potential	biological_process	110	11	Atxn1,Cacna1c,Chrna1,Grik5,Grin2b,Mef2c,Neto1,Nlgn1,Nrxn1,Ptk2b,Shank1	5.94	0.03518	0.507274
GO:0006886	intracellular protein transport	biological_process	763	53	Akap5,Angpt1,Ap1m2,Ap1s1,Ap3b2,Ap3m2,Ap4m1,Atg4d,Cchcr1,Cemip,Cib1,Copb1,Dact1,Drd1,Egr2,Erbin,Fis1,Gli3,Grasp,Grpel1,Heatr3,Herpud1,Inpp5k,Ipo8,Jun,Keap1,Litaf,Mtx2,Myo1c,Myrip,Nlgn1,Nlrp3,Nutf2,Optn,Pan3,Pex5,Pex6,Pou5f1,Prickle1,Prkcd,Prnp,Prr5l,Rbpms,Rffl,Rph3al,Snx5,Srp72,Tbc1d14,Tomm20,Vipas39,Vps33b,Xpo6,Ywhae	41.17	0.0353	0.507274
GO:0097194	execution phase of apoptosis	biological_process	504	37	Acvr1b,Ar,Birc6,Brca2,Cebpb,Chek2,Ctnnb1,Daxx,Dedd2,Erbb3,Fhit,Fis1,Gas1,Gsk3a,Herpud1,Hip1r,Il1a,Jun,Mul1,Nanos3,Ngf,Nle1,Parp2,Pawr,Pdia3,Perp,Pnp,Prkcd,Rffl,Senp1,Sgk3,Slc25a5,Tnfrsf12a,Tradd,Triap1,Trim39,Ube2k	27.2	0.03575	0.507274
GO:0043067	regulation of programmed cell death	biological_process	1453	94	Acvr1b,Aldh1a1,Alkbh1,Angpt1,Ank2,Anxa1,Apex1,Ar,Asic2,Birc6,Brca2,Camk1d,Cdk19,Cdkn2d,Cebpb,Chek2,Cib1,Ckmt1,Cops5,Ctnnb1,Cul7,Daxx,Dedd2,Degs1,Dnajb6,Erbb3,Fga,Fgb,Fhit,Fis1,Foxp1,Furin,Gas1,Gata2,Gimap8,Gli3,Grik5,Gsk3a,Herpud1,Hip1r,Hnf1b,Htatip2,Htr2b,Hyou1,Ifit2,Il1a,Irs2,Jun,Kank2,Klf4,Map2k1,Mecom,Mef2c,Mnat1,Mul1,Nanos3,Ngf,Nle1,Nlrp3,Nr4a1,Nsmf,Ntrk2,Pa2g4,Parp2,Pawr,Pdia3,Perp,Pnp,Pou3…	78.41	0.03611	0.507274
GO:0034219	carbohydrate transmembrane transport	biological_process	46	6	Gm43191,Mfsd4b2,Mfsd4b3,Mfsd4b4,Mfsd4b5,Slc35a3	2.48	0.03611	0.507274
GO:0061337	cardiac conduction	biological_process	46	6	Ank2,Cacna1c,Gjc1,Kcna5,Scn2b,Scn4b	2.48	0.03611	0.507274
GO:0086036	regulation of cardiac muscle cell membrane potential	biological_process	46	6	Ank2,Cacna1c,Kcna5,Kcnd2,Scn2b,Scn4b	2.48	0.03611	0.507274
GO:0023051	regulation of signaling	biological_process	2932	179	Acvr1b,Akap5,Amer3,Angpt1,Ankrd6,Anxa1,Aplnr,Ar,Arfgef3,Atxn1,Bcl9l,Birc6,Camk2n1,Caprin2,Cc2d1a,Ccdc3,Ccl21b,Cd46,Cdh2,Cib1,Clec11a,Cops5,Cpeb1,Crk,Crlf3,Ctf1,Ctf2,Ctnnb1,Cxxc4,Cyp27b1,Dact1,Daxx,Dedd2,Dlk1,Doc2b,Drd1,Dynll1,Egr2,Ell3,Ephb1,Epm2a,Erbb3,Erbin,Fam110c,Fbxo9,Fga,Fgb,Fis1,Foxp1,Fpr2,Furin,Fzd10,Gab1,Gas1,Gata2,Gfap,Gli3,Gm4922,Gpr55,Grik5,Grin2b,Gsk3a,Havcr2,Herpud1,Hexim1,Hip1r,Hmg…	158.22	0.03612	0.507274
GO:0060548	negative regulation of cell death	biological_process	880	60	Alkbh1,Angpt1,Ar,Asic2,Birc6,Camk1d,Cd34,Cdkn2d,Cebpb,Cib1,Ckmt1,Cops5,Ctnnb1,Daxx,Dnajb6,Dus2,Erbb3,Fga,Fgb,Foxp1,Furin,Gas1,Gata2,Gli3,Herpud1,Hip1r,Hnf1b,Htr2b,Hyou1,Irs2,Jun,Kank2,Klf4,Mecom,Mef2c,Mnat1,Nanos3,Ngf,Nle1,Nr4a1,Ntrk2,Pa2g4,Pnp,Pou3f3,Pou3f4,Prkcd,Prnp,Psmc1,Ptcra,Ptk2b,Rffl,Rgl2,Sgk3,Slc25a5,Smarca4,Tcf7,Thoc6,Triap1,Ube2b,Xrcc2	47.49	0.03625	0.507274
GO:0006352	DNA-templated transcription, initiation	biological_process	97	10	Ctnnb1,Gtf2e2,Hnf1b,Jun,Psmc1,Smarca5,Snapc5,Srf,Taf12,Taf6	5.23	0.03627	0.507274
GO:0051291	protein heterooligomerization	biological_process	97	10	Grin2b,Ikzf4,Magi2,Nlgn1,Pcbd2,Ppp2ca,Rcc1,Syt1,Tmem120b,Tradd	5.23	0.03627	0.507274
GO:0060079	excitatory postsynaptic potential	biological_process	97	10	Atxn1,Chrna1,Grik5,Grin2b,Mef2c,Neto1,Nlgn1,Nrxn1,Ptk2b,Shank1	5.23	0.03627	0.507274
GO:0006684	sphingomyelin metabolic process	biological_process	14	3	Pemt,Prkcd,Sptlc2	0.76	0.03649	0.507274
GO:0014741	negative regulation of muscle hypertrophy	biological_process	14	3	Foxp1,Gsk3a,Mlip	0.76	0.03649	0.507274
GO:0021781	glial cell fate commitment	biological_process	14	3	Ctnnb1,Gcm1,Smarca4	0.76	0.03649	0.507274
GO:0035112	genitalia morphogenesis	biological_process	14	3	Ar,Ctnnb1,Tcf7	0.76	0.03649	0.507274
GO:0045666	positive regulation of neuron differentiation	biological_process	301	24	Avil,Camk1d,Caprin2,Cdkl3,Cul7,Fes,Gata2,Hoxd3,Magi2,Map2k1,Mef2c,Ngf,Nlgn1,Ntrk2,Ppp2r5d,Ptk2b,Ptk7,Ptprd,Shank1,Sox2,Srf,Tgif1,Tnfrsf12a,Zc4h2	16.24	0.03651	0.507274
GO:0010646	regulation of cell communication	biological_process	2952	180	Acvr1b,Akap5,Amer3,Angpt1,Ankrd6,Anxa1,Aplnr,Ar,Arfgef3,Atxn1,Bcl9l,Birc6,Camk2n1,Caprin2,Cc2d1a,Ccdc3,Ccl21b,Cd46,Cdh2,Cib1,Clec11a,Cops5,Cpeb1,Crk,Crlf3,Ctf1,Ctf2,Ctnnb1,Cxxc4,Cyp27b1,Dact1,Daxx,Dedd2,Dlk1,Doc2b,Drd1,Dynll1,Egr2,Ell3,Ephb1,Epm2a,Erbb3,Erbin,Fam110c,Fbxo9,Fga,Fgb,Fis1,Foxp1,Fpr2,Furin,Fzd10,Gab1,Gas1,Gata2,Gfap,Gli3,Gm4922,Gpr55,Grik5,Grin2b,Gsk3a,Havcr2,Herpud1,Hexim1,Hip1r,Hmg…	159.3	0.03704	0.507274
GO:0008219	cell death	biological_process	1833	116	Acvr1b,Aldh1a1,Alkbh1,Angpt1,Ank2,Anxa1,Apex1,Ar,Asic2,Atg4d,Bcl7c,Birc6,Brca2,Camk1d,Cd34,Cdk19,Cdkn2d,Cebpb,Chek2,Cib1,Ckmt1,Cops5,Ctnnb1,Cul7,Daxx,Dedd2,Degs1,Dnajb6,Dus2,Dynll1,Emp1,Ephb1,Erbb3,Fga,Fgb,Fhit,Fis1,Fos,Foxp1,Furin,Gas1,Gata2,Gimap8,Gli3,Grik5,Grin2b,Gsk3a,Herpud1,Hip1r,Hnf1b,Htatip2,Htr2b,Hyou1,Ifit2,Il1a,Irs2,Jun,Kank2,Klf4,Kremen1,Lsp1,Map2k1,Mecom,Mef2c,Mef2d,Mnat1,Mul1,Mycn,…	98.91	0.03712	0.507274
GO:0016265	death	biological_process	1833	116	Acvr1b,Aldh1a1,Alkbh1,Angpt1,Ank2,Anxa1,Apex1,Ar,Asic2,Atg4d,Bcl7c,Birc6,Brca2,Camk1d,Cd34,Cdk19,Cdkn2d,Cebpb,Chek2,Cib1,Ckmt1,Cops5,Ctnnb1,Cul7,Daxx,Dedd2,Degs1,Dnajb6,Dus2,Dynll1,Emp1,Ephb1,Erbb3,Fga,Fgb,Fhit,Fis1,Fos,Foxp1,Furin,Gas1,Gata2,Gimap8,Gli3,Grik5,Grin2b,Gsk3a,Herpud1,Hip1r,Hnf1b,Htatip2,Htr2b,Hyou1,Ifit2,Il1a,Irs2,Jun,Kank2,Klf4,Kremen1,Lsp1,Map2k1,Mecom,Mef2c,Mef2d,Mnat1,Mul1,Mycn,…	98.91	0.03712	0.507274
GO:0032269	negative regulation of cellular protein metabolic process	biological_process	1015	68	Angpt1,Arfgef3,Birc6,Camk2n1,Caprin2,Cdkn2d,Cib1,Coro1c,Cpeb1,Cr1l,Ctdsp2,Ctnnb1,Dact1,Dnajb6,Dus2,Epm2a,Fhit,Furin,Gas1,Gpatch2,Herpud1,Hexim1,Hexim2,Ilf3,Inpp5k,Jun,Klf4,Lrrc4b,Lrrc4c,Marveld3,Mecom,Nanos3,Ngf,Nle1,Nr2f2,Nr4a1,Parp14,Pbp2,Pkmyt1,Plat,Podnl1,Ppp1r36,Prkcd,Prmt3,Prnp,Prr5l,Rasd2,Rffl,Senp1,Serpina3c,Serpina3f,Serpina3g,Serpina3i,Serpina3j,Serpina3k,Serpina3m,Tia1,Tmem132d,Tnrc6c,…	54.77	0.03731	0.507274
GO:0030217	T cell differentiation	biological_process	241	20	Anxa1,Cd46,Ctnnb1,Flt3,Foxp1,Gimap1,Gli3,H2-Oa,Mpzl2,Nfatc3,Nlrp3,Nrarp,Pnp,Prdm1,Rora,Srf,Tcf7,Zbtb1,Zbtb16,Zmiz1	13.01	0.03731	0.507274
GO:0071824	protein-DNA complex subunit organization	biological_process	182	16	Daxx,Hnf1b,Kat6a,Mcmdc2,Psmc1,Rad51d,Rad52,Rnf4,Sart3,Shprh,Smarca4,Smarca5,Smarcc2,Taf12,Xrcc2,Znhit1	9.82	0.03754	0.507274
GO:0051896	regulation of protein kinase B signaling	biological_process	139	13	Angpt1,Cib1,Fam110c,Igf2,Inpp5k,Klf4,Magi2,Mul1,Nrxn1,Ntrk2,Pou5f1,Rasd2,Sesn3	7.5	0.0376	0.507274
GO:0001514	selenocysteine incorporation	biological_process	6	2	Eefsec,Trnau1ap	0.32	0.03774	0.507274
GO:0001661	conditioned taste aversion	biological_process	6	2	Drd1,Fos	0.32	0.03774	0.507274
GO:0006189	de novo IMP biosynthetic process	biological_process	6	2	Paics,Ppat	0.32	0.03774	0.507274
GO:0006451	translational readthrough	biological_process	6	2	Eefsec,Trnau1ap	0.32	0.03774	0.507274
GO:0006477	protein sulfation	biological_process	6	2	Chst4,Tpst2	0.32	0.03774	0.507274
GO:0006572	tyrosine catabolic process	biological_process	6	2	Hpd,Tat	0.32	0.03774	0.507274
GO:0006686	sphingomyelin biosynthetic process	biological_process	6	2	Pemt,Sptlc2	0.32	0.03774	0.507274
GO:0010624	regulation of Schwann cell proliferation	biological_process	6	2	Gfap,Rnf10	0.32	0.03774	0.507274
GO:0021631	optic nerve morphogenesis	biological_process	6	2	Ephb1,Gli3	0.32	0.03774	0.507274
GO:0035166	post-embryonic hemopoiesis	biological_process	6	2	Klf4,Slc37a4	0.32	0.03774	0.507274
GO:0042590	antigen processing and presentation of exogenous peptide antigen via MHC class I	biological_process	6	2	H2-K1,Tapbp	0.32	0.03774	0.507274
GO:0044336	canonical Wnt signaling pathway involved in negative regulation of apoptotic process	biological_process	6	2	Ctnnb1,Tcf7	0.32	0.03774	0.507274
GO:0044341	sodium-dependent phosphate transport	biological_process	6	2	Sfrp4,Slc34a3	0.32	0.03774	0.507274
GO:0045112	integrin biosynthetic process	biological_process	6	2	Ar,Tmeff2	0.32	0.03774	0.507274
GO:0060022	hard palate development	biological_process	6	2	Fzd2,Mmp25	0.32	0.03774	0.507274
GO:0060696	regulation of phospholipid catabolic process	biological_process	6	2	Ldlr,Prkcd	0.32	0.03774	0.507274
GO:0070562	regulation of vitamin D receptor signaling pathway	biological_process	6	2	Cyp27b1,Kank2	0.32	0.03774	0.507274
GO:0090527	actin filament reorganization	biological_process	6	2	Fry,Whamm	0.32	0.03774	0.507274
GO:1900019	regulation of protein kinase C activity	biological_process	6	2	Cemip,Nrxn1	0.32	0.03774	0.507274
GO:1900020	positive regulation of protein kinase C activity	biological_process	6	2	Cemip,Nrxn1	0.32	0.03774	0.507274
GO:2000576	positive regulation of microtubule motor activity	biological_process	6	2	BC048507,Dynll1	0.32	0.03774	0.507274
GO:2000580	regulation of ATP-dependent microtubule motor activity, plus-end-directed	biological_process	6	2	BC048507,Dynll1	0.32	0.03774	0.507274
GO:2000582	positive regulation of ATP-dependent microtubule motor activity, plus-end-directed	biological_process	6	2	BC048507,Dynll1	0.32	0.03774	0.507274
GO:2001138	regulation of phospholipid transport	biological_process	6	2	Prkcd,Triap1	0.32	0.03774	0.507274
GO:2001140	positive regulation of phospholipid transport	biological_process	6	2	Prkcd,Triap1	0.32	0.03774	0.507274
GO:0001941	postsynaptic membrane organization	biological_process	24	4	Cdh2,Magi2,Nlgn1,Nrxn1	1.3	0.03781	0.507274
GO:0021544	subpallium development	biological_process	24	4	Drd1,Foxp1,Gli3,Gm21093	1.3	0.03781	0.507274
GO:0030539	male genitalia development	biological_process	24	4	Ar,Ctnnb1,Hoxd13,Sox2	1.3	0.03781	0.507274
GO:0060216	definitive hemopoiesis	biological_process	24	4	Cbfb,Gata2,Senp1,Smarca4	1.3	0.03781	0.507274
GO:0045934	negative regulation of nucleobase-containing compound metabolic process	biological_process	1405	91	Ar,Atxn1,Bhlhe41,Brca2,Cbfa2t3,Cbx5,Cc2d1a,Cda,Cebpb,Chek2,Ctnnb1,Dact1,Daxx,Dnajb6,Elk3,Erbin,Erf,Foxp1,Fpr2,Gata2,Gli3,Havcr2,Hexim1,Hexim2,Hnf1b,Hnrnpa1,Hopx,Hoxd8,Hoxd9,Hsf4,Igf2,Ikzf4,Ilf3,Inpp5k,Jdp2,Jun,Kank2,Kat6a,Keap1,Klf10,Klf4,Lig3,Mecom,Mef2c,Mlip,N4bp2l2,Nelfb,Nfatc3,Nkrf,Nlrc5,Nlrp3,Nr2f2,Nrarp,Nrde2,Pa2g4,Papd5,Pawr,Pbx1,Pds5a,Pitx1,Pou3f3,Pou5f1,Prdm1,Prickle1,Prnp,Ring1,Rnf40,Rp…	75.82	0.03787	0.507274
GO:0043523	regulation of neuron apoptotic process	biological_process	197	17	Alkbh1,Angpt1,Cebpb,Ctnnb1,Erbb3,Furin,Grik5,Gsk3a,Jun,Mef2c,Ngf,Nsmf,Ntrk2,Prnp,Ptk2b,Srpk2,Xrcc2	10.63	0.03813	0.507274
GO:0000462	maturation of SSU-rRNA from tricistronic rRNA transcript (SSU-rRNA, 5.8S rRNA, LSU-rRNA)	biological_process	35	5	Kri1,Pwp2,Rrp36,Utp6,Wdr46	1.89	0.03834	0.507274
GO:0001893	maternal placenta development	biological_process	35	5	Cyp27b1,Nr2f2,Prdm1,Rxrb,Stox2	1.89	0.03834	0.507274
GO:0035115	embryonic forelimb morphogenesis	biological_process	35	5	Cacna1c,Ctnnb1,Hoxd11,Hoxd9,Mecom	1.89	0.03834	0.507274
GO:0043066	negative regulation of apoptotic process	biological_process	801	55	Alkbh1,Angpt1,Ar,Asic2,Birc6,Camk1d,Cdkn2d,Cebpb,Cib1,Ckmt1,Cops5,Ctnnb1,Daxx,Dnajb6,Erbb3,Fga,Fgb,Foxp1,Furin,Gas1,Gata2,Gli3,Herpud1,Hip1r,Hnf1b,Htr2b,Hyou1,Irs2,Jun,Klf4,Mef2c,Mnat1,Nanos3,Ngf,Nle1,Nr4a1,Ntrk2,Pa2g4,Pnp,Pou3f3,Pou3f4,Prkcd,Prnp,Ptcra,Ptk2b,Rffl,Rgl2,Sgk3,Slc25a5,Smarca4,Tcf7,Thoc6,Triap1,Ube2b,Xrcc2	43.22	0.03902	0.507274
GO:0065004	protein-DNA complex assembly	biological_process	154	14	Daxx,Hnf1b,Kat6a,Mcmdc2,Psmc1,Rad51d,Rad52,Rnf4,Sart3,Shprh,Smarca4,Smarca5,Taf12,Xrcc2	8.31	0.03904	0.507274
GO:0007605	sensory perception of sound	biological_process	140	13	Asic2,Cdkn2d,Cemip,Col11a2,Fbxo11,Homer2,Map1a,Nav2,Pcdh15,Pou3f4,Sox2,Strc,Tub	7.55	0.03949	0.507274
GO:0009966	regulation of signal transduction	biological_process	2588	159	Acvr1b,Akap5,Amer3,Angpt1,Ankrd6,Aplnr,Ar,Arfgef3,Atxn1,Bcl9l,Birc6,Camk2n1,Caprin2,Cc2d1a,Ccdc3,Ccl21b,Cd46,Cdh2,Cib1,Clec11a,Cops5,Crk,Crlf3,Ctf1,Ctf2,Ctnnb1,Cxxc4,Cyp27b1,Dact1,Daxx,Dedd2,Dlk1,Ell3,Ephb1,Epm2a,Erbb3,Erbin,Fam110c,Fbxo9,Fga,Fgb,Fis1,Foxp1,Fpr2,Furin,Fzd10,Gab1,Gas1,Gata2,Gli3,Gm4922,Gpr55,Grin2b,Gsk3a,Havcr2,Herpud1,Hexim1,Hip1r,Hmgb1,Hnf1b,Homer2,Htr2b,Igf2,Il16,Il1a,Inpp5k,Iq…	139.66	0.03954	0.507274
GO:0030521	androgen receptor signaling pathway	biological_process	47	6	Ar,Daxx,Foxp1,Rnf6,Smarca4,Ube3a	2.54	0.03958	0.507274
GO:0006915	apoptotic process	biological_process	1666	106	Acvr1b,Aldh1a1,Alkbh1,Angpt1,Ank2,Anxa1,Apex1,Ar,Asic2,Atg4d,Bcl7c,Birc6,Brca2,Camk1d,Cdk19,Cdkn2d,Cebpb,Chek2,Cib1,Ckmt1,Cops5,Ctnnb1,Cul7,Daxx,Dedd2,Degs1,Dnajb6,Dynll1,Erbb3,Fga,Fgb,Fhit,Fis1,Foxp1,Furin,Gas1,Gata2,Gimap8,Gli3,Grik5,Gsk3a,Herpud1,Hip1r,Hnf1b,Htatip2,Htr2b,Hyou1,Ifit2,Il1a,Irs2,Jun,Kank2,Klf4,Kremen1,Lsp1,Map2k1,Mecom,Mef2c,Mef2d,Mnat1,Mul1,Nanos3,Ngf,Nle1,Nlrp3,Nr4a1,Nsmf,Ntrk…	89.9	0.03999	0.507274
GO:0048704	embryonic skeletal system morphogenesis	biological_process	99	10	Ctnnb1,Gas1,Gli3,Hoxd10,Hoxd11,Hoxd3,Hoxd4,Hoxd9,Mef2c,Mycn	5.34	0.04087	0.507274
GO:0051222	positive regulation of protein transport	biological_process	367	28	Cd34,Cemip,Cib1,Dact1,Doc2b,Dynll1,Fga,Fgb,Fis1,Flt3,Gli3,Hmgb1,Htr2b,Il1a,Irs2,Myo1c,Myrip,Nlrp10,Nlrp3,Pfkm,Pou5f1,Prkcd,Prnp,Prr5l,Psmd9,Rbpms,Rph3al,Ywhae	19.8	0.04134	0.507274
GO:0019722	calcium-mediated signaling	biological_process	127	12	Ank2,Cib1,Erbb3,Fis1,Fpr2,Grin2b,Homer2,Htr2b,Nfatc3,Prnp,Ptk2b,Tenm2	6.85	0.04171	0.507274
GO:0032623	interleukin-2 production	biological_process	60	7	Anxa1,Cd34,Havcr2,Il1a,Pawr,Pde4b,Prnp	3.24	0.0419	0.507274
GO:0043462	regulation of ATPase activity	biological_process	60	7	Ahsa1,BC048507,Dnajb6,Dynll1,Hscb,Hspa2,Tnnt3	3.24	0.0419	0.507274
GO:0060759	regulation of response to cytokine stimulus	biological_process	86	9	Angpt1,Ccdc3,Klf4,Mul1,Nlrc5,Parp14,Rffl,Slit3,Ube2k	4.64	0.042	0.507274
GO:0070374	positive regulation of ERK1 and ERK2 cascade	biological_process	185	16	Angpt1,Ccl21b,Cib1,Fga,Fgb,Fpr2,Gpr55,Havcr2,Hmgb1,Htr2b,Jun,Map2k1,Ndrg4,Nrxn1,Ptk2b,Tirap	9.98	0.04258	0.507274
GO:0030219	megakaryocyte differentiation	biological_process	36	5	Cib1,Gata2,Mef2c,Srf,Vps33b	1.94	0.04262	0.507274
GO:1900449	regulation of glutamate receptor signaling pathway	biological_process	36	5	Mef2c,Neto1,Nlgn1,Ptk2b,Shank1	1.94	0.04262	0.507274
GO:0001759	organ induction	biological_process	25	4	Ar,Ctnnb1,Hoxd11,Pou5f1	1.35	0.04315	0.507274
GO:0021545	cranial nerve development	biological_process	48	6	Egr2,Ephb1,Erbb3,Gli3,Hoxd3,Nav2	2.59	0.04325	0.507274
GO:0046513	ceramide biosynthetic process	biological_process	48	6	B3galt1,B3galt4,Degs1,Pemt,Prkcd,Sptlc2	2.59	0.04325	0.507274
GO:0000209	protein polyubiquitination	biological_process	171	15	Cbfb,Gm20431,Jade2,Rffl,Rnf145,Rnf146,Rnf4,Rnf6,Shprh,Ube2a,Ube2b,Ube2k,Ube2v1,Ube3a,Znrf1	9.23	0.04373	0.507274
GO:0005980	glycogen catabolic process	biological_process	15	3	Agl,Hmgb1,Pfkm	0.81	0.04383	0.507274
GO:0006555	methionine metabolic process	biological_process	15	3	Gnmt,Mri1,Mthfd1	0.81	0.04383	0.507274
GO:0006677	glycosylceramide metabolic process	biological_process	15	3	B3galt1,Prkcd,St6galnac3	0.81	0.04383	0.507274
GO:0009251	glucan catabolic process	biological_process	15	3	Agl,Hmgb1,Pfkm	0.81	0.04383	0.507274
GO:0044247	cellular polysaccharide catabolic process	biological_process	15	3	Agl,Hmgb1,Pfkm	0.81	0.04383	0.507274
GO:0051386	regulation of neurotrophin TRK receptor signaling pathway	biological_process	15	3	Ngf,Ppp2r5d,Ulk1	0.81	0.04383	0.507274
GO:0070841	inclusion body assembly	biological_process	15	3	Dnajb6,Dnajb8,Hspa2	0.81	0.04383	0.507274
GO:1903729	regulation of plasma membrane organization	biological_process	15	3	Ar,Prkcd,Tmeff2	0.81	0.04383	0.507274
GO:2000310	regulation of N-methyl-D-aspartate selective glutamate receptor activity	biological_process	15	3	Mef2c,Nlgn1,Ptk2b	0.81	0.04383	0.507274
GO:0010921	regulation of phosphatase activity	biological_process	114	11	Arfgef3,Epm2a,Gpatch2,Magi2,Mef2c,Nuak1,Pkmyt1,Ppp1r36,Ppp1r42,Tmem132d,Wnk1	6.15	0.04387	0.507274
GO:0060828	regulation of canonical Wnt signaling pathway	biological_process	186	16	Amer3,Ankrd6,Caprin2,Cdh2,Dact1,Gli3,Kremen1,Nle1,Nrarp,Pou5f1,Prickle1,Rnf146,Rspo3,Sfrp4,Sox2,Znrf3	10.04	0.04436	0.507274
GO:0035305	negative regulation of dephosphorylation	biological_process	87	9	Arfgef3,Epm2a,Gpatch2,Inpp5k,Pkmyt1,Ppp1r36,Tmem132d,Wnk1,Ywhae	4.69	0.0447	0.507274
GO:1902106	negative regulation of leukocyte differentiation	biological_process	87	9	Anxa1,Ctnnb1,Flt3,Gata2,Gli3,Gpr55,Nrarp,Tmem176a,Tmem176b	4.69	0.0447	0.507274
GO:0010976	positive regulation of neuron projection development	biological_process	216	18	Avil,Camk1d,Caprin2,Cdkl3,Cul7,Fes,Magi2,Map2k1,Ngf,Nlgn1,Ntrk2,Ppp2r5d,Ptk2b,Ptk7,Ptprd,Shank1,Srf,Tnfrsf12a	11.66	0.04486	0.507274
GO:0022604	regulation of cell morphogenesis	biological_process	498	36	Anxa1,Bcl9l,Caprin2,Cdkl3,Cib1,Coro1c,Crk,Ctnnb1,Cul7,Ell3,Fes,Fmnl1,Fmnl2,Klf4,Lrrc4c,Map2k1,Mkln1,Ngf,Nlgn1,Nsmf,Ntrk2,Olfm1,Pawr,Ppp2ca,Ptk2b,Ptprd,Rap2a,Rnf6,Shroom3,Sipa1l1,Srf,Syne3,Tnfrsf12a,Ttbk1,Ube3a,Ulk1	26.87	0.04577	0.507274
GO:0031646	positive regulation of neurological system process	biological_process	129	12	Drd1,Gfap,Grin2b,Nlgn1,Nrxn1,Ntrk2,Prnp,Ptk2b,Rnf10,Snap47,Syt1,Tshz3	6.96	0.0461	0.507274
GO:0048872	homeostasis of number of cells	biological_process	278	22	Acvr1b,Anxa1,Cdh2,Dock10,Flt3,Gata2,Hmgb1,Klf13,Kmt2e,Lipa,Mecom,Mef2c,Mthfd1,Nle1,Pde4b,Sart3,Senp1,Setd1a,Sfxn1,Slc37a4,Smarca4,Srf	15	0.0469	0.507274
GO:0043525	positive regulation of neuron apoptotic process	biological_process	49	6	Ctnnb1,Grik5,Gsk3a,Jun,Prnp,Srpk2	2.64	0.04713	0.507274
GO:0006284	base-excision repair	biological_process	37	5	Apex1,Hmgb1,Lig3,Parp2,Smug1	2	0.04717	0.507274
GO:0051128	regulation of cellular component organization	biological_process	2113	131	Actr3b,Acvr1b,Alkbh1,Angpt1,Anxa1,Ar,Asic2,Avil,Bcl9l,Camk1d,Camsap2,Caprin2,Cct3,Cda,Cdh2,Cdkl3,Cdkn2d,Cemip,Cib1,Coro1c,Crk,Crlf3,Ctnnb1,Cul7,Cul9,Cyp27b1,D7Ertd443e,Dnajb6,Dnajb8,Dnph1,Doc2b,Ell3,Ephb1,Fam110c,Fes,Fis1,Fmnl1,Fmnl2,Foxp1,Fzd10,Gas1,Gata2,Gcm1,Gfap,Grik5,Gsk3a,H2-K1,Hip1r,Hmgb1,Hnf1b,Hnrnpa1,Hspa2,Igf2,Il1a,Inpp5k,Jdp2,Jun,Kank2,Kifc1,Klf4,Lcat,Ldlr,Lig3,Lrrc4b,Lrrc4c,Magi2,Map2…	114.02	0.04729	0.507274
GO:0060249	anatomical structure homeostasis	biological_process	325	25	Apex1,Brca2,Cct3,Cd34,Chrna1,Col11a2,Ctnnb1,Dlk1,Flt3,Gata2,Gpr55,Hnrnpa1,Homer2,Lca5,Lipa,Map1a,Papd5,Pcdh15,Pfkm,Ptk2b,Rad51d,S1pr1,Srf,Tep1,Tub	17.54	0.04769	0.507274
GO:0070997	neuron death	biological_process	294	23	Alkbh1,Angpt1,Cd34,Cebpb,Ctnnb1,Daxx,Ephb1,Erbb3,Fos,Furin,Grik5,Grin2b,Gsk3a,Jun,Mef2c,Ngf,Nsmf,Ntrk2,Prnp,Psmc1,Ptk2b,Srpk2,Xrcc2	15.87	0.04778	0.507274
GO:0032602	chemokine production	biological_process	75	8	Erbin,Foxp1,Havcr2,Il1a,Klf4,Mul1,Slc37a4,Tirap	4.05	0.04861	0.507274
GO:0035249	synaptic transmission, glutamatergic	biological_process	75	8	Drd1,Grik5,Mef2c,Nlgn1,Nrxn1,Ptk2b,Syt1,Tshz3	4.05	0.04861	0.507274
GO:0042439	ethanolamine-containing compound metabolic process	biological_process	62	7	Enpp6,Fabp5,Lcat,Ldlr,Pemt,Prkcd,Sptlc2	3.35	0.04871	0.507274
GO:0051971	positive regulation of transmission of nerve impulse	biological_process	116	11	Drd1,Gfap,Grin2b,Nlgn1,Nrxn1,Ntrk2,Prnp,Ptk2b,Snap47,Syt1,Tshz3	6.26	0.04872	0.507274
GO:0048468	cell development	biological_process	2168	134	Ablim1,Alkbh1,Ank2,Ar,Atxn1,Avil,Bcl9l,Bhlhe41,Brca2,C1ql1,Camk1d,Camsap2,Caprin2,Catsper2,Catsper3,Cbfb,Ccnb1ip1,Cdh2,Cdkl3,Chrna1,Cib1,Clmn,Coro1c,Crk,Crxos,Ctf1,Ctnnb1,Cul7,Dact1,Dock10,Drd1,Dynll1,Egr2,Ell3,Ephb1,Epyc,Fes,Foxp1,Frmd6,Fry,Fzd2,Gabrr2,Gas1,Gata2,Gfap,Gjc1,Gli3,Gsk3a,H2-K1,Hnf1b,Hoxd10,Hoxd11,Hoxd3,Hoxd9,Hsf4,Hspa2,Htr2b,Il1a,Jade2,Jun,Kat6a,Kera,Kirrel3,Klf10,Klf4,Klf7,Lrrc4c,L…	116.99	0.04873	0.507274
GO:0009299	mRNA transcription	biological_process	26	4	Pou5f1,Srebf1,Srf,Zbtb1	1.4	0.0489	0.507274
GO:0033173	calcineurin-NFAT signaling cascade	biological_process	26	4	Cib1,Erbb3,Nfatc3,Prnp	1.4	0.0489	0.507274
GO:0035162	embryonic hemopoiesis	biological_process	26	4	Gata2,Kat6a,Pbx1,Tnrc6c	1.4	0.0489	0.507274
GO:0035428	hexose transmembrane transport	biological_process	26	4	Mfsd4b2,Mfsd4b3,Mfsd4b4,Mfsd4b5	1.4	0.0489	0.507274
GO:0055123	digestive system development	biological_process	145	13	Ccdc103,Cfc1,Ctnnb1,Dact1,Gata5,Gli3,Hip1r,Hnf1b,Hoxd13,Igf2,Prdm1,Tcf7,Vps52	7.82	0.04996	0.507274
GO:0003676	nucleic acid binding	molecular_function	3737	276	Alkbh1,Anxa1,Apex1,Ar,Arl6ip4,Atp5a1,Atxn1,AU041133,Banf2,Bhlhe41,Brca2,Bzw1,Calm1,Caprin2,Cbfb,Cc2d1a,Ccdc86,Cct3,Cebpb,Celf2,Chd2,Ckap4,Cpeb1,Crx,Crxos,Ctif,Ctnnb1,Cxxc4,Ddx28,Ddx52,Dedd2,Dis3l,Dnajb6,Dus2,Ebf1,Eefsec,Eftud2,Egr2,Eif3f,Elk3,Ell3,Enox1,Ep400,Erf,Evx2,Ewsr1,Fbrsl1,Fbxl19,Flywch1,Flywch2,Fos,Foxp1,Foxr1,Gata2,Gata5,Gcm1,Gli3,Glmp,Gm10037,Gm14409,Gm15446,Gm20696,Gm28230,Gm3604,Gm50…	201.55	2.1e-09	1.896e-06
GO:1901363	heterocyclic compound binding	molecular_function	5845	398	1700001J03Rik,Abcb9,Acsf3,Actbl2,Actr3b,Acvr1b,Adcy7,Ak4,Aldh1a1,Alkbh1,Anxa1,Apex1,Ar,Arfgef3,Arl6ip4,Arl9,Atad5,Atp5a1,Atxn1,AU041133,Banf2,Bhlhe41,Brca2,Bzw1,Calm1,Camk1d,Caprin2,Cbfb,Cc2d1a,Ccdc86,Cct3,Cct6b,Cda,Cdk17,Cdk19,Cdk8,Cdkl2,Cdkl3,Cebpb,Celf2,Chd2,Chek2,Ckap4,Ckmt1,Clk1,Cpeb1,Crx,Crxos,Ctif,Ctnnb1,Cul9,Cxxc4,Cyp27b1,Cyp3a59,Dcakd,Ddx28,Ddx52,Dedd2,Dennd5b,Dis3l,Dnajb6,Dock10,Dock6,D…	315.24	3e-09	1.896e-06
GO:0046977	TAP binding	molecular_function	11	8	H2-K1,H2-Q1,H2-Q10,H2-Q2,H2-Q4,H2-Q6,H2-Q7,Tapbp	0.59	9.9e-09	3.16e-06
GO:0097159	organic cyclic compound binding	molecular_function	5933	400	1700001J03Rik,Abcb9,Acsf3,Actbl2,Actr3b,Acvr1b,Adcy7,Ak4,Aldh1a1,Alkbh1,Anxa1,Apex1,Ar,Arfgef3,Arl6ip4,Arl9,Atad5,Atp5a1,Atxn1,AU041133,Banf2,Bhlhe41,Brca2,Bzw1,Calm1,Camk1d,Caprin2,Cbfb,Cc2d1a,Ccdc86,Cct3,Cct6b,Cda,Cdk17,Cdk19,Cdk8,Cdkl2,Cdkl3,Cebpb,Celf2,Chd2,Chek2,Ckap4,Ckmt1,Clk1,Cpeb1,Crx,Crxos,Ctif,Ctnnb1,Cul9,Cxxc4,Cyp27b1,Cyp3a59,Dcakd,Ddx28,Ddx52,Dedd2,Dennd5b,Dis3l,Dnajb6,Dock10,Dock6,D…	319.98	1e-08	3.16e-06
GO:0005488	binding	molecular_function	13075	766	1700001J03Rik,Abcb9,Abhd5,Ablim1,Acbd4,Acsf3,Actbl2,Actr3b,Acvr1b,Adam11,Adcy7,Add3,Ado,Agl,Ahsa1,Ak4,Akap5,Aldh1a1,Alkbh1,Amd1,Amer3,Angpt1,Ank2,Ankrd6,Anxa1,Ap1s1,Ap4m1,Apex1,Ar,Arfgap3,Arfgef3,Arl6ip4,Arl9,Asic2,Atad5,Atg101,Atp23,Atp5a1,Atxn1,AU041133,Avil,Banf2,BC048507,Bcl9l,Bhlhe41,Bicdl2,Birc6,Brca2,Bzw1,C1ql1,Cacna1c,Calb2,Calm1,Camk1d,Camk2n1,Camsap2,Caprin2,Catsper3,Cavin2,Cbfa2t3,Cbfb…	705.17	9.4e-08	2.37632e-05
GO:0030881	beta-2-microglobulin binding	molecular_function	13	7	H2-K1,H2-Q1,H2-Q10,H2-Q2,H2-Q4,H2-Q6,H2-Q7	0.7	1.7e-06	0.000325029
GO:0042605	peptide antigen binding	molecular_function	36	11	Gm11127,Gm7030,Gm8909,H2-K1,H2-Q1,H2-Q10,H2-Q2,H2-Q4,H2-Q6,H2-Q7,H2-T3	1.94	1.8e-06	0.000325029
GO:0000987	core promoter proximal region sequence-specific DNA binding	molecular_function	389	44	Ar,Bhlhe41,Cc2d1a,Cebpb,Crx,Ctnnb1,Ebf1,Egr2,Elk3,Fos,Foxp1,Gcm1,Gli3,Gmeb1,Hnf1b,Hoxd13,Jdp2,Jun,Klf10,Klf13,Klf4,Klf7,Litaf,Mef2c,Mef2d,Mycn,Nfatc3,Nkrf,Pbx1,Pitx1,Pou2f2,Pou5f1,Prdm1,Smarca4,Smarcc2,Sox1,Srebf1,Srf,Ssbp2,Tcf20,Tgif1,Zfhx3,Zfp217,Zscan21	20.98	2.7e-06	0.0003792
GO:0001159	core promoter proximal region DNA binding	molecular_function	389	44	Ar,Bhlhe41,Cc2d1a,Cebpb,Crx,Ctnnb1,Ebf1,Egr2,Elk3,Fos,Foxp1,Gcm1,Gli3,Gmeb1,Hnf1b,Hoxd13,Jdp2,Jun,Klf10,Klf13,Klf4,Klf7,Litaf,Mef2c,Mef2d,Mycn,Nfatc3,Nkrf,Pbx1,Pitx1,Pou2f2,Pou5f1,Prdm1,Smarca4,Smarcc2,Sox1,Srebf1,Srf,Ssbp2,Tcf20,Tgif1,Zfhx3,Zfp217,Zscan21	20.98	2.7e-06	0.0003792
GO:0042608	T cell receptor binding	molecular_function	15	7	H2-K1,H2-Q1,H2-Q10,H2-Q2,H2-Q4,H2-Q6,H2-Q7	0.81	5.7e-06	0.000651446
GO:0000978	RNA polymerase II core promoter proximal region sequence-specific DNA binding	molecular_function	375	42	Ar,Bhlhe41,Cc2d1a,Cebpb,Crx,Ctnnb1,Ebf1,Egr2,Elk3,Fos,Foxp1,Gcm1,Gli3,Gmeb1,Hoxd13,Jdp2,Jun,Klf10,Klf13,Klf7,Litaf,Mef2c,Mef2d,Mycn,Nfatc3,Nkrf,Pbx1,Pitx1,Pou2f2,Pou5f1,Prdm1,Smarca4,Smarcc2,Sox1,Srebf1,Srf,Ssbp2,Tcf20,Tgif1,Zfhx3,Zfp217,Zscan21	20.22	5.9e-06	0.000651446
GO:0001071	nucleic acid binding transcription factor activity	molecular_function	1365	111	Ar,Bhlhe41,Camk1d,Cbfa2t3,Cc2d1a,Cebpb,Cib1,Cops5,Crx,Ctnnb1,Ebf1,Egr2,Elk3,Erbin,Erf,Fos,Foxp1,Foxr1,Fzd2,Gata2,Gata5,Gcm1,Gli3,Glmp,Gm14409,Gm28230,Gm3604,Gm6710,Gmeb1,Havcr2,Hivep2,Hnf1b,Hoxc4,Hoxc5,Hoxc6,Hoxd10,Hoxd13,Hoxd3,Hoxd4,Hoxd8,Hoxd9,Hsf4,Ikzf4,Jdp2,Jun,Kat6a,Keap1,Klf10,Klf13,Klf4,Klf7,Map3k13,Mecom,Mef2c,Mef2d,Mycn,Nfam1,Nfatc3,Ngf,Nkrf,Nlrc5,Nlrp3,Nr2f2,Nr4a1,Pa2g4,Pbx1,Pbx3,Pcbp1,…	73.62	6.7e-06	0.000651446
GO:0003700	transcription factor activity, sequence-specific DNA binding	molecular_function	1365	111	Ar,Bhlhe41,Camk1d,Cbfa2t3,Cc2d1a,Cebpb,Cib1,Cops5,Crx,Ctnnb1,Ebf1,Egr2,Elk3,Erbin,Erf,Fos,Foxp1,Foxr1,Fzd2,Gata2,Gata5,Gcm1,Gli3,Glmp,Gm14409,Gm28230,Gm3604,Gm6710,Gmeb1,Havcr2,Hivep2,Hnf1b,Hoxc4,Hoxc5,Hoxc6,Hoxd10,Hoxd13,Hoxd3,Hoxd4,Hoxd8,Hoxd9,Hsf4,Ikzf4,Jdp2,Jun,Kat6a,Keap1,Klf10,Klf13,Klf4,Klf7,Map3k13,Mecom,Mef2c,Mef2d,Mycn,Nfam1,Nfatc3,Ngf,Nkrf,Nlrc5,Nlrp3,Nr2f2,Nr4a1,Pa2g4,Pbx1,Pbx3,Pcbp1,…	73.62	6.7e-06	0.000651446
GO:0003677	DNA binding	molecular_function	1961	148	Anxa1,Apex1,Ar,Atxn1,Banf2,Bhlhe41,Brca2,Calm1,Cbfb,Cc2d1a,Cebpb,Chd2,Crx,Crxos,Ctnnb1,Cxxc4,Dedd2,Dnajb6,Ebf1,Egr2,Elk3,Ell3,Ep400,Erf,Evx2,Fbxl19,Flywch1,Fos,Foxp1,Foxr1,Gata2,Gata5,Gcm1,Gli3,Glmp,Gm15446,Gm28230,Gm3604,Gmeb1,Gtf2e2,Gtf3c6,Hivep2,Hmgb1,Hnf1b,Hnrnpa1,Hopx,Hoxc4,Hoxc5,Hoxc6,Hoxd1,Hoxd10,Hoxd11,Hoxd12,Hoxd13,Hoxd3,Hoxd4,Hoxd8,Hoxd9,Hsf4,Ikzf4,Ilf3,Jdp2,Jun,Kat6a,Klf10,Klf13,Klf4,K…	105.76	1.1e-05	0.000993143
GO:0043167	ion binding	molecular_function	5867	375	1700001J03Rik,Abcb9,Ablim1,Acbd4,Acsf3,Actbl2,Actr3b,Acvr1b,Adcy7,Ado,Ak4,Alkbh1,Amd1,Amer3,Anxa1,Apex1,Ar,Arfgap3,Arfgef3,Arl9,Atad5,Atp23,Atp5a1,AU041133,Cacna1c,Calb2,Calm1,Camk1d,Caprin2,Cavin2,Cbfa2t3,Ccnb1ip1,Cct3,Cct6b,Cd34,Cda,Cdh15,Cdh2,Cdk17,Cdk19,Cdk8,Cdkl2,Cdkl3,Ch25h,Chd2,Chek2,Chrna1,Cib1,Ckmt1,Clk1,Col11a2,Cops5,Cpeb1,Cpped1,Crip3,Ctdsp2,Cul9,Cxxc4,Cyp27b1,Cyp3a59,Dcakd,Dchs2,Ddx28…	316.42	1.9e-05	0.00158
GO:0043565	sequence-specific DNA binding	molecular_function	1018	86	Apex1,Ar,Bhlhe41,Cc2d1a,Cebpb,Chd2,Crx,Ctnnb1,Ebf1,Egr2,Elk3,Erf,Evx2,Fos,Foxp1,Foxr1,Gata2,Gata5,Gcm1,Gli3,Gm15446,Gm3604,Gmeb1,Hivep2,Hnf1b,Hoxc4,Hoxc5,Hoxc6,Hoxd1,Hoxd10,Hoxd11,Hoxd12,Hoxd13,Hoxd3,Hoxd4,Hoxd8,Hoxd9,Hsf4,Ikzf4,Jdp2,Jun,Klf10,Klf13,Klf4,Klf7,Litaf,Mcm5,Mecom,Mef2c,Mef2d,Mycn,Nfatc3,Nkrf,Nlrc5,Nlrp3,Nr2f2,Nr4a1,Obox5,Obox6,Orc2,Orc5,Pbx1,Pbx3,Pitx1,Pou2f2,Pou3f3,Pou3f4,Pou5f1,Prd…	54.9	2e-05	0.00158
GO:0000977	RNA polymerase II regulatory region sequence-specific DNA binding	molecular_function	634	59	Ar,Bhlhe41,Cc2d1a,Cebpb,Crx,Ctnnb1,Ebf1,Egr2,Elk3,Fos,Foxp1,Gata2,Gata5,Gcm1,Gli3,Gmeb1,Hnf1b,Hoxc4,Hoxd10,Hoxd13,Hoxd3,Hoxd4,Hoxd8,Hoxd9,Jdp2,Jun,Klf10,Klf13,Klf7,Litaf,Mecom,Mef2c,Mef2d,Mycn,Nfatc3,Nkrf,Nlrc5,Pbx1,Pbx3,Pitx1,Pou2f2,Pou3f4,Pou5f1,Prdm1,Rora,Rxrb,Smarca4,Smarcc2,Sox1,Srebf1,Srf,Ssbp2,Suz12,Tcf20,Tgif1,Zbtb16,Zfhx3,Zfp217,Zscan21	34.19	3e-05	0.002212
GO:0000982	transcription factor activity, RNA polymerase II core promoter proximal region sequence-specific binding	molecular_function	402	42	Ar,Bhlhe41,Cc2d1a,Cebpb,Crx,Ebf1,Egr2,Elk3,Fos,Foxp1,Gata2,Gcm1,Gmeb1,Hoxd13,Jdp2,Jun,Klf10,Klf13,Klf4,Klf7,Mef2c,Mef2d,Mycn,Nfatc3,Nkrf,Nr4a1,Pbx1,Pitx1,Pou2f2,Pou5f1,Prdm1,Sox1,Srebf1,Srf,Ssbp2,Tcf20,Tgif1,Tshz2,Tshz3,Zbtb20,Zfp217,Zscan21	21.68	3.2e-05	0.002212
GO:0001012	RNA polymerase II regulatory region DNA binding	molecular_function	637	59	Ar,Bhlhe41,Cc2d1a,Cebpb,Crx,Ctnnb1,Ebf1,Egr2,Elk3,Fos,Foxp1,Gata2,Gata5,Gcm1,Gli3,Gmeb1,Hnf1b,Hoxc4,Hoxd10,Hoxd13,Hoxd3,Hoxd4,Hoxd8,Hoxd9,Jdp2,Jun,Klf10,Klf13,Klf7,Litaf,Mecom,Mef2c,Mef2d,Mycn,Nfatc3,Nkrf,Nlrc5,Pbx1,Pbx3,Pitx1,Pou2f2,Pou3f4,Pou5f1,Prdm1,Rora,Rxrb,Smarca4,Smarcc2,Sox1,Srebf1,Srf,Ssbp2,Suz12,Tcf20,Tgif1,Zbtb16,Zfhx3,Zfp217,Zscan21	34.36	3.4e-05	0.002212
GO:0001077	transcriptional activator activity, RNA polymerase II core promoter proximal region sequence-specific binding	molecular_function	275	32	Ar,Cebpb,Crx,Ebf1,Egr2,Elk3,Fos,Gata2,Gcm1,Gmeb1,Hoxd13,Jun,Klf10,Klf13,Klf4,Klf7,Mef2c,Mef2d,Mycn,Nfatc3,Nkrf,Nr4a1,Pbx1,Pitx1,Pou2f2,Pou5f1,Sox1,Srebf1,Srf,Ssbp2,Tcf20,Zscan21	14.83	3.5e-05	0.002212
GO:0000976	transcription regulatory region sequence-specific DNA binding	molecular_function	711	63	Ar,Bhlhe41,Cc2d1a,Cebpb,Chd2,Crx,Ctnnb1,Ebf1,Egr2,Elk3,Fos,Foxp1,Gata2,Gata5,Gcm1,Gli3,Gm15446,Gm3604,Gmeb1,Hnf1b,Hoxc4,Hoxd10,Hoxd13,Hoxd3,Hoxd4,Hoxd8,Hoxd9,Jdp2,Jun,Klf10,Klf13,Klf4,Klf7,Litaf,Mecom,Mef2c,Mef2d,Mycn,Nfatc3,Nkrf,Nlrc5,Pbx1,Pbx3,Pitx1,Pou2f2,Pou3f4,Pou5f1,Prdm1,Rora,Rxrb,Smarca4,Smarcc2,Sox1,Srebf1,Srf,Ssbp2,Suz12,Tcf20,Tgif1,Zbtb16,Zfhx3,Zfp217,Zscan21	38.35	7e-05	0.00421333
GO:0005515	protein binding	molecular_function	8256	501	Abcb9,Abhd5,Ablim1,Actr3b,Acvr1b,Adam11,Add3,Ado,Agl,Ahsa1,Akap5,Alkbh1,Amd1,Amer3,Angpt1,Ank2,Ankrd6,Anxa1,Ap1s1,Ap4m1,Apex1,Ar,Arl6ip4,Asic2,Atg101,Atp5a1,Atxn1,Avil,BC048507,Bcl9l,Bhlhe41,Bicdl2,Birc6,Brca2,Bzw1,C1ql1,Cacna1c,Camk1d,Camk2n1,Camsap2,Caprin2,Catsper3,Cavin2,Cbfa2t3,Cbfb,Cbx5,Cc2d1a,Ccdc103,Ccdc115,Ccdc62,Cchcr1,Ccl21b,Cct3,Cct6b,Cd34,Cd46,Cda,Cdh15,Cdh2,Cdk19,Cdk8,Cdkn2d,Cebpb,C…	445.27	7.6e-05	0.00436655
GO:0000981	RNA polymerase II transcription factor activity, sequence-specific DNA binding	molecular_function	733	64	Ar,Bhlhe41,Cc2d1a,Cebpb,Crx,Ebf1,Egr2,Elk3,Erf,Fos,Foxp1,Foxr1,Gata2,Gata5,Gcm1,Glmp,Gmeb1,Hnf1b,Hoxc4,Hoxd10,Hoxd13,Hoxd4,Hoxd8,Hoxd9,Jdp2,Jun,Klf10,Klf13,Klf4,Klf7,Mecom,Mef2c,Mef2d,Mycn,Nfatc3,Nkrf,Nr2f2,Nr4a1,Pbx1,Pbx3,Pcbp1,Pitx1,Pou2f2,Pou3f3,Pou5f1,Prdm1,Rora,Rpf2,Rxrb,Sox1,Sox2,Srebf1,Srf,Ssbp2,Tcf20,Tcf7,Tgif1,Tshz2,Tshz3,Zbtb16,Zbtb20,Zfp217,Zscan18,Zscan21	39.53	9.4e-05	0.00516591
GO:0001228	transcriptional activator activity, RNA polymerase II transcription regulatory region sequence-specific binding	molecular_function	405	40	Ar,Cebpb,Crx,Ebf1,Egr2,Elk3,Fos,Gata2,Gata5,Gcm1,Gmeb1,Hoxc4,Hoxd10,Hoxd13,Hoxd4,Hoxd8,Jun,Klf10,Klf13,Klf4,Klf7,Mecom,Mef2c,Mef2d,Mycn,Nfatc3,Nkrf,Nr4a1,Pbx1,Pbx3,Pitx1,Pou2f2,Pou5f1,Rxrb,Sox1,Srebf1,Srf,Ssbp2,Tcf20,Zscan21	21.84	0.00017	0.00842667
GO:0000975	regulatory region DNA binding	molecular_function	870	72	Ar,Bhlhe41,Cc2d1a,Cebpb,Chd2,Crx,Crxos,Ctnnb1,Ebf1,Egr2,Elk3,Ell3,Fos,Foxp1,Gata2,Gata5,Gcm1,Gli3,Glmp,Gm15446,Gm3604,Gmeb1,Hivep2,Hnf1b,Hoxc4,Hoxd10,Hoxd13,Hoxd3,Hoxd4,Hoxd8,Hoxd9,Ikzf4,Jdp2,Jun,Klf10,Klf13,Klf4,Klf7,Litaf,Mecom,Mef2c,Mef2d,Mycn,Nfatc3,Nkrf,Nlrc5,Pbx1,Pbx3,Pitx1,Pou2f2,Pou3f4,Pou5f1,Prdm1,Rai1,Rnf10,Rora,Rxrb,Smarca4,Smarcc2,Sox1,Sox2,Srebf1,Srf,Ssbp2,Suz12,Tcf20,Tcf7,Tgif1,Zbtb…	46.92	0.00018	0.00842667
GO:0001067	regulatory region nucleic acid binding	molecular_function	870	72	Ar,Bhlhe41,Cc2d1a,Cebpb,Chd2,Crx,Crxos,Ctnnb1,Ebf1,Egr2,Elk3,Ell3,Fos,Foxp1,Gata2,Gata5,Gcm1,Gli3,Glmp,Gm15446,Gm3604,Gmeb1,Hivep2,Hnf1b,Hoxc4,Hoxd10,Hoxd13,Hoxd3,Hoxd4,Hoxd8,Hoxd9,Ikzf4,Jdp2,Jun,Klf10,Klf13,Klf4,Klf7,Litaf,Mecom,Mef2c,Mef2d,Mycn,Nfatc3,Nkrf,Nlrc5,Pbx1,Pbx3,Pitx1,Pou2f2,Pou3f4,Pou5f1,Prdm1,Rai1,Rnf10,Rora,Rxrb,Smarca4,Smarcc2,Sox1,Sox2,Srebf1,Srf,Ssbp2,Suz12,Tcf20,Tcf7,Tgif1,Zbtb…	46.92	0.00018	0.00842667
GO:0044212	transcription regulatory region DNA binding	molecular_function	870	72	Ar,Bhlhe41,Cc2d1a,Cebpb,Chd2,Crx,Crxos,Ctnnb1,Ebf1,Egr2,Elk3,Ell3,Fos,Foxp1,Gata2,Gata5,Gcm1,Gli3,Glmp,Gm15446,Gm3604,Gmeb1,Hivep2,Hnf1b,Hoxc4,Hoxd10,Hoxd13,Hoxd3,Hoxd4,Hoxd8,Hoxd9,Ikzf4,Jdp2,Jun,Klf10,Klf13,Klf4,Klf7,Litaf,Mecom,Mef2c,Mef2d,Mycn,Nfatc3,Nkrf,Nlrc5,Pbx1,Pbx3,Pitx1,Pou2f2,Pou3f4,Pou5f1,Prdm1,Rai1,Rnf10,Rora,Rxrb,Smarca4,Smarcc2,Sox1,Sox2,Srebf1,Srf,Ssbp2,Suz12,Tcf20,Tcf7,Tgif1,Zbtb…	46.92	0.00018	0.00842667
GO:0003723	RNA binding	molecular_function	1582	116	Alkbh1,Anxa1,Apex1,Arl6ip4,Atp5a1,Atxn1,Bzw1,Caprin2,Ccdc86,Cct3,Celf2,Chd2,Ckap4,Cpeb1,Ctif,Ddx28,Ddx52,Dis3l,Dus2,Eefsec,Eftud2,Eif3f,Ewsr1,Fbrsl1,Flywch2,Gm20696,Gm5093,Gpatch8,Gtf2e2,H2-K1,H2-Q1,H2-Q10,H2-Q2,H2-Q4,H2-Q6,H2-Q7,Heatr6,Hexim1,Hexim2,Hmgb1,Hnrnpa1,Ifit2,Ilf3,Imp4,Jun,Kri1,Lsm11,Mbnl2,Mettl1,Mrpl2,Mrpl23,Msi1,Nanos3,Nelfb,Ngrn,Nkrf,Nol10,Pa2g4,Pan3,Papd5,Parp14,Pcbp1,Pdia3,Pou5f1,…	85.32	0.00035	0.0158
GO:0071837	HMG box domain binding	molecular_function	20	6	Egr2,Hoxc4,Jun,Mef2c,Pou3f3,Pou5f1	1.08	0.00049	0.0213572
GO:0010858	calcium-dependent protein kinase regulator activity	molecular_function	4	3	Camk2n1,Cib1,Hmgb1	0.22	0.0006	0.02528
GO:0042826	histone deacetylase binding	molecular_function	105	14	Bhlhe41,Cbx5,Cebpb,D7Ertd443e,Dact1,Gcm1,Gli3,Klf4,Mef2c,Mef2d,Prdm1,Srf,Ywhae,Znhit1	5.66	0.0015	0.0611613
GO:0035326	enhancer binding	molecular_function	108	14	Ell3,Gata2,Gata5,Hoxc4,Hoxd13,Jun,Mef2c,Pbx3,Pou5f1,Rai1,Rxrb,Smarca4,Smarcc2,Zbtb16	5.82	0.00197	0.0777552
GO:0043169	cation binding	molecular_function	3797	241	Ablim1,Acvr1b,Adcy7,Ado,Alkbh1,Amd1,Anxa1,Apex1,Ar,Arfgap3,Atp23,AU041133,Cacna1c,Calb2,Calm1,Caprin2,Cbfa2t3,Ccnb1ip1,Cda,Cdh15,Cdh2,Ch25h,Chek2,Chrna1,Cib1,Col11a2,Cops5,Cpeb1,Cpped1,Crip3,Ctdsp2,Cul9,Cxxc4,Cyp27b1,Cyp3a59,Dchs2,Dlk1,Doc2b,Dpep2,Dpep3,Drd1,Ebf1,Egr2,Entpd8,Esyt1,Ewsr1,Fbxl19,Fbxo11,Fbxo30,Fga,Flywch1,Foxp1,Furin,Gata2,Gata5,Gcm1,Gli3,Gm15446,Gm3604,Gm6710,Gmeb1,Gnmt,Gpatch8,Gri…	204.78	0.00203	0.0777552
GO:0003682	chromatin binding	molecular_function	521	44	Apex1,Ar,Atxn1,Cbfa2t3,Cbx5,Cebpb,Crx,Crxos,Ctnnb1,Egr2,Ep400,Fos,Foxp1,Gata2,Gata5,Gli3,Hoxd10,Hoxd13,Jdp2,Jun,Kat6a,Klhdc3,Mcm5,Mef2c,Nfatc3,Polg,Pou5f1,Rcc1,Ring1,Rnf4,Smarca4,Smarca5,Smarcc2,Sox2,Srebf1,Srf,Suz12,Tada2b,Tgif1,Tshz2,Tshz3,Ttc5,Tunar,Znhit1	28.1	0.00217	0.0806729
GO:0046872	metal ion binding	molecular_function	3709	235	Ablim1,Acvr1b,Adcy7,Ado,Alkbh1,Anxa1,Apex1,Ar,Arfgap3,Atp23,AU041133,Cacna1c,Calb2,Calm1,Caprin2,Cbfa2t3,Ccnb1ip1,Cda,Cdh15,Cdh2,Ch25h,Chek2,Cib1,Col11a2,Cops5,Cpeb1,Cpped1,Crip3,Ctdsp2,Cul9,Cxxc4,Cyp27b1,Cyp3a59,Dchs2,Dlk1,Doc2b,Dpep2,Dpep3,Ebf1,Egr2,Entpd8,Esyt1,Ewsr1,Fbxl19,Fbxo11,Fbxo30,Fga,Flywch1,Foxp1,Furin,Gata2,Gata5,Gcm1,Gli3,Gm15446,Gm3604,Gm6710,Gmeb1,Gpatch8,Grin2b,Havcr2,Hddc3,Hivep…	200.04	0.00259	0.093536
GO:0070974	POU domain binding	molecular_function	2	2	Ar,Pou5f1	0.11	0.00291	0.102173
GO:0044389	ubiquitin-like protein ligase binding	molecular_function	311	28	Cebpb,Chek2,Cul7,Cul9,Daxx,Egr2,Erbb3,Fhit,Flt3,Gm20431,Jak1,Jun,Mul1,Pa2g4,Pou5f1,Prr5l,Ptk2b,Rffl,Rnf40,Shprh,Slc25a5,Tmem189,Ube2a,Ube2b,Ube2j1,Ube2k,Ube2v1,Ywhae	16.77	0.00558	0.190625
GO:0019899	enzyme binding	molecular_function	1850	124	Akap5,Angpt1,Ank2,Ar,Bhlhe41,Bicdl2,Brca2,Cacna1c,Camk2n1,Cavin2,Cbx5,Cdh2,Cdk19,Cdkn2d,Cebpb,Chek2,Cib1,Cops5,Coro1c,Ctnnb1,Cul7,Cul9,D7Ertd443e,Dact1,Daxx,Dis3l,Dock10,Dock9,Dynll1,Egr2,Ehhadh,Erbb3,Erc1,Fanci,Fhit,Flt3,Fmnl1,Fmnl2,Frmd5,Furin,Gcm1,Gfap,Gli3,Gm20431,Grasp,Gsg1,Gsk3a,Hsf4,Hspa2,Ipo8,Iqgap3,Irs2,Jak1,Jun,Kcna5,Klf4,Ldlr,Magi2,Mapk4,Marveld3,Mef2c,Mef2d,Mobp,Mul1,Mycn,Myo1c,Myrip,…	99.78	0.00579	0.191545
GO:0031625	ubiquitin protein ligase binding	molecular_function	298	27	Chek2,Cul7,Cul9,Daxx,Egr2,Erbb3,Fhit,Flt3,Gm20431,Jak1,Jun,Mul1,Pa2g4,Pou5f1,Prr5l,Ptk2b,Rffl,Rnf40,Shprh,Slc25a5,Tmem189,Ube2a,Ube2b,Ube2j1,Ube2k,Ube2v1,Ywhae	16.07	0.00591	0.191545
GO:0019887	protein kinase regulator activity	molecular_function	161	17	Camk2n1,Cdkn2d,Cib1,Daxx,Dus2,Erbb3,Hexim1,Hexim2,Hmgb1,Igf2,Lrrc4b,Lrrc4c,Map2k1,Ngf,Podnl1,Tsacc,Wnk1	8.68	0.00619	0.192246
GO:0004860	protein kinase inhibitor activity	molecular_function	86	11	Camk2n1,Cdkn2d,Cib1,Dus2,Hexim1,Hexim2,Lrrc4b,Lrrc4c,Podnl1,Tsacc,Wnk1	4.64	0.00638	0.192246
GO:0001158	enhancer sequence-specific DNA binding	molecular_function	98	12	Gata2,Gata5,Hoxc4,Hoxd13,Jun,Mef2c,Pbx3,Pou5f1,Rxrb,Smarca4,Smarcc2,Zbtb16	5.29	0.00639	0.192246
GO:0031267	small GTPase binding	molecular_function	286	26	Bicdl2,Cib1,Coro1c,Dock10,Dock9,Erc1,Fmnl1,Fmnl2,Grasp,Ipo8,Iqgap3,Mobp,Myo1c,Myrip,Noxa1,Nutf2,Optn,Pex5,Rab11fip2,Rcc1,Rph3al,Tbc1d14,Ulk1,Vps52,Whamm,Xpo6	15.42	0.00654	0.192246
GO:0008013	beta-catenin binding	molecular_function	76	10	Amer3,Ar,Bcl9l,Cdh2,Dact1,Gli3,Klf4,Rora,Setd1a,Tcf7	4.1	0.00747	0.204185
GO:0019210	kinase inhibitor activity	molecular_function	89	11	Camk2n1,Cdkn2d,Cib1,Dus2,Hexim1,Hexim2,Lrrc4b,Lrrc4c,Podnl1,Tsacc,Wnk1	4.8	0.00824	0.204185
GO:0004731	purine-nucleoside phosphorylase activity	molecular_function	3	2	Pnp,Pnp2	0.16	0.0084	0.204185
GO:0005146	leukemia inhibitory factor receptor binding	molecular_function	3	2	Ctf1,Ctf2	0.16	0.0084	0.204185
GO:0008427	calcium-dependent protein kinase inhibitor activity	molecular_function	3	2	Camk2n1,Cib1	0.16	0.0084	0.204185
GO:0030160	GKAP/Homer scaffold activity	molecular_function	3	2	Homer2,Shank1	0.16	0.0084	0.204185
GO:0070122	isopeptidase activity	molecular_function	3	2	Senp1,Uspl1	0.16	0.0084	0.204185
GO:0070138	ubiquitin-like protein-specific isopeptidase activity	molecular_function	3	2	Senp1,Uspl1	0.16	0.0084	0.204185
GO:0070140	SUMO-specific isopeptidase activity	molecular_function	3	2	Senp1,Uspl1	0.16	0.0084	0.204185
GO:0001046	core promoter sequence-specific DNA binding	molecular_function	115	13	Cebpb,Chd2,Ctnnb1,Fos,Gata2,Klf10,Mef2c,Nlrc5,Rora,Smarca4,Sox1,Suz12,Zfhx3	6.2	0.00903	0.215357
GO:0003705	transcription factor activity, RNA polymerase II distal enhancer sequence-specific binding	molecular_function	103	12	Bhlhe41,Cebpb,Foxp1,Gata5,Hnf1b,Hoxc4,Jun,Mef2c,Pbx3,Pou3f3,Srf,Zbtb16	5.56	0.00942	0.220297
GO:0019207	kinase regulator activity	molecular_function	182	18	Camk2n1,Cdkn2d,Cib1,Daxx,Dus2,Erbb3,Hexim1,Hexim2,Hmgb1,Igf2,Klf4,Lrrc4b,Lrrc4c,Map2k1,Ngf,Podnl1,Tsacc,Wnk1	9.82	0.00959	0.220297
GO:0051087	chaperone binding	molecular_function	79	10	Ahsa1,Dnajb6,Dnajb8,Fgb,Gm38392,Grpel1,Hscb,Pfdn6,Prnp,Tsacc	4.26	0.00976	0.220297
GO:0004373	glycogen (starch) synthase activity	molecular_function	9	3	Gsk3a,Igf2,Inpp5k	0.49	0.01028	0.227964
GO:0017016	Ras GTPase binding	molecular_function	270	24	Bicdl2,Cib1,Coro1c,Dock10,Dock9,Erc1,Fmnl1,Fmnl2,Ipo8,Iqgap3,Mobp,Myo1c,Myrip,Noxa1,Nutf2,Optn,Rab11fip2,Rcc1,Rph3al,Tbc1d14,Ulk1,Vps52,Whamm,Xpo6	14.56	0.01136	0.245944
GO:0051020	GTPase binding	molecular_function	314	27	Bicdl2,Cib1,Coro1c,Dock10,Dock9,Erc1,Fmnl1,Fmnl2,Grasp,Ipo8,Iqgap3,Mobp,Myo1c,Myrip,Noxa1,Nutf2,Optn,Pex5,Rab11fip2,Rcc1,Rph3al,Rragd,Tbc1d14,Ulk1,Vps52,Whamm,Xpo6	16.93	0.01148	0.245944
GO:0015459	potassium channel regulator activity	molecular_function	36	6	Ank2,Kcna5,Kcnip4,Sgk3,Wnk1,Ywhae	1.94	0.01176	0.247744
GO:0051082	unfolded protein binding	molecular_function	82	10	Ccdc115,Cct3,Cct6b,Dnajb6,Dnajb8,Grpel1,Heatr3,Hspa2,Pfdn6,Tomm20	4.42	0.01256	0.26026
GO:0044183	protein binding involved in protein folding	molecular_function	27	5	Cct3,Cct6b,Dnajb6,Dnajb8,Ric3	1.46	0.01353	0.275837
GO:0001102	RNA polymerase II activating transcription factor binding	molecular_function	38	6	Bhlhe41,Ctnnb1,Egr2,Fos,Jun,Taf12	2.05	0.01523	0.300793
GO:0051119	sugar transmembrane transporter activity	molecular_function	38	6	Gm43191,Mfsd4b2,Mfsd4b3,Mfsd4b4,Mfsd4b5,Slc35a3	2.05	0.01523	0.300793
GO:0002060	purine nucleobase binding	molecular_function	4	2	Pnp,Pnp2	0.22	0.01621	0.305813
GO:0015349	thyroid hormone transmembrane transporter activity	molecular_function	4	2	Slc16a2,Slco4a1	0.22	0.01621	0.305813
GO:0043199	sulfate binding	molecular_function	4	2	Cd34,Rcc1	0.22	0.01621	0.305813
GO:0003713	transcription coactivator activity	molecular_function	251	22	Apex1,Bcl9l,Cbfb,Ccdc62,Cops5,Ctnnb1,Daxx,Elob,Glmp,Gmeb1,Jun,Kat6a,Kmt2e,Med27,Pou5f1,Psmd9,Pus1,Rbpms,Smarca4,Tada2b,Taf12,Ube3a	13.54	0.01727	0.314669
GO:0042277	peptide binding	molecular_function	237	21	Cemip,Furin,Gm11127,Gm7030,Gm8909,H2-K1,H2-Q1,H2-Q10,H2-Q2,H2-Q4,H2-Q6,H2-Q7,H2-T3,Ldlr,Ldlrad3,Nln,Olfm1,Pex5,Prnp,Tomm20,Trhde	12.78	0.01765	0.314669
GO:0030291	protein serine/threonine kinase inhibitor activity	molecular_function	29	5	Cdkn2d,Cib1,Hexim1,Hexim2,Wnk1	1.56	0.01821	0.314669
GO:0003906	DNA-(apurinic or apyrimidinic site) lyase activity	molecular_function	11	3	Alkbh1,Apex1,Smug1	0.59	0.01863	0.314669
GO:0004693	cyclin-dependent protein serine/threonine kinase activity	molecular_function	100	11	Cdk17,Cdk19,Cdk8,Cdkl2,Cdkl3,Cdkn2d,Hexim1,Hexim2,Hspa2,Mnat1,Nr2f2	5.39	0.01879	0.314669
GO:0097472	cyclin-dependent protein kinase activity	molecular_function	100	11	Cdk17,Cdk19,Cdk8,Cdkl2,Cdkl3,Cdkn2d,Hexim1,Hexim2,Hspa2,Mnat1,Nr2f2	5.39	0.01879	0.314669
GO:0004879	RNA polymerase II transcription factor activity, ligand-activated sequence-specific DNA binding	molecular_function	51	7	Ar,Glmp,Nr2f2,Nr4a1,Rora,Rxrb,Srebf1	2.75	0.01892	0.314669
GO:0004970	ionotropic glutamate receptor activity	molecular_function	51	7	Grik5,Grin2b,Mef2c,Neto1,Nlgn1,Ptk2b,Shank1	2.75	0.01892	0.314669
GO:0098531	transcription factor activity, direct ligand regulated sequence-specific DNA binding	molecular_function	51	7	Ar,Glmp,Nr2f2,Nr4a1,Rora,Rxrb,Srebf1	2.75	0.01892	0.314669
GO:0046527	glucosyltransferase activity	molecular_function	20	4	Gsk3a,Igf2,Inpp5k,Plod3	1.08	0.02038	0.33455
GO:0003697	single-stranded DNA binding	molecular_function	89	10	Anxa1,Brca2,Hnrnpa1,Mcm7,Pcbp1,Rad51d,Rad52,Smug1,Ssbp2,Xrcc2	4.8	0.02136	0.346142
GO:0001882	nucleoside binding	molecular_function	2039	130	1700001J03Rik,Abcb9,Acsf3,Actbl2,Actr3b,Acvr1b,Adcy7,Ak4,Arfgef3,Arl9,Atad5,Atp5a1,Camk1d,Cct3,Cct6b,Cda,Cdk17,Cdk19,Cdk8,Cdkl2,Cdkl3,Chd2,Chek2,Ckmt1,Clk1,Cul9,Dcakd,Ddx28,Ddx52,Dennd5b,Dock10,Dock6,Dock9,Eefsec,Eftud2,Entpd8,Ep400,Ephb1,Erbb3,Fes,Ficd,Flt3,Gatc,Gdpgp1,Gimap1,Gimap3,Gimap4,Gimap5,Gimap6,Gimap7,Gimap8,Gimap9,Gm4922,Gm5565,Gm6309,Gsk3a,Hspa2,Hyou1,Ift22,Jak1,Kif18b,Kif21b,Kif2a,Ki…	109.97	0.02225	0.354078
GO:0000980	RNA polymerase II distal enhancer sequence-specific DNA binding	molecular_function	77	9	Gata2,Hoxc4,Jun,Mef2c,Pbx3,Rxrb,Smarca4,Smarcc2,Zbtb16	4.15	0.02241	0.354078
GO:0044877	macromolecular complex binding	molecular_function	1546	101	Acvr1b,Apex1,Ar,Atg101,Atxn1,Avil,Camsap2,Cbfa2t3,Cbx5,Cebpb,Coro1c,Cpeb1,Crx,Crxos,Ctnnb1,Dctn6,Eefsec,Egr2,Elob,Ep400,Ephb1,Erbin,Fes,Fmnl1,Fos,Foxp1,Frmd5,Gata2,Gata5,Gfap,Gli3,H2-K1,H2-Oa,H2-Q1,H2-Q10,H2-Q2,H2-Q4,H2-Q6,H2-Q7,Hip1r,Hnf1b,Hoxd10,Hoxd13,Igf2,Imp4,Irs2,Jaml,Jdp2,Jun,Kat6a,Kif18b,Kif21b,Kif2a,Kifc1,Klhdc3,Lca5,Ldlr,Map1a,Mb21d2,Mcm5,Mef2c,Myo1c,Nfatc3,Nme8,Pex6,Polg,Pou5f1,Ppp1r42…	83.38	0.02367	0.356898
GO:0004861	cyclin-dependent protein serine/threonine kinase inhibitor activity	molecular_function	12	3	Cdkn2d,Hexim1,Hexim2	0.65	0.02386	0.356898
GO:0004972	NMDA glutamate receptor activity	molecular_function	21	4	Grin2b,Mef2c,Nlgn1,Ptk2b	1.13	0.02413	0.356898
GO:0016763	transferase activity, transferring pentosyl groups	molecular_function	54	7	Dnph1,Parp14,Parp2,Pnp,Pnp2,Ppat,Qtrt1	2.91	0.02521	0.356898
GO:0033218	amide binding	molecular_function	261	22	Cemip,Furin,Gm11127,Gm7030,Gm8909,Gnmt,H2-K1,H2-Q1,H2-Q10,H2-Q2,H2-Q4,H2-Q6,H2-Q7,H2-T3,Ldlr,Ldlrad3,Nln,Olfm1,Pex5,Prnp,Tomm20,Trhde	14.08	0.02565	0.356898
GO:0002054	nucleobase binding	molecular_function	5	2	Pnp,Pnp2	0.27	0.02605	0.356898
GO:0016929	SUMO-specific protease activity	molecular_function	5	2	Senp1,Uspl1	0.27	0.02605	0.356898
GO:0086006	voltage-gated sodium channel activity involved in cardiac muscle cell action potential	molecular_function	5	2	Scn2b,Scn4b	0.27	0.02605	0.356898
GO:0033613	activating transcription factor binding	molecular_function	67	8	Bhlhe41,Ctnnb1,Egr2,Fos,Jun,Mef2c,Mef2d,Taf12	3.61	0.02714	0.356898
GO:0015144	carbohydrate transmembrane transporter activity	molecular_function	44	6	Gm43191,Mfsd4b2,Mfsd4b3,Mfsd4b4,Mfsd4b5,Slc35a3	2.37	0.02969	0.356898
GO:1901476	carbohydrate transporter activity	molecular_function	44	6	Gm43191,Mfsd4b2,Mfsd4b3,Mfsd4b4,Mfsd4b5,Slc35a3	2.37	0.02969	0.356898
GO:0003688	DNA replication origin binding	molecular_function	13	3	Mcm5,Orc2,Orc5	0.7	0.02979	0.356898
GO:0009982	pseudouridine synthase activity	molecular_function	13	3	Pus1,Rpusd4,Trub1	0.7	0.02979	0.356898
GO:0016423	tRNA (guanine) methyltransferase activity	molecular_function	13	3	Mettl1,Thumpd3,Trmt5	0.7	0.02979	0.356898
GO:0001085	RNA polymerase II transcription factor binding	molecular_function	121	12	Ar,Bhlhe41,Ctnnb1,Dact1,Egr2,Fos,Gata2,Gata5,Jun,Klf4,Pitx1,Taf12	6.53	0.03017	0.356898
GO:1901677	phosphate transmembrane transporter activity	molecular_function	33	5	Slc20a1,Slc25a5,Slc35b3,Slc37a2,Slc37a4	1.78	0.03052	0.356898
GO:0030295	protein kinase activator activity	molecular_function	58	7	Daxx,Erbb3,Hmgb1,Igf2,Map2k1,Ngf,Wnk1	3.13	0.03564	0.356898
GO:0035251	UDP-glucosyltransferase activity	molecular_function	14	3	Gsk3a,Igf2,Inpp5k	0.76	0.03643	0.356898
GO:0005524	ATP binding	molecular_function	1473	95	Abcb9,Acsf3,Actbl2,Actr3b,Acvr1b,Adcy7,Ak4,Atad5,Atp5a1,Camk1d,Cct3,Cct6b,Cdk17,Cdk19,Cdk8,Cdkl2,Cdkl3,Chd2,Chek2,Ckmt1,Clk1,Cul9,Dcakd,Ddx28,Ddx52,Entpd8,Ep400,Ephb1,Erbb3,Fes,Ficd,Flt3,Gatc,Gm4922,Gsk3a,Hspa2,Hyou1,Jak1,Kif18b,Kif21b,Kif2a,Kifc1,Lig3,Map2k1,Map3k13,Mapk4,Mcm5,Mcm7,Mcmdc2,Mthfd1,Myo18b,Myo1c,Nlrc5,Nlrp10,Nlrp3,Ntrk2,Nuak1,Orc5,Paics,Pan3,Pbp2,Pex6,Pfkm,Pkmyt1,Ppip5k1,Prkcd,Pskh1…	79.44	0.0369	0.356898
GO:0030674	protein binding, bridging	molecular_function	111	11	Ank2,Anxa1,Cbx5,Crk,Fga,Fgb,Frmd4a,Hip1r,Insc,Optn,Pag1	5.99	0.03708	0.356898
GO:0022891	substrate-specific transmembrane transporter activity	molecular_function	1083	72	Abcb9,Ank2,Ano10,Asic2,Atp5a1,Cacna1c,Calm1,Catsper2,Catsper3,Chrna1,Cox10,Cox6a1,Cox8c,Dennd5b,Fam155a,Gabrr2,Gjc1,Gm38392,Gm43191,Grik5,Grin2b,Hspa2,Htr3a,Kcna1,Kcna5,Kcnd2,Kcnip4,Kcnk13,Lrrc55,Lrrc8b,Mef2c,Mfsd4b2,Mfsd4b3,Mfsd4b4,Mfsd4b5,Neto1,Nlgn1,Nrxn1,Orai3,Pcyox1,Pde4b,Prss41,Ptk2b,Rhbg,Rhcg,Scn2b,Scn4b,Serinc4,Sfxn1,Sgk3,Shank1,Sidt1,Slc12a3,Slc12a4,Slc15a1,Slc16a2,Slc20a1,Slc22a7,Slc25a…	58.41	0.03723	0.356898
GO:0003909	DNA ligase activity	molecular_function	6	2	Lig3,Parp2	0.32	0.0377	0.356898
GO:0003910	DNA ligase (ATP) activity	molecular_function	6	2	Lig3,Parp2	0.32	0.0377	0.356898
GO:0004457	lactate dehydrogenase activity	molecular_function	6	2	Ldhal6b,Ldhd	0.32	0.0377	0.356898
GO:0004982	N-formyl peptide receptor activity	molecular_function	6	2	Fpr1,Fpr2	0.32	0.0377	0.356898
GO:0008499	UDP-galactose:beta-N-acetylglucosamine beta-1,3-galactosyltransferase activity	molecular_function	6	2	B3galt1,B3galt4	0.32	0.0377	0.356898
GO:0019870	potassium channel inhibitor activity	molecular_function	6	2	Kcna5,Wnk1	0.32	0.0377	0.356898
GO:0070697	activin receptor binding	molecular_function	6	2	Cfc1,Magi2	0.32	0.0377	0.356898
GO:0005355	glucose transmembrane transporter activity	molecular_function	24	4	Mfsd4b2,Mfsd4b3,Mfsd4b4,Mfsd4b5	1.29	0.03774	0.356898
GO:0032550	purine ribonucleoside binding	molecular_function	2028	127	1700001J03Rik,Abcb9,Acsf3,Actbl2,Actr3b,Acvr1b,Adcy7,Ak4,Arfgef3,Arl9,Atad5,Atp5a1,Camk1d,Cct3,Cct6b,Cdk17,Cdk19,Cdk8,Cdkl2,Cdkl3,Chd2,Chek2,Ckmt1,Clk1,Cul9,Dcakd,Ddx28,Ddx52,Dennd5b,Dock10,Dock6,Dock9,Eefsec,Eftud2,Entpd8,Ep400,Ephb1,Erbb3,Fes,Ficd,Flt3,Gatc,Gdpgp1,Gimap1,Gimap3,Gimap4,Gimap5,Gimap6,Gimap7,Gimap8,Gimap9,Gm4922,Gm5565,Gm6309,Gsk3a,Hspa2,Hyou1,Ift22,Jak1,Kif18b,Kif21b,Kif2a,Kifc1,…	109.38	0.03822	0.356898
GO:0035639	purine ribonucleoside triphosphate binding	molecular_function	1803	114	Abcb9,Acsf3,Actbl2,Actr3b,Acvr1b,Adcy7,Ak4,Arl9,Atad5,Atp5a1,Camk1d,Cct3,Cct6b,Cdk17,Cdk19,Cdk8,Cdkl2,Cdkl3,Chd2,Chek2,Ckmt1,Clk1,Cul9,Dcakd,Ddx28,Ddx52,Eefsec,Eftud2,Entpd8,Ep400,Ephb1,Erbb3,Fes,Ficd,Flt3,Gatc,Gimap1,Gimap3,Gimap4,Gimap5,Gimap6,Gimap7,Gimap8,Gimap9,Gm4922,Gsk3a,Hspa2,Hyou1,Ift22,Jak1,Kif18b,Kif21b,Kif2a,Kifc1,Lig3,Map2k1,Map3k13,Mapk4,Mcm5,Mcm7,Mcmdc2,Mthfd1,Myo18b,Myo1c,Nlrc5,N…	97.24	0.03848	0.356898
GO:0008066	glutamate receptor activity	molecular_function	59	7	Grik5,Grin2b,Mef2c,Neto1,Nlgn1,Ptk2b,Shank1	3.18	0.03863	0.356898
GO:0030554	adenyl nucleotide binding	molecular_function	1512	97	Abcb9,Acsf3,Actbl2,Actr3b,Acvr1b,Adcy7,Ak4,Atad5,Atp5a1,Camk1d,Cct3,Cct6b,Cdk17,Cdk19,Cdk8,Cdkl2,Cdkl3,Chd2,Chek2,Ckmt1,Clk1,Cul9,Dcakd,Ddx28,Ddx52,Entpd8,Ep400,Ephb1,Erbb3,Fes,Ficd,Flt3,Gatc,Gm4922,Grpel1,Gsk3a,Hspa2,Hyou1,Jak1,Kif18b,Kif21b,Kif2a,Kifc1,Lig3,Map2k1,Map3k13,Mapk4,Mcm5,Mcm7,Mcmdc2,Mthfd1,Myo18b,Myo1c,Nlrc5,Nlrp10,Nlrp3,Ntrk2,Nuak1,Orc5,Paics,Pan3,Pbp2,Pde4b,Pex6,Pfkm,Pkmyt1,Ppip5k…	81.55	0.03952	0.356898
GO:0001883	purine nucleoside binding	molecular_function	2031	127	1700001J03Rik,Abcb9,Acsf3,Actbl2,Actr3b,Acvr1b,Adcy7,Ak4,Arfgef3,Arl9,Atad5,Atp5a1,Camk1d,Cct3,Cct6b,Cdk17,Cdk19,Cdk8,Cdkl2,Cdkl3,Chd2,Chek2,Ckmt1,Clk1,Cul9,Dcakd,Ddx28,Ddx52,Dennd5b,Dock10,Dock6,Dock9,Eefsec,Eftud2,Entpd8,Ep400,Ephb1,Erbb3,Fes,Ficd,Flt3,Gatc,Gdpgp1,Gimap1,Gimap3,Gimap4,Gimap5,Gimap6,Gimap7,Gimap8,Gimap9,Gm4922,Gm5565,Gm6309,Gsk3a,Hspa2,Hyou1,Ift22,Jak1,Kif18b,Kif21b,Kif2a,Kifc1,…	109.54	0.03969	0.356898
GO:0032549	ribonucleoside binding	molecular_function	2031	127	1700001J03Rik,Abcb9,Acsf3,Actbl2,Actr3b,Acvr1b,Adcy7,Ak4,Arfgef3,Arl9,Atad5,Atp5a1,Camk1d,Cct3,Cct6b,Cdk17,Cdk19,Cdk8,Cdkl2,Cdkl3,Chd2,Chek2,Ckmt1,Clk1,Cul9,Dcakd,Ddx28,Ddx52,Dennd5b,Dock10,Dock6,Dock9,Eefsec,Eftud2,Entpd8,Ep400,Ephb1,Erbb3,Fes,Ficd,Flt3,Gatc,Gdpgp1,Gimap1,Gimap3,Gimap4,Gimap5,Gimap6,Gimap7,Gimap8,Gimap9,Gm4922,Gm5565,Gm6309,Gsk3a,Hspa2,Hyou1,Ift22,Jak1,Kif18b,Kif21b,Kif2a,Kifc1,…	109.54	0.03969	0.356898
GO:0008134	transcription factor binding	molecular_function	541	39	Apex1,Ar,Bhlhe41,Cbx5,Cd34,Cebpb,Ctnnb1,Dact1,Daxx,Egr2,Fos,Foxp1,Gata2,Gata5,Gcm1,Ikzf4,Jun,Kat6a,Keap1,Klf4,Mef2c,Mef2d,Nfatc3,Nif3l1,Nlrp3,Nr4a1,Pbx1,Pitx1,Pou5f1,Psmc1,Psmd9,Rnf4,Rora,Setd1a,Smarca4,Sox2,Srf,Taf12,Taf6	29.18	0.0399	0.356898
GO:0017076	purine nucleotide binding	molecular_function	2068	129	1700001J03Rik,Abcb9,Acsf3,Actbl2,Actr3b,Acvr1b,Adcy7,Ak4,Arfgef3,Arl9,Atad5,Atp5a1,Camk1d,Cct3,Cct6b,Cdk17,Cdk19,Cdk8,Cdkl2,Cdkl3,Chd2,Chek2,Ckmt1,Clk1,Cul9,Dcakd,Ddx28,Ddx52,Dennd5b,Dock10,Dock6,Dock9,Eefsec,Eftud2,Entpd8,Ep400,Ephb1,Erbb3,Fes,Ficd,Flt3,Gatc,Gdpgp1,Gimap1,Gimap3,Gimap4,Gimap5,Gimap6,Gimap7,Gimap8,Gimap9,Gm4922,Gm5565,Gm6309,Grpel1,Gsk3a,Hspa2,Hyou1,Ift22,Jak1,Kif18b,Kif21b,Kif2a…	111.53	0.04077	0.356898
GO:0015605	organophosphate ester transmembrane transporter activity	molecular_function	25	4	Slc25a5,Slc35b3,Slc37a2,Slc37a4	1.35	0.04307	0.356898
GO:0035198	miRNA binding	molecular_function	25	4	Hnrnpa1,Pou5f1,Sox2,Zc3h10	1.35	0.04307	0.356898
GO:0032553	ribonucleotide binding	molecular_function	2073	129	1700001J03Rik,Abcb9,Acsf3,Actbl2,Actr3b,Acvr1b,Adcy7,Ak4,Arfgef3,Arl9,Atad5,Atp5a1,Camk1d,Cct3,Cct6b,Cdk17,Cdk19,Cdk8,Cdkl2,Cdkl3,Chd2,Chek2,Ckmt1,Clk1,Cul9,Dcakd,Ddx28,Ddx52,Dennd5b,Dock10,Dock6,Dock9,Eefsec,Eftud2,Entpd8,Ep400,Ephb1,Erbb3,Fes,Ficd,Flt3,Gatc,Gdpgp1,Gimap1,Gimap3,Gimap4,Gimap5,Gimap6,Gimap7,Gimap8,Gimap9,Gm4922,Gm5565,Gm6309,Gsk3a,Hspa2,Hyou1,Ift22,Jak1,Kif18b,Kif21b,Kif2a,Kifc1,…	111.8	0.04334	0.356898
GO:0060090	binding, bridging	molecular_function	128	12	Ank2,Anxa1,Cbx5,Crk,Fga,Fgb,Frmd4a,Hip1r,Insc,Optn,Pag1,Tradd	6.9	0.04368	0.356898
GO:0030159	receptor signaling complex scaffold activity	molecular_function	15	3	Homer2,Magi2,Shank1	0.81	0.04376	0.356898
GO:0032183	SUMO binding	molecular_function	15	3	Daxx,Rnf4,Uspl1	0.81	0.04376	0.356898
GO:0008022	protein C-terminus binding	molecular_function	186	16	Atxn1,Brca2,Cib1,Ctnnb1,Dynll1,Map2k1,Myo1c,Optn,Pex5,Pex6,Pfkm,Ppp2ca,Rbfox1,Shank1,Syt1,Zbtb16	10.03	0.04413	0.356898
GO:0032559	adenyl ribonucleotide binding	molecular_function	1504	96	Abcb9,Acsf3,Actbl2,Actr3b,Acvr1b,Adcy7,Ak4,Atad5,Atp5a1,Camk1d,Cct3,Cct6b,Cdk17,Cdk19,Cdk8,Cdkl2,Cdkl3,Chd2,Chek2,Ckmt1,Clk1,Cul9,Dcakd,Ddx28,Ddx52,Entpd8,Ep400,Ephb1,Erbb3,Fes,Ficd,Flt3,Gatc,Gm4922,Gsk3a,Hspa2,Hyou1,Jak1,Kif18b,Kif21b,Kif2a,Kifc1,Lig3,Map2k1,Map3k13,Mapk4,Mcm5,Mcm7,Mcmdc2,Mthfd1,Myo18b,Myo1c,Nlrc5,Nlrp10,Nlrp3,Ntrk2,Nuak1,Orc5,Paics,Pan3,Pbp2,Pde4b,Pex6,Pfkm,Pkmyt1,Ppip5k1,Prkcd…	81.11	0.04501	0.356898
GO:0032555	purine ribonucleotide binding	molecular_function	2059	128	1700001J03Rik,Abcb9,Acsf3,Actbl2,Actr3b,Acvr1b,Adcy7,Ak4,Arfgef3,Arl9,Atad5,Atp5a1,Camk1d,Cct3,Cct6b,Cdk17,Cdk19,Cdk8,Cdkl2,Cdkl3,Chd2,Chek2,Ckmt1,Clk1,Cul9,Dcakd,Ddx28,Ddx52,Dennd5b,Dock10,Dock6,Dock9,Eefsec,Eftud2,Entpd8,Ep400,Ephb1,Erbb3,Fes,Ficd,Flt3,Gatc,Gdpgp1,Gimap1,Gimap3,Gimap4,Gimap5,Gimap6,Gimap7,Gimap8,Gimap9,Gm4922,Gm5565,Gm6309,Gsk3a,Hspa2,Hyou1,Ift22,Jak1,Kif18b,Kif21b,Kif2a,Kifc1,…	111.05	0.04519	0.356898
GO:0016835	carbon-oxygen lyase activity	molecular_function	49	6	Alkbh1,Apex1,Echdc1,Ehhadh,Pcbd2,Smug1	2.64	0.04701	0.356898
GO:0008175	tRNA methyltransferase activity	molecular_function	26	4	Mettl1,Thumpd3,Trmt13,Trmt5	1.4	0.04881	0.356898
GO:0015149	hexose transmembrane transporter activity	molecular_function	26	4	Mfsd4b2,Mfsd4b3,Mfsd4b4,Mfsd4b5	1.4	0.04881	0.356898
GO:0022892	substrate-specific transporter activity	molecular_function	1253	81	Abcb9,Ank2,Ano10,Ap1s1,Asic2,Atp5a1,Cacna1c,Calm1,Catsper2,Catsper3,Chrna1,Cox10,Cox6a1,Cox8c,Dennd5b,Fam155a,Gabrr2,Gjc1,Gm38392,Gm43191,Grik5,Grin2b,Hspa2,Htr3a,Ipo8,Kcna1,Kcna5,Kcnd2,Kcnip4,Kcnk13,Lrrc55,Lrrc8b,Mef2c,Mfsd4b2,Mfsd4b3,Mfsd4b4,Mfsd4b5,Neto1,Nlgn1,Nrxn1,Nutf2,Orai3,Pcyox1,Pde4b,Pitpnm2,Prkcd,Prss41,Ptk2b,Rft1,Rhbg,Rhcg,Scn2b,Scn4b,Serinc4,Sfxn1,Sgk3,Shank1,Sidt1,Slc12a3,Slc12a4,Sl…	67.58	0.04914	0.356898
GO:0001047	core promoter binding	molecular_function	174	15	Cebpb,Chd2,Ctnnb1,Fos,Gata2,Klf10,Klf4,Mef2c,Nlrc5,Rora,Smarca4,Sox1,Suz12,Tcf7,Zfhx3	9.38	0.04936	0.356898
GO:0042612	MHC class I protein complex	cellular_component	12	8	H2-K1,H2-Q1,H2-Q10,H2-Q2,H2-Q4,H2-Q6,H2-Q7,H2-T3	0.65	3.1e-08	1.3554e-05
GO:0005622	intracellular	cellular_component	13386	802	1700001J03Rik,4932415D10Rik,Abcb9,Abhd5,Ablim1,Acot10,Acsf3,Actbl2,Actl9,Actr3b,Acvr1b,Adcy7,Add3,Ado,Agl,Agpat3,Ahsa1,Ak4,Akap5,Aldh1a1,Alkbh1,Amd1,Ank2,Ankrd50,Ankrd6,Ano10,Anxa1,Ap1m2,Ap1s1,Ap3b2,Ap3m2,Ap4m1,Apex1,Ar,Arfgap3,Arfgef3,Arl6ip4,Arl9,Asb8,Atad5,Atg101,Atg4d,Atp23,Atp5a1,Atxn1,AU041133,Avil,B3galt1,B3galt4,B3gnt9,Banf2,BC048507,Bcl9l,Bhlhe41,Birc6,Brca2,Btbd35f12,Btbd35f17,Btbd7,Bzw…	729.06	3.6e-08	1.3554e-05
GO:0031981	nuclear lumen	cellular_component	3480	251	Add3,Alkbh1,Anxa1,Apex1,Ar,Arl6ip4,Atxn1,B3gnt9,Bcl9l,Bhlhe41,Brca2,Cbfa2t3,Cbfb,Cbx5,Cc2d1a,Ccdc62,Ccdc86,Ccnb1ip1,Cdk19,Cdk8,Cdkn2aipnl,Cdkn2d,Cebpb,Chd2,Chek2,Cib1,Ckap4,Clint1,Cops4,Cops5,Cops6,Cox10,Crx,Ctnnb1,D7Ertd443e,D8Ertd738e,Dact1,Daxx,Ddx28,Ddx52,Dedd2,Dnajb6,Ebf1,Edc4,Eftud2,Egr2,Elk3,Ell3,Elob,Ep400,Epm2a,Erbin,Erf,Ewsr1,Fam118b,Fanci,Fbxo11,Fhit,Fos,Foxp1,Fzd10,Gata2,Gata5,Gcm1,Gi…	189.53	5e-07	0.0001255
GO:0031974	membrane-enclosed lumen	cellular_component	3949	277	Add3,Ak4,Alkbh1,Anxa1,Apex1,Ar,Arl6ip4,Atg4d,Atxn1,B3gnt9,Bcl9l,Bhlhe41,Brca2,Cbfa2t3,Cbfb,Cbx5,Cc2d1a,Ccdc62,Ccdc86,Ccnb1ip1,Cdk19,Cdk8,Cdkn2aipnl,Cdkn2d,Cebpb,Ces3b,Chchd5,Chd2,Chek2,Cib1,Ckap4,Clint1,Cops4,Cops5,Cops6,Coq5,Cox10,Crx,Ctnnb1,D7Ertd443e,D8Ertd738e,Dact1,Daxx,Ddx28,Ddx52,Dedd2,Dnajb6,Ebf1,Edc4,Eftud2,Egr2,Elk3,Ell3,Elob,Ep400,Epm2a,Erbin,Erf,Ewsr1,Fam118b,Fanci,Fbxo11,Fhit,Flt3,Fo…	215.08	1.2e-06	0.000182871
GO:0070013	intracellular organelle lumen	cellular_component	3870	272	Add3,Ak4,Alkbh1,Anxa1,Apex1,Ar,Arl6ip4,Atg4d,Atxn1,B3gnt9,Bcl9l,Bhlhe41,Brca2,Cbfa2t3,Cbfb,Cbx5,Cc2d1a,Ccdc62,Ccdc86,Ccnb1ip1,Cdk19,Cdk8,Cdkn2aipnl,Cdkn2d,Cebpb,Ces3b,Chd2,Chek2,Cib1,Ckap4,Clint1,Cops4,Cops5,Cops6,Coq5,Cox10,Crx,Ctnnb1,D7Ertd443e,D8Ertd738e,Dact1,Daxx,Ddx28,Ddx52,Dedd2,Dnajb6,Ebf1,Edc4,Eftud2,Egr2,Elk3,Ell3,Elob,Ep400,Epm2a,Erbin,Erf,Ewsr1,Fam118b,Fanci,Fbxo11,Fhit,Flt3,Fos,Foxp1…	210.78	1.3e-06	0.000182871
GO:0042611	MHC protein complex	cellular_component	23	9	H2-K1,H2-Oa,H2-Q1,H2-Q10,H2-Q2,H2-Q4,H2-Q6,H2-Q7,H2-T3	1.25	1.7e-06	0.000182871
GO:0043233	organelle lumen	cellular_component	3883	272	Add3,Ak4,Alkbh1,Anxa1,Apex1,Ar,Arl6ip4,Atg4d,Atxn1,B3gnt9,Bcl9l,Bhlhe41,Brca2,Cbfa2t3,Cbfb,Cbx5,Cc2d1a,Ccdc62,Ccdc86,Ccnb1ip1,Cdk19,Cdk8,Cdkn2aipnl,Cdkn2d,Cebpb,Ces3b,Chd2,Chek2,Cib1,Ckap4,Clint1,Cops4,Cops5,Cops6,Coq5,Cox10,Crx,Ctnnb1,D7Ertd443e,D8Ertd738e,Dact1,Daxx,Ddx28,Ddx52,Dedd2,Dnajb6,Ebf1,Edc4,Eftud2,Egr2,Elk3,Ell3,Elob,Ep400,Epm2a,Erbin,Erf,Ewsr1,Fam118b,Fanci,Fbxo11,Fhit,Flt3,Fos,Foxp1…	211.48	1.7e-06	0.000182871
GO:0044428	nuclear part	cellular_component	3873	270	Add3,Agpat3,Alkbh1,Anxa1,Apex1,Ar,Arl6ip4,Atp5a1,Atxn1,B3gnt9,Bcl9l,Bhlhe41,Brca2,Cbfa2t3,Cbfb,Cbx5,Cc2d1a,Ccdc62,Ccdc86,Ccnb1ip1,Cdk19,Cdk8,Cdkn2aipnl,Cdkn2d,Cebpb,Chd2,Chek2,Cib1,Ckap4,Clint1,Cnep1r1,Cops4,Cops5,Cops6,Cox10,Crx,Ctnnb1,D7Ertd443e,D8Ertd738e,Dact1,Daxx,Ddx28,Ddx52,Dedd2,Dnajb6,Dynll1,Ebf1,Edc4,Eftud2,Egr2,Elk3,Ell3,Elob,Ep400,Epm2a,Erbin,Erf,Ewsr1,Fam118b,Fanci,Fbxo11,Fhit,Fos,Fo…	210.94	2.9e-06	0.000272962
GO:0044424	intracellular part	cellular_component	12859	762	4932415D10Rik,Abcb9,Abhd5,Ablim1,Acot10,Acsf3,Actbl2,Actl9,Actr3b,Acvr1b,Adcy7,Add3,Ado,Agl,Agpat3,Ahsa1,Ak4,Akap5,Aldh1a1,Alkbh1,Amd1,Ank2,Ankrd6,Anxa1,Ap1m2,Ap1s1,Ap3b2,Ap3m2,Ap4m1,Apex1,Ar,Arfgap3,Arfgef3,Arl6ip4,Asb8,Atad5,Atg101,Atg4d,Atp23,Atp5a1,Atxn1,Avil,B3galt1,B3galt4,B3gnt9,Banf2,BC048507,Bcl9l,Bhlhe41,Birc6,Brca2,Btbd35f12,Btbd35f17,Btbd7,Bzw1,C1ql1,Cacna1c,Calb2,Calm1,Camk1d,Camk2n1…	700.35	6e-06	0.000502
GO:0070971	endoplasmic reticulum exit site	cellular_component	21	8	H2-K1,H2-Q1,H2-Q10,H2-Q2,H2-Q4,H2-Q6,H2-Q7,Sec31a	1.14	8.1e-06	0.00060993
GO:0005797	Golgi medial cisterna	cellular_component	16	7	H2-K1,H2-Q1,H2-Q10,H2-Q2,H2-Q4,H2-Q6,H2-Q7	0.87	1e-05	0.000684545
GO:0005654	nucleoplasm	cellular_component	2681	194	Add3,Anxa1,Apex1,Ar,Arl6ip4,Atxn1,Bcl9l,Bhlhe41,Brca2,Cbfa2t3,Cbfb,Cbx5,Ccdc62,Cdk19,Cdk8,Cdkn2aipnl,Cdkn2d,Cebpb,Chd2,Chek2,Cib1,Ckap4,Clint1,Cops4,Cops5,Cops6,Crx,Ctnnb1,D7Ertd443e,Dact1,Daxx,Dnajb6,Ebf1,Edc4,Eftud2,Egr2,Elk3,Ell3,Elob,Ep400,Epm2a,Erbin,Erf,Fam118b,Fanci,Fos,Foxp1,Fzd10,Gata2,Gata5,Gcm1,Gins3,Gli3,Gm20431,Gmeb1,Gpatch2,Gtf2e2,Gtf3c6,Hcfc1r1,Hexim1,Hexim2,Hivep2,Hnf1b,Hnrnpa1,Ho…	146.02	1.2e-05	0.000753
GO:0043229	intracellular organelle	cellular_component	11376	681	4932415D10Rik,Abcb9,Abhd5,Ablim1,Acot10,Acsf3,Actbl2,Actl9,Actr3b,Add3,Ado,Agl,Agpat3,Ahsa1,Ak4,Akap5,Alkbh1,Ank2,Ankrd6,Anxa1,Ap1m2,Ap1s1,Ap3b2,Ap3m2,Ap4m1,Apex1,Ar,Arfgap3,Arfgef3,Arl6ip4,Atad5,Atg4d,Atp23,Atp5a1,Atxn1,Avil,B3galt1,B3galt4,B3gnt9,Banf2,BC048507,Bcl9l,Bhlhe41,Birc6,Brca2,Btbd35f12,Btbd35f17,Btbd7,Cacna1c,Calb2,Calm1,Camk1d,Camk2n1,Camsap2,Caprin2,Catsper2,Catsper3,Cbfa2t3,Cbfb,C…	619.58	2.1e-05	0.00118329
GO:0044446	intracellular organelle part	cellular_component	7782	487	Abcb9,Ablim1,Actr3b,Add3,Agpat3,Ak4,Alkbh1,Ank2,Anxa1,Ap1m2,Ap1s1,Ap3b2,Ap3m2,Ap4m1,Apex1,Ar,Arfgap3,Arfgef3,Arl6ip4,Atg4d,Atp5a1,Atxn1,B3galt1,B3galt4,B3gnt9,BC048507,Bcl9l,Bhlhe41,Birc6,Brca2,Cacna1c,Calm1,Camk2n1,Camsap2,Caprin2,Cbfa2t3,Cbfb,Cbx5,Cc2d1a,Ccdc113,Ccdc115,Ccdc15,Ccdc62,Ccdc86,Ccdc96,Cchcr1,Ccnb1ip1,Cct3,Cd46,Cdh2,Cdk19,Cdk8,Cdkl2,Cdkn2aipnl,Cdkn2d,Cebpb,Cemip,Ces3b,Ch25h,Chchd5,C…	423.84	2.2e-05	0.00118329
GO:0005634	nucleus	cellular_component	6312	404	4932415D10Rik,Add3,Agl,Agpat3,Alkbh1,Ankrd6,Anxa1,Apex1,Ar,Arl6ip4,Atad5,Atp5a1,Atxn1,B3gnt9,Banf2,Bcl9l,Bhlhe41,Brca2,Btbd35f12,Btbd35f17,Btbd7,Calb2,Camk1d,Caprin2,Cbfa2t3,Cbfb,Cbx5,Cc2d1a,Ccdc62,Ccdc86,Cchcr1,Ccnb1ip1,Cdk17,Cdk19,Cdk8,Cdkl2,Cdkl3,Cdkn2aipnl,Cdkn2d,Cebpb,Celf2,Cemip,Chd2,Chek2,Cib1,Ckap4,Clint1,Clk1,Cnep1r1,Commd9,Cops4,Cops5,Cops6,Cox10,Cpeb1,Cpne2,Crip3,Crx,Crxos,Ctdsp2,Ctnnb…	343.78	2.7e-05	0.0013554
GO:0044422	organelle part	cellular_component	7916	490	Abcb9,Ablim1,Actr3b,Add3,Agpat3,Ak4,Alkbh1,Ank2,Anxa1,Ap1m2,Ap1s1,Ap3b2,Ap3m2,Ap4m1,Apex1,Ar,Arfgap3,Arfgef3,Arl6ip4,Atg4d,Atp5a1,Atxn1,B3galt1,B3galt4,B3gnt9,BC048507,Bcl9l,Bhlhe41,Birc6,Brca2,Cacna1c,Calm1,Camk2n1,Camsap2,Caprin2,Cbfa2t3,Cbfb,Cbx5,Cc2d1a,Ccdc113,Ccdc115,Ccdc15,Ccdc62,Ccdc86,Ccdc96,Cchcr1,Ccnb1ip1,Cct3,Cd46,Cdh2,Cdk19,Cdk8,Cdkl2,Cdkn2aipnl,Cdkn2d,Cebpb,Cemip,Ces3b,Ch25h,Chchd5,C…	431.14	7.1e-05	0.00334144
GO:0005719	nuclear euchromatin	cellular_component	29	8	Alkbh1,Ctnnb1,Jun,Klf4,Nsmf,Setd1a,Smarca4,Tcf7	1.58	0.00012	0.00531529
GO:0016607	nuclear speck	cellular_component	352	36	Apex1,Ar,Arl6ip4,Ckap4,Cops4,Eftud2,Ep400,Erbin,Gli3,Gpatch2,Gtf2e2,Hexim2,Hsf4,Il16,Kat6a,Kazn,Kmt2e,Mecom,Mef2c,Osgep,Pacsin2,Pcbp1,Plrg1,Pskh1,Rchy1,Ring1,Sart3,Setd1a,Setd1b,Srrm2,Tfip11,Thoc6,Tkt,Unc45a,Zbtb16,Zmiz1	19.17	0.00022	0.00920333
GO:0043231	intracellular membrane-bounded organelle	cellular_component	10322	616	4932415D10Rik,Abcb9,Acot10,Acsf3,Add3,Ado,Agl,Agpat3,Ahsa1,Ak4,Alkbh1,Ank2,Ankrd6,Anxa1,Ap1m2,Ap1s1,Ap3b2,Ap3m2,Ap4m1,Apex1,Ar,Arfgap3,Arfgef3,Arl6ip4,Atad5,Atg4d,Atp23,Atp5a1,Atxn1,B3galt1,B3galt4,B3gnt9,Banf2,Bcl9l,Bhlhe41,Birc6,Brca2,Btbd35f12,Btbd35f17,Btbd7,Calb2,Camk1d,Camsap2,Caprin2,Catsper2,Catsper3,Cbfa2t3,Cbfb,Cbx5,Cc2d1a,Ccdc103,Ccdc115,Ccdc3,Ccdc62,Ccdc86,Cchcr1,Ccnb1ip1,Cd34,Cd46,Cd…	562.18	0.00024	0.00951158
GO:0016604	nuclear body	cellular_component	682	59	Apex1,Ar,Arl6ip4,Cbx5,Chek2,Ckap4,Cops4,Daxx,Eftud2,Ep400,Erbin,Fam118b,Gli3,Gpatch2,Gtf2e2,Gtf3c6,Hexim2,Hoxd3,Hsf4,Ikzf4,Il16,Kat6a,Kazn,Kif18b,Kif2a,Kmt2e,Lsm11,Mecom,Mef2c,Mlip,Myo1c,Nhs,Osgep,Pacsin2,Pcbp1,Plrg1,Pskh1,Rchy1,Ring1,Rnf4,Rnf6,Sart3,Setd1a,Setd1b,Snapc5,Srrm2,Suz12,Tcf20,Tcf7,Tenm2,Tfip11,Thoc6,Tkt,Unc45a,Uspl1,Zbtb1,Zbtb16,Zfhx3,Zmiz1	37.14	0.0003	0.011295
GO:0044451	nucleoplasm part	cellular_component	1250	96	Apex1,Ar,Arl6ip4,Atxn1,Bhlhe41,Cbx5,Cdk19,Cdk8,Chek2,Ckap4,Cops4,Cops5,Crx,Ctnnb1,Daxx,Eftud2,Ell3,Elob,Ep400,Erbin,Fam118b,Fanci,Fos,Gata2,Gata5,Gcm1,Gli3,Gpatch2,Gtf2e2,Gtf3c6,Hexim2,Hivep2,Hnf1b,Hoxd12,Hoxd3,Hsf4,Ikzf4,Il16,Jade2,Jun,Kat6a,Kazn,Kif18b,Kif2a,Kmt2e,Lsm11,Mecom,Med27,Mef2c,Mlip,Mms22l,Mnat1,Myo1c,N4bp2l2,Nelfb,Nhs,Nr4a1,Osgep,Pacsin2,Pbx1,Pbx3,Pcbp1,Pitx1,Plrg1,Pou5f1,Pskh1,Pus1,…	68.08	0.00037	0.0130957
GO:0014069	postsynaptic density	cellular_component	207	24	Ablim1,Add3,Ank2,Cacna1c,Camk2n1,Cdh2,Cpeb1,Dlgap1,Grik5,Grin2b,Hip1r,Homer2,Magi2,Map1a,Neto1,Nlgn1,Nsmf,Ntrk2,Pde4b,Plcb4,Prnp,Ptk2b,Shank1,Sipa1l1	11.27	0.0004	0.0130957
GO:0005730	nucleolus	cellular_component	914	74	Apex1,Arl6ip4,Atxn1,B3gnt9,Bcl9l,Cbfa2t3,Cbx5,Cc2d1a,Ccdc86,Cdk8,Cdkn2aipnl,Chd2,Cox10,D8Ertd738e,Daxx,Ddx28,Ddx52,Dedd2,Ell3,Ewsr1,Fbxo11,Fhit,Gpatch2,Hoxd9,Ilf3,Imp4,Kat6a,Kif2a,Kri1,Lipa,Med27,Mettl1,Mri1,Mrpl23,Mtx2,Mycn,Myo1c,Nkrf,Nle1,Nol10,Nuak1,Pa2g4,Papd5,Parp2,Pitx1,Pkmyt1,Plrg1,Pou5f1,Pus1,Pwp2,Rbm34,Rev3l,Rpf2,Rpl4,Rpl7l1,Rpp21,Rps25,Rrp36,Sdha,Smarca4,Smarca5,Smug1,Snapc5,Spc24,Srp72…	49.78	0.0004	0.0130957
GO:0044327	dendritic spine head	cellular_component	210	24	Ablim1,Add3,Ank2,Cacna1c,Camk2n1,Cdh2,Cpeb1,Dlgap1,Grik5,Grin2b,Hip1r,Homer2,Magi2,Map1a,Neto1,Nlgn1,Nsmf,Ntrk2,Pde4b,Plcb4,Prnp,Ptk2b,Shank1,Sipa1l1	11.44	0.00049	0.0153738
GO:0005737	cytoplasm	cellular_component	10124	602	Abcb9,Abhd5,Ablim1,Acot10,Acsf3,Actbl2,Actl9,Actr3b,Acvr1b,Adcy7,Add3,Ado,Agl,Agpat3,Ahsa1,Ak4,Aldh1a1,Alkbh1,Amd1,Ank2,Ankrd6,Anxa1,Ap1m2,Ap1s1,Ap3b2,Ap3m2,Ap4m1,Apex1,Ar,Arfgap3,Arfgef3,Asb8,Atg101,Atg4d,Atp5a1,Atxn1,Avil,B3galt1,B3galt4,B3gnt9,Banf2,BC048507,Birc6,Brca2,Bzw1,C1ql1,Cacna1c,Calb2,Calm1,Camk1d,Camsap2,Caprin2,Catsper3,Cavin2,Cbfa2t3,Cc2d1a,Ccdc103,Ccdc113,Ccdc115,Ccdc184,Ccdc3,Cc…	551.39	0.00054	0.0159288
GO:0097060	synaptic membrane	cellular_component	276	29	Ank2,Cacna1c,Camk2n1,Chrna1,Cpeb1,Dlgap1,Gabrr2,Grik5,Grin2b,Hip1r,Homer2,Htr3a,Kcna1,Kcnd2,Lrrc4b,Lrrc4c,Nlgn1,Nrxn1,Nsmf,Ntrk2,Olfm1,Pcdhb16,Shank1,Sipa1l1,Sspn,Syt1,Tenm2,Trappc4,Zc4h2	15.03	0.00055	0.0159288
GO:0000791	euchromatin	cellular_component	37	8	Alkbh1,Ctnnb1,Jun,Klf4,Nsmf,Setd1a,Smarca4,Tcf7	2.02	0.00071	0.0198011
GO:0044456	synapse part	cellular_component	591	51	Ablim1,Add3,Ank2,Ap1s1,Asic2,C1ql1,Cacna1c,Calb2,Camk2n1,Cdh2,Chrna1,Cops4,Cops5,Cpeb1,Dlgap1,Dock10,Erc1,Gabrr2,Grik5,Grin2b,Hip1r,Homer2,Htr3a,Kcna1,Kcnd2,Lrrc4b,Lrrc4c,Magi2,Map1a,Neto1,Nlgn1,Nrxn1,Nsmf,Ntrk2,Olfm1,Pcdhb16,Pde4b,Plcb4,Prnp,Ptk2b,Sept6,Shank1,Sipa1l1,Snap47,Sspn,Syt1,Tenm2,Trappc4,Vdac1,Zc4h2,Znrf1	32.19	0.00079	0.0212454
GO:0031371	ubiquitin conjugating enzyme complex	cellular_component	9	4	Rnf40,Ube2a,Ube2b,Ube2v1	0.49	0.00088	0.0228497
GO:0098794	postsynapse	cellular_component	386	36	Ablim1,Add3,Ank2,Asic2,Cacna1c,Camk2n1,Cdh2,Chrna1,Cpeb1,Dlgap1,Dock10,Gabrr2,Grik5,Grin2b,Hip1r,Homer2,Htr3a,Kcnd2,Lrrc4c,Magi2,Map1a,Neto1,Nlgn1,Nsmf,Ntrk2,Pcdhb16,Pde4b,Plcb4,Prnp,Ptk2b,Shank1,Sipa1l1,Sspn,Tenm2,Trappc4,Zc4h2	21.02	0.00119	0.0293913
GO:0045211	postsynaptic membrane	cellular_component	211	23	Ank2,Cacna1c,Camk2n1,Chrna1,Cpeb1,Dlgap1,Gabrr2,Grik5,Grin2b,Homer2,Htr3a,Kcnd2,Lrrc4c,Nlgn1,Nsmf,Ntrk2,Pcdhb16,Shank1,Sipa1l1,Sspn,Tenm2,Trappc4,Zc4h2	11.49	0.00121	0.0293913
GO:0043197	dendritic spine	cellular_component	280	28	Ablim1,Add3,Ank2,Asic2,Cacna1c,Camk2n1,Cdh2,Cpeb1,Dlgap1,Dock10,Grik5,Grin2b,Hip1r,Homer2,Kcnd2,Magi2,Map1a,Neto1,Nlgn1,Nsmf,Ntrk2,Pde4b,Plcb4,Prnp,Ptk2b,Shank1,Sipa1l1,Tenm2	15.25	0.00145	0.0337709
GO:0033503	HULC complex	cellular_component	5	3	Rnf40,Ube2a,Ube2b	0.27	0.00148	0.0337709
GO:0030176	integral component of endoplasmic reticulum membrane	cellular_component	128	16	Abcb9,Elovl5,Emc2,Esyt1,H2-K1,H2-Q10,H2-Q7,H2-T3,Mboat4,Rrbp1,Saraf,Slc35b3,Slc37a2,Slc37a4,Tapbp,Ubxn8	6.97	0.0016	0.033885
GO:0044309	neuron spine	cellular_component	282	28	Ablim1,Add3,Ank2,Asic2,Cacna1c,Camk2n1,Cdh2,Cpeb1,Dlgap1,Dock10,Grik5,Grin2b,Hip1r,Homer2,Kcnd2,Magi2,Map1a,Neto1,Nlgn1,Nsmf,Ntrk2,Pde4b,Plcb4,Prnp,Ptk2b,Shank1,Sipa1l1,Tenm2	15.36	0.00162	0.033885
GO:0043226	organelle	cellular_component	12206	708	4932415D10Rik,Abcb9,Abhd5,Ablim1,Acot10,Acsf3,Actbl2,Actl9,Actr3b,Acvr1b,Add3,Ado,Agl,Agpat3,Ahsa1,Ak4,Akap5,Aldh1a1,Alkbh1,Angpt1,Ank2,Ankrd6,Anxa1,Ap1m2,Ap1s1,Ap3b2,Ap3m2,Ap4m1,Apex1,Ar,Arfgap3,Arfgef3,Arl6ip4,Atad5,Atg4d,Atp23,Atp5a1,Atxn1,Avil,B3galt1,B3galt4,B3gnt9,Banf2,BC048507,Bcl9l,Bhlhe41,Birc6,Brca2,Btbd35f12,Btbd35f17,Btbd7,Cacna1c,Calb2,Calm1,Camk1d,Camk2n1,Camsap2,Caprin2,Catsper2,C…	664.79	0.00162	0.033885
GO:0017146	NMDA selective glutamate receptor complex	cellular_component	11	4	Grin2b,Nlgn1,Ptk2b,Shank1	0.6	0.00212	0.0431449
GO:0031227	intrinsic component of endoplasmic reticulum membrane	cellular_component	134	16	Abcb9,Elovl5,Emc2,Esyt1,H2-K1,H2-Q10,H2-Q7,H2-T3,Mboat4,Rrbp1,Saraf,Slc35b3,Slc37a2,Slc37a4,Tapbp,Ubxn8	7.3	0.00258	0.0511247
GO:0071556	integral component of lumenal side of endoplasmic reticulum membrane	cellular_component	12	4	H2-K1,H2-Q10,H2-Q7,H2-T3	0.65	0.00304	0.0558322
GO:0098553	lumenal side of endoplasmic reticulum membrane	cellular_component	12	4	H2-K1,H2-Q10,H2-Q7,H2-T3	0.65	0.00304	0.0558322
GO:0098576	lumenal side of membrane	cellular_component	12	4	H2-K1,H2-Q10,H2-Q7,H2-T3	0.65	0.00304	0.0558322
GO:0045202	synapse	cellular_component	748	58	Ablim1,Add3,Ank2,Ap1s1,Asic2,C1ql1,Cacna1c,Calb2,Camk2n1,Cdh15,Cdh2,Chrna1,Cops4,Cops5,Cpeb1,Ctnnb1,Dact1,Dlgap1,Dock10,Erc1,Gabrr2,Grik5,Grin2b,Hip1r,Homer2,Htr2b,Htr3a,Kcna1,Kcnd2,Lrrc4b,Lrrc4c,Magi2,Map1a,Myrip,Neto1,Nlgn1,Nrxn1,Nsmf,Ntrk2,Olfm1,Pcdh15,Pcdhb16,Pde4b,Plcb4,Prnp,Ptk2b,Sema4b,Sept6,Shank1,Sipa1l1,Snap47,Sspn,Syt1,Tenm2,Trappc4,Vdac1,Zc4h2,Znrf1	40.74	0.00425	0.0761964
GO:0016461	unconventional myosin complex	cellular_component	7	3	Myl6,Myl6b,Myo18b	0.38	0.00478	0.0837056
GO:0043227	membrane-bounded organelle	cellular_component	11321	654	4932415D10Rik,Abcb9,Acot10,Acsf3,Actbl2,Actr3b,Acvr1b,Add3,Ado,Agl,Agpat3,Ahsa1,Ak4,Aldh1a1,Alkbh1,Angpt1,Ank2,Ankrd6,Anxa1,Ap1m2,Ap1s1,Ap3b2,Ap3m2,Ap4m1,Apex1,Ar,Arfgap3,Arfgef3,Arl6ip4,Atad5,Atg4d,Atp23,Atp5a1,Atxn1,B3galt1,B3galt4,B3gnt9,Banf2,Bcl9l,Bhlhe41,Birc6,Brca2,Btbd35f12,Btbd35f17,Btbd7,Calb2,Camk1d,Camsap2,Caprin2,Catsper2,Catsper3,Cbfa2t3,Cbfb,Cbx5,Cc2d1a,Ccdc103,Ccdc115,Ccdc3,Ccdc62…	616.59	0.00688	0.117742
GO:0032991	macromolecular complex	cellular_component	5402	329	Actr3b,Acvr1b,Adcy7,Alkbh1,Anxa1,Ap1m2,Ap1s1,Ap3b2,Ap3m2,Ap4m1,Apex1,Ar,Atp5a1,Atxn1,BC048507,Bhlhe41,Birc6,Brca2,Btbd35f12,Btbd35f17,C1ql1,Cacna1c,Calm1,Caprin2,Catsper2,Catsper3,Cbfb,Cbx5,Ccdc113,Ccdc115,Cct3,Cct6b,Cd34,Cdh2,Cdk19,Cdk8,Cdkn2d,Cebpb,Chrna1,Ckap2l,Cnep1r1,Col11a2,Col26a1,Copb1,Cops4,Cops5,Cops6,Coq5,Coro1c,Cox10,Cox6a1,Cox8c,Cpeb1,Cr1l,Crk,Crx,Cspp1,Ctnnb1,Cul7,Cul9,Dact1,Daxx,Dc…	294.21	0.00772	0.129181
GO:0005667	transcription factor complex	cellular_component	317	28	Apex1,Cops5,Crx,Ctnnb1,Elob,Fos,Gata2,Gata5,Gcm1,Gtf2e2,Gtf3c6,Hivep2,Hnf1b,Hoxd12,Jun,Med27,Mnat1,Nr4a1,Pbx1,Pbx3,Pitx1,Pou5f1,Pus1,Sox2,Taf12,Taf6,Tcf7,Zfhx3	17.27	0.00823	0.134722
GO:0030686	90S preribosome	cellular_component	34	6	Imp4,Kri1,Pwp2,Rrp36,Utp6,Wdr46	1.85	0.00932	0.149031
GO:0005829	cytosol	cellular_component	3259	206	Abhd5,Acvr1b,Adcy7,Ahsa1,Aldh1a1,Amd1,Anxa1,Ap1s1,Ap4m1,Arfgap3,Atg4d,Atxn1,Brca2,Calb2,Calm1,Camsap2,Caprin2,Cavin2,Cc2d1a,Cchcr1,Cct3,Cct6b,Cda,Cdk19,Cdkn2d,Ckap2l,Ckap4,Cnep1r1,Commd9,Copb1,Cops4,Cops5,Cox10,Cpped1,Crlf3,Ctif,Ctnnb1,Cul9,D7Ertd443e,Daxx,Ddx28,Dis3l,Dnajb6,Dnajb8,Dock6,Dus2,Dynll1,Echdc1,Eefsec,Eftud2,Ehhadh,Ephb1,Epm2a,Erc1,Erf,Fam126b,Fanci,Fbxo11,Fes,Fhit,Fmnl1,Fos,Gimap4,Gi…	177.5	0.0095	0.149031
GO:0060076	excitatory synapse	cellular_component	25	5	Neto1,Nlgn1,Pde4b,Shank1,Syt1	1.36	0.01013	0.155671
GO:0098796	membrane protein complex	cellular_component	1039	74	Acvr1b,Ap1m2,Ap1s1,Ap3b2,Ap3m2,Ap4m1,Atp5a1,Cacna1c,Calm1,Catsper2,Catsper3,Ccdc115,Cd34,Cdh2,Chrna1,Cnep1r1,Copb1,Coro1c,Cox6a1,Cox8c,Ctnnb1,Doc2b,Emc2,Foxred1,Gabrr2,Gjc1,Grik5,Grin2b,Grpel1,H2-K1,H2-Oa,H2-Q1,H2-Q10,H2-Q2,H2-Q4,H2-Q6,H2-Q7,H2-T3,Herpud1,Hspa2,Kcna1,Kcna5,Kcnd2,Kcnip4,Lrrc55,Lrrc8b,Micu2,Myo1c,Ndufb3,Nlgn1,Noxa1,Nup205,Nutf2,Olfm1,Pde4b,Ptk2b,Rpn1,Rragd,Scn2b,Scn4b,Sdha,Sec31a,S…	56.59	0.01062	0.158721
GO:0034702	ion channel complex	cellular_component	266	24	Cacna1c,Calm1,Catsper2,Catsper3,Chrna1,Gabrr2,Grik5,Grin2b,Herpud1,Hspa2,Kcna1,Kcna5,Kcnd2,Kcnip4,Lrrc55,Lrrc8b,Micu2,Nlgn1,Olfm1,Pde4b,Ptk2b,Scn2b,Scn4b,Shank1	14.49	0.01075	0.158721
GO:0032433	filopodium tip	cellular_component	17	4	Cib1,Ephb1,Nlgn1,Ube2k	0.93	0.01178	0.170583
GO:0043228	non-membrane-bounded organelle	cellular_component	4090	252	Abhd5,Ablim1,Actbl2,Actl9,Actr3b,Add3,Akap5,Alkbh1,Ank2,Anxa1,Apex1,Ar,Arl6ip4,Atxn1,Avil,B3gnt9,BC048507,Bcl9l,Birc6,Brca2,Cacna1c,Calm1,Camk2n1,Camsap2,Caprin2,Cbfa2t3,Cbx5,Cc2d1a,Ccdc113,Ccdc15,Ccdc86,Ccdc96,Cchcr1,Ccnb1ip1,Cct3,Cdh2,Cdk8,Cdkl2,Cdkn2aipnl,Cebpb,Chd2,Chek2,Cib1,Ckap2l,Ckap4,Cops5,Coro1c,Cox10,Cpeb1,Crk,Cspp1,Ctnnb1,Cul7,D7Ertd443e,D8Ertd738e,Daxx,Dctn6,Ddx28,Ddx52,Dedd2,Dis3l,D…	222.76	0.01324	0.184624
GO:0043232	intracellular non-membrane-bounded organelle	cellular_component	4090	252	Abhd5,Ablim1,Actbl2,Actl9,Actr3b,Add3,Akap5,Alkbh1,Ank2,Anxa1,Apex1,Ar,Arl6ip4,Atxn1,Avil,B3gnt9,BC048507,Bcl9l,Birc6,Brca2,Cacna1c,Calm1,Camk2n1,Camsap2,Caprin2,Cbfa2t3,Cbx5,Cc2d1a,Ccdc113,Ccdc15,Ccdc86,Ccdc96,Cchcr1,Ccnb1ip1,Cct3,Cdh2,Cdk8,Cdkl2,Cdkn2aipnl,Cebpb,Chd2,Chek2,Cib1,Ckap2l,Ckap4,Cops5,Coro1c,Cox10,Cpeb1,Crk,Cspp1,Ctnnb1,Cul7,D7Ertd443e,D8Ertd738e,Daxx,Dctn6,Ddx28,Ddx52,Dedd2,Dis3l,D…	222.76	0.01324	0.184624
GO:0034704	calcium channel complex	cellular_component	48	7	Cacna1c,Catsper2,Catsper3,Herpud1,Hspa2,Micu2,Pde4b	2.61	0.01454	0.199066
GO:0034703	cation channel complex	cellular_component	150	15	Cacna1c,Calm1,Catsper2,Catsper3,Herpud1,Hspa2,Kcna1,Kcna5,Kcnd2,Kcnip4,Lrrc55,Micu2,Pde4b,Scn2b,Scn4b	8.17	0.0169	0.227245
GO:0098797	plasma membrane protein complex	cellular_component	474	37	Acvr1b,Cacna1c,Calm1,Catsper2,Catsper3,Cdh2,Chrna1,Coro1c,Ctnnb1,Gjc1,Grik5,Grin2b,H2-K1,H2-Oa,H2-Q1,H2-Q10,H2-Q2,H2-Q4,H2-Q6,H2-Q7,H2-T3,Hspa2,Kcna1,Kcna5,Kcnd2,Kcnip4,Lrrc55,Nlgn1,Noxa1,Olfm1,Pde4b,Ptk2b,Scn2b,Scn4b,Sdha,Shank1,Sspn	25.82	0.01791	0.236601
GO:0030131	clathrin adaptor complex	cellular_component	29	5	Ap1m2,Ap1s1,Ap3b2,Ap3m2,Ap4m1	1.58	0.01894	0.239956
GO:0036128	CatSper complex	cellular_component	11	3	Catsper2,Catsper3,Hspa2	0.6	0.01912	0.239956
GO:0042555	MCM complex	cellular_component	11	3	Mcm5,Mcm7,Mms22l	0.6	0.01912	0.239956
GO:0000790	nuclear chromatin	cellular_component	300	25	Alkbh1,Ar,Cbx5,Cebpb,Ctnnb1,Ep400,Jun,Klf4,Klhdc3,Nsmf,Pawr,Pou5f1,Pus1,Rcc1,Ring1,Setd1a,Smarca4,Smarcc2,Srf,Suz12,Tcf7,Tipin,Ube2a,Ube2b,Znhit1	16.34	0.02314	0.285646
GO:0033063	Rad51B-Rad51C-Rad51D-XRCC2 complex	cellular_component	5	2	Rad51d,Xrcc2	0.27	0.02654	0.31226
GO:0035976	AP1 complex	cellular_component	5	2	Fos,Jun	0.27	0.02654	0.31226
GO:0045298	tubulin complex	cellular_component	5	2	Ttbk1,Tubb4b	0.27	0.02654	0.31226
GO:0008180	COP9 signalosome	cellular_component	32	5	Atp5a1,Cops4,Cops5,Cops6,Dynll1	1.74	0.0281	0.325528
GO:1902495	transmembrane transporter complex	cellular_component	291	24	Cacna1c,Calm1,Catsper2,Catsper3,Chrna1,Gabrr2,Grik5,Grin2b,Herpud1,Hspa2,Kcna1,Kcna5,Kcnd2,Kcnip4,Lrrc55,Lrrc8b,Micu2,Nlgn1,Olfm1,Pde4b,Ptk2b,Scn2b,Scn4b,Shank1	15.85	0.02856	0.325844
GO:0005783	endoplasmic reticulum	cellular_component	1512	99	Abcb9,Agl,Agpat3,Ahsa1,Apex1,Catsper3,Ccdc115,Ccdc3,Cemip,Ces3b,Ch25h,Cib1,Ckap4,Cnpy3,Col26a1,Degs1,Drd1,Dus2,Elovl5,Emc2,Emid1,Ephb1,Esyt1,Fis1,Flt3,Fos,Furin,Gimap1,Gimap8,Grik5,Gsg1,H2-K1,H2-Q1,H2-Q10,H2-Q2,H2-Q4,H2-Q6,H2-Q7,H2-T3,Herpud1,Hpd,Hyou1,Ifit2,Inpp5k,Kcna1,Kcna5,Keap1,Lctl,Lrrc8b,Map2k1,Mboat4,Mcfd2,Mesd,Msrb3,Ngf,Nlrp3,Nrxn1,Olfm1,Pde3b,Pdia3,Pemt,Pkmyt1,Plcb4,Plod3,Pnpla7,Prkcd,P…	82.35	0.03043	0.338518
GO:0008540	proteasome regulatory particle, base subcomplex	cellular_component	13	3	Psmc1,Psmd1,Psmd9	0.71	0.03057	0.338518
GO:0005891	voltage-gated calcium channel complex	cellular_component	33	5	Cacna1c,Catsper2,Catsper3,Hspa2,Pde4b	1.8	0.03168	0.345725
GO:1990351	transporter complex	cellular_component	295	24	Cacna1c,Calm1,Catsper2,Catsper3,Chrna1,Gabrr2,Grik5,Grin2b,Herpud1,Hspa2,Kcna1,Kcna5,Kcnd2,Kcnip4,Lrrc55,Lrrc8b,Micu2,Nlgn1,Olfm1,Pde4b,Ptk2b,Scn2b,Scn4b,Shank1	16.07	0.0328	0.352834
GO:0005794	Golgi apparatus	cellular_component	1270	84	Ap1m2,Ap1s1,Ap3b2,Ap3m2,Ap4m1,Arfgap3,B3galt1,B3galt4,B3gnt9,Birc6,Camsap2,Cbfa2t3,Ccdc115,Chek2,Chst4,Clint1,Col26a1,Commd9,Copb1,Cul7,Emid1,Erc1,Fes,Furin,Galnt9,Gimap1,Gimap8,Gm43191,Golm1,H2-K1,H2-Q1,H2-Q10,H2-Q2,H2-Q4,H2-Q6,H2-Q7,Hpd,Hs3st1,Inpp5k,Kcna5,Ldlr,Litaf,Malrd1,Man2a2,Map2k1,March9,Mcfd2,Nhs,Nlgn1,Optn,Pacsin2,Pde3b,Perp,Pex5,Pkmyt1,Plod3,Pphln1,Prnp,Pskh1,Rab42,Rbfox1,Sec31a,Sema6…	69.17	0.03585	0.372076
GO:0098805	whole membrane	cellular_component	1970	125	Abcb9,Angpt1,Ank2,Anxa1,Ap1m2,Ap1s1,Ap3b2,Arfgef3,Cacna1c,Camk2n1,Cavin2,Ccdc115,Cd34,Cd46,Cdh15,Cdh2,Cemip,Chrna1,Cib1,Cldn6,Copb1,Coro1c,Cpeb1,Crk,Ctnnb1,Dirc2,Dlgap1,Drd1,Ephb1,Erbb3,Erbin,Fis1,Furin,Gabrr2,Gimap3,Gimap5,Glmp,Grik5,Grin2b,H2-K1,H2-Q10,H2-Q7,H2-T3,Hip1r,Homer2,Htr3a,Inpp5k,Kcna1,Kcna5,Kcnd2,Ldlr,Litaf,Lrrc4b,Lrrc4c,March9,Mfsd4b2,Mfsd4b3,Mtx2,Mul1,Myo1c,Ndrg4,Nfam1,Nlgn1,Nrxn1,…	107.29	0.03742	0.372076
GO:0030118	clathrin coat	cellular_component	46	6	Ap1m2,Ap1s1,Ap3b2,Ap3m2,Ap4m1,Vps33b	2.51	0.03754	0.372076
GO:0030119	AP-type membrane coat adaptor complex	cellular_component	46	6	Ap1m2,Ap1s1,Ap3b2,Ap3m2,Ap4m1,Vps33b	2.51	0.03754	0.372076
GO:0043234	protein complex	cellular_component	4673	279	Actr3b,Acvr1b,Adcy7,Anxa1,Ap1m2,Ap1s1,Ap3b2,Ap3m2,Ap4m1,Apex1,Ar,Atp5a1,Atxn1,BC048507,Bhlhe41,Birc6,Brca2,Btbd35f12,Btbd35f17,C1ql1,Cacna1c,Calm1,Caprin2,Catsper2,Catsper3,Cbfb,Cbx5,Ccdc113,Ccdc115,Cct3,Cct6b,Cd34,Cdh2,Cdk19,Cdk8,Cdkn2d,Chrna1,Ckap2l,Cnep1r1,Col11a2,Col26a1,Copb1,Cops4,Cops5,Cops6,Coq5,Coro1c,Cox10,Cox6a1,Cox8c,Cpeb1,Cr1l,Crk,Crx,Cspp1,Ctnnb1,Cul7,Cul9,Dact1,Dctn6,Dis3l,Doc2b,Dy…	254.51	0.03779	0.372076
GO:0001739	sex chromatin	cellular_component	6	2	Ring1,Suz12	0.33	0.03839	0.372076
GO:0034388	Pwp2p-containing subcomplex of 90S preribosome	cellular_component	6	2	Pwp2,Utp6	0.33	0.03839	0.372076
GO:0000792	heterochromatin	cellular_component	84	9	Cbx5,Daxx,Orc2,Ring1,Rnf40,Smarca4,Suz12,Ube2a,Ube2b	4.57	0.03883	0.372076
GO:0044454	nuclear chromosome part	cellular_component	535	39	Alkbh1,Ar,Brca2,Cbx5,Ccnb1ip1,Cebpb,Ctnnb1,Ep400,Hspa2,Jun,Klf4,Klhdc3,Lig3,Mcm5,Mcm7,Mms22l,Nsmf,Orc2,Orc5,Pawr,Plrg1,Pou5f1,Pus1,Rad51d,Rcc1,Ring1,Setd1a,Smarca4,Smarca5,Smarcc2,Srf,Suz12,Tcf7,Tfip11,Thoc6,Tipin,Ube2a,Ube2b,Znhit1	29.14	0.03944	0.372076
GO:0044444	cytoplasmic part	cellular_component	7852	455	Abcb9,Abhd5,Acot10,Acsf3,Acvr1b,Adcy7,Add3,Ado,Agl,Agpat3,Ahsa1,Ak4,Aldh1a1,Alkbh1,Amd1,Ank2,Anxa1,Ap1m2,Ap1s1,Ap3b2,Ap3m2,Ap4m1,Apex1,Arfgap3,Arfgef3,Atg101,Atg4d,Atp5a1,Atxn1,B3galt1,B3galt4,B3gnt9,BC048507,Birc6,Brca2,Cacna1c,Calb2,Calm1,Camsap2,Caprin2,Catsper3,Cavin2,Cbfa2t3,Cc2d1a,Ccdc113,Ccdc115,Ccdc3,Cchcr1,Cct3,Cct6b,Cd34,Cd46,Cda,Cdh2,Cdk19,Cdkn2d,Cemip,Ces3b,Ch25h,Chchd5,Chek2,Chic1,Ch…	427.65	0.03953	0.372076
GO:0031091	platelet alpha granule	cellular_component	15	3	Fga,Fgb,Vps33b	0.82	0.04486	0.394311
GO:0016328	lateral plasma membrane	cellular_component	61	7	Anxa1,Cldn15,Coro1c,Ctnnb1,Erbb3,Iqgap3,Myo1c	3.32	0.04715	0.394311
GO:0030658	transport vesicle membrane	cellular_component	61	7	Ap1s1,Arfgef3,Furin,Rph3al,Sec31a,Srebf1,Syt3	3.32	0.04715	0.394311
GO:0030659	cytoplasmic vesicle membrane	cellular_component	417	31	Anxa1,Ap1m2,Ap1s1,Ap3b2,Ap3m2,Arfgef3,Cd46,Cemip,Copb1,Furin,H2-K1,H2-Q10,H2-Q7,H2-T3,Hip1r,Malrd1,Myo1c,Pacsin2,Rhbg,Rph3al,Sec31a,Snap47,Snx5,Srebf1,Syt1,Syt3,Tapbp,Ulk1,Whamm,Ywhae,Znrf1	22.71	0.04939	0.394311

## Sheet: SC lncRNA predicted  pathway
Pathway_id	Pathway_name	Pathway_class	Annotated	Significant	SymbolList	Expected	classic_fisher	FDR
mmu04514	Cell adhesion molecules (CAMs)	Signaling molecules and interaction	162	23	Cldn15,Cldn6,Cldn9,H2-Q4,Nlgn1,Lrrc4c,Cdh15,Lrrc4b,H2-K1,H2-Oa,H2-Q10,Cd34,Nrxn1,H2-T3,Cdh2,H2-Q1,H2-Q2,Selplg,Gm11127,H2-Q7,Gm8909,Gm7030,H2-Q6	7.21212	6.888e-07	0.000180224
mmu05332	Graft-versus-host disease	Immune diseases	59	13	H2-Q4,H2-K1,Il1a,H2-Oa,H2-Q10,H2-T3,H2-Q1,H2-Q2,Gm11127,H2-Q7,Gm8909,Gm7030,H2-Q6	2.62664	1.36533e-06	0.000180224
mmu04940	Type I diabetes mellitus	Endocrine and metabolic diseases	64	13	H2-Q4,H2-K1,Il1a,H2-Oa,H2-Q10,H2-T3,H2-Q1,H2-Q2,Gm11127,H2-Q7,Gm8909,Gm7030,H2-Q6	2.84923	3.61985e-06	0.000274728
mmu04612	Antigen processing and presentation	Immune system	85	15	Tapbp,H2-Q4,Hspa2,H2-K1,H2-Oa,H2-Q10,Pdia3,H2-T3,H2-Q1,H2-Q2,Gm11127,H2-Q7,Gm8909,Gm7030,H2-Q6	3.78414	4.16255e-06	0.000274728
mmu05330	Allograft rejection	Immune diseases	57	12	H2-Q4,H2-K1,H2-Oa,H2-Q10,H2-T3,H2-Q1,H2-Q2,Gm11127,H2-Q7,Gm8909,Gm7030,H2-Q6	2.5376	5.80926e-06	0.000306729
mmu05320	Autoimmune thyroid disease	Immune diseases	72	13	Tshb,H2-Q4,H2-K1,H2-Oa,H2-Q10,H2-T3,H2-Q1,H2-Q2,Gm11127,H2-Q7,Gm8909,Gm7030,H2-Q6	3.20539	1.41403e-05	0.000622174
mmu05169	Epstein-Barr virus infection	Infectious diseases	210	22	Psmd1,Tradd,Ywhae,Jak1,Gtf2e2,H2-Q4,Il10ra,Entpd8,Hspa2,H2-K1,Tab2,H2-Q10,H2-T3,Jun,H2-Q1,H2-Q2,Psmc1,Gm11127,H2-Q7,Gm8909,Gm7030,H2-Q6	9.34905	0.000155686	0.00587157
mmu05416	Viral myocarditis	Cardiovascular diseases	81	12	H2-Q4,H2-K1,H2-Oa,H2-Q10,H2-T3,H2-Q1,H2-Q2,Gm11127,H2-Q7,Gm8909,Gm7030,H2-Q6	3.60606	0.000221486	0.00730905
mmu04218	Cellular senescence	Cell growth and death	179	19	Map2k1,H2-Q4,Slc25a5,H2-K1,Il1a,Lin54,H2-Q10,H2-T3,H2-Q1,H2-Q2,Vdac1,Calm1,Gm11127,H2-Q7,Gm8909,Nfatc3,Gm7030,H2-Q6,Chek2	7.96895	0.000367997	0.0102693
mmu05168	Herpes simplex infection	Infectious diseases	209	21	Rnasel,Jak1,Skp1a,H2-Q4,Taf6,H2-K1,H2-Oa,Tab2,H2-Q10,Daxx,Srsf9,H2-T3,Jun,H2-Q1,H2-Q2,Gm11127,H2-Q7,Gm8909,Fos,Gm7030,H2-Q6	9.30453	0.000388987	0.0102693
mmu05166	HTLV-I infection	Infectious diseases	276	25	Egr2,Jak1,H2-Q4,Slc25a5,Fzd10,H2-K1,H2-Oa,Adcy7,H2-Q10,H2-T3,Jun,H2-Q1,H2-Q2,Vdac1,Srf,Gm11127,H2-Q7,Gm8909,Ctnnb1,Nfatc3,Fos,Gm7030,H2-Q6,Chek2,Fzd2	12.2873	0.000548062	0.0131535
mmu05203	Viral carcinogenesis	Cancers	224	20	Tradd,Egr2,Ywhae,Ube3a,Jak1,Gtf2e2,H2-Q4,H2-K1,H2-Q10,H2-T3,Jun,H2-Q1,H2-Q2,Psmc1,Srf,Gm11127,H2-Q7,Gm8909,Gm7030,H2-Q6	9.97232	0.00229338	0.0504545
mmu05167	Kaposis sarcoma-associated herpesvirus infection	Infectious diseases	211	19	Tradd,Map2k1,Jak1,H2-Q4,H2-K1,H2-Q10,H2-T3,Jun,H2-Q1,H2-Q2,Calm1,Gm11127,H2-Q7,Gm8909,Ctnnb1,Nfatc3,Fos,Gm7030,H2-Q6	9.39357	0.00266018	0.0540222
mmu00130	Ubiquinone and other terpenoid-quinone biosynthesis	Metabolism of cofactors and vitamins	11	3	Coq5,Hpd,Tat	0.489712	0.0110544	0.20642
mmu04650	Natural killer cell mediated cytotoxicity	Immune system	144	13	Map2k1,Ptk2b,H2-Q4,H2-K1,H2-Q10,H2-T3,H2-Q1,H2-Q2,Gm11127,H2-Q7,Gm8909,Gm7030,H2-Q6	6.41077	0.0117284	0.20642
mmu03410	Base excision repair	Replication and repair	35	5	Hmgb1,Parp2,Apex1,Lig3,Smug1	1.55817	0.0183764	0.30321
mmu04010	MAPK signaling pathway	Signal transduction	293	21	Tradd,Map2k1,Igf2,Ngf,Map3k13,Crk,Mecom,Flt3,Hspa2,Angpt1,Il1a,Tab2,Daxx,Jun,Srf,Ntrk2,Nr4a1,Cacna1c,Nfatc3,Fos,Mef2c	13.0441	0.0208886	0.324387
mmu04120	Ubiquitin mediated proteolysis	Folding, sorting and degradation	139	11	Ube2a,Rchy1,Elob,Ube3a,Skp1a,Cul7,Ube2k,Keap1,Ube2b,Birc6,Ube2j1	6.18818	0.0453933	0.415145
mmu05165	Human papillomavirus infection	Infectious diseases	342	23	Tradd,Map2k1,Ube3a,Jak1,Ppp2ca,H2-Q4,Tcf7,Fzd10,H2-K1,Ppp2r5d,H2-Q10,Ppp2r2b,H2-T3,H2-Q1,H2-Q2,Psmc1,Gm11127,H2-Q7,Gm8909,Ctnnb1,Gm7030,H2-Q6,Fzd2	15.2256	0.0310772	0.415145
mmu04722	Neurotrophin signaling pathway	Nervous system	121	10	Map2k1,Ywhae,Ngf,Prkcd,Zfp110,Crk,Gab1,Jun,Calm1,Ntrk2	5.38683	0.0429288	0.415145
mmu04114	Oocyte meiosis	Cell growth and death	116	10	Map2k1,Ar,Ywhae,Ppp2ca,Skp1a,Adcy7,Ppp2r5d,Pkmyt1,Cpeb1,Calm1	5.16423	0.0335553	0.415145
mmu05164	Influenza A	Infectious diseases	168	13	1810009J06Rik,Map2k1,Rnasel,Nlrp3,Jak1,Furin,Hspa2,Il1a,H2-Oa,2210010C04Rik,Jun,Vdac1,Tmprss4	7.47924	0.036612	0.415145
mmu04022	cGMP - PKG signaling pathway	Signal transduction	167	13	Plcb4,Map2k1,Pde3b,Slc25a5,Adcy7,Vdac1,Srf,Calm1,Irs2,Cacna1c,Nfatc3,Mef2c,Mef2d	7.43472	0.0351328	0.415145
mmu04921	Oxytocin signaling pathway	Endocrine system	153	12	Plcb4,Map2k1,Myl6b,Myl6,Adcy7,Camk1d,Jun,Calm1,Cacna1c,Nfatc3,Fos,Mef2c	6.81145	0.0399315	0.415145
mmu04145	Phagosome	Transport and catabolism	173	13	H2-Q4,H2-K1,H2-Oa,H2-Q10,H2-T3,Tubb4b,H2-Q1,H2-Q2,Gm11127,H2-Q7,Gm8909,Gm7030,H2-Q6	7.70183	0.0446795	0.415145
mmu04912	GnRH signaling pathway	Endocrine system	89	8	Plcb4,Map2k1,Prkcd,Ptk2b,Adcy7,Jun,Calm1,Cacna1c	3.96221	0.0440031	0.415145
mmu04144	Endocytosis	Transport and catabolism	263	18	Vps37b,H2-Q4,Rab11fip2,Hspa2,H2-K1,Wipf1,H2-Q10,Ldlr,Arfgap3,H2-T3,H2-Q1,H2-Q2,Gm11127,H2-Q7,Snx5,Gm8909,Gm7030,H2-Q6	11.7086	0.0456031	0.415145
mmu04071	Sphingolipid signaling pathway	Signal transduction	120	10	Plcb4,Tradd,Map2k1,Sptlc2,Ppp2ca,Degs1,Ppp2r5d,Ppp2r2b,S1pr1,S1pr5	5.34231	0.0409256	0.415145
mmu04550	Signaling pathways regulating pluripotency of stem cells	Cellular community - eukaryotes	137	11	Kat6a,Map2k1,Jak1,Pou5f1,Fzd10,Sox2,Klf4,Zfhx3,Ctnnb1,Acvr1b,Fzd2	6.09914	0.0415689	0.415145

## Sheet: ACC LncRNA predicted GO
GO_ID	GO_term	GO_category	Annotated	Significant	SymbolList	Expected	classic_fisher	FDR
GO:0007416	synapse assembly	biological_process	148	30	Asic2,Cdh2,Ephb1,Kirrel3,Lrrc4b,Magi2,Mef2c,Nlgn1,Nrxn1,Ntrk2,Pcdhb1,Pcdhb10,Pcdhb11,Pcdhb12,Pcdhb13,Pcdhb14,Pcdhb15,Pcdhb16,Pcdhb17,Pcdhb18,Pcdhb19,Pcdhb2,Pcdhb3,Pcdhb4,Pcdhb5,Pcdhb6,Pcdhb7,Pcdhb8,Pcdhb9,Ptprd	7.98	2.6e-10	1.5912e-06
GO:0098742	cell-cell adhesion via plasma-membrane adhesion molecules	biological_process	233	35	Cdh15,Cdh2,Cldn15,Cldn6,Cldn9,Dchs2,Fga,Fgb,Jaml,Kirrel3,Klf4,Nlgn1,Pcdh15,Pcdh9,Pcdhb1,Pcdhb10,Pcdhb11,Pcdhb12,Pcdhb13,Pcdhb14,Pcdhb15,Pcdhb16,Pcdhb17,Pcdhb18,Pcdhb19,Pcdhb2,Pcdhb3,Pcdhb4,Pcdhb5,Pcdhb6,Pcdhb7,Pcdhb8,Pcdhb9,Ptprd,Tenm2	12.56	3.6e-08	0.00011016
GO:0050808	synapse organization	biological_process	250	36	Asic2,Cdh2,Chrna1,Ctnnb1,Dact1,Ephb1,Kirrel3,Lrrc4b,Magi2,Mef2c,Nlgn1,Nrxn1,Ntrk2,Pcdhb1,Pcdhb10,Pcdhb11,Pcdhb12,Pcdhb13,Pcdhb14,Pcdhb15,Pcdhb16,Pcdhb17,Pcdhb18,Pcdhb19,Pcdhb2,Pcdhb3,Pcdhb4,Pcdhb5,Pcdhb6,Pcdhb7,Pcdhb8,Pcdhb9,Ptprd,Sez6l,Shank1,Zc4h2	13.48	6.9e-08	0.00014076
GO:0044260	cellular macromolecule metabolic process	biological_process	7870	499	Ablim1,Acvr1b,Agl,Ahsa1,Alkbh1,Angpt1,Ankrd6,Anxa1,Apex1,Ar,Arfgef3,Arl6ip4,Asb8,Atad5,Atg4d,Atxn1,AU041133,B3galt1,B3galt4,B3gnt9,Bcl9l,Bhlhe41,Birc6,Brca2,Bzw1,Camk1d,Camk2n1,Caprin2,Cavin2,Cbfa2t3,Cbfb,Cbx5,Cc2d1a,Ccdc62,Ccl21b,Ccnb1ip1,Cct3,Cct6b,Cdh2,Cdk17,Cdk19,Cdk8,Cdkl2,Cdkl3,Cdkn2d,Cebpb,Celf2,Cemip,Cfc1,Chd2,Chek2,Chst4,Cib1,Clk1,Cnep1r1,Commd9,Cops4,Cops5,Cops6,Coro1c,Cox10,Cpeb1,Cpped…	424.24	3.2e-07	0.00040392
GO:0051252	regulation of RNA metabolic process	biological_process	3374	243	Ablim1,Acvr1b,Apex1,Ar,Atxn1,AU041133,Bcl9l,Bhlhe41,Brca2,Bzw1,Camk1d,Caprin2,Cavin2,Cbfa2t3,Cbfb,Cbx5,Cc2d1a,Ccdc62,Cdk8,Cebpb,Cfc1,Chd2,Chek2,Cib1,Clk1,Commd9,Cops5,Crlf3,Crx,Crxos,Ctnnb1,Dact1,Daxx,Dedd2,Dnajb6,Dynll1,Ebf1,Egr2,Elk3,Ell3,Elob,Erbin,Erf,Evx2,Ewsr1,Fhit,Fos,Foxp1,Foxr1,Fzd2,Gata2,Gata5,Gcm1,Gli3,Glmp,Gm10037,Gm14409,Gm15446,Gm21964,Gm28230,Gm3604,Gm6710,Gmeb1,Gsk3a,Gtf2e2,Havcr2…	181.88	3.3e-07	0.00040392
GO:0010468	regulation of gene expression	biological_process	4060	283	Ablim1,Acvr1b,Alkbh1,Ank2,Apex1,Ar,Asic2,Atxn1,AU041133,Bcl9l,Bhlhe41,Brca2,Bzw1,Camk1d,Camk2n1,Caprin2,Cavin2,Cbfa2t3,Cbfb,Cbx5,Cc2d1a,Ccdc62,Cct3,Cd34,Cd46,Cdk8,Cebpb,Cfc1,Chd2,Chek2,Cib1,Clk1,Commd9,Cops5,Cpeb1,Cr1l,Crlf3,Crx,Crxos,Ctif,Ctnnb1,D7Ertd443e,Dact1,Daxx,Dedd2,Dlk1,Dnajb6,Drd1,Dynll1,Ebf1,Eefsec,Egr2,Elk3,Ell3,Elob,Erbb3,Erbin,Erf,Evx2,Ewsr1,Fhit,Fos,Foxp1,Foxr1,Fzd2,Gas1,Gata2,Gata…	218.86	4.5e-07	0.000454629
GO:0090304	nucleic acid metabolic process	biological_process	4614	315	Ablim1,Acvr1b,Alkbh1,Anxa1,Apex1,Ar,Arl6ip4,Atad5,Atxn1,AU041133,Bcl9l,Bhlhe41,Brca2,Bzw1,Camk1d,Caprin2,Cavin2,Cbfa2t3,Cbfb,Cbx5,Cc2d1a,Ccdc62,Ccnb1ip1,Cct3,Cdk8,Cdkn2d,Cebpb,Celf2,Cfc1,Chd2,Chek2,Cib1,Clk1,Commd9,Cops5,Cpeb1,Crlf3,Crx,Crxos,Ctif,Ctnnb1,Dact1,Daxx,Ddx28,Ddx52,Dedd2,Dis3l,Dnajb6,Dus2,Dynll1,Ebf1,Edc4,Eftud2,Egr2,Elk3,Ell3,Elob,Erbin,Erf,Evx2,Ewsr1,Fanci,Fhit,Fos,Foxp1,Foxr1,Fzd2,…	248.72	5.2e-07	0.000454629
GO:0007156	homophilic cell adhesion via plasma membrane adhesion molecules	biological_process	153	25	Cdh15,Cdh2,Dchs2,Kirrel3,Pcdh15,Pcdh9,Pcdhb1,Pcdhb10,Pcdhb11,Pcdhb12,Pcdhb13,Pcdhb14,Pcdhb15,Pcdhb16,Pcdhb17,Pcdhb18,Pcdhb19,Pcdhb2,Pcdhb3,Pcdhb4,Pcdhb5,Pcdhb6,Pcdhb7,Pcdhb8,Pcdhb9	8.25	6.5e-07	0.00049725
GO:0060255	regulation of macromolecule metabolic process	biological_process	5543	367	Ablim1,Acvr1b,Alkbh1,Angpt1,Ank2,Ankrd6,Apex1,Ar,Arfgef3,Asic2,Atad5,Atxn1,AU041133,Bcl9l,Bhlhe41,Birc6,Brca2,Bzw1,Camk1d,Camk2n1,Caprin2,Cavin2,Cbfa2t3,Cbfb,Cbx5,Cc2d1a,Ccdc62,Ccl21b,Cct3,Cd34,Cd46,Cdh2,Cdk8,Cdkn2d,Cebpb,Cemip,Cfc1,Chd2,Chek2,Cib1,Clk1,Cnep1r1,Commd9,Cops5,Coro1c,Cpeb1,Cr1l,Crlf3,Crx,Crxos,Ctdsp2,Ctf1,Ctif,Ctnnb1,D7Ertd443e,Dact1,Daxx,Dedd2,Dlk1,Dnajb6,Drd1,Dus2,Dynll1,Ebf1,Eefs…	298.8	8.2e-07	0.000522982
GO:0016070	RNA metabolic process	biological_process	4090	283	Ablim1,Acvr1b,Alkbh1,Apex1,Ar,Arl6ip4,Atxn1,AU041133,Bcl9l,Bhlhe41,Brca2,Bzw1,Camk1d,Caprin2,Cavin2,Cbfa2t3,Cbfb,Cbx5,Cc2d1a,Ccdc62,Cdk8,Cebpb,Celf2,Cfc1,Chd2,Chek2,Cib1,Clk1,Commd9,Cops5,Cpeb1,Crlf3,Crx,Crxos,Ctif,Ctnnb1,Dact1,Daxx,Ddx28,Ddx52,Dedd2,Dis3l,Dnajb6,Dus2,Dynll1,Ebf1,Edc4,Eftud2,Egr2,Elk3,Ell3,Elob,Erbin,Erf,Evx2,Ewsr1,Fhit,Fos,Foxp1,Foxr1,Fzd2,Gata2,Gata5,Gatc,Gcm1,Gli3,Glmp,Gm10037…	220.48	8.8e-07	0.000522982
GO:0043009	chordate embryonic development	biological_process	702	69	Acvr1b,Alkbh1,Amd1,Angpt1,Ar,Birc6,Brca2,Ccnb1ip1,Cebpb,Cr1l,Ctnnb1,Dact1,Dlk1,Dnajb6,Erf,Foxp1,Fzd2,Gab1,Gas1,Gata2,Gcm1,Gli3,Grin2b,Hnf1b,Hopx,Hoxc5,Hoxc6,Hoxd1,Hoxd10,Hoxd11,Hoxd3,Hoxd4,Hoxd9,Igf2,Inpp5k,Keap1,Lrp1b,Map2k1,Mecom,Mef2c,Mthfd1,Mycn,Myo18b,N4bp2l2,Nle1,Nmt1,Nr2f2,Nrarp,Pbx1,Phactr4,Plcd3,Plod3,Pou5f1,Prdm1,Prickle1,Ptk7,Rpl7l1,Rspo3,Rxrb,Shroom3,Smarca4,Srf,Tcf7,Tgif1,Tshz3,Ube2a…	37.84	9.4e-07	0.000522982
GO:0009792	embryo development ending in birth or egg hatching	biological_process	709	69	Acvr1b,Alkbh1,Amd1,Angpt1,Ar,Birc6,Brca2,Ccnb1ip1,Cebpb,Cr1l,Ctnnb1,Dact1,Dlk1,Dnajb6,Erf,Foxp1,Fzd2,Gab1,Gas1,Gata2,Gcm1,Gli3,Grin2b,Hnf1b,Hopx,Hoxc5,Hoxc6,Hoxd1,Hoxd10,Hoxd11,Hoxd3,Hoxd4,Hoxd9,Igf2,Inpp5k,Keap1,Lrp1b,Map2k1,Mecom,Mef2c,Mthfd1,Mycn,Myo18b,N4bp2l2,Nle1,Nmt1,Nr2f2,Nrarp,Pbx1,Phactr4,Plcd3,Plod3,Pou5f1,Prdm1,Prickle1,Ptk7,Rpl7l1,Rspo3,Rxrb,Shroom3,Smarca4,Srf,Tcf7,Tgif1,Tshz3,Ube2a…	38.22	1.3e-06	0.0006528
GO:0002474	antigen processing and presentation of peptide antigen via MHC class I	biological_process	42	12	Gm11127,Gm7030,Gm8909,H2-K1,H2-Q1,H2-Q10,H2-Q2,H2-Q4,H2-Q6,H2-Q7,H2-T3,Tapbp	2.26	1.4e-06	0.0006528
GO:0007399	nervous system development	biological_process	2127	163	Ablim1,Acvr1b,Ak4,Alkbh1,Anxa1,Asic2,Atxn1,Avil,Brca2,C1ql1,Camk1d,Camsap2,Caprin2,Cdh2,Cdkl3,Cebpb,Cib1,Clmn,Crx,Crxos,Ctf1,Ctnnb1,Cul7,Dact1,Dock10,Drd1,Dynll1,Egr2,Ell3,Ephb1,Epm2a,Epyc,Erbb3,Fes,Fos,Foxp1,Fry,Fzd2,Gabrr2,Gas1,Gata2,Gcm1,Gfap,Gli3,Gm21093,Gm37013,Gsk3a,H2-K1,Hnf1b,Hoxd1,Hoxd10,Hoxd3,Hoxd9,Insc,Irs2,Jade2,Jun,Kcna1,Kera,Kif2a,Kirrel3,Klf4,Klf7,Lrrc4b,Lrrc4c,Lrrc55,Magi2,Map2k1,…	114.66	1.5e-06	0.0006528
GO:0019222	regulation of metabolic process	biological_process	6397	413	1700001J03Rik,Abhd5,Ablim1,Acvr1b,Adcy7,Ahsa1,Akap5,Alkbh1,Angpt1,Ank2,Ankrd6,Anxa1,Apex1,Ar,Arfgap3,Arfgef3,Asic2,Atad5,Atxn1,AU041133,BC048507,Bcl9l,Bhlhe41,Birc6,Brca2,Bzw1,Camk1d,Camk2n1,Caprin2,Cavin2,Cbfa2t3,Cbfb,Cbx5,Cc2d1a,Ccdc3,Ccdc62,Ccl21b,Cct3,Cd34,Cd46,Cda,Cdh2,Cdk8,Cdkn2d,Cebpb,Cemip,Cfc1,Chd2,Chek2,Cib1,Clk1,Cnep1r1,Commd9,Cops5,Coro1c,Cox6a1,Cpeb1,Cr1l,Crk,Crlf3,Crx,Crxos,Ctdsp2,C…	344.84	1.6e-06	0.0006528
GO:0009889	regulation of biosynthetic process	biological_process	3885	269	Ablim1,Acvr1b,Adcy7,Akap5,Alkbh1,Anxa1,Apex1,Ar,Atxn1,AU041133,Bcl9l,Bhlhe41,Brca2,Bzw1,Camk1d,Caprin2,Cavin2,Cbfa2t3,Cbfb,Cbx5,Cc2d1a,Ccdc3,Ccdc62,Cct3,Cd34,Cdk8,Cebpb,Cfc1,Chd2,Chek2,Cib1,Cnep1r1,Commd9,Cops5,Cpeb1,Crlf3,Crx,Crxos,Ctif,Ctnnb1,Cyp27b1,Dact1,Daxx,Dedd2,Dnajb6,Drd1,Dynll1,Ebf1,Eefsec,Egr2,Elk3,Ell3,Elob,Elovl5,Erbin,Erf,Evx2,Ewsr1,Fhit,Fos,Foxp1,Foxr1,Fpr2,Furin,Fzd2,Gata2,Gata5,G…	209.42	1.8e-06	0.00068
GO:0006355	regulation of transcription, DNA-templated	biological_process	3231	230	Ablim1,Acvr1b,Apex1,Ar,Atxn1,AU041133,Bcl9l,Bhlhe41,Brca2,Bzw1,Camk1d,Caprin2,Cavin2,Cbfa2t3,Cbfb,Cbx5,Cc2d1a,Ccdc62,Cdk8,Cebpb,Cfc1,Chd2,Chek2,Cib1,Commd9,Cops5,Crlf3,Crx,Crxos,Ctnnb1,Dact1,Daxx,Dedd2,Dnajb6,Dynll1,Ebf1,Egr2,Elk3,Ell3,Elob,Erbin,Erf,Evx2,Ewsr1,Fhit,Fos,Foxp1,Foxr1,Fzd2,Gata2,Gata5,Gcm1,Gli3,Glmp,Gm10037,Gm14409,Gm15446,Gm21964,Gm28230,Gm3604,Gm6710,Gmeb1,Gsk3a,Gtf2e2,Havcr2,Hexi…	174.17	1.9e-06	0.00068
GO:1903506	regulation of nucleic acid-templated transcription	biological_process	3232	230	Ablim1,Acvr1b,Apex1,Ar,Atxn1,AU041133,Bcl9l,Bhlhe41,Brca2,Bzw1,Camk1d,Caprin2,Cavin2,Cbfa2t3,Cbfb,Cbx5,Cc2d1a,Ccdc62,Cdk8,Cebpb,Cfc1,Chd2,Chek2,Cib1,Commd9,Cops5,Crlf3,Crx,Crxos,Ctnnb1,Dact1,Daxx,Dedd2,Dnajb6,Dynll1,Ebf1,Egr2,Elk3,Ell3,Elob,Erbin,Erf,Evx2,Ewsr1,Fhit,Fos,Foxp1,Foxr1,Fzd2,Gata2,Gata5,Gcm1,Gli3,Glmp,Gm10037,Gm14409,Gm15446,Gm21964,Gm28230,Gm3604,Gm6710,Gmeb1,Gsk3a,Gtf2e2,Havcr2,Hexi…	174.22	2e-06	0.00068
GO:0010467	gene expression	biological_process	4980	332	Ablim1,Acvr1b,Alkbh1,Ank2,Apex1,Ar,Arl6ip4,Asic2,Atxn1,AU041133,Bcl9l,Bhlhe41,Brca2,Bzw1,Camk1d,Camk2n1,Caprin2,Cavin2,Cbfa2t3,Cbfb,Cbx5,Cc2d1a,Ccdc62,Cct3,Cd34,Cd46,Cdk8,Cebpb,Celf2,Cfc1,Chd2,Chek2,Cib1,Clk1,Commd9,Cops5,Cpeb1,Cr1l,Crlf3,Crx,Crxos,Ctif,Ctnnb1,D7Ertd443e,Dact1,Daxx,Ddx52,Dedd2,Dis3l,Dlk1,Dnajb6,Drd1,Dus2,Dynll1,Ebf1,Eefsec,Eftud2,Egr2,Eif3f,Elk3,Ell3,Elob,Erbb3,Erbin,Erf,Evx2,Ews…	268.45	2.2e-06	0.000708632
GO:0031326	regulation of cellular biosynthetic process	biological_process	3847	266	Ablim1,Acvr1b,Adcy7,Akap5,Alkbh1,Anxa1,Apex1,Ar,Atxn1,AU041133,Bcl9l,Bhlhe41,Brca2,Bzw1,Camk1d,Caprin2,Cavin2,Cbfa2t3,Cbfb,Cbx5,Cc2d1a,Ccdc62,Cct3,Cd34,Cdk8,Cebpb,Cfc1,Chd2,Chek2,Cib1,Cnep1r1,Commd9,Cops5,Cpeb1,Crlf3,Crx,Crxos,Ctif,Ctnnb1,Cyp27b1,Dact1,Daxx,Dedd2,Dnajb6,Drd1,Dynll1,Ebf1,Eefsec,Egr2,Elk3,Ell3,Elob,Elovl5,Erbin,Erf,Evx2,Ewsr1,Fhit,Fos,Foxp1,Foxr1,Fpr2,Fzd2,Gata2,Gata5,Gatc,Gcm1,Gli…	207.38	2.4e-06	0.000728571
GO:0043170	macromolecule metabolic process	biological_process	8763	541	1810009J06Rik,2210010C04Rik,Ablim1,Acvr1b,Adam11,Agl,Ahsa1,Alkbh1,Amd1,Angpt1,Ank2,Ankrd6,Anxa1,Apex1,Ar,Arfgef3,Arl6ip4,Asb8,Asic2,Atad5,Atg4d,Atp23,Atxn1,AU041133,B3galt1,B3galt4,B3gnt9,Bcl9l,Bhlhe41,Birc6,Brca2,Bzw1,Camk1d,Camk2n1,Caprin2,Cavin2,Cbfa2t3,Cbfb,Cbx5,Cc2d1a,Ccdc62,Ccl21b,Ccnb1ip1,Cct3,Cct6b,Cd34,Cd46,Cdh2,Cdk17,Cdk19,Cdk8,Cdkl2,Cdkl3,Cdkn2d,Cebpb,Celf2,Cemip,Cfc1,Chd2,Chek2,Chst4,…	472.38	2.5e-06	0.000728571
GO:0080090	regulation of primary metabolic process	biological_process	5732	374	Abhd5,Ablim1,Acvr1b,Adcy7,Ahsa1,Akap5,Alkbh1,Angpt1,Ankrd6,Anxa1,Apex1,Ar,Arfgap3,Arfgef3,Atad5,Atxn1,AU041133,Bcl9l,Bhlhe41,Birc6,Brca2,Bzw1,Camk1d,Camk2n1,Caprin2,Cavin2,Cbfa2t3,Cbfb,Cbx5,Cc2d1a,Ccdc3,Ccdc62,Ccl21b,Cct3,Cda,Cdh2,Cdk8,Cdkn2d,Cebpb,Cemip,Cfc1,Chd2,Chek2,Cib1,Clk1,Cnep1r1,Commd9,Cops5,Coro1c,Cpeb1,Cr1l,Crk,Crlf3,Crx,Crxos,Ctdsp2,Ctf1,Ctif,Ctnnb1,Cyp27b1,Dact1,Daxx,Dedd2,Dnajb6,Doc…	308.99	2.9e-06	0.000798261
GO:2000112	regulation of cellular macromolecule biosynthetic process	biological_process	3586	250	Ablim1,Acvr1b,Alkbh1,Apex1,Ar,Atxn1,AU041133,Bcl9l,Bhlhe41,Brca2,Bzw1,Camk1d,Caprin2,Cavin2,Cbfa2t3,Cbfb,Cbx5,Cc2d1a,Ccdc62,Cct3,Cdk8,Cebpb,Cfc1,Chd2,Chek2,Cib1,Commd9,Cops5,Cpeb1,Crlf3,Crx,Crxos,Ctif,Ctnnb1,Dact1,Daxx,Dedd2,Dnajb6,Dynll1,Ebf1,Eefsec,Egr2,Elk3,Ell3,Elob,Erbin,Erf,Evx2,Ewsr1,Fhit,Fos,Foxp1,Foxr1,Fzd2,Gata2,Gata5,Gatc,Gcm1,Gli3,Glmp,Gm10037,Gm14409,Gm15446,Gm21964,Gm28230,Gm3604,Gm…	193.31	3e-06	0.000798261
GO:2001141	regulation of RNA biosynthetic process	biological_process	3253	230	Ablim1,Acvr1b,Apex1,Ar,Atxn1,AU041133,Bcl9l,Bhlhe41,Brca2,Bzw1,Camk1d,Caprin2,Cavin2,Cbfa2t3,Cbfb,Cbx5,Cc2d1a,Ccdc62,Cdk8,Cebpb,Cfc1,Chd2,Chek2,Cib1,Commd9,Cops5,Crlf3,Crx,Crxos,Ctnnb1,Dact1,Daxx,Dedd2,Dnajb6,Dynll1,Ebf1,Egr2,Elk3,Ell3,Elob,Erbin,Erf,Evx2,Ewsr1,Fhit,Fos,Foxp1,Foxr1,Fzd2,Gata2,Gata5,Gcm1,Gli3,Glmp,Gm10037,Gm14409,Gm15446,Gm21964,Gm28230,Gm3604,Gm6710,Gmeb1,Gsk3a,Gtf2e2,Havcr2,Hexi…	175.36	3.2e-06	0.000816
GO:0006351	transcription, DNA-templated	biological_process	3292	231	Ablim1,Acvr1b,Apex1,Ar,Atxn1,AU041133,Bcl9l,Bhlhe41,Brca2,Bzw1,Camk1d,Caprin2,Cavin2,Cbfa2t3,Cbfb,Cbx5,Cc2d1a,Ccdc62,Cdk8,Cebpb,Cfc1,Chd2,Chek2,Cib1,Commd9,Cops5,Crlf3,Crx,Crxos,Ctnnb1,Dact1,Daxx,Dedd2,Dnajb6,Dynll1,Ebf1,Egr2,Elk3,Ell3,Elob,Erbin,Erf,Evx2,Ewsr1,Fhit,Fos,Foxp1,Foxr1,Fzd2,Gata2,Gata5,Gcm1,Gli3,Glmp,Gm10037,Gm14409,Gm15446,Gm21964,Gm28230,Gm3604,Gm6710,Gmeb1,Gsk3a,Gtf2e2,Gtf3c6,Havc…	177.46	5.3e-06	0.001224
GO:0001701	in utero embryonic development	biological_process	425	46	Acvr1b,Alkbh1,Amd1,Angpt1,Ar,Birc6,Brca2,Ccnb1ip1,Cebpb,Cr1l,Ctnnb1,Dnajb6,Erf,Foxp1,Gab1,Gata2,Gcm1,Gli3,Grin2b,Hnf1b,Hopx,Igf2,Inpp5k,Keap1,Lrp1b,Map2k1,Mecom,Myo18b,N4bp2l2,Nle1,Nmt1,Nr2f2,Plcd3,Plod3,Pou5f1,Prdm1,Rpl7l1,Rspo3,Rxrb,Smarca4,Srf,Tshz3,Ube2a,Ube2b,Xrcc2,Zmiz1	22.91	5.4e-06	0.001224
GO:0097659	nucleic acid-templated transcription	biological_process	3294	231	Ablim1,Acvr1b,Apex1,Ar,Atxn1,AU041133,Bcl9l,Bhlhe41,Brca2,Bzw1,Camk1d,Caprin2,Cavin2,Cbfa2t3,Cbfb,Cbx5,Cc2d1a,Ccdc62,Cdk8,Cebpb,Cfc1,Chd2,Chek2,Cib1,Commd9,Cops5,Crlf3,Crx,Crxos,Ctnnb1,Dact1,Daxx,Dedd2,Dnajb6,Dynll1,Ebf1,Egr2,Elk3,Ell3,Elob,Erbin,Erf,Evx2,Ewsr1,Fhit,Fos,Foxp1,Foxr1,Fzd2,Gata2,Gata5,Gcm1,Gli3,Glmp,Gm10037,Gm14409,Gm15446,Gm21964,Gm28230,Gm3604,Gm6710,Gmeb1,Gsk3a,Gtf2e2,Gtf3c6,Havc…	177.57	5.5e-06	0.001224
GO:0010556	regulation of macromolecule biosynthetic process	biological_process	3684	254	Ablim1,Acvr1b,Alkbh1,Apex1,Ar,Atxn1,AU041133,Bcl9l,Bhlhe41,Brca2,Bzw1,Camk1d,Caprin2,Cavin2,Cbfa2t3,Cbfb,Cbx5,Cc2d1a,Ccdc62,Cct3,Cdk8,Cebpb,Cfc1,Chd2,Chek2,Cib1,Commd9,Cops5,Cpeb1,Crlf3,Crx,Crxos,Ctif,Ctnnb1,Dact1,Daxx,Dedd2,Dnajb6,Dynll1,Ebf1,Eefsec,Egr2,Elk3,Ell3,Elob,Erbin,Erf,Evx2,Ewsr1,Fhit,Fos,Foxp1,Foxr1,Furin,Fzd2,Gata2,Gata5,Gatc,Gcm1,Gli3,Glmp,Gm10037,Gm14409,Gm15446,Gm21964,Gm28230,Gm3…	198.59	5.7e-06	0.001224
GO:0019219	regulation of nucleobase-containing compound metabolic process	biological_process	4077	277	Ablim1,Acvr1b,Adcy7,Ahsa1,Akap5,Apex1,Ar,Arfgap3,Atad5,Atxn1,AU041133,Bcl9l,Bhlhe41,Brca2,Bzw1,Camk1d,Caprin2,Cavin2,Cbfa2t3,Cbfb,Cbx5,Cc2d1a,Ccdc62,Ccl21b,Cct3,Cda,Cdk8,Cebpb,Cfc1,Chd2,Chek2,Cib1,Clk1,Commd9,Cops5,Crk,Crlf3,Crx,Crxos,Ctnnb1,Dact1,Daxx,Dedd2,Dnajb6,Dock10,Dock9,Drd1,Dynll1,Ebf1,Egr2,Elk3,Ell3,Elob,Erbin,Erf,Evx2,Ewsr1,Fhit,Fos,Foxp1,Foxr1,Fpr2,Fzd10,Fzd2,Gata2,Gata5,Gcm1,Gli3,Glm…	219.77	5.8e-06	0.001224
GO:0009059	macromolecule biosynthetic process	biological_process	4512	302	Ablim1,Acvr1b,Agl,Alkbh1,Amd1,Angpt1,Apex1,Ar,Atg4d,Atxn1,AU041133,B3galt1,B3galt4,B3gnt9,Bcl9l,Bhlhe41,Brca2,Bzw1,Camk1d,Caprin2,Cavin2,Cbfa2t3,Cbfb,Cbx5,Cc2d1a,Ccdc62,Cct3,Cdk8,Cdkn2d,Cebpb,Cfc1,Chd2,Chek2,Chst4,Cib1,Commd9,Cops5,Cpeb1,Crlf3,Crx,Crxos,Ctif,Ctnnb1,Dact1,Daxx,Dedd2,Dnajb6,Dynll1,Ebf1,Eefsec,Egr2,Eif3f,Elk3,Ell3,Elob,Erbin,Erf,Evx2,Ewsr1,Fhit,Fos,Foxp1,Foxr1,Furin,Fzd2,Galnt9,Gata…	243.22	6.3e-06	0.0012852
GO:0006139	nucleobase-containing compound metabolic process	biological_process	6045	388	1700001J03Rik,Abcb9,Ablim1,Acvr1b,Adcy7,Ahsa1,Ak4,Akap5,Alkbh1,Amd1,Anxa1,Apex1,Ar,Arfgap3,Arfgef3,Arl6ip4,Atad5,Atp5a1,Atxn1,AU041133,Bcl9l,Bhlhe41,Brca2,Bzw1,Camk1d,Caprin2,Cavin2,Cbfa2t3,Cbfb,Cbx5,Cc2d1a,Ccdc62,Ccl21b,Ccnb1ip1,Cct3,Cda,Cdk8,Cdkn2d,Cebpb,Celf2,Cfc1,Chd2,Chek2,Cib1,Clk1,Commd9,Cops5,Cox6a1,Cox8c,Cpeb1,Crk,Crlf3,Crx,Crxos,Ctif,Ctnnb1,Dact1,Daxx,Dcakd,Ddx28,Ddx52,Dedd2,Dennd5b,Dis…	325.86	9e-06	0.001728
GO:0034654	nucleobase-containing compound biosynthetic process	biological_process	3690	253	Ablim1,Acvr1b,Adcy7,Ak4,Akap5,Amd1,Apex1,Ar,Atp5a1,Atxn1,AU041133,Bcl9l,Bhlhe41,Brca2,Bzw1,Camk1d,Caprin2,Cavin2,Cbfa2t3,Cbfb,Cbx5,Cc2d1a,Ccdc62,Cdk8,Cdkn2d,Cebpb,Cfc1,Chd2,Chek2,Cib1,Commd9,Cops5,Crlf3,Crx,Crxos,Ctnnb1,Dact1,Daxx,Dcakd,Dedd2,Dnajb6,Drd1,Dynll1,Ebf1,Egr2,Elk3,Ell3,Elob,Entpd8,Erbin,Erf,Evx2,Ewsr1,Fhit,Fos,Foxp1,Foxr1,Fpr2,Fzd2,Gata2,Gata5,Gcm1,Gli3,Glmp,Gm10037,Gm14409,Gm15446,Gm…	198.91	9.2e-06	0.001728
GO:0031323	regulation of cellular metabolic process	biological_process	5780	373	Abhd5,Ablim1,Acvr1b,Adcy7,Ahsa1,Akap5,Alkbh1,Angpt1,Ankrd6,Anxa1,Apex1,Ar,Arfgap3,Arfgef3,Atad5,Atxn1,AU041133,Bcl9l,Bhlhe41,Birc6,Brca2,Bzw1,Camk1d,Camk2n1,Caprin2,Cavin2,Cbfa2t3,Cbfb,Cbx5,Cc2d1a,Ccdc62,Ccl21b,Cct3,Cd34,Cda,Cdh2,Cdk8,Cdkn2d,Cebpb,Cemip,Cfc1,Chd2,Chek2,Cib1,Clk1,Cnep1r1,Commd9,Cops5,Coro1c,Cpeb1,Cr1l,Crk,Crlf3,Crx,Crxos,Ctdsp2,Ctf1,Ctif,Ctnnb1,Cyp27b1,Dact1,Daxx,Dedd2,Dnajb6,Dock…	311.58	9.4e-06	0.001728
GO:0034645	cellular macromolecule biosynthetic process	biological_process	4378	293	Ablim1,Acvr1b,Agl,Alkbh1,Apex1,Ar,Atg4d,Atxn1,AU041133,B3galt1,B3galt4,B3gnt9,Bcl9l,Bhlhe41,Brca2,Bzw1,Camk1d,Caprin2,Cavin2,Cbfa2t3,Cbfb,Cbx5,Cc2d1a,Ccdc62,Cct3,Cdk8,Cdkn2d,Cebpb,Cfc1,Chd2,Chek2,Cib1,Commd9,Cops5,Cpeb1,Crlf3,Crx,Crxos,Ctif,Ctnnb1,Dact1,Daxx,Dedd2,Dnajb6,Dynll1,Ebf1,Eefsec,Egr2,Eif3f,Elk3,Ell3,Elob,Erbin,Erf,Evx2,Ewsr1,Fhit,Fos,Foxp1,Foxr1,Fzd2,Galnt9,Gata2,Gata5,Gatc,Gcm1,Gins3,…	236	9.6e-06	0.001728
GO:0032774	RNA biosynthetic process	biological_process	3323	231	Ablim1,Acvr1b,Apex1,Ar,Atxn1,AU041133,Bcl9l,Bhlhe41,Brca2,Bzw1,Camk1d,Caprin2,Cavin2,Cbfa2t3,Cbfb,Cbx5,Cc2d1a,Ccdc62,Cdk8,Cebpb,Cfc1,Chd2,Chek2,Cib1,Commd9,Cops5,Crlf3,Crx,Crxos,Ctnnb1,Dact1,Daxx,Dedd2,Dnajb6,Dynll1,Ebf1,Egr2,Elk3,Ell3,Elob,Erbin,Erf,Evx2,Ewsr1,Fhit,Fos,Foxp1,Foxr1,Fzd2,Gata2,Gata5,Gcm1,Gli3,Glmp,Gm10037,Gm14409,Gm15446,Gm21964,Gm28230,Gm3604,Gm6710,Gmeb1,Gsk3a,Gtf2e2,Gtf3c6,Havc…	179.13	1e-05	0.00174857
GO:0009790	embryo development	biological_process	1090	92	Acvr1b,Aldh1a1,Alkbh1,Amd1,Angpt1,Aplnr,Ar,Birc6,Brca2,Cacna1c,Ccdc103,Ccnb1ip1,Cebpb,Cfc1,Cr1l,Ctnnb1,Dact1,Dlk1,Dnajb6,Erf,Fga,Fgb,Foxp1,Fzd2,Gab1,Gas1,Gata2,Gcm1,Gli3,Grin2b,Hnf1b,Hopx,Hoxc4,Hoxc5,Hoxc6,Hoxd1,Hoxd10,Hoxd11,Hoxd12,Hoxd13,Hoxd3,Hoxd4,Hoxd9,Htr2b,Igf2,Inpp5k,Kat6a,Keap1,Klf4,Lrp1b,Map2k1,Mecom,Mef2c,Mthfd1,Mycn,Myo18b,N4bp2l2,Nle1,Nmt1,Nr2f2,Nrarp,Pbx1,Pcdh15,Phactr4,Pitx1,Plcd3,…	58.76	1.1e-05	0.00187
GO:0051171	regulation of nitrogen compound metabolic process	biological_process	4307	288	Ablim1,Acvr1b,Adcy7,Ahsa1,Akap5,Alkbh1,Apex1,Ar,Arfgap3,Atad5,Atxn1,AU041133,Bcl9l,Bhlhe41,Brca2,Bzw1,Camk1d,Caprin2,Cavin2,Cbfa2t3,Cbfb,Cbx5,Cc2d1a,Ccdc62,Ccl21b,Cct3,Cd34,Cda,Cdk8,Cebpb,Cfc1,Chd2,Chek2,Cib1,Clk1,Commd9,Cops5,Cpeb1,Crk,Crlf3,Crx,Crxos,Ctif,Ctnnb1,Dact1,Daxx,Dedd2,Dnajb6,Dock10,Dock9,Drd1,Dynll1,Ebf1,Eefsec,Egr2,Elk3,Ell3,Elob,Erbin,Erf,Evx2,Ewsr1,Fhit,Fos,Foxp1,Foxr1,Fpr2,Fzd10,…	232.17	1.3e-05	0.00215027
GO:0048856	anatomical structure development	biological_process	5166	337	Ablim1,Acvr1b,Ak4,Aldh1a1,Alkbh1,Amd1,Amer3,Angpt1,Ank2,Ankrd6,Anxa1,Aplnr,Ar,Asic2,Atad5,Atxn1,Avil,BC048507,Bcl9l,Bhlhe41,Birc6,Brca2,Btbd7,C1ql1,Cacna1c,Camk1d,Camsap2,Caprin2,Catsper2,Catsper3,Cbfa2t3,Cbfb,Ccdc103,Ccdc113,Ccl21b,Ccnb1ip1,Cd34,Cd46,Cdh2,Cdkl3,Cebpb,Cfc1,Chd2,Chrna1,Cib1,Clmn,Col11a2,Coro1c,Cr1l,Crk,Crx,Crxos,Cryba4,Ctf1,Ctnnb1,Cul7,Cxcr5,Cyp27b1,Dact1,Dchs2,Dlk1,Dnajb6,Dnph1,D…	278.48	1.4e-05	0.00225474
GO:0048002	antigen processing and presentation of peptide antigen	biological_process	60	13	Gm11127,Gm7030,Gm8909,H2-K1,H2-Oa,H2-Q1,H2-Q10,H2-Q2,H2-Q4,H2-Q6,H2-Q7,H2-T3,Tapbp	3.23	1.5e-05	0.00235385
GO:0044271	cellular nitrogen compound biosynthetic process	biological_process	4320	288	Ablim1,Acvr1b,Adcy7,Ak4,Akap5,Alkbh1,Amd1,Apex1,Ar,Atp5a1,Atxn1,AU041133,B3galt1,B3galt4,Bcl9l,Bhlhe41,Brca2,Bzw1,Camk1d,Caprin2,Cavin2,Cbfa2t3,Cbfb,Cbx5,Cc2d1a,Ccdc62,Cd34,Cdk8,Cdkn2d,Cebpb,Cfc1,Chd2,Chek2,Cib1,Commd9,Cops5,Cox10,Cpeb1,Crlf3,Crx,Crxos,Ctif,Ctnnb1,Dact1,Daxx,Dcakd,Dedd2,Degs1,Dnajb6,Drd1,Dynll1,Ebf1,Eefsec,Egr2,Eif3f,Elk3,Ell3,Elob,Entpd8,Erbin,Erf,Evx2,Ewsr1,Fhit,Fos,Foxp1,Foxr1…	232.87	1.6e-05	0.002448
GO:0018130	heterocycle biosynthetic process	biological_process	3753	255	Ablim1,Acvr1b,Adcy7,Ak4,Akap5,Amd1,Apex1,Ar,Atp5a1,Atxn1,AU041133,Bcl9l,Bhlhe41,Brca2,Bzw1,Camk1d,Caprin2,Cavin2,Cbfa2t3,Cbfb,Cbx5,Cc2d1a,Ccdc62,Cdk8,Cdkn2d,Cebpb,Cfc1,Chd2,Chek2,Cib1,Commd9,Cops5,Cox10,Crlf3,Crx,Crxos,Ctnnb1,Dact1,Daxx,Dcakd,Dedd2,Dnajb6,Drd1,Dynll1,Ebf1,Egr2,Elk3,Ell3,Elob,Entpd8,Erbin,Erf,Evx2,Ewsr1,Fhit,Fos,Foxp1,Foxr1,Fpr2,Fzd2,Gata2,Gata5,Gcm1,Gli3,Glmp,Gm10037,Gm14409,Gm15…	202.31	1.7e-05	0.00253756
GO:0032502	developmental process	biological_process	5812	372	Abhd5,Ablim1,Acvr1b,Ak4,Aldh1a1,Alkbh1,Amd1,Amer3,Angpt1,Ank2,Ankrd6,Anxa1,Apex1,Aplnr,Ar,Asic2,Atad5,Atxn1,Avil,BC048507,Bcl9l,Bhlhe41,Birc6,Brca2,Btbd7,C1ql1,Cacna1c,Camk1d,Camsap2,Caprin2,Catsper2,Catsper3,Cbfa2t3,Cbfb,Ccdc103,Ccdc113,Ccdc3,Cchcr1,Ccl21b,Ccnb1ip1,Cd34,Cd46,Cdh2,Cdkl3,Cebpb,Cfc1,Chd2,Chek2,Chrna1,Cib1,Clmn,Col11a2,Coro1c,Cr1l,Crk,Crx,Crxos,Cryba4,Ctf1,Ctf2,Ctnnb1,Cul7,Cxcr5,Cyp…	313.3	2.2e-05	0.00320571
GO:0007275	multicellular organismal development	biological_process	4904	320	Ablim1,Acvr1b,Ak4,Aldh1a1,Alkbh1,Amd1,Angpt1,Ankrd6,Anxa1,Aplnr,Ar,Asic2,Atad5,Atxn1,Avil,Bcl9l,Bhlhe41,Birc6,Brca2,Btbd7,C1ql1,Cacna1c,Camk1d,Camsap2,Caprin2,Catsper2,Catsper3,Cbfa2t3,Cbfb,Ccdc103,Cchcr1,Ccl21b,Ccnb1ip1,Cd34,Cd46,Cdh2,Cdkl3,Cebpb,Cfc1,Chd2,Chrna1,Cib1,Clmn,Col11a2,Coro1c,Cr1l,Crx,Crxos,Cryba4,Ctf1,Ctf2,Ctnnb1,Cul7,Cxcr5,Cyp27b1,Dact1,Dchs2,Dlk1,Dnajb6,Dock10,Drd1,Dynll1,Ebf1,Egr…	264.35	2.7e-05	0.00359217
GO:0019438	aromatic compound biosynthetic process	biological_process	3761	254	Ablim1,Acvr1b,Adcy7,Ak4,Akap5,Amd1,Apex1,Ar,Atp5a1,Atxn1,AU041133,Bcl9l,Bhlhe41,Brca2,Bzw1,Camk1d,Caprin2,Cavin2,Cbfa2t3,Cbfb,Cbx5,Cc2d1a,Ccdc62,Cdk8,Cdkn2d,Cebpb,Cfc1,Chd2,Chek2,Cib1,Commd9,Cops5,Cox10,Crlf3,Crx,Crxos,Ctnnb1,Dact1,Daxx,Dcakd,Dedd2,Dnajb6,Drd1,Dynll1,Ebf1,Egr2,Elk3,Ell3,Elob,Entpd8,Erbin,Erf,Evx2,Ewsr1,Fhit,Fos,Foxp1,Foxr1,Fpr2,Fzd2,Gata2,Gata5,Gcm1,Gli3,Glmp,Gm10037,Gm14409,Gm15…	202.74	2.7e-05	0.00359217
GO:0045893	positive regulation of transcription, DNA-templated	biological_process	1502	117	Ablim1,Acvr1b,Ar,Atxn1,Bcl9l,Brca2,Camk1d,Caprin2,Cavin2,Cbfb,Ccdc62,Cebpb,Chek2,Cib1,Cops5,Crlf3,Crx,Ctnnb1,Daxx,Ebf1,Egr2,Elk3,Ell3,Elob,Fos,Foxp1,Fzd2,Gata2,Gata5,Gcm1,Gli3,Glmp,Gmeb1,Gsk3a,Hmgb1,Hnf1b,Hoxc4,Hoxd10,Hoxd13,Hoxd3,Hoxd4,Hoxd8,Hoxd9,Hsf4,Htatip2,Igf2,Ikzf4,Il1a,Ilf3,Inpp5k,Jun,Kat6a,Klf10,Klf13,Klf4,Klf7,Kmt2e,Litaf,Map2k1,Map3k13,Mecom,Mef2c,Mef2d,Mnat1,Mycn,Nfam1,Nfatc3,Ngf,Nif3…	80.97	2.7e-05	0.00359217
GO:1903508	positive regulation of nucleic acid-templated transcription	biological_process	1502	117	Ablim1,Acvr1b,Ar,Atxn1,Bcl9l,Brca2,Camk1d,Caprin2,Cavin2,Cbfb,Ccdc62,Cebpb,Chek2,Cib1,Cops5,Crlf3,Crx,Ctnnb1,Daxx,Ebf1,Egr2,Elk3,Ell3,Elob,Fos,Foxp1,Fzd2,Gata2,Gata5,Gcm1,Gli3,Glmp,Gmeb1,Gsk3a,Hmgb1,Hnf1b,Hoxc4,Hoxd10,Hoxd13,Hoxd3,Hoxd4,Hoxd8,Hoxd9,Hsf4,Htatip2,Igf2,Ikzf4,Il1a,Ilf3,Inpp5k,Jun,Kat6a,Klf10,Klf13,Klf4,Klf7,Kmt2e,Litaf,Map2k1,Map3k13,Mecom,Mef2c,Mef2d,Mnat1,Mycn,Nfam1,Nfatc3,Ngf,Nif3…	80.97	2.7e-05	0.00359217
GO:0016337	single organismal cell-cell adhesion	biological_process	835	73	Anxa1,Cd46,Cdh15,Cdh2,Cebpb,Chst4,Cldn15,Cldn6,Cldn9,Crip3,Ctnnb1,Dchs2,Dnajb6,Erf,Fga,Fgb,Flt3,Foxp1,Gimap1,Gli3,H2-Oa,Havcr2,Igf2,Jaml,Kirrel3,Klf4,Mpzl2,Mycn,Nfatc3,Nlgn1,Nlrp3,Nrarp,Pag1,Pawr,Pcdh15,Pcdh9,Pcdhb1,Pcdhb10,Pcdhb11,Pcdhb12,Pcdhb13,Pcdhb14,Pcdhb15,Pcdhb16,Pcdhb17,Pcdhb18,Pcdhb19,Pcdhb2,Pcdhb3,Pcdhb4,Pcdhb5,Pcdhb6,Pcdhb7,Pcdhb8,Pcdhb9,Perp,Pnp,Podxl,Prdm1,Prkcd,Prnp,Psmb10,Ptprd,Ro…	45.01	2.9e-05	0.0036975
GO:0098609	cell-cell adhesion	biological_process	835	73	Anxa1,Cd46,Cdh15,Cdh2,Cebpb,Chst4,Cldn15,Cldn6,Cldn9,Crip3,Ctnnb1,Dchs2,Dnajb6,Erf,Fga,Fgb,Flt3,Foxp1,Gimap1,Gli3,H2-Oa,Havcr2,Igf2,Jaml,Kirrel3,Klf4,Mpzl2,Mycn,Nfatc3,Nlgn1,Nlrp3,Nrarp,Pag1,Pawr,Pcdh15,Pcdh9,Pcdhb1,Pcdhb10,Pcdhb11,Pcdhb12,Pcdhb13,Pcdhb14,Pcdhb15,Pcdhb16,Pcdhb17,Pcdhb18,Pcdhb19,Pcdhb2,Pcdhb3,Pcdhb4,Pcdhb5,Pcdhb6,Pcdhb7,Pcdhb8,Pcdhb9,Perp,Pnp,Podxl,Prdm1,Prkcd,Prnp,Psmb10,Ptprd,Ro…	45.01	2.9e-05	0.0036975
GO:1902680	positive regulation of RNA biosynthetic process	biological_process	1507	117	Ablim1,Acvr1b,Ar,Atxn1,Bcl9l,Brca2,Camk1d,Caprin2,Cavin2,Cbfb,Ccdc62,Cebpb,Chek2,Cib1,Cops5,Crlf3,Crx,Ctnnb1,Daxx,Ebf1,Egr2,Elk3,Ell3,Elob,Fos,Foxp1,Fzd2,Gata2,Gata5,Gcm1,Gli3,Glmp,Gmeb1,Gsk3a,Hmgb1,Hnf1b,Hoxc4,Hoxd10,Hoxd13,Hoxd3,Hoxd4,Hoxd8,Hoxd9,Hsf4,Htatip2,Igf2,Ikzf4,Il1a,Ilf3,Inpp5k,Jun,Kat6a,Klf10,Klf13,Klf4,Klf7,Kmt2e,Litaf,Map2k1,Map3k13,Mecom,Mef2c,Mef2d,Mnat1,Mycn,Nfam1,Nfatc3,Ngf,Nif3…	81.24	3.2e-05	0.00399673
GO:0034641	cellular nitrogen compound metabolic process	biological_process	6719	421	1700001J03Rik,Abcb9,Ablim1,Acvr1b,Adcy7,Ahsa1,Ak4,Akap5,Alkbh1,Amd1,Anxa1,Apex1,Ar,Arfgap3,Arfgef3,Arl6ip4,Atad5,Atp5a1,Atxn1,AU041133,B3galt1,B3galt4,Bcl9l,Bhlhe41,Brca2,Bzw1,Camk1d,Caprin2,Cavin2,Cbfa2t3,Cbfb,Cbx5,Cc2d1a,Ccdc62,Ccl21b,Ccnb1ip1,Cct3,Cd34,Cda,Cdk8,Cdkn2d,Cebpb,Celf2,Cfc1,Chd2,Chek2,Cib1,Clk1,Commd9,Cops5,Cox10,Cox6a1,Cox8c,Cpeb1,Crk,Crlf3,Crx,Crxos,Ctif,Ctnnb1,Dact1,Daxx,Dcakd,Dd…	362.19	3.4e-05	0.00411923
GO:0009058	biosynthetic process	biological_process	5414	348	Abhd5,Ablim1,Acsf3,Acvr1b,Adcy7,Agl,Agpat3,Ak4,Akap5,Aldh1a1,Alkbh1,Amd1,Angpt1,Anxa1,Apex1,Ar,Atg4d,Atp5a1,Atxn1,AU041133,B3galt1,B3galt4,B3gnt9,Bcl9l,Bhlhe41,Brca2,Bzw1,Camk1d,Caprin2,Cavin2,Cbfa2t3,Cbfb,Cbx5,Cc2d1a,Ccdc3,Ccdc62,Cct3,Cd34,Cdk8,Cdkn2d,Cebpb,Cfc1,Ch25h,Chd2,Chek2,Chst4,Cib1,Cnep1r1,Commd9,Cops5,Coq5,Cox10,Cpeb1,Crlf3,Crx,Crxos,Ctif,Ctnnb1,Cyp27b1,Dact1,Daxx,Dcakd,Dctn6,Dedd2,Degs…	291.85	3.5e-05	0.00411923
GO:0045944	positive regulation of transcription from RNA polymerase II promoter	biological_process	1109	91	Ablim1,Acvr1b,Ar,Atxn1,Bcl9l,Caprin2,Cavin2,Cbfb,Ccdc62,Cebpb,Cops5,Crlf3,Crx,Ctnnb1,Daxx,Ebf1,Egr2,Elk3,Ell3,Elob,Fos,Foxp1,Gata2,Gata5,Gcm1,Gli3,Glmp,Gmeb1,Gsk3a,Hmgb1,Hnf1b,Hoxc4,Hoxd10,Hoxd13,Hoxd3,Hoxd4,Hoxd8,Hoxd9,Hsf4,Htatip2,Igf2,Ikzf4,Il1a,Jun,Klf10,Klf13,Klf4,Klf7,Litaf,Mecom,Mef2c,Mef2d,Mnat1,Mycn,Nfatc3,Nkrf,Nlrc5,Nlrp3,Nr4a1,Pbx1,Pbx3,Pcbp1,Pfkm,Pitx1,Pou2f2,Pou3f3,Pou5f1,Ppp2r5d,Psm…	59.78	3.5e-05	0.00411923
GO:0051254	positive regulation of RNA metabolic process	biological_process	1561	120	Ablim1,Acvr1b,Ar,Atxn1,Bcl9l,Brca2,Camk1d,Caprin2,Cavin2,Cbfb,Ccdc62,Cebpb,Chek2,Cib1,Cops5,Crlf3,Crx,Ctnnb1,Daxx,Ebf1,Egr2,Elk3,Ell3,Elob,Fos,Foxp1,Fzd2,Gata2,Gata5,Gcm1,Gli3,Glmp,Gmeb1,Gsk3a,Hmgb1,Hnf1b,Hoxc4,Hoxd10,Hoxd13,Hoxd3,Hoxd4,Hoxd8,Hoxd9,Hsf4,Htatip2,Igf2,Ikzf4,Il1a,Ilf3,Inpp5k,Jun,Kat6a,Klf10,Klf13,Klf4,Klf7,Kmt2e,Litaf,Map2k1,Map3k13,Mecom,Mef2c,Mef2d,Mnat1,Mycn,Nanos3,Nfam1,Nfatc3,N…	84.15	3.8e-05	0.00438792
GO:1901576	organic substance biosynthetic process	biological_process	5338	343	Abhd5,Ablim1,Acsf3,Acvr1b,Adcy7,Agl,Agpat3,Ak4,Akap5,Aldh1a1,Alkbh1,Amd1,Angpt1,Anxa1,Apex1,Ar,Atg4d,Atp5a1,Atxn1,AU041133,B3galt1,B3galt4,B3gnt9,Bcl9l,Bhlhe41,Brca2,Bzw1,Camk1d,Caprin2,Cavin2,Cbfa2t3,Cbfb,Cbx5,Cc2d1a,Ccdc3,Ccdc62,Cct3,Cdk8,Cdkn2d,Cebpb,Cfc1,Ch25h,Chd2,Chek2,Chst4,Cib1,Cnep1r1,Commd9,Cops5,Coq5,Cox10,Cpeb1,Crlf3,Crx,Crxos,Ctif,Ctnnb1,Cyp27b1,Dact1,Daxx,Dcakd,Dctn6,Dedd2,Degs1,Dna…	287.75	4.4e-05	0.00498667
GO:0044767	single-organism developmental process	biological_process	5767	367	Abhd5,Ablim1,Acvr1b,Ak4,Aldh1a1,Alkbh1,Amd1,Angpt1,Ank2,Ankrd6,Anxa1,Apex1,Aplnr,Ar,Asic2,Atad5,Atxn1,Avil,BC048507,Bcl9l,Bhlhe41,Birc6,Brca2,Btbd7,C1ql1,Cacna1c,Camk1d,Camsap2,Caprin2,Catsper2,Catsper3,Cbfa2t3,Cbfb,Ccdc103,Ccdc113,Ccdc3,Cchcr1,Ccl21b,Ccnb1ip1,Cd34,Cd46,Cdh2,Cdkl3,Cebpb,Cfc1,Chd2,Chek2,Chrna1,Cib1,Clmn,Col11a2,Coro1c,Cr1l,Crk,Crx,Crxos,Cryba4,Ctf1,Ctf2,Ctnnb1,Cul7,Cxcr5,Cyp27b1,D…	310.88	4.5e-05	0.00500727
GO:0098602	single organism cell adhesion	biological_process	891	76	Anxa1,Cd46,Cdh15,Cdh2,Cebpb,Chst4,Cib1,Cldn15,Cldn6,Cldn9,Coro1c,Crip3,Crk,Ctnnb1,Dchs2,Dnajb6,Erf,Fga,Fgb,Flt3,Foxp1,Gimap1,Gli3,H2-Oa,Havcr2,Igf2,Jaml,Kirrel3,Klf4,Mpzl2,Mycn,Nfatc3,Nlgn1,Nlrp3,Nrarp,Pag1,Pawr,Pcdh15,Pcdh9,Pcdhb1,Pcdhb10,Pcdhb11,Pcdhb12,Pcdhb13,Pcdhb14,Pcdhb15,Pcdhb16,Pcdhb17,Pcdhb18,Pcdhb19,Pcdhb2,Pcdhb3,Pcdhb4,Pcdhb5,Pcdhb6,Pcdhb7,Pcdhb8,Pcdhb9,Perp,Pnp,Podxl,Prdm1,Prkcd,Prnp…	48.03	4.6e-05	0.00502714
GO:1901362	organic cyclic compound biosynthetic process	biological_process	3867	258	Ablim1,Acvr1b,Adcy7,Ak4,Akap5,Amd1,Apex1,Ar,Atp5a1,Atxn1,AU041133,Bcl9l,Bhlhe41,Brca2,Bzw1,Camk1d,Caprin2,Cavin2,Cbfa2t3,Cbfb,Cbx5,Cc2d1a,Ccdc62,Cdk8,Cdkn2d,Cebpb,Cfc1,Ch25h,Chd2,Chek2,Cib1,Commd9,Cops5,Cox10,Crlf3,Crx,Crxos,Ctnnb1,Cyp27b1,Dact1,Daxx,Dcakd,Dedd2,Dnajb6,Drd1,Dynll1,Ebf1,Egr2,Elk3,Ell3,Elob,Entpd8,Erbin,Erf,Evx2,Ewsr1,Fhit,Fos,Foxp1,Foxr1,Fpr2,Fzd2,Gata2,Gata5,Gcm1,Gli3,Glmp,Gm1003…	208.45	5.5e-05	0.00590526
GO:0048731	system development	biological_process	4389	288	Ablim1,Acvr1b,Ak4,Aldh1a1,Alkbh1,Angpt1,Ankrd6,Anxa1,Aplnr,Ar,Asic2,Atad5,Atxn1,Avil,Bcl9l,Bhlhe41,Birc6,Brca2,Btbd7,C1ql1,Cacna1c,Camk1d,Camsap2,Caprin2,Cbfa2t3,Cbfb,Ccdc103,Ccl21b,Cd34,Cd46,Cdh2,Cdkl3,Cebpb,Cfc1,Chd2,Chrna1,Cib1,Clmn,Col11a2,Coro1c,Crx,Crxos,Cryba4,Ctf1,Ctnnb1,Cul7,Cxcr5,Cyp27b1,Dact1,Dchs2,Dlk1,Dnajb6,Dock10,Drd1,Dynll1,Egr2,Elk3,Ell3,Ephb1,Epm2a,Epyc,Erbb3,Erf,Fes,Flt3,Fos,Fo…	236.59	5.7e-05	0.00601448
GO:0044249	cellular biosynthetic process	biological_process	5249	337	Abhd5,Ablim1,Acsf3,Acvr1b,Adcy7,Agl,Agpat3,Ak4,Akap5,Aldh1a1,Alkbh1,Amd1,Angpt1,Anxa1,Apex1,Ar,Atg4d,Atp5a1,Atxn1,AU041133,B3galt1,B3galt4,B3gnt9,Bcl9l,Bhlhe41,Brca2,Bzw1,Camk1d,Caprin2,Cavin2,Cbfa2t3,Cbfb,Cbx5,Cc2d1a,Ccdc62,Cct3,Cd34,Cdk8,Cdkn2d,Cebpb,Cfc1,Chd2,Chek2,Chst4,Cib1,Cnep1r1,Commd9,Cops5,Coq5,Cox10,Cpeb1,Crlf3,Crx,Crxos,Ctif,Ctnnb1,Cyp27b1,Dact1,Daxx,Dcakd,Dedd2,Degs1,Dnajb6,Drd1,Dynl…	282.95	5.8e-05	0.00601627
GO:0006725	cellular aromatic compound metabolic process	biological_process	6217	391	1700001J03Rik,Abcb9,Ablim1,Acvr1b,Adcy7,Ahsa1,Ak4,Akap5,Alkbh1,Amd1,Anxa1,Apex1,Ar,Arfgap3,Arfgef3,Arl6ip4,Atad5,Atp5a1,Atxn1,AU041133,Bcl9l,Bhlhe41,Brca2,Bzw1,Camk1d,Caprin2,Cavin2,Cbfa2t3,Cbfb,Cbx5,Cc2d1a,Ccdc62,Ccl21b,Ccnb1ip1,Cct3,Cda,Cdk8,Cdkn2d,Cebpb,Celf2,Cfc1,Chd2,Chek2,Cib1,Clk1,Commd9,Cops5,Cox10,Cox6a1,Cox8c,Cpeb1,Crk,Crlf3,Crx,Crxos,Ctif,Ctnnb1,Dact1,Daxx,Dcakd,Ddx28,Ddx52,Dedd2,Dennd…	335.13	6.3e-05	0.006426
GO:0046483	heterocycle metabolic process	biological_process	6184	389	1700001J03Rik,Abcb9,Ablim1,Acvr1b,Adcy7,Ahsa1,Ak4,Akap5,Alkbh1,Amd1,Anxa1,Apex1,Ar,Arfgap3,Arfgef3,Arl6ip4,Atad5,Atp5a1,Atxn1,AU041133,Bcl9l,Bhlhe41,Brca2,Bzw1,Camk1d,Caprin2,Cavin2,Cbfa2t3,Cbfb,Cbx5,Cc2d1a,Ccdc62,Ccl21b,Ccnb1ip1,Cct3,Cda,Cdk8,Cdkn2d,Cebpb,Celf2,Cfc1,Chd2,Chek2,Cib1,Clk1,Commd9,Cops5,Cox10,Cox6a1,Cox8c,Cpeb1,Crk,Crlf3,Crx,Crxos,Ctif,Ctnnb1,Dact1,Daxx,Dcakd,Ddx28,Ddx52,Dedd2,Dennd…	333.35	6.6e-05	0.00662164
GO:0010628	positive regulation of gene expression	biological_process	1834	135	Ablim1,Acvr1b,Ank2,Ar,Atxn1,Bcl9l,Brca2,Camk1d,Camk2n1,Caprin2,Cavin2,Cbfb,Ccdc62,Cd34,Cd46,Cebpb,Chek2,Cib1,Cops5,Crlf3,Crx,Ctnnb1,Daxx,Drd1,Ebf1,Egr2,Elk3,Ell3,Elob,Erbb3,Fos,Foxp1,Fzd2,Gata2,Gata5,Gcm1,Gli3,Glmp,Gmeb1,Gsk3a,Hmgb1,Hnf1b,Hoxc4,Hoxd10,Hoxd13,Hoxd3,Hoxd4,Hoxd8,Hoxd9,Hsf4,Htatip2,Igf2,Ikzf4,Il1a,Ilf3,Inpp5k,Iqgap3,Jun,Kat6a,Klf10,Klf13,Klf4,Klf7,Kmt2e,Ldlr,Litaf,Map2k1,Map3k13,Meco…	98.86	9.3e-05	0.00918
GO:0006807	nitrogen compound metabolic process	biological_process	6983	431	1700001J03Rik,Abcb9,Ablim1,Acvr1b,Adcy7,Ahsa1,Ak4,Akap5,Alkbh1,Amd1,Angpt1,Anxa1,Apex1,Ar,Arfgap3,Arfgef3,Arl6ip4,Atad5,Atp5a1,Atxn1,AU041133,B3galt1,B3galt4,Bcl9l,Bhlhe41,Brca2,Bzw1,Camk1d,Caprin2,Cavin2,Cbfa2t3,Cbfb,Cbx5,Cc2d1a,Ccdc62,Ccl21b,Ccnb1ip1,Cct3,Cd34,Cda,Cdk8,Cdkn2d,Cebpb,Celf2,Cemip,Cfc1,Chd2,Chek2,Chst4,Cib1,Clk1,Commd9,Cops5,Cox10,Cox6a1,Cox8c,Cpeb1,Crk,Crlf3,Crx,Crxos,Ctif,Ctnnb1,…	376.42	0.00012	0.0116571
GO:0022607	cellular component assembly	biological_process	2274	161	Ablim1,Actr3b,Angpt1,Ar,Asic2,Atg101,Atg4d,Avil,Camsap2,Ccdc103,Ccnb1ip1,Cct3,Cd34,Cda,Cdh2,Celf2,Chchd5,Chek2,Coro1c,Cox10,Cpeb1,Crk,Ctnnb1,Daxx,Dlgap1,Dnajb6,Dnajb8,Dynll1,Emp1,Ephb1,Fam110c,Fes,Fga,Fgb,Fis1,Foxp1,Foxred1,Gjc1,Gm5093,Gnmt,Grin2b,Has1,Haus1,Hip1r,Hmgb1,Hnf1b,Hopx,Hscb,Hsf4,Hspa2,Ikzf4,Inpp5k,Isca1,Iscu,Jun,Kank2,Kat6a,Kcna1,Kcna5,Kcnd2,Kif2a,Kifc1,Kirrel3,Lcat,Lrrc4b,Magi2,Marve…	122.58	0.00013	0.0124312
GO:0045935	positive regulation of nucleobase-containing compound metabolic process	biological_process	1770	130	Ablim1,Acvr1b,Adcy7,Akap5,Ar,Atad5,Atxn1,Bcl9l,Brca2,Camk1d,Caprin2,Cavin2,Cbfb,Ccdc62,Cct3,Cebpb,Chek2,Cib1,Cops5,Crlf3,Crx,Ctnnb1,Daxx,Drd1,Ebf1,Egr2,Elk3,Ell3,Elob,Fos,Foxp1,Fzd2,Gata2,Gata5,Gcm1,Gli3,Glmp,Gmeb1,Gsk3a,Hmgb1,Hnf1b,Hnrnpa1,Hoxc4,Hoxd10,Hoxd13,Hoxd3,Hoxd4,Hoxd8,Hoxd9,Hsf4,Htatip2,Igf2,Ikzf4,Il1a,Ilf3,Inpp5k,Jun,Kat6a,Klf10,Klf13,Klf4,Klf7,Kmt2e,Litaf,Map2k1,Map3k13,Mecom,Mef2c,Me…	95.41	0.00014	0.0131815
GO:0097118	neuroligin clustering involved in postsynaptic membrane assembly	biological_process	3	3	Cdh2,Magi2,Nrxn1	0.16	0.00016	0.0146149
GO:0044085	cellular component biogenesis	biological_process	2481	173	Ablim1,Actr3b,Angpt1,Ar,Asic2,Atg101,Atg4d,Avil,Camsap2,Ccdc103,Ccnb1ip1,Cct3,Cd34,Cda,Cdh2,Celf2,Chchd5,Chek2,Coro1c,Cox10,Cpeb1,Crk,Ctnnb1,Daxx,Ddx52,Dis3l,Dlgap1,Dnajb6,Dnajb8,Dynll1,Emp1,Ephb1,Fam110c,Fes,Fga,Fgb,Fis1,Foxp1,Foxred1,Gjc1,Gm5093,Gnmt,Grin2b,Has1,Haus1,Heatr3,Hip1r,Hmgb1,Hnf1b,Hopx,Hscb,Hsf4,Hspa2,Ikzf4,Imp4,Inpp5k,Isca1,Iscu,Jun,Kank2,Kat6a,Kcna1,Kcna5,Kcnd2,Kif2a,Kifc1,Kirrel3…	133.74	0.00016	0.0146149
GO:0030048	actin filament-based movement	biological_process	76	13	Ank2,Cacna1c,Frmd6,Kcna5,Mobp,Myl6,Myl6b,Myo1c,Myrip,Pde4b,Scn2b,Scn4b,Wipf1	4.1	0.00019	0.0171
GO:1901360	organic cyclic compound metabolic process	biological_process	6401	397	1700001J03Rik,Abcb9,Ablim1,Acvr1b,Adcy7,Ahsa1,Ak4,Akap5,Alkbh1,Amd1,Anxa1,Apex1,Ar,Arfgap3,Arfgef3,Arl6ip4,Atad5,Atp5a1,Atxn1,AU041133,Bcl9l,Bhlhe41,Brca2,Bzw1,Camk1d,Caprin2,Cavin2,Cbfa2t3,Cbfb,Cbx5,Cc2d1a,Ccdc62,Ccl21b,Ccnb1ip1,Cct3,Cda,Cdk8,Cdkn2d,Cebpb,Celf2,Cfc1,Ch25h,Chd2,Chek2,Cib1,Clk1,Commd9,Cops5,Cox10,Cox6a1,Cox8c,Cpeb1,Crk,Crlf3,Crx,Crxos,Ctif,Ctnnb1,Cyp27b1,Dact1,Daxx,Dcakd,Ddx28,Ddx…	345.05	0.0002	0.0177391
GO:0001780	neutrophil homeostasis	biological_process	18	6	Anxa1,Hmgb1,Mecom,Mthfd1,Pde4b,Slc37a4	0.97	0.00026	0.0224113
GO:0097104	postsynaptic membrane assembly	biological_process	7	4	Cdh2,Magi2,Nlgn1,Nrxn1	0.38	0.00026	0.0224113
GO:0006366	transcription from RNA polymerase II promoter	biological_process	1887	135	Ablim1,Acvr1b,Ar,Atxn1,Bcl9l,Bhlhe41,Caprin2,Cavin2,Cbfa2t3,Cbfb,Cbx5,Cc2d1a,Ccdc62,Cebpb,Cfc1,Cops5,Crlf3,Crx,Ctnnb1,Dact1,Daxx,Ebf1,Egr2,Elk3,Ell3,Elob,Erf,Fos,Foxp1,Foxr1,Gata2,Gata5,Gcm1,Gli3,Glmp,Gmeb1,Gsk3a,Gtf2e2,Hexim1,Hexim2,Hivep2,Hmgb1,Hnf1b,Hopx,Hoxc4,Hoxd10,Hoxd13,Hoxd3,Hoxd4,Hoxd8,Hoxd9,Hsf4,Htatip2,Igf2,Ikzf4,Il1a,Jdp2,Jun,Kank2,Klf10,Klf13,Klf4,Klf7,Litaf,Mecom,Med27,Mef2c,Mef2d,M…	101.72	0.00032	0.0272
GO:0031328	positive regulation of cellular biosynthetic process	biological_process	1822	131	Ablim1,Acvr1b,Adcy7,Akap5,Anxa1,Ar,Atxn1,Bcl9l,Brca2,Camk1d,Caprin2,Cavin2,Cbfb,Ccdc62,Cct3,Cebpb,Chek2,Cib1,Cnep1r1,Cops5,Crlf3,Crx,Ctnnb1,Daxx,Drd1,Ebf1,Egr2,Elk3,Ell3,Elob,Elovl5,Fos,Foxp1,Fzd2,Gata2,Gata5,Gcm1,Gli3,Glmp,Gmeb1,Gsk3a,Hmgb1,Hnf1b,Hnrnpa1,Hoxc4,Hoxd10,Hoxd13,Hoxd3,Hoxd4,Hoxd8,Hoxd9,Hsf4,Htatip2,Htr2b,Igf2,Ikzf4,Il1a,Ilf3,Inpp5k,Irs2,Jun,Kat6a,Klf10,Klf13,Klf4,Klf7,Kmt2e,Ldlr,Lita…	98.22	0.00033	0.0276658
GO:0009891	positive regulation of biosynthetic process	biological_process	1845	132	Ablim1,Acvr1b,Adcy7,Akap5,Anxa1,Ar,Atxn1,Bcl9l,Brca2,Camk1d,Caprin2,Cavin2,Cbfb,Ccdc3,Ccdc62,Cct3,Cebpb,Chek2,Cib1,Cnep1r1,Cops5,Crlf3,Crx,Ctnnb1,Daxx,Drd1,Ebf1,Egr2,Elk3,Ell3,Elob,Elovl5,Fos,Foxp1,Fzd2,Gata2,Gata5,Gcm1,Gli3,Glmp,Gmeb1,Gsk3a,Hmgb1,Hnf1b,Hnrnpa1,Hoxc4,Hoxd10,Hoxd13,Hoxd3,Hoxd4,Hoxd8,Hoxd9,Hsf4,Htatip2,Htr2b,Igf2,Ikzf4,Il1a,Ilf3,Inpp5k,Irs2,Jun,Kat6a,Klf10,Klf13,Klf4,Klf7,Kmt2e,Ldl…	99.46	0.00038	0.031427
GO:0007442	hindgut morphogenesis	biological_process	8	4	Dact1,Gli3,Hoxd13,Tcf7	0.43	0.00049	0.0394579
GO:0061525	hindgut development	biological_process	8	4	Dact1,Gli3,Hoxd13,Tcf7	0.43	0.00049	0.0394579
GO:0048523	negative regulation of cellular process	biological_process	4230	271	Acvr1b,Alkbh1,Angpt1,Ank2,Ankrd6,Anxa1,Apex1,Aplnr,Ar,Arfgef3,Asic2,Atp5a1,Atxn1,Avil,Bcl9l,Bhlhe41,Birc6,Brca2,Calm1,Camk1d,Camk2n1,Caprin2,Cbfa2t3,Cbx5,Cc2d1a,Ccdc3,Ccl21b,Cd34,Cd46,Cda,Cdh2,Cdkl3,Cdkn2d,Cebpb,Cemip,Chek2,Cib1,Ckmt1,Clmn,Cops5,Coro1c,Cpeb1,Cr1l,Crk,Crlf3,Ctdsp2,Ctnnb1,Cxxc4,Cyp27b1,D7Ertd443e,Dact1,Daxx,Dlk1,Dnajb6,Dnajb8,Drd1,Dus2,Dynll1,Elk3,Ell3,Epm2a,Erbb3,Erbin,Erf,Fanci,F…	228.02	0.00055	0.0437143
GO:0006817	phosphate ion transport	biological_process	28	7	Prkcd,Sfrp4,Slc20a1,Slc34a3,Slc37a2,Slc37a4,Triap1	1.51	0.00056	0.0439385
GO:0036301	macrophage colony-stimulating factor production	biological_process	4	3	Cd34,Foxp1,Havcr2	0.22	0.0006	0.0453333
GO:0048619	embryonic hindgut morphogenesis	biological_process	4	3	Dact1,Hoxd13,Tcf7	0.22	0.0006	0.0453333
GO:1901256	regulation of macrophage colony-stimulating factor production	biological_process	4	3	Cd34,Foxp1,Havcr2	0.22	0.0006	0.0453333
GO:0007155	cell adhesion	biological_process	1332	99	Angpt1,Anxa1,Cd34,Cd46,Cdh15,Cdh2,Cebpb,Chst4,Cib1,Cldn15,Cldn6,Cldn9,Col26a1,Coro1c,Crip3,Crk,Ctnnb1,Dchs2,Dnajb6,Ephb1,Erbb3,Erf,Fes,Fga,Fgb,Flt3,Foxp1,Frmd5,Gimap1,Gli3,Gm37013,H2-Oa,Has1,Havcr2,Hoxd3,Igf2,Igsf11,Jaml,Kirrel3,Klf4,Lsamp,Mkln1,Mpzl2,Mpzl3,Mycn,Nfatc3,Nlgn1,Nlrp3,Nrarp,Nuak1,Pag1,Pawr,Pcdh15,Pcdh9,Pcdhb1,Pcdhb10,Pcdhb11,Pcdhb12,Pcdhb13,Pcdhb14,Pcdhb15,Pcdhb16,Pcdhb17,Pcdhb18,Pcd…	71.8	0.00062	0.0462732
GO:0007268	synaptic transmission	biological_process	756	62	Ap3b2,Ap3m2,Asic2,Atxn1,Cacna1c,Chrna1,Cpeb1,Ctnnb1,Dlgap1,Doc2b,Drd1,Egr2,Ephb1,Gfap,Gjc1,Grik5,Grin2b,Htr2b,Lrrc4b,Mef2c,Neto1,Ngf,Nlgn1,Nrxn1,Nsmf,Ntrk2,Pcdhb1,Pcdhb10,Pcdhb11,Pcdhb12,Pcdhb13,Pcdhb14,Pcdhb15,Pcdhb16,Pcdhb17,Pcdhb18,Pcdhb19,Pcdhb2,Pcdhb3,Pcdhb4,Pcdhb5,Pcdhb6,Pcdhb7,Pcdhb8,Pcdhb9,Prnp,Ptk2b,Ptprd,Rasd2,Ric3,Shank1,Sipa1l1,Slc12a4,Slc6a5,Snap47,Srf,Syt1,Syt3,Trappc4,Tshz3,Vdac1,V…	40.75	0.00064	0.0471904
GO:0006357	regulation of transcription from RNA polymerase II promoter	biological_process	1837	130	Ablim1,Acvr1b,Ar,Atxn1,Bcl9l,Bhlhe41,Caprin2,Cavin2,Cbfa2t3,Cbfb,Cbx5,Cc2d1a,Ccdc62,Cebpb,Cfc1,Cops5,Crlf3,Crx,Ctnnb1,Dact1,Daxx,Ebf1,Egr2,Elk3,Ell3,Elob,Erf,Fos,Foxp1,Foxr1,Gata2,Gata5,Gcm1,Gli3,Glmp,Gmeb1,Gsk3a,Hexim1,Hexim2,Hmgb1,Hnf1b,Hopx,Hoxc4,Hoxd10,Hoxd13,Hoxd3,Hoxd4,Hoxd8,Hoxd9,Hsf4,Htatip2,Igf2,Ikzf4,Il1a,Jdp2,Jun,Kank2,Klf10,Klf13,Klf4,Klf7,Litaf,Mecom,Med27,Mef2c,Mef2d,Mlip,Mnat1,Mycn…	99.03	0.00065	0.0473571
GO:0070936	protein K48-linked ubiquitination	biological_process	46	9	Rffl,Rnf146,Rnf4,Rnf6,Ube2a,Ube2b,Ube2k,Ube3a,Znrf1	2.48	0.00067	0.04824
GO:0010604	positive regulation of macromolecule metabolic process	biological_process	2828	189	Ablim1,Acvr1b,Angpt1,Ank2,Ankrd6,Ar,Atad5,Atxn1,Bcl9l,Brca2,Camk1d,Camk2n1,Caprin2,Cavin2,Cbfa2t3,Cbfb,Ccdc62,Ccl21b,Cct3,Cd34,Cd46,Cdh2,Cebpb,Cemip,Chek2,Cib1,Cnep1r1,Cops5,Crlf3,Crx,Ctf1,Ctnnb1,Dact1,Daxx,Drd1,Ebf1,Egr2,Elk3,Ell3,Elob,Erbb3,Fanci,Fga,Fgb,Fis1,Flt3,Fos,Foxp1,Fpr2,Fzd10,Fzd2,Gab1,Gata2,Gata5,Gcm1,Gli3,Glmp,Gm28048,Gmeb1,Gpr55,Gsk3a,Havcr2,Hip1r,Hmgb1,Hnf1b,Hnrnpa1,Hoxc4,Hoxd10,Ho…	152.45	0.00069	0.0485379
GO:1903706	regulation of hemopoiesis	biological_process	337	33	Acvr1b,Anxa1,Ccl21b,Cd46,Cebpb,Cib1,Ctnnb1,Fes,Flt3,Fos,Foxp1,Gata2,Gli3,Gpr55,H2-Oa,Hmgb1,Jun,Klf10,Klf13,Mef2c,Nfam1,Nlrp3,Nrarp,Pnp,Prdm1,Ptk2b,Senp1,Setd1a,Tmem176a,Tmem176b,Zbtb1,Zbtb16,Zmiz1	18.17	0.00069	0.0485379
GO:0010557	positive regulation of macromolecule biosynthetic process	biological_process	1715	122	Ablim1,Acvr1b,Ar,Atxn1,Bcl9l,Brca2,Camk1d,Caprin2,Cavin2,Cbfb,Ccdc62,Cct3,Cebpb,Chek2,Cib1,Cops5,Crlf3,Crx,Ctnnb1,Daxx,Ebf1,Egr2,Elk3,Ell3,Elob,Fos,Foxp1,Fzd2,Gata2,Gata5,Gcm1,Gli3,Glmp,Gmeb1,Gsk3a,Hmgb1,Hnf1b,Hnrnpa1,Hoxc4,Hoxd10,Hoxd13,Hoxd3,Hoxd4,Hoxd8,Hoxd9,Hsf4,Htatip2,Igf2,Ikzf4,Il1a,Ilf3,Inpp5k,Irs2,Jun,Kat6a,Klf10,Klf13,Klf4,Klf7,Kmt2e,Litaf,Map2k1,Map3k13,Mecom,Mef2c,Mef2d,Mnat1,Mycn,Nfa…	92.45	0.0008	0.0556364
GO:0022610	biological adhesion	biological_process	1343	99	Angpt1,Anxa1,Cd34,Cd46,Cdh15,Cdh2,Cebpb,Chst4,Cib1,Cldn15,Cldn6,Cldn9,Col26a1,Coro1c,Crip3,Crk,Ctnnb1,Dchs2,Dnajb6,Ephb1,Erbb3,Erf,Fes,Fga,Fgb,Flt3,Foxp1,Frmd5,Gimap1,Gli3,Gm37013,H2-Oa,Has1,Havcr2,Hoxd3,Igf2,Igsf11,Jaml,Kirrel3,Klf4,Lsamp,Mkln1,Mpzl2,Mpzl3,Mycn,Nfatc3,Nlgn1,Nlrp3,Nrarp,Nuak1,Pag1,Pawr,Pcdh15,Pcdh9,Pcdhb1,Pcdhb10,Pcdhb11,Pcdhb12,Pcdhb13,Pcdhb14,Pcdhb15,Pcdhb16,Pcdhb17,Pcdhb18,Pcd…	72.4	0.00082	0.0563865
GO:0048519	negative regulation of biological process	biological_process	4554	287	Abhd5,Acvr1b,Alkbh1,Angpt1,Ank2,Ankrd6,Anxa1,Apex1,Aplnr,Ar,Arfgef3,Asic2,Atp5a1,Atxn1,Avil,Bcl9l,Bhlhe41,Birc6,Brca2,Calm1,Camk1d,Camk2n1,Caprin2,Cbfa2t3,Cbx5,Cc2d1a,Ccdc3,Ccl21b,Cd34,Cd46,Cda,Cdh2,Cdkl3,Cdkn2d,Cebpb,Cemip,Chek2,Cib1,Ckmt1,Clmn,Cops5,Coro1c,Cpeb1,Cr1l,Crk,Crlf3,Ctdsp2,Ctnnb1,Cxxc4,Cyp27b1,D7Ertd443e,Dact1,Daxx,Dlk1,Dnajb6,Dnajb8,Drd1,Dus2,Dynll1,Elk3,Ell3,Epm2a,Erbb3,Erbin,Erf,F…	245.49	0.00102	0.0685978
GO:0019882	antigen processing and presentation	biological_process	101	14	Flt3,Gm11127,Gm7030,Gm8909,H2-K1,H2-Oa,H2-Q1,H2-Q10,H2-Q2,H2-Q4,H2-Q6,H2-Q7,H2-T3,Tapbp	5.44	0.00102	0.0685978
GO:0051173	positive regulation of nitrogen compound metabolic process	biological_process	1861	130	Ablim1,Acvr1b,Adcy7,Akap5,Ar,Atad5,Atxn1,Bcl9l,Brca2,Camk1d,Caprin2,Cavin2,Cbfb,Ccdc62,Cct3,Cebpb,Chek2,Cib1,Cops5,Crlf3,Crx,Ctnnb1,Daxx,Drd1,Ebf1,Egr2,Elk3,Ell3,Elob,Fos,Foxp1,Fzd2,Gata2,Gata5,Gcm1,Gli3,Glmp,Gmeb1,Gsk3a,Hmgb1,Hnf1b,Hnrnpa1,Hoxc4,Hoxd10,Hoxd13,Hoxd3,Hoxd4,Hoxd8,Hoxd9,Hsf4,Htatip2,Igf2,Ikzf4,Il1a,Ilf3,Inpp5k,Jun,Kat6a,Klf10,Klf13,Klf4,Klf7,Kmt2e,Litaf,Map2k1,Map3k13,Mecom,Mef2c,Me…	100.32	0.00108	0.0718435
GO:0071709	membrane assembly	biological_process	23	6	Cdh2,Magi2,Nlgn1,Nrxn1,Pacsin2,Ptprd	1.24	0.0011	0.0723871
GO:0035637	multicellular organismal signaling	biological_process	928	72	Ank2,Ap3b2,Ap3m2,Asic2,Atxn1,Cacna1c,Catsper2,Chrna1,Cpeb1,Ctnnb1,Dlgap1,Doc2b,Drd1,Egr2,Ephb1,Gfap,Gjc1,Grik5,Grin2b,Htr2b,Kcna1,Kcna5,Kcnd2,Lrrc4b,Mef2c,Neto1,Ngf,Nlgn1,Nrxn1,Nsmf,Ntrk2,Pcdhb1,Pcdhb10,Pcdhb11,Pcdhb12,Pcdhb13,Pcdhb14,Pcdhb15,Pcdhb16,Pcdhb17,Pcdhb18,Pcdhb19,Pcdhb2,Pcdhb3,Pcdhb4,Pcdhb5,Pcdhb6,Pcdhb7,Pcdhb8,Pcdhb9,Prnp,Ptk2b,Ptprd,Rasd2,Ric3,Rnf10,S1pr1,Scn2b,Scn4b,Shank1,Sipa1l1,S…	50.02	0.00114	0.07344
GO:0048568	embryonic organ development	biological_process	475	42	Aldh1a1,Birc6,Ccdc103,Cebpb,Cfc1,Ctnnb1,Dnajb6,Erf,Fzd2,Gab1,Gas1,Gata2,Gcm1,Gli3,Hnf1b,Hoxc4,Hoxd10,Hoxd11,Hoxd3,Hoxd4,Hoxd9,Igf2,Kat6a,Map2k1,Mef2c,Mycn,Nr2f2,Pbx1,Pcdh15,Phactr4,Plcd3,Pou3f4,Prdm1,Ptk7,Rspo3,Smarca4,Sox2,Srf,Strc,Tcf7,Tnrc6c,Vps52	25.61	0.00114	0.07344
GO:0060135	maternal process involved in female pregnancy	biological_process	60	10	Adcy7,Ar,Cyp27b1,Havcr2,Nr2f2,Ppat,Prdm1,Rxrb,Stox2,Ube2a	3.23	0.00128	0.0807588
GO:0007267	cell-cell signaling	biological_process	1169	87	Ank2,Anxa1,Ap3b2,Ap3m2,Ar,Asic2,Atxn1,Cacna1c,Cd34,Chrna1,Cpeb1,Ctnnb1,Dlgap1,Doc2b,Drd1,Dynll1,Egr2,Ephb1,Fga,Fgb,Fzd2,Gfap,Gjc1,Gm37013,Grik5,Grin2b,Hnf1b,Hoxd11,Htr2b,Irs2,Kcna5,Lrrc4b,Mef2c,Myrip,Neto1,Ngf,Nlgn1,Nrxn1,Nsmf,Ntrk2,Pcdh15,Pcdhb1,Pcdhb10,Pcdhb11,Pcdhb12,Pcdhb13,Pcdhb14,Pcdhb15,Pcdhb16,Pcdhb17,Pcdhb18,Pcdhb19,Pcdhb2,Pcdhb3,Pcdhb4,Pcdhb5,Pcdhb6,Pcdhb7,Pcdhb8,Pcdhb9,Pde3b,Pfkm,Pou5f…	63.02	0.00128	0.0807588
GO:0009968	negative regulation of signal transduction	biological_process	965	74	Ankrd6,Aplnr,Ar,Atxn1,Bcl9l,Birc6,Camk2n1,Ccdc3,Cd46,Cdh2,Cib1,Ctnnb1,Cxxc4,Dact1,Dlk1,Ell3,Epm2a,Erbb3,Erbin,Foxp1,Gas1,Gata2,Gli3,Gm4922,Gsk3a,Herpud1,Htr2b,Inpp5k,Kank2,Klf4,Kremen1,Litaf,Lrrc4b,Lrrc4c,Magi2,Marveld3,Mecom,Mul1,Nanos3,Ndrg4,Nle1,Nlrc5,Nlrp3,Nrarp,Optn,Parp14,Pawr,Phactr4,Podnl1,Pou5f1,Prdm1,Prickle1,Prkcd,Prnp,Prr5l,Ptprd,Rffl,Rgs16,Rgs8,Rora,Rph3al,Sfrp4,Sgk3,Slc25a5,Slit3,Sm…	52.02	0.00133	0.0830571
GO:0000730	DNA recombinase assembly	biological_process	10	4	Mcmdc2,Rad51d,Rad52,Xrcc2	0.54	0.00136	0.083232
GO:0045003	double-strand break repair via synthesis-dependent strand annealing	biological_process	10	4	Mcmdc2,Rad51d,Rad52,Xrcc2	0.54	0.00136	0.083232
GO:0044237	cellular metabolic process	biological_process	10271	598	1700001J03Rik,Abcb9,Abhd5,Ablim1,Acot10,Acsf3,Acvr1b,Adcy7,Agl,Agpat3,Ahsa1,Aig1,Ak4,Akap5,Aldh1a1,Alkbh1,Amd1,Angpt1,Ankrd6,Anxa1,Apex1,Ar,Arfgap3,Arfgef3,Arl6ip4,Asb8,Atad5,Atg101,Atg4d,Atp5a1,Atxn1,AU041133,B3galt1,B3galt4,B3gnt9,Bcl9l,Bhlhe41,Birc6,Brca2,Bzw1,Camk1d,Camk2n1,Caprin2,Cavin2,Cbfa2t3,Cbfb,Cbx5,Cc2d1a,Ccdc62,Ccl21b,Ccnb1ip1,Cct3,Cct6b,Cd34,Cda,Cdh2,Cdk17,Cdk19,Cdk8,Cdkl2,Cdkl3,Cdk…	553.67	0.00138	0.0836198
GO:0046959	habituation	biological_process	5	3	Drd1,Epm2a,Shank1	0.27	0.00144	0.0855612
GO:2000809	positive regulation of synaptic vesicle clustering	biological_process	5	3	Cdh2,Magi2,Nlgn1	0.27	0.00144	0.0855612
GO:0071704	organic substance metabolic process	biological_process	10908	631	1700001J03Rik,1810009J06Rik,2210010C04Rik,Abcb9,Abhd5,Ablim1,Acot10,Acsf3,Acvr1b,Adam11,Adcy7,Agl,Agpat3,Ahsa1,Aig1,Ak4,Akap5,Aldh1a1,Alkbh1,Amd1,Angpt1,Ank2,Ankrd6,Anxa1,Apex1,Ar,Arfgap3,Arfgef3,Arl6ip4,Asb8,Asic2,Atad5,Atg4d,Atp23,Atp5a1,Atxn1,AU041133,B3galt1,B3galt4,B3gnt9,Bcl9l,Bhlhe41,Birc6,Brca2,Bzw1,Camk1d,Camk2n1,Caprin2,Cavin2,Cbfa2t3,Cbfb,Cbx5,Cc2d1a,Ccdc3,Ccdc62,Ccl21b,Ccnb1ip1,Cct3,C…	588.01	0.00156	0.0909257
GO:0048699	generation of neurons	biological_process	1354	98	Ablim1,Alkbh1,Atxn1,Avil,C1ql1,Camk1d,Camsap2,Caprin2,Cdh2,Cdkl3,Cebpb,Cib1,Clmn,Crxos,Ctf1,Ctnnb1,Cul7,Dact1,Dock10,Drd1,Egr2,Ell3,Ephb1,Epyc,Fes,Foxp1,Fry,Fzd2,Gabrr2,Gas1,Gata2,Gfap,Gli3,Gsk3a,H2-K1,Hoxd1,Hoxd10,Hoxd3,Hoxd9,Jade2,Jun,Kcna1,Kera,Kirrel3,Klf4,Klf7,Lrrc4c,Lrrc55,Magi2,Map2k1,Mef2c,Mycn,Ngf,Nif3l1,Nlgn1,Nr2f2,Nrg3,Nrxn1,Nsmf,Ntrk2,Olfm1,Pbx1,Pbx3,Pcdh15,Pex5,Pou3f4,Ppp2r5d,Prdm1,P…	72.99	0.00156	0.0909257
GO:0031325	positive regulation of cellular metabolic process	biological_process	2844	187	Abhd5,Ablim1,Acvr1b,Adcy7,Akap5,Angpt1,Ankrd6,Anxa1,Ar,Atad5,Atxn1,Bcl9l,Brca2,Camk1d,Caprin2,Cavin2,Cbfa2t3,Cbfb,Ccdc62,Ccl21b,Cct3,Cdh2,Cebpb,Cemip,Chek2,Cib1,Cnep1r1,Cops5,Crlf3,Crx,Ctf1,Ctnnb1,Daxx,Drd1,Ebf1,Egr2,Elk3,Ell3,Elob,Elovl5,Epm2a,Erbb3,Fanci,Fga,Fgb,Fis1,Flt3,Fos,Foxp1,Fpr2,Fzd10,Fzd2,Gab1,Gata2,Gata5,Gcm1,Gli3,Glmp,Gm28048,Gmeb1,Gpr55,Gsk3a,Havcr2,Hip1r,Hmgb1,Hnf1b,Hnrnpa1,Hoxc4,H…	153.31	0.00162	0.0926579
GO:0045597	positive regulation of cell differentiation	biological_process	847	66	Acvr1b,Anxa1,Ar,Atxn1,Avil,Bcl9l,Camk1d,Caprin2,Ccdc3,Cd34,Cd46,Cdkl3,Cebpb,Cib1,Crk,Ctnnb1,Cul7,Cyp27b1,Dact1,Ell3,Fes,Fos,Foxp1,Gata2,Gfap,Gli3,Hmgb1,Hopx,Hoxd11,Hoxd3,Hsf4,Jade2,Jun,Klf10,Magi2,Map2k1,Mecom,Mef2c,Ngf,Nlgn1,Nlrp3,Nsmf,Ntrk2,Olfm1,Pa2g4,Pnp,Ppp2r5d,Prdm1,Ptk2b,Ptk7,Ptprd,Sfrp4,Shank1,Smarca4,Sox2,Srf,Tgif1,Tmem119,Tnfrsf12a,Tshz3,Xrcc2,Zbtb1,Zbtb16,Zc4h2,Zfhx3,Zmiz1	45.66	0.00162	0.0926579
GO:0060070	canonical Wnt signaling pathway	biological_process	247	25	Amer3,Ankrd6,Bcl9l,Caprin2,Cdh2,Cfc1,Ctnnb1,Dact1,Fzd10,Fzd2,Gli3,Klf4,Kremen1,Nle1,Nrarp,Pou5f1,Prickle1,Ptk7,Rnf146,Rspo3,Sfrp4,Sox2,Tcf7,Ube2b,Znrf3	13.31	0.00187	0.105967
GO:0035303	regulation of dephosphorylation	biological_process	145	17	Arfgef3,Cnep1r1,Epm2a,Gpatch2,Inpp5k,Magi2,Mef2c,Nsmf,Nuak1,Pkmyt1,Ppp1r36,Ppp1r42,Ppp2r5d,Prkcd,Tmem132d,Wnk1,Ywhae	7.82	0.0021	0.117908
GO:2000026	regulation of multicellular organismal development	biological_process	1730	120	Acvr1b,Ankrd6,Anxa1,Aplnr,Ar,Asic2,Atad5,Atxn1,Avil,Bcl9l,Bhlhe41,Brca2,Btbd7,Camk1d,Camsap2,Caprin2,Ccl21b,Cd34,Cd46,Cdh2,Cdkl3,Cebpb,Cib1,Ctnnb1,Cul7,Cyp27b1,Dact1,Ell3,Ephb1,Erbb3,Fes,Fga,Fgb,Flt3,Fos,Foxp1,Fzd2,Gab1,Gata2,Gcm1,Gfap,Gli3,Gpr55,Gsk3a,H2-K1,H2-Oa,Havcr2,Hmgb1,Hnf1b,Hopx,Hoxd11,Hoxd13,Hoxd3,Htatip2,Il1a,Iqgap3,Jade2,Jun,Keap1,Klf10,Klf13,Klf4,Lrrc4b,Lrrc4c,Magi2,Map2k1,Mef2c,Mycn…	93.26	0.00217	0.120731
GO:0019226	transmission of nerve impulse	biological_process	890	68	Ap3b2,Ap3m2,Asic2,Atxn1,Cacna1c,Catsper2,Chrna1,Cpeb1,Ctnnb1,Dlgap1,Doc2b,Drd1,Egr2,Ephb1,Gfap,Gjc1,Grik5,Grin2b,Htr2b,Kcna1,Kcnd2,Lrrc4b,Mef2c,Neto1,Ngf,Nlgn1,Nrxn1,Nsmf,Ntrk2,Pcdhb1,Pcdhb10,Pcdhb11,Pcdhb12,Pcdhb13,Pcdhb14,Pcdhb15,Pcdhb16,Pcdhb17,Pcdhb18,Pcdhb19,Pcdhb2,Pcdhb3,Pcdhb4,Pcdhb5,Pcdhb6,Pcdhb7,Pcdhb8,Pcdhb9,Prnp,Ptk2b,Ptprd,Rasd2,Ric3,Rnf10,S1pr1,Shank1,Sipa1l1,Slc12a4,Slc6a5,Snap47,Sr…	47.98	0.00226	0.124605
GO:0048598	embryonic morphogenesis	biological_process	643	52	Aldh1a1,Aplnr,Ar,Cacna1c,Ccdc103,Cfc1,Ctnnb1,Dact1,Dnajb6,Erf,Fga,Fgb,Fzd2,Gas1,Gata2,Gcm1,Gli3,Hnf1b,Hoxc4,Hoxd10,Hoxd11,Hoxd12,Hoxd13,Hoxd3,Hoxd4,Hoxd9,Htr2b,Igf2,Klf4,Mecom,Mef2c,Mthfd1,Mycn,Pbx1,Pcdh15,Phactr4,Pitx1,Pou3f4,Pou5f1,Prickle1,Ptk7,Rspo3,Shroom3,Smarca4,Sox2,Srf,Strc,Tcf7,Tgif1,Tnrc6c,Ythdf2,Zbtb16	34.66	0.00229	0.125132
GO:0051094	positive regulation of developmental process	biological_process	1196	87	Acvr1b,Anxa1,Aplnr,Ar,Asic2,Atad5,Atxn1,Avil,Bcl9l,Camk1d,Caprin2,Ccdc3,Cd34,Cd46,Cdkl3,Cebpb,Cib1,Coro1c,Crk,Ctnnb1,Cul7,Cyp27b1,Dact1,Ell3,Ephb1,Erbb3,Fes,Fis1,Flt3,Fos,Foxp1,Gab1,Gata2,Gcm1,Gfap,Gli3,Hmgb1,Hopx,Hoxd11,Hoxd3,Hsf4,Igf2,Il1a,Iqgap3,Jade2,Jun,Klf10,Lrrc4b,Magi2,Map2k1,Mecom,Mef2c,Mul1,Ngf,Nlgn1,Nlrp3,Nrxn1,Nsmf,Ntrk2,Olfm1,Pa2g4,Pawr,Pex5,Pnp,Pou5f1,Ppp2r5d,Prdm1,Ptk2b,Ptk7,Ptprd,…	64.47	0.00247	0.133576
GO:0051865	protein autoubiquitination	biological_process	55	9	Jade2,Rchy1,Rnf10,Rnf146,Rnf208,Rnf4,Ube2a,Ube2b,Ube3a	2.96	0.00251	0.133576
GO:0070252	actin-mediated cell contraction	biological_process	55	9	Ank2,Cacna1c,Frmd6,Kcna5,Myl6,Myl6b,Pde4b,Scn2b,Scn4b	2.96	0.00251	0.133576
GO:0009893	positive regulation of metabolic process	biological_process	3374	216	Abhd5,Ablim1,Acvr1b,Adcy7,Ahsa1,Akap5,Angpt1,Ank2,Ankrd6,Anxa1,Ar,Arfgap3,Atad5,Atxn1,BC048507,Bcl9l,Brca2,Camk1d,Camk2n1,Caprin2,Cavin2,Cbfa2t3,Cbfb,Ccdc3,Ccdc62,Ccl21b,Cct3,Cd34,Cd46,Cdh2,Cebpb,Cemip,Chek2,Cib1,Cnep1r1,Cops5,Crlf3,Crx,Ctf1,Ctnnb1,Cyp27b1,Dact1,Daxx,Dnajb6,Dock10,Dock9,Drd1,Dynll1,Ebf1,Egr2,Elk3,Ell3,Elob,Elovl5,Epm2a,Erbb3,Fanci,Fga,Fgb,Fis1,Flt3,Fos,Foxp1,Fpr2,Fzd10,Fzd2,Gab1,…	181.88	0.00254	0.134007
GO:0006928	movement of cell or subcellular component	biological_process	1642	114	Ablim1,Acvr1b,Alkbh1,Angpt1,Ank2,Anxa1,Ap3b2,Ap3m2,Apex1,Atp5a1,BC048507,Cacna1c,Camk1d,Catsper2,Catsper3,Ccdc103,Ccl21b,Cd34,Cdh2,Cemip,Cfap44,Ch25h,Chst4,Cib1,Coro1c,Crk,Ctnnb1,Cxcr5,Dock10,Drd1,Dynll1,Egr2,Ephb1,Fam110c,Fes,Fmnl1,Foxp1,Fpr1,Fpr2,Frmd5,Frmd6,Gab1,Gas1,Gata2,Gli3,Gsk3a,Has1,Hmgb1,Htr2b,Ift22,Il16,Il1a,Irs2,Jak1,Jaml,Jun,Kcna5,Kif18b,Kif21b,Kif2a,Kifc1,Kirrel3,Klf4,Klf7,Lca5,Magi…	88.51	0.00272	0.14178
GO:0000707	meiotic DNA recombinase assembly	biological_process	6	3	Mcmdc2,Rad51d,Xrcc2	0.32	0.00276	0.14178
GO:1901631	positive regulation of presynaptic membrane organization	biological_process	6	3	Cdh2,Magi2,Nlgn1	0.32	0.00276	0.14178
GO:0060850	regulation of transcription involved in cell fate commitment	biological_process	19	5	Cebpb,Nr2f2,Pou5f1,Rora,Smarcc2	1.02	0.00278	0.14178
GO:0008152	metabolic process	biological_process	11628	666	1700001J03Rik,1810009J06Rik,2210010C04Rik,Abcb9,Abhd5,Ablim1,Acot10,Acsf3,Acvr1b,Adam11,Adcy7,Ado,Agl,Agpat3,Ahsa1,Aig1,Ak4,Akap5,Aldh1a1,Alkbh1,Amd1,Angpt1,Ank2,Ankrd6,Anxa1,Apex1,Ar,Arfgap3,Arfgef3,Arl6ip4,Asb8,Asic2,Atad5,Atg101,Atg4d,Atp23,Atp5a1,Atxn1,AU041133,B3galt1,B3galt4,B3gnt9,BC048507,Bcl9l,Bhlhe41,Birc6,Brca2,Bzw1,Camk1d,Camk2n1,Caprin2,Cavin2,Cbfa2t3,Cbfb,Cbx5,Cc2d1a,Ccdc3,Ccdc62,Cc…	626.82	0.00285	0.144149
GO:0045720	negative regulation of integrin biosynthetic process	biological_process	2	2	Ar,Tmeff2	0.11	0.0029	0.144293
GO:0050973	detection of mechanical stimulus involved in equilibrioception	biological_process	2	2	Pcdh15,Sox2	0.11	0.0029	0.144293
GO:0030182	neuron differentiation	biological_process	1220	88	Ablim1,Alkbh1,Avil,C1ql1,Camk1d,Camsap2,Caprin2,Cdkl3,Cebpb,Cib1,Clmn,Crxos,Ctf1,Ctnnb1,Cul7,Dact1,Dock10,Drd1,Egr2,Ephb1,Epyc,Fes,Foxp1,Fry,Fzd2,Gabrr2,Gas1,Gata2,Gfap,Gli3,Gsk3a,H2-K1,Hoxd1,Hoxd10,Hoxd3,Hoxd9,Jun,Kera,Kirrel3,Klf4,Klf7,Lrrc4c,Lrrc55,Magi2,Map2k1,Mef2c,Mycn,Ngf,Nif3l1,Nlgn1,Nrxn1,Nsmf,Ntrk2,Olfm1,Pbx1,Pbx3,Pcdh15,Pex5,Pou3f4,Ppp2r5d,Prdm1,Ptk2b,Ptk7,Ptprd,Rap2a,Rnf6,Rora,S1pr1,S…	65.77	0.00296	0.14609
GO:0035304	regulation of protein dephosphorylation	biological_process	138	16	Arfgef3,Cnep1r1,Epm2a,Gpatch2,Magi2,Mef2c,Nsmf,Nuak1,Pkmyt1,Ppp1r36,Ppp1r42,Ppp2r5d,Prkcd,Tmem132d,Wnk1,Ywhae	7.44	0.00313	0.153
GO:0044238	primary metabolic process	biological_process	10570	610	1700001J03Rik,1810009J06Rik,2210010C04Rik,Abcb9,Abhd5,Ablim1,Acsf3,Acvr1b,Adam11,Adcy7,Agl,Agpat3,Ahsa1,Aig1,Ak4,Akap5,Aldh1a1,Alkbh1,Amd1,Angpt1,Ankrd6,Anxa1,Apex1,Ar,Arfgap3,Arfgef3,Arl6ip4,Asb8,Atad5,Atg4d,Atp23,Atp5a1,Atxn1,AU041133,B3galt1,B3galt4,B3gnt9,Bcl9l,Bhlhe41,Birc6,Brca2,Bzw1,Camk1d,Camk2n1,Caprin2,Cavin2,Cbfa2t3,Cbfb,Cbx5,Cc2d1a,Ccdc3,Ccdc62,Ccl21b,Ccnb1ip1,Cct3,Cct6b,Cda,Cdh2,Cdk1…	569.79	0.00315	0.153
GO:0015698	inorganic anion transport	biological_process	177	19	Ano10,Gabrr2,Gm38392,Pcyox1,Prkcd,Rhbg,Rhcg,Sfrp4,Sgk3,Slc12a3,Slc12a4,Slc13a4,Slc20a1,Slc22a7,Slc34a3,Slc37a2,Slc37a4,Triap1,Wnk1	9.54	0.00328	0.15806
GO:0009892	negative regulation of metabolic process	biological_process	2617	171	Acvr1b,Angpt1,Anxa1,Ar,Arfgef3,Atxn1,Bhlhe41,Birc6,Brca2,Camk2n1,Caprin2,Cbfa2t3,Cbx5,Cc2d1a,Cd34,Cd46,Cda,Cdkn2d,Cebpb,Chek2,Cib1,Coro1c,Cpeb1,Cr1l,Ctdsp2,Ctnnb1,Cyp27b1,Dact1,Daxx,Dnajb6,Dus2,Dynll1,Elk3,Epm2a,Erbin,Erf,Fhit,Foxp1,Fpr2,Fry,Furin,Fzd10,Gas1,Gata2,Gli3,Gpatch2,Havcr2,Herpud1,Hexim1,Hexim2,Hnf1b,Hnrnpa1,Hopx,Hoxd8,Hoxd9,Hsf4,Htr2b,Igf2,Ikzf4,Ilf3,Inpp5k,Iqgap3,Irs2,Jdp2,Jun,Kank2,…	141.07	0.00344	0.163353
GO:0010605	negative regulation of macromolecule metabolic process	biological_process	2379	157	Acvr1b,Angpt1,Ar,Arfgef3,Atxn1,Bhlhe41,Birc6,Brca2,Camk2n1,Caprin2,Cbfa2t3,Cbx5,Cc2d1a,Cd34,Cd46,Cdkn2d,Cebpb,Chek2,Cib1,Coro1c,Cpeb1,Cr1l,Ctdsp2,Ctnnb1,Dact1,Daxx,Dnajb6,Dus2,Elk3,Epm2a,Erbin,Erf,Fhit,Foxp1,Furin,Gas1,Gata2,Gli3,Gpatch2,Havcr2,Herpud1,Hexim1,Hexim2,Hnf1b,Hnrnpa1,Hopx,Hoxd8,Hoxd9,Hsf4,Igf2,Ikzf4,Ilf3,Inpp5k,Iqgap3,Jdp2,Jun,Kank2,Kat6a,Keap1,Klf10,Klf4,Ldlr,Lig3,Lrrc4b,Lrrc4c,Map2…	128.24	0.00351	0.163353
GO:0022008	neurogenesis	biological_process	1473	103	Ablim1,Alkbh1,Anxa1,Atxn1,Avil,C1ql1,Camk1d,Camsap2,Caprin2,Cdh2,Cdkl3,Cebpb,Cib1,Clmn,Crxos,Ctf1,Ctnnb1,Cul7,Dact1,Dock10,Drd1,Egr2,Ell3,Ephb1,Epyc,Erbb3,Fes,Foxp1,Fry,Fzd2,Gabrr2,Gas1,Gata2,Gcm1,Gfap,Gli3,Gsk3a,H2-K1,Hoxd1,Hoxd10,Hoxd3,Hoxd9,Jade2,Jun,Kcna1,Kera,Kirrel3,Klf4,Klf7,Lrrc4c,Lrrc55,Magi2,Map2k1,Mef2c,Mycn,Ngf,Nif3l1,Nlgn1,Nr2f2,Nrg3,Nrxn1,Nsmf,Ntrk2,Olfm1,Pbx1,Pbx3,Pcdh15,Pex5,Pou3f…	79.4	0.00351	0.163353
GO:0051968	positive regulation of synaptic transmission, glutamatergic	biological_process	20	5	Drd1,Nlgn1,Nrxn1,Ptk2b,Tshz3	1.08	0.00354	0.163353
GO:0018107	peptidyl-threonine phosphorylation	biological_process	115	14	Acvr1b,Camk1d,Cemip,Chek2,Clk1,Gsk3a,Inpp5k,Map2k1,Prkcd,Pskh1,Sbk1,Ttbk1,Ube2k,Ulk1	6.2	0.00355	0.163353
GO:0002520	immune system development	biological_process	891	67	Acvr1b,Angpt1,Anxa1,Atad5,Brca2,Cacna1c,Cbfa2t3,Cbfb,Ccl21b,Cd34,Cd46,Cebpb,Cfc1,Chd2,Cib1,Ctnnb1,Cxcr5,Dock10,Fes,Flt3,Fos,Foxp1,Gata2,Gimap1,Gli3,Gpr55,H2-Oa,Havcr2,Hmgb1,Jun,Kat6a,Kirrel3,Klf10,Klf13,Klf4,Kmt2e,Map2k1,Mecom,Mef2c,Mpzl2,Nfam1,Nfatc3,Nlrp3,Nrarp,Pbx1,Pnp,Pou2f2,Prdm1,Ptk2b,Rora,Sart3,Senp1,Setd1a,Sfxn1,Slc37a4,Smarca4,Srf,Tcf7,Tirap,Tmem176a,Tmem176b,Tnrc6c,Tspan2,Vps33b,Zbtb1,Z…	48.03	0.00355	0.163353
GO:0045595	regulation of cell differentiation	biological_process	1623	112	Acvr1b,Anxa1,Ar,Atxn1,Avil,Bcl9l,Bhlhe41,Camk1d,Camsap2,Caprin2,Ccdc3,Ccl21b,Cd34,Cd46,Cdh2,Cdkl3,Cebpb,Cib1,Coro1c,Crk,Ctnnb1,Cul7,Cyp27b1,Dact1,Dlk1,Ell3,Fes,Flt3,Fos,Foxp1,Gata2,Gcm1,Gfap,Gli3,Gpr55,Gsk3a,H2-K1,H2-Oa,Hmgb1,Hnf1b,Hopx,Hoxd11,Hoxd3,Hsf4,Igf2,Jade2,Jdp2,Jun,Kat6a,Keap1,Klf10,Klf13,Klf4,Lrrc4c,Magi2,Map2k1,Mecom,Med27,Mef2c,Mycn,Nfam1,Ngf,Nlgn1,Nlrp3,Nrarp,Nrg3,Nsmf,Ntrk2,Olfm1,Pa…	87.49	0.0036	0.164418
GO:0001964	startle response	biological_process	29	6	Csmd1,Drd1,Grin2b,Kcna1,Nrxn1,Pcdh15	1.56	0.00394	0.1773
GO:0044091	membrane biogenesis	biological_process	29	6	Cdh2,Magi2,Nlgn1,Nrxn1,Pacsin2,Ptprd	1.56	0.00394	0.1773
GO:0048534	hematopoietic or lymphoid organ development	biological_process	848	64	Acvr1b,Angpt1,Anxa1,Brca2,Cbfa2t3,Cbfb,Ccl21b,Cd34,Cd46,Cebpb,Cfc1,Chd2,Cib1,Ctnnb1,Cxcr5,Dock10,Fes,Flt3,Fos,Foxp1,Gata2,Gimap1,Gli3,Gpr55,H2-Oa,Hmgb1,Jun,Kat6a,Kirrel3,Klf10,Klf13,Klf4,Kmt2e,Map2k1,Mecom,Mef2c,Mpzl2,Nfam1,Nfatc3,Nlrp3,Nrarp,Pbx1,Pnp,Pou2f2,Prdm1,Ptk2b,Rora,Sart3,Senp1,Setd1a,Sfxn1,Slc37a4,Smarca4,Srf,Tcf7,Tirap,Tmem176a,Tmem176b,Tnrc6c,Tspan2,Vps33b,Zbtb1,Zbtb16,Zmiz1	45.71	0.00398	0.177793
GO:0030097	hemopoiesis	biological_process	801	61	Acvr1b,Angpt1,Anxa1,Brca2,Cbfa2t3,Cbfb,Ccl21b,Cd34,Cd46,Cebpb,Chd2,Cib1,Ctnnb1,Dock10,Fes,Flt3,Fos,Foxp1,Gata2,Gimap1,Gli3,Gpr55,H2-Oa,Hmgb1,Jun,Kat6a,Kirrel3,Klf10,Klf13,Klf4,Kmt2e,Mecom,Mef2c,Mpzl2,Nfam1,Nfatc3,Nlrp3,Nrarp,Pbx1,Pnp,Pou2f2,Prdm1,Ptk2b,Rora,Sart3,Senp1,Setd1a,Sfxn1,Slc37a4,Smarca4,Srf,Tcf7,Tirap,Tmem176a,Tmem176b,Tnrc6c,Tspan2,Vps33b,Zbtb1,Zbtb16,Zmiz1	43.18	0.00401	0.177835
GO:2000104	negative regulation of DNA-dependent DNA replication	biological_process	13	4	Brca2,Chek2,Lig3,Tipin	0.7	0.00405	0.178317
GO:0023057	negative regulation of signaling	biological_process	1090	79	Ankrd6,Aplnr,Ar,Atxn1,Bcl9l,Birc6,Camk2n1,Ccdc3,Cd46,Cdh2,Cib1,Ctnnb1,Cxxc4,Dact1,Dlk1,Drd1,Ell3,Epm2a,Erbb3,Erbin,Foxp1,Gas1,Gata2,Gli3,Gm4922,Gsk3a,Herpud1,Htr2b,Inpp5k,Kank2,Klf4,Kremen1,Litaf,Lrrc4b,Lrrc4c,Magi2,Marveld3,Mecom,Mul1,Nanos3,Ndrg4,Nle1,Nlrc5,Nlrp3,Nrarp,Optn,Parp14,Pawr,Phactr4,Podnl1,Pou5f1,Prdm1,Prickle1,Prkcd,Prnp,Prr5l,Psmd9,Ptk2b,Ptprd,Rffl,Rgs16,Rgs8,Rora,Rph3al,Sfrp4,Sgk3…	58.76	0.00423	0.184911
GO:0031324	negative regulation of cellular metabolic process	biological_process	2375	156	Angpt1,Ar,Arfgef3,Atxn1,Bhlhe41,Birc6,Brca2,Camk2n1,Caprin2,Cbfa2t3,Cbx5,Cc2d1a,Cd34,Cda,Cdkn2d,Cebpb,Chek2,Cib1,Coro1c,Cpeb1,Cr1l,Ctdsp2,Ctnnb1,Cyp27b1,Dact1,Daxx,Dnajb6,Dus2,Dynll1,Elk3,Epm2a,Erbin,Erf,Fhit,Foxp1,Fpr2,Furin,Gas1,Gata2,Gli3,Gpatch2,Havcr2,Herpud1,Hexim1,Hexim2,Hnf1b,Hnrnpa1,Hopx,Hoxd8,Hoxd9,Hsf4,Htr2b,Igf2,Ikzf4,Ilf3,Inpp5k,Irs2,Jdp2,Jun,Kank2,Kat6a,Keap1,Klf10,Klf4,Lig3,Lrrc4b,…	128.03	0.00433	0.187626
GO:0009952	anterior/posterior pattern specification	biological_process	222	22	Cfc1,Ctnnb1,Gli3,Hnf1b,Hoxc4,Hoxc5,Hoxc6,Hoxd10,Hoxd11,Hoxd13,Hoxd3,Hoxd4,Hoxd8,Hoxd9,Nle1,Nr2f2,Nrarp,Pbx1,Ring1,Srf,Xrcc2,Zbtb16	11.97	0.00438	0.187626
GO:0035418	protein localization to synapse	biological_process	21	5	Asic2,Neto1,Nlgn1,Nrxn1,Shank1	1.13	0.00445	0.187626
GO:0051726	regulation of cell cycle	biological_process	885	66	Anxa1,Apex1,Birc6,Brca2,Cables2,Camk2n1,Cdk19,Cdk8,Cdkl2,Cdkl3,Cdkn2d,Chek2,Cops5,Crlf3,Cspp1,Ctdsp2,Ctnnb1,Cul7,Cul9,Cxcr5,Cyp27b1,D7Ertd443e,Dact1,Fanci,Gas1,Hexim1,Hexim2,Hmgb1,Hspa2,Igf2,Il1a,Jun,Kank2,Kcna5,Kifc1,Kmt2e,Lsm11,Magi2,Map2k1,Mecom,Meioc,Mnat1,Nanos3,Nle1,Nr2f2,Nr4a1,Pbx1,Phactr4,Plrg1,Ppp2ca,Rad51d,Rcc1,Rnf4,Sox2,Spice1,Srpk2,Svil,Taf6,Tipin,Trim35,Ttc28,Tunar,Ube2b,Whamm,Znhit1…	47.71	0.00458	0.187626
GO:0010668	ectodermal cell differentiation	biological_process	7	3	Erf,Pou5f1,Vps52	0.38	0.00464	0.187626
GO:0030050	vesicle transport along actin filament	biological_process	7	3	Mobp,Myo1c,Myrip	0.38	0.00464	0.187626
GO:0046958	nonassociative learning	biological_process	7	3	Drd1,Epm2a,Shank1	0.38	0.00464	0.187626
GO:0090084	negative regulation of inclusion body assembly	biological_process	7	3	Dnajb6,Dnajb8,Hspa2	0.38	0.00464	0.187626
GO:0097428	protein maturation by iron-sulfur cluster transfer	biological_process	7	3	Hscb,Isca1,Iscu	0.38	0.00464	0.187626
GO:2000465	regulation of glycogen (starch) synthase activity	biological_process	7	3	Gsk3a,Igf2,Inpp5k	0.38	0.00464	0.187626
GO:2000807	regulation of synaptic vesicle clustering	biological_process	7	3	Cdh2,Magi2,Nlgn1	0.38	0.00464	0.187626
GO:0048706	embryonic skeletal system development	biological_process	131	15	Ctnnb1,Dlk1,Gas1,Gli3,Hoxc5,Hoxc6,Hoxd1,Hoxd10,Hoxd11,Hoxd3,Hoxd4,Hoxd9,Mef2c,Mycn,Pbx1	7.06	0.00466	0.187626
GO:0061005	cell differentiation involved in kidney development	biological_process	50	8	Cd34,Ctnnb1,Gli3,Magi2,Mef2c,Podxl,Pou3f3,Tshz3	2.7	0.00495	0.198
GO:0048736	appendage development	biological_process	185	19	Cacna1c,Ctnnb1,Evx2,Gas1,Gli3,Hoxd10,Hoxd11,Hoxd12,Hoxd13,Hoxd9,Kremen1,Kremen2,Mecom,Mycn,Nr2f2,Pbx1,Pitx1,Smarca4,Zbtb16	9.97	0.00531	0.208822
GO:0060173	limb development	biological_process	185	19	Cacna1c,Ctnnb1,Evx2,Gas1,Gli3,Hoxd10,Hoxd11,Hoxd12,Hoxd13,Hoxd9,Kremen1,Kremen2,Mecom,Mycn,Nr2f2,Pbx1,Pitx1,Smarca4,Zbtb16	9.97	0.00531	0.208822
GO:0010648	negative regulation of cell communication	biological_process	1101	79	Ankrd6,Aplnr,Ar,Atxn1,Bcl9l,Birc6,Camk2n1,Ccdc3,Cd46,Cdh2,Cib1,Ctnnb1,Cxxc4,Dact1,Dlk1,Drd1,Ell3,Epm2a,Erbb3,Erbin,Foxp1,Gas1,Gata2,Gli3,Gm4922,Gsk3a,Herpud1,Htr2b,Inpp5k,Kank2,Klf4,Kremen1,Litaf,Lrrc4b,Lrrc4c,Magi2,Marveld3,Mecom,Mul1,Nanos3,Ndrg4,Nle1,Nlrc5,Nlrp3,Nrarp,Optn,Parp14,Pawr,Phactr4,Podnl1,Pou5f1,Prdm1,Prickle1,Prkcd,Prnp,Prr5l,Psmd9,Ptk2b,Ptprd,Rffl,Rgs16,Rgs8,Rora,Rph3al,Sfrp4,Sgk3…	59.35	0.00544	0.208822
GO:0030308	negative regulation of cell growth	biological_process	146	16	Acvr1b,Caprin2,Cda,Cdkl3,Cdkn2d,Crlf3,Cyp27b1,D7Ertd443e,Foxp1,Gas1,Gsk3a,Mul1,Rnf6,Slit3,Smarca4,Ulk1	7.87	0.00545	0.208822
GO:2000463	positive regulation of excitatory postsynaptic potential	biological_process	22	5	Neto1,Nlgn1,Nrxn1,Ptk2b,Shank1	1.19	0.0055	0.208822
GO:0090313	regulation of protein targeting to membrane	biological_process	31	6	Cemip,Cib1,Fis1,Inpp5k,Myo1c,Prnp	1.67	0.00558	0.208822
GO:0051962	positive regulation of nervous system development	biological_process	443	37	Asic2,Atxn1,Avil,Camk1d,Caprin2,Cdkl3,Ctnnb1,Cul7,Ell3,Ephb1,Fes,Gata2,Gfap,Gli3,Hoxd3,Jade2,Lrrc4b,Magi2,Map2k1,Mef2c,Ngf,Nlgn1,Nrxn1,Nsmf,Ntrk2,Ppp2r5d,Ptk2b,Ptk7,Ptprd,Rnf10,Shank1,Sox2,Srf,Tgif1,Tnfrsf12a,Xrcc2,Zc4h2	23.88	0.00558	0.208822
GO:0035567	non-canonical Wnt signaling pathway	biological_process	51	8	Ankrd6,Dact1,Fzd10,Fzd2,Ptk7,Rspo3,Sfrp4,Znrf3	2.75	0.0056	0.208822
GO:0005977	glycogen metabolic process	biological_process	73	10	Agl,Epm2a,Gnmt,Gsk3a,Hmgb1,Igf2,Inpp5k,Irs2,Pfkm,Slc37a4	3.94	0.00561	0.208822
GO:0006073	cellular glucan metabolic process	biological_process	73	10	Agl,Epm2a,Gnmt,Gsk3a,Hmgb1,Igf2,Inpp5k,Irs2,Pfkm,Slc37a4	3.94	0.00561	0.208822
GO:0044042	glucan metabolic process	biological_process	73	10	Agl,Epm2a,Gnmt,Gsk3a,Hmgb1,Igf2,Inpp5k,Irs2,Pfkm,Slc37a4	3.94	0.00561	0.208822
GO:0045637	regulation of myeloid cell differentiation	biological_process	186	19	Acvr1b,Ccl21b,Cebpb,Cib1,Ctnnb1,Fes,Fos,Foxp1,Gata2,Gpr55,Hmgb1,Jun,Klf10,Klf13,Mef2c,Ptk2b,Senp1,Setd1a,Zbtb16	10.03	0.00563	0.208822
GO:0010975	regulation of neuron projection development	biological_process	399	34	Avil,Camk1d,Camsap2,Caprin2,Cdkl3,Cib1,Cul7,Fes,Gfap,Gsk3a,H2-K1,Klf4,Lrrc4c,Magi2,Map2k1,Mef2c,Ngf,Nlgn1,Nsmf,Ntrk2,Olfm1,Ppp2r5d,Ptk2b,Ptk7,Ptprd,Rap2a,Rnf6,Shank1,Sipa1l1,Srf,Tnfrsf12a,Ube3a,Ulk1,Ulk4	21.51	0.0057	0.210145
GO:0018210	peptidyl-threonine modification	biological_process	122	14	Acvr1b,Camk1d,Cemip,Chek2,Clk1,Gsk3a,Inpp5k,Map2k1,Prkcd,Pskh1,Sbk1,Ttbk1,Ube2k,Ulk1	6.58	0.00603	0.22098
GO:0030154	cell differentiation	biological_process	3844	239	Abhd5,Ablim1,Acvr1b,Alkbh1,Angpt1,Ank2,Anxa1,Aplnr,Ar,Atxn1,Avil,Bcl9l,Bhlhe41,Brca2,C1ql1,Camk1d,Camsap2,Caprin2,Catsper2,Catsper3,Cbfa2t3,Cbfb,Ccdc3,Cchcr1,Ccl21b,Ccnb1ip1,Cd34,Cd46,Cdh2,Cdkl3,Cebpb,Chd2,Chrna1,Cib1,Clmn,Col11a2,Coro1c,Crk,Crx,Crxos,Ctf1,Ctnnb1,Cul7,Cyp27b1,Dact1,Dlk1,Dnajb6,Dnph1,Dock10,Drd1,Dynll1,Egr2,Elk3,Ell3,Ephb1,Epyc,Erbb3,Erf,Fbxo9,Fes,Flt3,Fos,Foxp1,Foxr1,Frmd6,Fry,Fz…	207.21	0.00629	0.229136
GO:0001890	placenta development	biological_process	175	18	Alkbh1,Birc6,Cebpb,Cul7,Cyp27b1,Dnajb6,Erf,Gab1,Gata2,Gcm1,Igf2,Map2k1,Nr2f2,Plcd3,Prdm1,Rspo3,Rxrb,Stox2	9.43	0.00645	0.233574
GO:0086004	regulation of cardiac muscle cell contraction	biological_process	32	6	Ank2,Cacna1c,Kcna5,Pde4b,Scn2b,Scn4b	1.72	0.00656	0.23616
GO:0035137	hindlimb morphogenesis	biological_process	42	7	Ctnnb1,Hoxd10,Hoxd9,Mecom,Pitx1,Smarca4,Zbtb16	2.26	0.00667	0.238079
GO:0006301	postreplication repair	biological_process	23	5	Gm20431,Rev3l,Ube2b,Ube2v1,Zbtb1	1.24	0.00672	0.238079
GO:0001892	embryonic placenta development	biological_process	111	13	Birc6,Cebpb,Dnajb6,Erf,Gab1,Gata2,Gcm1,Igf2,Map2k1,Nr2f2,Plcd3,Prdm1,Rspo3	5.98	0.00673	0.238079
GO:0044264	cellular polysaccharide metabolic process	biological_process	87	11	Agl,Epm2a,Gnmt,Gsk3a,Has1,Hmgb1,Igf2,Inpp5k,Irs2,Pfkm,Slc37a4	4.69	0.00694	0.239756
GO:1903707	negative regulation of hemopoiesis	biological_process	124	14	Anxa1,Ccl21b,Cib1,Ctnnb1,Flt3,Gata2,Gli3,Gpr55,Klf13,Nrarp,Ptk2b,Tmem176a,Tmem176b,Zbtb16	6.68	0.00695	0.239756
GO:0006457	protein folding	biological_process	163	17	Ahsa1,Cct3,Cct6b,Dnajb6,Dnajb8,Emc2,Grpel1,Hspa2,Mesd,Pdia3,Pfdn6,Ppil3,Ric3,Tbcc,Txndc11,Unc45a,Unc45b	8.79	0.00697	0.239756
GO:0048167	regulation of synaptic plasticity	biological_process	163	17	Cpeb1,Drd1,Egr2,Gfap,Grin2b,Mef2c,Neto1,Nlgn1,Nsmf,Ntrk2,Prnp,Ptk2b,Sipa1l1,Snap47,Srf,Tshz3,Vgf	8.79	0.00697	0.239756
GO:0048666	neuron development	biological_process	967	70	Ablim1,Alkbh1,Avil,C1ql1,Camk1d,Camsap2,Caprin2,Cdkl3,Cib1,Clmn,Crxos,Ctf1,Cul7,Dact1,Dock10,Drd1,Egr2,Ephb1,Epyc,Fes,Foxp1,Fry,Fzd2,Gabrr2,Gas1,Gata2,Gfap,Gli3,Gsk3a,H2-K1,Hoxd10,Hoxd9,Jun,Kera,Kirrel3,Klf4,Klf7,Lrrc4c,Lrrc55,Magi2,Map2k1,Mef2c,Ngf,Nlgn1,Nrxn1,Nsmf,Ntrk2,Olfm1,Pbx3,Pcdh15,Ppp2r5d,Prdm1,Ptk2b,Ptk7,Ptprd,Rap2a,Rnf6,Shank1,Sipa1l1,Slit3,Sox1,Srf,Stmn4,Strc,Tenm2,Tnfrsf12a,Trappc4,U…	52.13	0.00708	0.239756
GO:0035435	phosphate ion transmembrane transport	biological_process	15	4	Slc20a1,Slc34a3,Slc37a2,Slc37a4	0.81	0.0071	0.239756
GO:0097090	presynaptic membrane organization	biological_process	15	4	Cdh2,Magi2,Nlgn1,Ptprd	0.81	0.0071	0.239756
GO:0017185	peptidyl-lysine hydroxylation	biological_process	8	3	Plod3,Vipas39,Vps33b	0.43	0.00713	0.239756
GO:0031340	positive regulation of vesicle fusion	biological_process	8	3	Anxa1,Doc2b,Syt1	0.43	0.00713	0.239756
GO:0030326	embryonic limb morphogenesis	biological_process	138	15	Cacna1c,Ctnnb1,Gas1,Gli3,Hoxd10,Hoxd11,Hoxd12,Hoxd13,Hoxd9,Mecom,Mycn,Pbx1,Pitx1,Smarca4,Zbtb16	7.44	0.00752	0.250122
GO:0035113	embryonic appendage morphogenesis	biological_process	138	15	Cacna1c,Ctnnb1,Gas1,Gli3,Hoxd10,Hoxd11,Hoxd12,Hoxd13,Hoxd9,Mecom,Mycn,Pbx1,Pitx1,Smarca4,Zbtb16	7.44	0.00752	0.250122
GO:0050769	positive regulation of neurogenesis	biological_process	377	32	Atxn1,Avil,Camk1d,Caprin2,Cdkl3,Ctnnb1,Cul7,Ell3,Fes,Gata2,Gfap,Gli3,Hoxd3,Jade2,Magi2,Map2k1,Mef2c,Ngf,Nlgn1,Nsmf,Ntrk2,Ppp2r5d,Ptk2b,Ptk7,Ptprd,Shank1,Sox2,Srf,Tgif1,Tnfrsf12a,Xrcc2,Zc4h2	20.32	0.00758	0.250755
GO:0048522	positive regulation of cellular process	biological_process	4679	285	Abhd5,Ablim1,Actr3b,Acvr1b,Adcy7,Akap5,Aldh1a1,Angpt1,Ank2,Ankrd6,Anxa1,Apex1,Aplnr,Ar,Asic2,Atad5,Atp5a1,Atxn1,Avil,Bcl9l,Birc6,Brca2,Camk1d,Caprin2,Cavin2,Cbfa2t3,Cbfb,Cc2d1a,Ccdc3,Ccdc62,Ccl21b,Cct3,Cd34,Cd46,Cdh2,Cdk19,Cdkl3,Cebpb,Cemip,Chek2,Cib1,Clec11a,Cnep1r1,Col26a1,Cops5,Coro1c,Crk,Crlf3,Crx,Cspp1,Ctf1,Ctf2,Ctnnb1,Cul7,Cxcr5,Cyp27b1,Dact1,Daxx,Dedd2,Degs1,Dnph1,Doc2b,Drd1,Dynll1,Ebf1,Eg…	252.23	0.00784	0.253543
GO:0050803	regulation of synapse structure or activity	biological_process	262	24	Asic2,Cdh2,Cpeb1,Drd1,Egr2,Ephb1,Gfap,Grin2b,Lrrc4b,Magi2,Mef2c,Neto1,Nlgn1,Nrxn1,Nsmf,Ntrk2,Prnp,Ptk2b,Ptprd,Sipa1l1,Snap47,Srf,Tshz3,Vgf	14.12	0.00797	0.253543
GO:0050793	regulation of developmental process	biological_process	2312	150	Acvr1b,Ankrd6,Anxa1,Aplnr,Ar,Asic2,Atad5,Atxn1,Avil,Bcl9l,Bhlhe41,Brca2,Btbd7,Cacna1c,Camk1d,Camsap2,Caprin2,Ccdc3,Ccl21b,Cd34,Cd46,Cdh2,Cdkl3,Cebpb,Cib1,Coro1c,Crk,Ctnnb1,Cul7,Cyp27b1,Dact1,Daxx,Dlk1,Ell3,Ephb1,Erbb3,Fes,Fga,Fgb,Fis1,Flt3,Fmnl1,Fmnl2,Fos,Foxp1,Fzd2,Gab1,Gata2,Gcm1,Gfap,Gli3,Gpr55,Gsk3a,H2-K1,H2-Oa,Havcr2,Hmgb1,Hnf1b,Hopx,Hoxd11,Hoxd13,Hoxd3,Hsf4,Htatip2,Igf2,Il1a,Iqgap3,Jade2,Jd…	124.63	0.00801	0.253543
GO:0070193	synaptonemal complex organization	biological_process	24	5	Cpeb1,Hspa2,Mcmdc2,Meioc,Ube2b	1.29	0.00812	0.253543
GO:0086002	cardiac muscle cell action potential involved in contraction	biological_process	24	5	Ank2,Cacna1c,Kcna5,Scn2b,Scn4b	1.29	0.00812	0.253543
GO:2000050	regulation of non-canonical Wnt signaling pathway	biological_process	24	5	Ankrd6,Dact1,Rspo3,Sfrp4,Znrf3	1.29	0.00812	0.253543
GO:0031532	actin cytoskeleton reorganization	biological_process	89	11	Anxa1,Fes,Fry,Gab1,Mkln1,Ptk2b,Ptk7,Rap2a,S1pr1,Sipa1l1,Whamm	4.8	0.00822	0.253543
GO:0002572	pro-T cell differentiation	biological_process	3	2	Flt3,Zbtb1	0.16	0.0084	0.253543
GO:0007403	glial cell fate determination	biological_process	3	2	Ctnnb1,Smarca4	0.16	0.0084	0.253543
GO:0016561	protein import into peroxisome matrix, translocation	biological_process	3	2	Pex5,Pex6	0.16	0.0084	0.253543
GO:0023041	neuronal signal transduction	biological_process	3	2	Kcna1,Olfm1	0.16	0.0084	0.253543
GO:0030576	Cajal body organization	biological_process	3	2	Fam118b,Uspl1	0.16	0.0084	0.253543
GO:0060769	positive regulation of epithelial cell proliferation involved in prostate gland development	biological_process	3	2	Ar,Ctnnb1	0.16	0.0084	0.253543
GO:0070634	transepithelial ammonium transport	biological_process	3	2	Rhbg,Rhcg	0.16	0.0084	0.253543
GO:0071611	granulocyte colony-stimulating factor production	biological_process	3	2	Cd34,Havcr2	0.16	0.0084	0.253543
GO:0071655	regulation of granulocyte colony-stimulating factor production	biological_process	3	2	Cd34,Havcr2	0.16	0.0084	0.253543
GO:2000819	regulation of nucleotide-excision repair	biological_process	3	2	Hmgb1,Rad52	0.16	0.0084	0.253543
GO:0051329	mitotic interphase	biological_process	249	23	Acvr1b,Anxa1,Apex1,Calm1,Cdkn2d,Chek2,Crlf3,Ctdsp2,D7Ertd443e,Dact1,Fanci,Hspa2,Iqgap3,Kank2,Kcna5,Lsm11,Mnat1,Pbx1,Plrg1,Ppat,Rcc1,Tcf19,Tipin	13.42	0.00841	0.253543
GO:0001825	blastocyst formation	biological_process	44	7	Ccnb1ip1,Hnf1b,Hopx,Nle1,Pou5f1,Rpl7l1,Srf	2.37	0.00864	0.256683
GO:0035136	forelimb morphogenesis	biological_process	44	7	Cacna1c,Ctnnb1,Hoxd10,Hoxd11,Hoxd9,Mecom,Zbtb16	2.37	0.00864	0.256683
GO:0060761	negative regulation of response to cytokine stimulus	biological_process	44	7	Ccdc3,Klf4,Mul1,Nlrc5,Parp14,Rffl,Slit3	2.37	0.00864	0.256683
GO:0009954	proximal/distal pattern formation	biological_process	34	6	Ctnnb1,Gli3,Hoxd10,Hoxd11,Hoxd9,Pbx1	1.83	0.00888	0.260027
GO:0050974	detection of mechanical stimulus involved in sensory perception	biological_process	34	6	Asic2,Grin2b,Kcna1,Pcdh15,Sox2,Strc	1.83	0.00888	0.260027
GO:1903115	regulation of actin filament-based movement	biological_process	34	6	Ank2,Cacna1c,Kcna5,Pde4b,Scn2b,Scn4b	1.83	0.00888	0.260027
GO:0001711	endodermal cell fate commitment	biological_process	16	4	Ctnnb1,Hnf1b,Pou5f1,Sox2	0.86	0.00907	0.261832
GO:0098661	inorganic anion transmembrane transport	biological_process	16	4	Slc20a1,Slc34a3,Slc37a2,Slc37a4	0.86	0.00907	0.261832
GO:0048869	cellular developmental process	biological_process	4122	253	Abhd5,Ablim1,Acvr1b,Alkbh1,Angpt1,Ank2,Anxa1,Aplnr,Ar,Atxn1,Avil,BC048507,Bcl9l,Bhlhe41,Brca2,C1ql1,Camk1d,Camsap2,Caprin2,Catsper2,Catsper3,Cbfa2t3,Cbfb,Ccdc103,Ccdc113,Ccdc3,Cchcr1,Ccl21b,Ccnb1ip1,Cd34,Cd46,Cdh2,Cdkl3,Cebpb,Chd2,Chrna1,Cib1,Clmn,Col11a2,Coro1c,Crk,Crx,Crxos,Ctf1,Ctnnb1,Cul7,Cyp27b1,Dact1,Dlk1,Dnajb6,Dnph1,Dock10,Drd1,Dynll1,Egr2,Elk3,Ell3,Ephb1,Epyc,Erbb3,Erf,Fbxo9,Fes,Fis1,Flt…	222.2	0.00907	0.261832
GO:0050773	regulation of dendrite development	biological_process	128	14	Camk1d,Camsap2,Caprin2,Cdkl3,Cul7,Gsk3a,Mef2c,Nlgn1,Nsmf,Ptprd,Rap2a,Shank1,Sipa1l1,Ube3a	6.9	0.00912	0.262039
GO:0001764	neuron migration	biological_process	155	16	Alkbh1,Ctnnb1,Drd1,Gata2,Kirrel3,Mef2c,Nr2f2,Nrg3,Nsmf,Ntrk2,Olfm1,Pex5,Sox1,Srf,Ulk4,Ywhae	8.36	0.00955	0.273112
GO:0051239	regulation of multicellular organismal process	biological_process	2740	174	Acvr1b,Angpt1,Ank2,Ankrd6,Anxa1,Aplnr,Ar,Asic2,Atad5,Atp5a1,Atxn1,Avil,Bcl9l,Bhlhe41,Brca2,Btbd7,Cacna1c,Camk1d,Camsap2,Caprin2,Ccl21b,Cd34,Cd46,Cdh2,Cdkl3,Cebpb,Cib1,Coro1c,Cpeb1,Ctnnb1,Cul7,Cyp27b1,Dact1,Daxx,Dlk1,Drd1,Egr2,Ell3,Ephb1,Erbb3,Erbin,Fes,Fga,Fgb,Flt3,Fos,Foxp1,Furin,Fzd2,Gab1,Gata2,Gcm1,Gfap,Gjc1,Gli3,Gpr55,Grik5,Grin2b,Gsk3a,H2-K1,H2-Oa,Havcr2,Hip1r,Hmgb1,Hnf1b,Hopx,Hoxd11,Hoxd13,…	147.7	0.00975	0.277535
GO:0045664	regulation of neuron differentiation	biological_process	552	43	Avil,Camk1d,Camsap2,Caprin2,Cdkl3,Cib1,Cul7,Fes,Gata2,Gfap,Gli3,Gsk3a,H2-K1,Hoxd3,Klf4,Lrrc4c,Magi2,Map2k1,Mef2c,Mycn,Ngf,Nlgn1,Nsmf,Ntrk2,Olfm1,Pbx1,Ppp2r5d,Ptk2b,Ptk7,Ptprd,Rap2a,Rnf6,S1pr5,Shank1,Sipa1l1,Sox2,Srf,Tgif1,Tnfrsf12a,Ube3a,Ulk1,Ulk4,Zc4h2	29.76	0.0099	0.2805
GO:0086003	cardiac muscle cell contraction	biological_process	35	6	Ank2,Cacna1c,Kcna5,Pde4b,Scn2b,Scn4b	1.89	0.01024	0.285693
GO:0001714	endodermal cell fate specification	biological_process	9	3	Hnf1b,Pou5f1,Sox2	0.49	0.01027	0.285693
GO:0097091	synaptic vesicle clustering	biological_process	9	3	Cdh2,Magi2,Nlgn1	0.49	0.01027	0.285693
GO:1904071	presynaptic active zone assembly	biological_process	9	3	Cdh2,Magi2,Nlgn1	0.49	0.01027	0.285693
GO:0050767	regulation of neurogenesis	biological_process	679	51	Atxn1,Avil,Camk1d,Camsap2,Caprin2,Cdh2,Cdkl3,Cib1,Ctnnb1,Cul7,Ell3,Fes,Gata2,Gfap,Gli3,Gsk3a,H2-K1,Hoxd3,Jade2,Klf4,Lrrc4c,Magi2,Map2k1,Mef2c,Mycn,Ngf,Nlgn1,Nrg3,Nsmf,Ntrk2,Olfm1,Pbx1,Ppp2r5d,Ptk2b,Ptk7,Ptprd,Rap2a,Rnf10,Rnf6,S1pr5,Shank1,Sipa1l1,Sox2,Srf,Tgif1,Tnfrsf12a,Ube3a,Ulk1,Ulk4,Xrcc2,Zc4h2	36.6	0.0104	0.288
GO:0038092	nodal signaling pathway	biological_process	17	4	Acvr1b,Cfc1,Dact1,Tgif1	0.92	0.01136	0.310044
GO:0042789	mRNA transcription from RNA polymerase II promoter	biological_process	17	4	Pou5f1,Srebf1,Srf,Zbtb1	0.92	0.01136	0.310044
GO:0032232	negative regulation of actin filament bundle assembly	biological_process	26	5	Inpp5k,Kank2,S1pr1,Shank1,Tmeff2	1.4	0.0115	0.310044
GO:0090314	positive regulation of protein targeting to membrane	biological_process	26	5	Cemip,Cib1,Fis1,Myo1c,Prnp	1.4	0.0115	0.310044
GO:1900087	positive regulation of G1/S transition of mitotic cell cycle	biological_process	26	5	Anxa1,Apex1,Kcna5,Lsm11,Plrg1	1.4	0.0115	0.310044
GO:1902808	positive regulation of cell cycle G1/S phase transition	biological_process	26	5	Anxa1,Apex1,Kcna5,Lsm11,Plrg1	1.4	0.0115	0.310044
GO:0002053	positive regulation of mesenchymal cell proliferation	biological_process	36	6	Ctnnb1,Foxp1,Gas1,Hmgb1,Irs2,Mycn	1.94	0.01174	0.314819
GO:0016477	cell migration	biological_process	1187	82	Acvr1b,Alkbh1,Angpt1,Anxa1,Apex1,Atp5a1,Camk1d,Ccl21b,Cd34,Cdh2,Cemip,Ch25h,Chst4,Cib1,Coro1c,Crk,Ctnnb1,Cxcr5,Dock10,Drd1,Ephb1,Fam110c,Fes,Fmnl1,Foxp1,Fpr1,Fpr2,Frmd5,Gab1,Gata2,Gli3,Gsk3a,Has1,Hmgb1,Htr2b,Il16,Il1a,Irs2,Jak1,Jaml,Jun,Kif2a,Kirrel3,Klf4,Magi2,Marveld3,Mef2c,Myo1c,Ndrg4,Nr2f2,Nr4a1,Nrg3,Nsmf,Ntrk2,Olfm1,Pde4b,Pex5,Phactr4,Plat,Podxl,Pou3f3,Prkcd,Prr5l,Pstpip2,Ptk2b,Ptk7,Rap2a,Rf…	63.99	0.01178	0.314819
GO:0002262	myeloid cell homeostasis	biological_process	146	15	Acvr1b,Anxa1,Gata2,Hmgb1,Klf13,Kmt2e,Mecom,Mthfd1,Pde4b,Senp1,Setd1a,Sfxn1,Slc37a4,Smarca4,Srf	7.87	0.01234	0.325708
GO:0006400	tRNA modification	biological_process	70	9	Alkbh1,Dus2,Mettl1,Pus1,Rpusd4,Thg1l,Trmt13,Trmt5,Trub1	3.77	0.01255	0.325708
GO:0060291	long-term synaptic potentiation	biological_process	70	9	Drd1,Gfap,Grin2b,Nlgn1,Ntrk2,Prnp,Ptk2b,Snap47,Tshz3	3.77	0.01255	0.325708
GO:0060976	coronary vasculature development	biological_process	70	9	Angpt1,Aplnr,Cfc1,Ctnnb1,Prdm1,Prickle1,Ptk7,Smarca4,Srf	3.77	0.01255	0.325708
GO:2000648	positive regulation of stem cell proliferation	biological_process	70	9	Ctnnb1,Foxp1,Gas1,Gli3,Hmgb1,Irs2,Mycn,Setd1a,Sox2	3.77	0.01255	0.325708
GO:0048813	dendrite morphogenesis	biological_process	133	14	Caprin2,Cdkl3,Cul7,Dact1,Dock10,Ephb1,Klf7,Nlgn1,Nsmf,Ptprd,Rap2a,Shank1,Sipa1l1,Ube3a	7.17	0.01256	0.325708
GO:1901214	regulation of neuron death	biological_process	258	23	Alkbh1,Angpt1,Cd34,Cebpb,Ctnnb1,Daxx,Ephb1,Erbb3,Fos,Furin,Grik5,Grin2b,Gsk3a,Jun,Mef2c,Ngf,Nsmf,Ntrk2,Prnp,Psmc1,Ptk2b,Srpk2,Xrcc2	13.91	0.01256	0.325708
GO:0051592	response to calcium ion	biological_process	120	13	Cpne2,Fga,Fgb,Fos,Jun,Mef2c,Mnat1,Nfatc3,Nlgn1,Ptk2b,Sec31a,Syt1,Wnk1	6.47	0.01264	0.3264
GO:0050954	sensory perception of mechanical stimulus	biological_process	160	16	Asic2,Cdkn2d,Cemip,Col11a2,Fbxo11,Grin2b,Homer2,Kcna1,Map1a,Nav2,Pcdh15,Pou3f4,Sox2,Strc,Tshz3,Tub	8.62	0.01271	0.326829
GO:0007389	pattern specification process	biological_process	468	37	Angpt1,Ar,Ccdc103,Cfc1,Ctnnb1,Egr2,Gas1,Gli3,Hnf1b,Hoxc4,Hoxc5,Hoxc6,Hoxd10,Hoxd11,Hoxd12,Hoxd13,Hoxd3,Hoxd4,Hoxd8,Hoxd9,Mdga2,Mef2c,Nfatc3,Nle1,Nr2f2,Nrarp,Nrg3,Pbx1,Pou5f1,Pskh1,Ring1,Shroom3,Sox1,Srf,Tgif1,Xrcc2,Zbtb16	25.23	0.01285	0.329046
GO:0048513	organ development	biological_process	3339	207	Acvr1b,Ak4,Aldh1a1,Alkbh1,Angpt1,Ankrd6,Anxa1,Aplnr,Ar,Atxn1,Bcl9l,Bhlhe41,Birc6,Brca2,Btbd7,Cacna1c,Cbfa2t3,Cbfb,Ccdc103,Ccl21b,Cd34,Cd46,Cdh2,Cebpb,Cfc1,Chd2,Chrna1,Cib1,Col11a2,Coro1c,Crx,Cryba4,Ctnnb1,Cul7,Cxcr5,Cyp27b1,Dact1,Dchs2,Dlk1,Dnajb6,Dock10,Drd1,Dynll1,Egr2,Ell3,Ephb1,Erbb3,Erf,Fes,Flt3,Fos,Foxp1,Fzd2,Gab1,Gabrr2,Gas1,Gata2,Gcm1,Gimap1,Gjc1,Gli3,Gm21093,Gpr55,Grin2b,Gsk3a,H2-K1,H2-O…	179.99	0.01293	0.329715
GO:0051325	interphase	biological_process	259	23	Acvr1b,Anxa1,Apex1,Calm1,Cdkn2d,Chek2,Crlf3,Ctdsp2,D7Ertd443e,Dact1,Fanci,Hspa2,Iqgap3,Kank2,Kcna5,Lsm11,Mnat1,Pbx1,Plrg1,Ppat,Rcc1,Tcf19,Tipin	13.96	0.01311	0.332918
GO:0046889	positive regulation of lipid biosynthetic process	biological_process	59	8	Anxa1,Ccdc3,Cnep1r1,Elovl5,Htr2b,Ldlr,Prkcd,Srebf1	3.18	0.01338	0.335848
GO:0060711	labyrinthine layer development	biological_process	59	8	Birc6,Dnajb6,Erf,Gab1,Gcm1,Map2k1,Plcd3,Rspo3	3.18	0.01338	0.335848
GO:0010092	specification of organ identity	biological_process	37	6	Ar,Ctnnb1,Gli3,Hoxd11,Mef2c,Pou5f1	1.99	0.01339	0.335848
GO:0000278	mitotic cell cycle	biological_process	721	53	Acvr1b,Anxa1,Apex1,Brca2,Calm1,Cdk19,Cdk8,Cdkn2d,Chek2,Cib1,Crlf3,Ctdsp2,Ctnnb1,Cul7,Cul9,D7Ertd443e,Dact1,Daxx,Dctn6,Fanci,Gas1,Hmgb1,Hspa2,Htatip2,Igf2,Il1a,Insc,Iqgap3,Kank2,Kcna5,Kif18b,Kif2a,Kifc1,Lsm11,Map2k1,Meioc,Mnat1,Nle1,Pbx1,Pds5a,Pds5b,Plrg1,Ppat,Ppp2r2b,Rcc1,Spice1,Tcf19,Tipin,Trim35,Ttc28,Tunar,Xrcc2,Zwilch	38.87	0.01349	0.3366
GO:0048585	negative regulation of response to stimulus	biological_process	1261	86	Angpt1,Ankrd6,Anxa1,Aplnr,Ar,Atxn1,Bcl9l,Birc6,Camk2n1,Ccdc3,Cd34,Cd46,Cdh2,Chek2,Cib1,Cr1l,Crk,Ctnnb1,Cxxc4,Dact1,Dlk1,Drd1,Ell3,Epm2a,Erbb3,Erbin,Fga,Fgb,Foxp1,Gas1,Gata2,Gli3,Gm4922,Gsk3a,Havcr2,Herpud1,Htr2b,Inpp5k,Kank2,Klf4,Kremen1,Litaf,Lrrc4b,Lrrc4c,Magi2,Marveld3,Mecom,Mul1,Nanos3,Ndrg4,Nle1,Nlrc5,Nlrp3,Nrarp,Nrxn1,Optn,Parp14,Pawr,Phactr4,Podnl1,Pou5f1,Prdm1,Prickle1,Prkcd,Prnp,Prr5l,Ps…	67.98	0.01363	0.3366
GO:1901216	positive regulation of neuron death	biological_process	71	9	Ctnnb1,Daxx,Fos,Grik5,Grin2b,Gsk3a,Jun,Prnp,Srpk2	3.83	0.01371	0.3366
GO:0030099	myeloid cell differentiation	biological_process	349	29	Acvr1b,Cbfa2t3,Cbfb,Ccl21b,Cebpb,Cib1,Ctnnb1,Fes,Fos,Foxp1,Gata2,Gpr55,Hmgb1,Jun,Kat6a,Klf10,Klf13,Kmt2e,Mef2c,Ptk2b,Senp1,Setd1a,Sfxn1,Smarca4,Srf,Tirap,Tspan2,Vps33b,Zbtb16	18.81	0.01396	0.3366
GO:0032682	negative regulation of chemokine production	biological_process	18	4	Erbin,Klf4,Mul1,Slc37a4	0.97	0.014	0.3366
GO:0035584	calcium-mediated signaling using intracellular calcium source	biological_process	18	4	Fis1,Homer2,Prnp,Tenm2	0.97	0.014	0.3366
GO:0000338	protein deneddylation	biological_process	10	3	Cops4,Cops5,Cops6	0.54	0.01409	0.3366
GO:0010966	regulation of phosphate transport	biological_process	10	3	Prkcd,Sfrp4,Triap1	0.54	0.01409	0.3366
GO:0030575	nuclear body organization	biological_process	10	3	Fam118b,Srpk2,Uspl1	0.54	0.01409	0.3366
GO:1901629	regulation of presynaptic membrane organization	biological_process	10	3	Cdh2,Magi2,Nlgn1	0.54	0.01409	0.3366
GO:0000082	G1/S transition of mitotic cell cycle	biological_process	162	16	Acvr1b,Anxa1,Apex1,Cdkn2d,Crlf3,Ctdsp2,Dact1,Iqgap3,Kank2,Kcna5,Lsm11,Mnat1,Plrg1,Ppat,Rcc1,Tcf19	8.73	0.01419	0.3366
GO:0035107	appendage morphogenesis	biological_process	162	16	Cacna1c,Ctnnb1,Evx2,Gas1,Gli3,Hoxd10,Hoxd11,Hoxd12,Hoxd13,Hoxd9,Mecom,Mycn,Pbx1,Pitx1,Smarca4,Zbtb16	8.73	0.01419	0.3366
GO:0035108	limb morphogenesis	biological_process	162	16	Cacna1c,Ctnnb1,Evx2,Gas1,Gli3,Hoxd10,Hoxd11,Hoxd12,Hoxd13,Hoxd9,Mecom,Mycn,Pbx1,Pitx1,Smarca4,Zbtb16	8.73	0.01419	0.3366
GO:0044843	cell cycle G1/S phase transition	biological_process	162	16	Acvr1b,Anxa1,Apex1,Cdkn2d,Crlf3,Ctdsp2,Dact1,Iqgap3,Kank2,Kcna5,Lsm11,Mnat1,Plrg1,Ppat,Rcc1,Tcf19	8.73	0.01419	0.3366
GO:1902105	regulation of leukocyte differentiation	biological_process	261	23	Anxa1,Cd46,Cebpb,Ctnnb1,Flt3,Fos,Foxp1,Gata2,Gli3,Gpr55,H2-Oa,Jun,Klf10,Nfam1,Nlrp3,Nrarp,Pnp,Prdm1,Tmem176a,Tmem176b,Zbtb1,Zbtb16,Zmiz1	14.07	0.01426	0.336954
GO:0071840	cellular component organization or biogenesis	biological_process	5726	340	Ablim1,Actr3b,Acvr1b,Alkbh1,Angpt1,Ank2,Anxa1,Apex1,Ar,Asic2,Atg101,Atg4d,Avil,BC048507,Bcl9l,Brca2,Camk1d,Camsap2,Caprin2,Cavin2,Ccdc103,Ccdc113,Ccdc115,Ccnb1ip1,Cct3,Cd34,Cda,Cdh2,Cdkl3,Cdkn2d,Celf2,Cemip,Chchd5,Chd2,Chek2,Chrna1,Cib1,Cldn6,Cldn9,Clmn,Col11a2,Coro1c,Cox10,Cpeb1,Crk,Crlf3,Ctnnb1,Cul7,Cul9,Cyp27b1,D7Ertd443e,Dact1,Daxx,Dctn6,Ddx52,Dedd2,Dis3l,Dlgap1,Dnajb6,Dnajb8,Dnph1,Doc2b,Dock…	308.67	0.0144	0.33789
GO:0016055	Wnt signaling pathway	biological_process	380	31	Amer3,Ankrd6,Bcl9l,Caprin2,Cdh2,Cfc1,Ctnnb1,Cxxc4,Dact1,Fzd10,Fzd2,Gli3,Gsk3a,Hnf1b,Klf4,Kremen1,Kremen2,Mesd,Nle1,Nrarp,Pou5f1,Prickle1,Ptk7,Rnf146,Rspo3,Sfrp4,Smarca4,Sox2,Tcf7,Ube2b,Znrf3	20.48	0.01441	0.33789
GO:0010720	positive regulation of cell development	biological_process	472	37	Atxn1,Avil,Bcl9l,Camk1d,Caprin2,Cdkl3,Cib1,Crk,Ctnnb1,Cul7,Ell3,Fes,Gata2,Gfap,Gli3,Hoxd11,Hoxd3,Jade2,Magi2,Map2k1,Mef2c,Ngf,Nlgn1,Nsmf,Ntrk2,Olfm1,Ppp2r5d,Ptk2b,Ptk7,Ptprd,Shank1,Sox2,Srf,Tgif1,Tnfrsf12a,Xrcc2,Zc4h2	25.44	0.01453	0.339403
GO:0051960	regulation of nervous system development	biological_process	773	56	Asic2,Atxn1,Avil,Camk1d,Camsap2,Caprin2,Cdh2,Cdkl3,Cib1,Ctnnb1,Cul7,Ell3,Ephb1,Fes,Fzd2,Gata2,Gfap,Gli3,Gsk3a,H2-K1,Hoxd3,Jade2,Klf4,Lrrc4b,Lrrc4c,Magi2,Map2k1,Mef2c,Mycn,Ngf,Nlgn1,Nrg3,Nrxn1,Nsmf,Ntrk2,Olfm1,Pbx1,Ppp2r5d,Ptk2b,Ptk7,Ptprd,Rap2a,Rnf10,Rnf6,S1pr5,Shank1,Sipa1l1,Sox2,Srf,Tgif1,Tnfrsf12a,Ube3a,Ulk1,Ulk4,Xrcc2,Zc4h2	41.67	0.0148	0.344395
GO:0086001	cardiac muscle cell action potential	biological_process	38	6	Ank2,Cacna1c,Kcna5,Kcnd2,Scn2b,Scn4b	2.05	0.0152	0.351265
GO:0005976	polysaccharide metabolic process	biological_process	97	11	Agl,Epm2a,Gnmt,Gsk3a,Has1,Hmgb1,Igf2,Inpp5k,Irs2,Pfkm,Slc37a4	5.23	0.01521	0.351265
GO:0060997	dendritic spine morphogenesis	biological_process	49	7	Caprin2,Dock10,Ephb1,Nlgn1,Shank1,Sipa1l1,Ube3a	2.64	0.01536	0.353395
GO:2000144	positive regulation of DNA-templated transcription, initiation	biological_process	28	5	Ctnnb1,Hnf1b,Jun,Psmc1,Srf	1.51	0.01573	0.360553
GO:0007049	cell cycle	biological_process	1539	102	Acvr1b,Anxa1,Apex1,Birc6,Brca2,Cables2,Calm1,Camk2n1,Ccnb1ip1,Cdk17,Cdk19,Cdk8,Cdkl2,Cdkl3,Cdkn2d,Chek2,Cib1,Cops5,Cpeb1,Crlf3,Cspp1,Ctdsp2,Ctnnb1,Cul7,Cul9,Cxcr5,Cyp27b1,D7Ertd443e,Dact1,Daxx,Dctn6,Dpep3,Fanci,Fes,Gas1,Haus1,Hexim1,Hexim2,Hmgb1,Hspa2,Htatip2,Igf2,Il1a,Insc,Iqgap3,Jun,Kank2,Kcna5,Kif18b,Kif2a,Kifc1,Klhdc3,Kmt2e,Lig3,Lin54,Lsm11,Magi2,Map2k1,Mapk4,Mcm5,Mcm7,Mcmdc2,Mecom,Meioc,Mnat…	82.96	0.01612	0.364275
GO:0071277	cellular response to calcium ion	biological_process	61	8	Cpne2,Fos,Jun,Mef2c,Nfatc3,Nlgn1,Syt1,Wnk1	3.29	0.01618	0.364275
GO:0043152	induction of bacterial agglutination	biological_process	4	2	Fga,Fgb	0.22	0.01619	0.364275
GO:0050975	sensory perception of touch	biological_process	4	2	Kcna1,Tshz3	0.22	0.01619	0.364275
GO:2001199	negative regulation of dendritic cell differentiation	biological_process	4	2	Tmem176a,Tmem176b	0.22	0.01619	0.364275
GO:1901028	regulation of mitochondrial outer membrane permeabilization involved in apoptotic signaling pathway	biological_process	19	4	Gsk3a,Hip1r,Mul1,Slc25a5	1.02	0.01699	0.380875
GO:0008156	negative regulation of DNA replication	biological_process	50	7	Brca2,Chek2,Hnrnpa1,Lig3,Papd5,Pds5a,Tipin	2.7	0.01706	0.381048
GO:0016043	cellular component organization	biological_process	5550	329	Ablim1,Actr3b,Acvr1b,Alkbh1,Angpt1,Ank2,Anxa1,Apex1,Ar,Asic2,Atg101,Atg4d,Avil,BC048507,Bcl9l,Brca2,Camk1d,Camsap2,Caprin2,Cavin2,Ccdc103,Ccdc113,Ccdc115,Ccnb1ip1,Cct3,Cd34,Cda,Cdh2,Cdkl3,Cdkn2d,Celf2,Cemip,Chchd5,Chd2,Chek2,Chrna1,Cib1,Cldn6,Cldn9,Clmn,Col11a2,Coro1c,Cox10,Cpeb1,Crk,Crlf3,Ctnnb1,Cul7,Cul9,Cyp27b1,D7Ertd443e,Dact1,Daxx,Dctn6,Dedd2,Dlgap1,Dnajb6,Dnajb8,Dnph1,Doc2b,Dock10,Dpep3,Drd…	299.18	0.01803	0.401249
GO:0098815	modulation of excitatory postsynaptic potential	biological_process	29	5	Neto1,Nlgn1,Nrxn1,Ptk2b,Shank1	1.56	0.01818	0.402233
GO:0003002	regionalization	biological_process	357	29	Ar,Cfc1,Ctnnb1,Egr2,Gas1,Gli3,Hnf1b,Hoxc4,Hoxc5,Hoxc6,Hoxd10,Hoxd11,Hoxd13,Hoxd3,Hoxd4,Hoxd8,Hoxd9,Mef2c,Nle1,Nr2f2,Nrarp,Pbx1,Pou5f1,Ring1,Sox1,Srf,Tgif1,Xrcc2,Zbtb16	19.24	0.01844	0.402233
GO:0000722	telomere maintenance via recombination	biological_process	11	3	Brca2,Rad51d,Tep1	0.59	0.0186	0.402233
GO:0048934	peripheral nervous system neuron differentiation	biological_process	11	3	Hoxd10,Hoxd9,Ntrk2	0.59	0.0186	0.402233
GO:0048935	peripheral nervous system neuron development	biological_process	11	3	Hoxd10,Hoxd9,Ntrk2	0.59	0.0186	0.402233
GO:0086067	AV node cell to bundle of His cell communication	biological_process	11	3	Cacna1c,Gjc1,Scn4b	0.59	0.0186	0.402233
GO:0090083	regulation of inclusion body assembly	biological_process	11	3	Dnajb6,Dnajb8,Hspa2	0.59	0.0186	0.402233
GO:0097320	membrane tubulation	biological_process	11	3	Cavin2,Pacsin2,Whamm	0.59	0.0186	0.402233
GO:0006261	DNA-dependent DNA replication	biological_process	113	12	Brca2,Chek2,Lig3,Mcm5,Mcm7,Mcmdc2,Mgme1,Mms22l,Orc5,Parp2,Polg,Tipin	6.09	0.01869	0.402756
GO:0003006	developmental process involved in reproduction	biological_process	703	51	Acvr1b,Alkbh1,Anxa1,Ar,Birc6,Brca2,Catsper2,Catsper3,Ccnb1ip1,Cebpb,Cib1,Ctnnb1,Cul7,Cyp27b1,Dnajb6,Dynll1,Erf,Gab1,Gata2,Gcm1,Gli3,Hnf1b,Hoxd13,Hspa2,Igf2,Il1a,Map2k1,Mcmdc2,Meioc,Nanos3,Nr2f2,Pbx1,Plcd3,Prdm1,Ptk2b,Rspo3,Rxrb,Slit3,Sox2,Stox2,Tcf7,Tmem119,Topaz1,Tsx,Ube2b,Ube2j1,Ube3a,Vgf,Ythdf2,Zbtb16,Zscan21	37.9	0.01895	0.406926
GO:0010647	positive regulation of cell communication	biological_process	1448	96	Acvr1b,Akap5,Angpt1,Ankrd6,Ar,Caprin2,Cc2d1a,Ccl21b,Cdh2,Cib1,Crk,Crlf3,Ctf1,Ctnnb1,Cyp27b1,Dact1,Daxx,Dedd2,Doc2b,Drd1,Dynll1,Epm2a,Erbb3,Fam110c,Fga,Fgb,Fis1,Fpr2,Fzd10,Gab1,Gas1,Gfap,Gpr55,Grin2b,Gsk3a,Havcr2,Hexim1,Hip1r,Hmgb1,Htr2b,Igf2,Iqgap3,Irs2,Jun,Litaf,Map2k1,Map3k13,Mul1,Myo1c,Myrip,Ndrg4,Neto1,Nfam1,Ngf,Nle1,Nlgn1,Nlrc5,Nrarp,Nrxn1,Ntrk2,Pag1,Parp14,Pdia3,Pfkm,Pou5f1,Ppp2r5d,Prkcd,Pr…	78.06	0.01913	0.409355
GO:0001960	negative regulation of cytokine-mediated signaling pathway	biological_process	40	6	Ccdc3,Mul1,Nlrc5,Parp14,Rffl,Slit3	2.16	0.0193	0.410125
GO:0051898	negative regulation of protein kinase B signaling	biological_process	40	6	Cib1,Inpp5k,Klf4,Magi2,Mul1,Pou5f1	2.16	0.0193	0.410125
GO:1900117	regulation of execution phase of apoptosis	biological_process	482	37	Acvr1b,Ar,Birc6,Brca2,Cebpb,Chek2,Ctnnb1,Daxx,Dedd2,Erbb3,Fhit,Fis1,Gas1,Gsk3a,Herpud1,Hip1r,Il1a,Jun,Mul1,Nanos3,Ngf,Nle1,Parp2,Pawr,Pdia3,Perp,Pnp,Prkcd,Rffl,Senp1,Sgk3,Slc25a5,Tnfrsf12a,Tradd,Triap1,Trim39,Ube2k	25.98	0.01952	0.413365
GO:2000113	negative regulation of cellular macromolecule biosynthetic process	biological_process	1382	92	Ar,Atxn1,Bhlhe41,Brca2,Caprin2,Cbfa2t3,Cbx5,Cc2d1a,Cebpb,Chek2,Cpeb1,Ctnnb1,Dact1,Daxx,Dnajb6,Elk3,Erbin,Erf,Foxp1,Gata2,Gli3,Havcr2,Hexim1,Hexim2,Hnf1b,Hnrnpa1,Hopx,Hoxd8,Hoxd9,Hsf4,Igf2,Ikzf4,Ilf3,Inpp5k,Jdp2,Jun,Kank2,Kat6a,Keap1,Klf10,Klf4,Lig3,Mecom,Mef2c,Mlip,N4bp2l2,Nanos3,Nelfb,Nfatc3,Nkrf,Nlrc5,Nlrp3,Nr2f2,Nrarp,Nrde2,Pa2g4,Papd5,Pawr,Pbx1,Pds5a,Pitx1,Pou3f3,Pou5f1,Prdm1,Prickle1,Prnp,Ri…	74.5	0.01961	0.413839
GO:0023056	positive regulation of signaling	biological_process	1433	95	Acvr1b,Akap5,Angpt1,Ankrd6,Ar,Caprin2,Cc2d1a,Ccl21b,Cdh2,Cib1,Crk,Crlf3,Ctf1,Ctnnb1,Cyp27b1,Dact1,Daxx,Dedd2,Doc2b,Drd1,Dynll1,Erbb3,Fam110c,Fga,Fgb,Fis1,Fpr2,Fzd10,Gab1,Gas1,Gfap,Gpr55,Grin2b,Gsk3a,Havcr2,Hexim1,Hip1r,Hmgb1,Htr2b,Igf2,Iqgap3,Irs2,Jun,Litaf,Map2k1,Map3k13,Mul1,Myo1c,Myrip,Ndrg4,Neto1,Nfam1,Ngf,Nle1,Nlgn1,Nlrc5,Nrarp,Nrxn1,Ntrk2,Pag1,Parp14,Pdia3,Pfkm,Pou5f1,Ppp2r5d,Prkcd,Prnp,Prr…	77.25	0.01974	0.415151
GO:0007569	cell aging	biological_process	88	10	Brca2,Chek2,Kat6a,Map2k1,Nuak1,Pawr,Prkcd,Srf,Zfp217,Zmiz1	4.74	0.01984	0.415825
GO:0006260	DNA replication	biological_process	299	25	Brca2,Cct3,Chek2,Ctnnb1,Fhit,Gins3,Hnrnpa1,Jun,Klf4,Lig3,Mcm5,Mcm7,Mcmdc2,Mgme1,Mms22l,Orc2,Orc5,Papd5,Parp2,Pds5a,Polg,Rbms1,Rev3l,Tep1,Tipin	16.12	0.01992	0.416076
GO:0048518	positive regulation of biological process	biological_process	5326	316	Abhd5,Ablim1,Actr3b,Acvr1b,Adcy7,Ahsa1,Akap5,Aldh1a1,Angpt1,Ank2,Ankrd6,Anxa1,Apex1,Aplnr,Ar,Arfgap3,Asic2,Atad5,Atp5a1,Atxn1,Avil,BC048507,Bcl9l,Birc6,Brca2,Camk1d,Camk2n1,Caprin2,Cavin2,Cbfa2t3,Cbfb,Cc2d1a,Ccdc3,Ccdc62,Ccl21b,Cct3,Cd34,Cd46,Cdh2,Cdk19,Cdkl3,Cebpb,Cemip,Chek2,Cib1,Clec11a,Cnep1r1,Col26a1,Cops5,Coro1c,Cr1l,Crk,Crlf3,Crx,Cspp1,Ctf1,Ctf2,Ctnnb1,Cul7,Cxcr5,Cyp27b1,Dact1,Daxx,Dedd2,D…	287.1	0.02006	0.417576
GO:0007398	ectoderm development	biological_process	20	4	Ctnnb1,Erf,Pou5f1,Vps52	1.08	0.02035	0.419333
GO:0086019	cell-cell signaling involved in cardiac conduction	biological_process	20	4	Ank2,Cacna1c,Kcna5,Scn4b	1.08	0.02035	0.419333
GO:0090208	positive regulation of triglyceride metabolic process	biological_process	20	4	Abhd5,Cnep1r1,Ldlr,Srebf1	1.08	0.02035	0.419333
GO:0010629	negative regulation of gene expression	biological_process	1554	102	Acvr1b,Ar,Atxn1,Bhlhe41,Caprin2,Cbfa2t3,Cbx5,Cc2d1a,Cd34,Cd46,Cebpb,Cpeb1,Cr1l,Ctnnb1,Dact1,Daxx,Dnajb6,Elk3,Erbin,Erf,Foxp1,Gas1,Gata2,Gli3,Havcr2,Hexim1,Hexim2,Hnf1b,Hopx,Hoxd8,Hoxd9,Hsf4,Igf2,Ikzf4,Ilf3,Inpp5k,Iqgap3,Jdp2,Jun,Kank2,Kat6a,Keap1,Klf10,Klf4,Ldlr,Map2k1,Mecom,Mef2c,Mlip,Mycn,N4bp2l2,Nanos3,Nelfb,Nfatc3,Nkrf,Nlrc5,Nlrp3,Nr2f2,Nrarp,Nrde2,Nrxn1,Olfm1,Pa2g4,Parp14,Pawr,Pbx1,Pitx1,Pou…	83.77	0.02054	0.421828
GO:0048546	digestive tract morphogenesis	biological_process	52	7	Cfc1,Ctnnb1,Dact1,Gli3,Hnf1b,Hoxd13,Tcf7	2.8	0.02084	0.425136
GO:0050982	detection of mechanical stimulus	biological_process	52	7	Asic2,Dennd5b,Grin2b,Kcna1,Pcdh15,Sox2,Strc	2.8	0.02084	0.425136
GO:0048562	embryonic organ morphogenesis	biological_process	316	26	Aldh1a1,Ccdc103,Cfc1,Ctnnb1,Fzd2,Gas1,Gata2,Gli3,Hnf1b,Hoxc4,Hoxd10,Hoxd11,Hoxd3,Hoxd4,Hoxd9,Mef2c,Mycn,Pcdh15,Phactr4,Pou3f4,Ptk7,Smarca4,Sox2,Srf,Strc,Tcf7	17.03	0.02141	0.435313
GO:0035307	positive regulation of protein dephosphorylation	biological_process	41	6	Cnep1r1,Magi2,Mef2c,Nsmf,Ppp2r5d,Prkcd	2.21	0.02161	0.437287
GO:0097190	apoptotic signaling pathway	biological_process	470	36	Acvr1b,Ar,Birc6,Brca2,Cebpb,Chek2,Ctnnb1,Daxx,Dedd2,Erbb3,Fhit,Fis1,Gas1,Gsk3a,Herpud1,Hip1r,Il1a,Jun,Mul1,Nanos3,Ngf,Nle1,Parp2,Pawr,Pdia3,Perp,Pnp,Prkcd,Senp1,Sgk3,Slc25a5,Tnfrsf12a,Tradd,Triap1,Trim39,Ube2k	25.34	0.02165	0.437287
GO:0048870	cell motility	biological_process	1304	87	Acvr1b,Alkbh1,Angpt1,Anxa1,Apex1,Atp5a1,Camk1d,Catsper2,Catsper3,Ccl21b,Cd34,Cdh2,Cemip,Cfap44,Ch25h,Chst4,Cib1,Coro1c,Crk,Ctnnb1,Cxcr5,Dock10,Drd1,Ephb1,Fam110c,Fes,Fmnl1,Foxp1,Fpr1,Fpr2,Frmd5,Gab1,Gata2,Gli3,Gsk3a,Has1,Hmgb1,Htr2b,Il16,Il1a,Irs2,Jak1,Jaml,Jun,Kif2a,Kirrel3,Klf4,Magi2,Map2k1,Marveld3,Mef2c,Myo1c,Ndrg4,Nme8,Nr2f2,Nr4a1,Nrg3,Nsmf,Ntrk2,Olfm1,Pde4b,Pex5,Phactr4,Plat,Podxl,Pou3f3,Pr…	70.29	0.02177	0.438264
GO:0051674	localization of cell	biological_process	1305	87	Acvr1b,Alkbh1,Angpt1,Anxa1,Apex1,Atp5a1,Camk1d,Catsper2,Catsper3,Ccl21b,Cd34,Cdh2,Cemip,Cfap44,Ch25h,Chst4,Cib1,Coro1c,Crk,Ctnnb1,Cxcr5,Dock10,Drd1,Ephb1,Fam110c,Fes,Fmnl1,Foxp1,Fpr1,Fpr2,Frmd5,Gab1,Gata2,Gli3,Gsk3a,Has1,Hmgb1,Htr2b,Il16,Il1a,Irs2,Jak1,Jaml,Jun,Kif2a,Kirrel3,Klf4,Magi2,Map2k1,Marveld3,Mef2c,Myo1c,Ndrg4,Nme8,Nr2f2,Nr4a1,Nrg3,Nsmf,Ntrk2,Olfm1,Pde4b,Pex5,Phactr4,Plat,Podxl,Pou3f3,Pr…	70.35	0.02215	0.4438
GO:0031344	regulation of cell projection organization	biological_process	518	39	Avil,Camk1d,Camsap2,Caprin2,Cdkl3,Cib1,Coro1c,Cul7,Fam110c,Fes,Gfap,Gsk3a,H2-K1,Klf4,Lrrc4c,Magi2,Map2k1,Mef2c,Ngf,Nlgn1,Nsmf,Ntrk2,Olfm1,Podxl,Ppp2r5d,Prkcd,Ptk2b,Ptk7,Ptprd,Rap2a,Rnf6,Shank1,Sipa1l1,Srf,Tenm2,Tnfrsf12a,Ube3a,Ulk1,Ulk4	27.92	0.02219	0.4438
GO:0007612	learning	biological_process	143	14	Atxn1,Cacna1c,Drd1,Epm2a,Fos,Grin2b,Jun,Ndrg4,Neto1,Nrxn1,Ntrk2,Shank1,Srf,Vdac1	7.71	0.02235	0.445544
GO:0030029	actin filament-based process	biological_process	646	47	Actr3b,Ank2,Anxa1,Avil,Cacna1c,Coro1c,Crk,Dnajb6,Fes,Fmnl1,Fmnl2,Foxp1,Frmd5,Frmd6,Fry,Fzd10,Gab1,Hip1r,Inpp5k,Kank2,Kcna5,Mef2c,Mkln1,Mobp,Myl6,Myl6b,Myo1c,Myrip,Pacsin2,Pcdh15,Pde4b,Phactr4,Prkcd,Ptk2b,Ptk7,Rap2a,Rhof,S1pr1,Scn2b,Scn4b,Shank1,Shroom3,Sipa1l1,Srf,Tmeff2,Whamm,Wipf1	34.82	0.02255	0.447017
GO:0010941	regulation of cell death	biological_process	1560	102	Acvr1b,Aldh1a1,Alkbh1,Angpt1,Ank2,Anxa1,Apex1,Ar,Asic2,Birc6,Brca2,Camk1d,Cd34,Cdk19,Cdkn2d,Cebpb,Chek2,Cib1,Ckmt1,Cops5,Ctnnb1,Cul7,Daxx,Dedd2,Degs1,Dnajb6,Dus2,Ephb1,Erbb3,Fga,Fgb,Fhit,Fis1,Fos,Foxp1,Furin,Gas1,Gata2,Gimap8,Gli3,Grik5,Grin2b,Gsk3a,Herpud1,Hip1r,Hnf1b,Htatip2,Htr2b,Hyou1,Ifit2,Il1a,Irs2,Jun,Kank2,Klf4,Map2k1,Mecom,Mef2c,Mnat1,Mul1,Mycn,Nanos3,Ngf,Nle1,Nlrp3,Nr4a1,Nsmf,Ntrk2,Pa2g…	84.09	0.02257	0.447017
GO:0032268	regulation of cellular protein metabolic process	biological_process	2335	147	Acvr1b,Alkbh1,Angpt1,Ankrd6,Ar,Arfgef3,Birc6,Camk2n1,Caprin2,Cbfa2t3,Ccl21b,Cdh2,Cdkn2d,Cemip,Chek2,Cib1,Cnep1r1,Cops5,Coro1c,Cpeb1,Cr1l,Ctdsp2,Ctf1,Ctif,Ctnnb1,Dact1,Daxx,Dnajb6,Drd1,Dus2,Eefsec,Ephb1,Epm2a,Erbb3,Fanci,Fga,Fgb,Fhit,Fis1,Flt3,Fpr2,Furin,Fzd10,Gab1,Gas1,Gata2,Gatc,Gm28048,Gpatch2,Gpr55,Gsk3a,Havcr2,Herpud1,Hexim1,Hexim2,Hip1r,Hmgb1,Hspa2,Htr2b,Igf2,Ilf3,Inpp5k,Iqgap3,Jdp2,Jun,Klf4…	125.87	0.02276	0.449326
GO:0006112	energy reserve metabolic process	biological_process	90	10	Agl,Epm2a,Gnmt,Gsk3a,Hmgb1,Igf2,Inpp5k,Irs2,Pfkm,Slc37a4	4.85	0.02286	0.449781
GO:0034394	protein localization to cell surface	biological_process	53	7	Angpt1,Ank2,Ctnnb1,Gm28048,Leprotl1,Mesd,Ric3	2.86	0.02293	0.449781
GO:0042733	embryonic digit morphogenesis	biological_process	65	8	Ctnnb1,Gas1,Gli3,Hoxd11,Hoxd12,Hoxd13,Mycn,Zbtb16	3.5	0.02301	0.449908
GO:0060669	embryonic placenta morphogenesis	biological_process	31	5	Dnajb6,Erf,Gcm1,Igf2,Rspo3	1.67	0.02382	0.455222
GO:0086091	regulation of heart rate by cardiac conduction	biological_process	31	5	Ank2,Cacna1c,Kcna5,Scn2b,Scn4b	1.67	0.02382	0.455222
GO:0006264	mitochondrial DNA replication	biological_process	12	3	Lig3,Mgme1,Polg	0.65	0.02383	0.455222
GO:0010867	positive regulation of triglyceride biosynthetic process	biological_process	12	3	Cnep1r1,Ldlr,Srebf1	0.65	0.02383	0.455222
GO:0021554	optic nerve development	biological_process	12	3	Ephb1,Gli3,Nav2	0.65	0.02383	0.455222
GO:0072567	chemokine (C-X-C motif) ligand 2 production	biological_process	12	3	Foxp1,Klf4,Tirap	0.65	0.02383	0.455222
GO:1990709	presynaptic active zone organization	biological_process	12	3	Cdh2,Magi2,Nlgn1	0.65	0.02383	0.455222
GO:0051172	negative regulation of nitrogen compound metabolic process	biological_process	1513	99	Ar,Atxn1,Bhlhe41,Brca2,Caprin2,Cbfa2t3,Cbx5,Cc2d1a,Cd34,Cda,Cebpb,Chek2,Cpeb1,Ctnnb1,Dact1,Daxx,Dnajb6,Dynll1,Elk3,Erbin,Erf,Foxp1,Fpr2,Gata2,Gli3,Havcr2,Hexim1,Hexim2,Hnf1b,Hnrnpa1,Hopx,Hoxd8,Hoxd9,Hsf4,Igf2,Ikzf4,Ilf3,Inpp5k,Jdp2,Jun,Kank2,Kat6a,Keap1,Klf10,Klf4,Lig3,Mecom,Mef2c,Mlip,N4bp2l2,Nanos3,Nelfb,Nfatc3,Nkrf,Nlrc5,Nlrp3,Nr2f2,Nrarp,Nrde2,Pa2g4,Papd5,Pawr,Pbx1,Pds5a,Pitx1,Pou3f3,Pou5f1,P…	81.56	0.02403	0.455222
GO:0044267	cellular protein metabolic process	biological_process	4696	280	Acvr1b,Ahsa1,Alkbh1,Angpt1,Ankrd6,Anxa1,Ar,Arfgef3,Asb8,Atg4d,B3galt1,B3galt4,B3gnt9,Birc6,Brca2,Camk1d,Camk2n1,Caprin2,Cbfa2t3,Cbfb,Ccl21b,Ccnb1ip1,Cct3,Cct6b,Cdh2,Cdk17,Cdk19,Cdk8,Cdkl2,Cdkl3,Cdkn2d,Cemip,Chek2,Chst4,Cib1,Clk1,Cnep1r1,Cops4,Cops5,Cops6,Coro1c,Cox10,Cpeb1,Cpped1,Cr1l,Ctdsp2,Ctf1,Ctif,Ctnnb1,Cul7,Cul9,Dact1,Daxx,Dnajb6,Dnajb8,Drd1,Dus2,Eefsec,Egr2,Ehhadh,Eif3f,Elob,Emc2,Ep400,Eph…	253.14	0.02405	0.455222
GO:0006312	mitotic recombination	biological_process	21	4	Brca2,Rad51d,Tep1,Xrcc2	1.13	0.0241	0.455222
GO:0035306	positive regulation of dephosphorylation	biological_process	42	6	Cnep1r1,Magi2,Mef2c,Nsmf,Ppp2r5d,Prkcd	2.26	0.0241	0.455222
GO:0001570	vasculogenesis	biological_process	91	10	Angpt1,Aplnr,Cd34,Ctnnb1,Cul7,Gjc1,Myo18b,Ntrk2,Smarca4,Zmiz1	4.91	0.02449	0.461166
GO:0072089	stem cell proliferation	biological_process	159	15	Cd34,Ctnnb1,Dchs2,Foxp1,Gas1,Gli3,Hmgb1,Irs2,Kcna1,Mecom,Mycn,Sart3,Setd1a,Sox2,Znrf3	8.57	0.02493	0.463092
GO:0043069	negative regulation of programmed cell death	biological_process	814	57	Alkbh1,Angpt1,Ar,Asic2,Birc6,Camk1d,Cdkn2d,Cebpb,Cib1,Ckmt1,Cops5,Ctnnb1,Daxx,Dnajb6,Erbb3,Fga,Fgb,Foxp1,Furin,Gas1,Gata2,Gli3,Herpud1,Hip1r,Hnf1b,Htr2b,Hyou1,Irs2,Jun,Kank2,Klf4,Mecom,Mef2c,Mnat1,Nanos3,Ngf,Nle1,Nr4a1,Ntrk2,Pa2g4,Pnp,Pou3f3,Pou3f4,Prkcd,Prnp,Ptcra,Ptk2b,Rffl,Rgl2,Sgk3,Slc25a5,Smarca4,Tcf7,Thoc6,Triap1,Ube2b,Xrcc2	43.88	0.02563	0.463092
GO:0048814	regulation of dendrite morphogenesis	biological_process	79	9	Caprin2,Cdkl3,Cul7,Nlgn1,Nsmf,Ptprd,Rap2a,Sipa1l1,Ube3a	4.26	0.02596	0.463092
GO:0051899	membrane depolarization	biological_process	174	16	Atxn1,Cacna1c,Catsper2,Catsper3,Chrna1,Grik5,Grin2b,Jun,Mef2c,Neto1,Nlgn1,Nrxn1,Ptk2b,Scn2b,Scn4b,Shank1	9.38	0.02601	0.463092
GO:0015712	hexose phosphate transport	biological_process	5	2	Slc37a2,Slc37a4	0.27	0.02603	0.463092
GO:0015760	glucose-6-phosphate transport	biological_process	5	2	Slc37a2,Slc37a4	0.27	0.02603	0.463092
GO:0021563	glossopharyngeal nerve development	biological_process	5	2	Hoxd3,Nav2	0.27	0.02603	0.463092
GO:0034137	positive regulation of toll-like receptor 2 signaling pathway	biological_process	5	2	Hmgb1,Tirap	0.27	0.02603	0.463092
GO:0036015	response to interleukin-3	biological_process	5	2	Gsk3a,Jak1	0.27	0.02603	0.463092
GO:0036016	cellular response to interleukin-3	biological_process	5	2	Gsk3a,Jak1	0.27	0.02603	0.463092
GO:0043504	mitochondrial DNA repair	biological_process	5	2	Lig3,Mgme1	0.27	0.02603	0.463092
GO:0045113	regulation of integrin biosynthetic process	biological_process	5	2	Ar,Tmeff2	0.27	0.02603	0.463092
GO:0048478	replication fork protection	biological_process	5	2	Brca2,Tipin	0.27	0.02603	0.463092
GO:0061052	negative regulation of cell growth involved in cardiac muscle cell development	biological_process	5	2	Foxp1,Gsk3a	0.27	0.02603	0.463092
GO:0097119	postsynaptic density protein 95 clustering	biological_process	5	2	Nlgn1,Nrxn1	0.27	0.02603	0.463092
GO:0097350	neutrophil clearance	biological_process	5	2	Anxa1,Hmgb1	0.27	0.02603	0.463092
GO:2000318	positive regulation of T-helper 17 type immune response	biological_process	5	2	Nlrp10,Nlrp3	0.27	0.02603	0.463092
GO:2000467	positive regulation of glycogen (starch) synthase activity	biological_process	5	2	Gsk3a,Igf2	0.27	0.02603	0.463092
GO:2001198	regulation of dendritic cell differentiation	biological_process	5	2	Tmem176a,Tmem176b	0.27	0.02603	0.463092
GO:0050905	neuromuscular process	biological_process	119	12	Chrna1,Csmd1,Drd1,Grin2b,Hoxd10,Kcna1,Nrxn1,Pcdh15,Pex5,Rbfox1,Shank1,Sox2	6.41	0.02686	0.476473
GO:0060071	Wnt signaling pathway, planar cell polarity pathway	biological_process	32	5	Ankrd6,Dact1,Fzd2,Ptk7,Znrf3	1.72	0.02702	0.476549
GO:0060706	cell differentiation involved in embryonic placenta development	biological_process	32	5	Dnajb6,Erf,Gcm1,Nr2f2,Prdm1	1.72	0.02702	0.476549
GO:0051246	regulation of protein metabolic process	biological_process	2506	156	Acvr1b,Alkbh1,Angpt1,Ankrd6,Ar,Arfgef3,Birc6,Camk2n1,Caprin2,Cbfa2t3,Ccl21b,Cdh2,Cdkn2d,Cebpb,Cemip,Chek2,Cib1,Cnep1r1,Cops5,Coro1c,Cpeb1,Cr1l,Ctdsp2,Ctf1,Ctif,Ctnnb1,Dact1,Daxx,Dnajb6,Drd1,Dus2,Eefsec,Ephb1,Epm2a,Erbb3,Fanci,Fga,Fgb,Fhit,Fis1,Flt3,Fpr2,Furin,Fzd10,Gab1,Gas1,Gata2,Gatc,Gm28048,Gpatch2,Gpr55,Gsk3a,Havcr2,Herpud1,Hexim1,Hexim2,Hip1r,Hmgb1,Hspa2,Htr2b,Igf2,Il1a,Ilf3,Inpp5k,Iqgap3,Jd…	135.09	0.02717	0.477817
GO:0008643	carbohydrate transport	biological_process	147	14	Drd1,Fabp5,Gm43191,Gsk3a,Inpp5k,Irs2,Mfsd4b2,Mfsd4b3,Mfsd4b4,Mfsd4b5,Rft1,Rnasel,Slc35a3,Slc37a2	7.92	0.02756	0.48313
GO:0031327	negative regulation of cellular biosynthetic process	biological_process	1488	97	Ar,Atxn1,Bhlhe41,Brca2,Caprin2,Cbfa2t3,Cbx5,Cc2d1a,Cd34,Cebpb,Chek2,Cpeb1,Ctnnb1,Cyp27b1,Dact1,Daxx,Dnajb6,Dynll1,Elk3,Erbin,Erf,Foxp1,Fpr2,Gata2,Gli3,Havcr2,Hexim1,Hexim2,Hnf1b,Hnrnpa1,Hopx,Hoxd8,Hoxd9,Hsf4,Igf2,Ikzf4,Ilf3,Inpp5k,Jdp2,Jun,Kank2,Kat6a,Keap1,Klf10,Klf4,Lig3,Malrd1,Mecom,Mef2c,Mlip,N4bp2l2,Nanos3,Nelfb,Nfatc3,Nkrf,Nlrc5,Nlrp3,Nr2f2,Nrarp,Nrde2,Pa2g4,Papd5,Pawr,Pbx1,Pds5a,Pitx1,Pou3…	80.21	0.02763	0.48313
GO:0016358	dendrite development	biological_process	219	19	Camk1d,Camsap2,Caprin2,Cdkl3,Cul7,Dact1,Dock10,Ephb1,Gsk3a,Klf7,Mef2c,Nlgn1,Nsmf,Ptprd,Rap2a,Shank1,Sipa1l1,Trappc4,Ube3a	11.81	0.02799	0.488031
GO:0009890	negative regulation of biosynthetic process	biological_process	1508	98	Ar,Atxn1,Bhlhe41,Brca2,Caprin2,Cbfa2t3,Cbx5,Cc2d1a,Cd34,Cebpb,Chek2,Cpeb1,Ctnnb1,Cyp27b1,Dact1,Daxx,Dnajb6,Dynll1,Elk3,Erbin,Erf,Foxp1,Fpr2,Gata2,Gli3,Havcr2,Hexim1,Hexim2,Hnf1b,Hnrnpa1,Hopx,Hoxd8,Hoxd9,Hsf4,Igf2,Ikzf4,Ilf3,Inpp5k,Jdp2,Jun,Kank2,Kat6a,Keap1,Klf10,Klf4,Lig3,Malrd1,Mecom,Mef2c,Mlip,N4bp2l2,Nanos3,Nelfb,Nfatc3,Nkrf,Nlrc5,Nlrp3,Nr2f2,Nrarp,Nrde2,Pa2g4,Papd5,Pawr,Pbx1,Pds5a,Pitx1,Pou3…	81.29	0.02891	0.497209
GO:0010558	negative regulation of macromolecule biosynthetic process	biological_process	1423	93	Ar,Atxn1,Bhlhe41,Brca2,Caprin2,Cbfa2t3,Cbx5,Cc2d1a,Cebpb,Chek2,Cpeb1,Ctnnb1,Dact1,Daxx,Dnajb6,Elk3,Erbin,Erf,Foxp1,Gata2,Gli3,Havcr2,Hexim1,Hexim2,Hnf1b,Hnrnpa1,Hopx,Hoxd8,Hoxd9,Hsf4,Igf2,Ikzf4,Ilf3,Inpp5k,Jdp2,Jun,Kank2,Kat6a,Keap1,Klf10,Klf4,Lig3,Mecom,Mef2c,Mlip,N4bp2l2,Nanos3,Nelfb,Nfatc3,Nkrf,Nlrc5,Nlrp3,Nr2f2,Nrarp,Nrde2,Pa2g4,Papd5,Pawr,Pbx1,Pds5a,Pitx1,Pou3f3,Pou5f1,Prdm1,Prickle1,Prnp,Ri…	76.71	0.02897	0.497209
GO:0002040	sprouting angiogenesis	biological_process	68	8	Angpt1,Cib1,Klf4,Nr4a1,Nrarp,Ptk2b,Rspo3,Srf	3.67	0.0293	0.497209
GO:0022412	cellular process involved in reproduction in multicellular organism	biological_process	310	25	Brca2,Catsper2,Catsper3,Ccnb1ip1,Cib1,Ctnnb1,Dynll1,Hspa2,Il1a,Mcmdc2,Meioc,Nanos3,Prdm1,Ptk2b,Slit3,Spaca6,Tmem119,Topaz1,Tpst2,Ube2b,Ube2j1,Ythdf2,Zbtb16,Zmiz1,Zscan21	16.71	0.02934	0.497209
GO:0010464	regulation of mesenchymal cell proliferation	biological_process	44	6	Ctnnb1,Foxp1,Gas1,Hmgb1,Irs2,Mycn	2.37	0.02964	0.497209
GO:0032781	positive regulation of ATPase activity	biological_process	44	6	Ahsa1,BC048507,Dnajb6,Dynll1,Hscb,Hspa2	2.37	0.02964	0.497209
GO:0002087	regulation of respiratory gaseous exchange by neurological system process	biological_process	13	3	Nlgn1,Pbx3,Tshz3	0.7	0.02976	0.497209
GO:0006266	DNA ligation	biological_process	13	3	Hmgb1,Lig3,Parp2	0.7	0.02976	0.497209
GO:0010614	negative regulation of cardiac muscle hypertrophy	biological_process	13	3	Foxp1,Gsk3a,Mlip	0.7	0.02976	0.497209
GO:0072488	ammonium transmembrane transport	biological_process	13	3	Gm38392,Rhbg,Rhcg	0.7	0.02976	0.497209
GO:2000726	negative regulation of cardiac muscle cell differentiation	biological_process	13	3	Foxp1,Gsk3a,Prickle1	0.7	0.02976	0.497209
GO:1903708	positive regulation of hemopoiesis	biological_process	177	16	Acvr1b,Anxa1,Cd46,Fes,Fos,Gata2,Gli3,Hmgb1,Jun,Klf10,Nlrp3,Pnp,Prdm1,Zbtb1,Zbtb16,Zmiz1	9.54	0.02988	0.497209
GO:0031175	neuron projection development	biological_process	805	56	Ablim1,Alkbh1,Avil,Camk1d,Camsap2,Caprin2,Cdkl3,Cib1,Clmn,Cul7,Dact1,Dock10,Egr2,Ephb1,Epyc,Fes,Foxp1,Fry,Gas1,Gfap,Gli3,Gsk3a,H2-K1,Jun,Kera,Kirrel3,Klf4,Klf7,Lrrc4c,Lrrc55,Magi2,Map2k1,Mef2c,Ngf,Nlgn1,Nrxn1,Nsmf,Ntrk2,Olfm1,Ppp2r5d,Ptk2b,Ptk7,Ptprd,Rap2a,Rnf6,Shank1,Sipa1l1,Slit3,Srf,Stmn4,Tenm2,Tnfrsf12a,Trappc4,Ube3a,Ulk1,Ulk4	43.39	0.02989	0.497209
GO:0006612	protein targeting to membrane	biological_process	81	9	Atg4d,Cemip,Cib1,Fis1,Inpp5k,Myo1c,Pex5,Prnp,Srp72	4.37	0.02995	0.497209
GO:0006605	protein targeting	biological_process	466	35	Akap5,Angpt1,Ap4m1,Atg4d,Cemip,Cib1,Dact1,Drd1,Erbin,Fis1,Gli3,Grpel1,Heatr3,Inpp5k,Ipo8,Jun,Keap1,Litaf,Mtx2,Myo1c,Nlgn1,Nlrp3,Nutf2,Optn,Pan3,Pex5,Pex6,Pou5f1,Prickle1,Prkcd,Prnp,Rbpms,Srp72,Tomm20,Ywhae	25.12	0.02998	0.497209
GO:0001558	regulation of cell growth	biological_process	326	26	Acvr1b,Caprin2,Cda,Cdkl3,Cdkn2d,Cib1,Crk,Crlf3,Cyp27b1,D7Ertd443e,Dnph1,Foxp1,Gas1,Gsk3a,Mul1,Ngf,Olfm1,Ptk2b,Rnf6,Sgk3,Slit3,Smarca4,Srf,Tmc8,Tnfrsf12a,Ulk1	17.57	0.03006	0.497209
GO:0010463	mesenchymal cell proliferation	biological_process	56	7	Ctnnb1,Dchs2,Foxp1,Gas1,Hmgb1,Irs2,Mycn	3.02	0.03006	0.497209
GO:0035019	somatic stem cell population maintenance	biological_process	56	7	Bcl9l,Gata2,Hnf1b,Kat6a,Klf10,Pou5f1,Sox2	3.02	0.03006	0.497209
GO:0035235	ionotropic glutamate receptor signaling pathway	biological_process	56	7	Grik5,Grin2b,Mef2c,Neto1,Nlgn1,Ptk2b,Shank1	3.02	0.03006	0.497209
GO:0002683	negative regulation of immune system process	biological_process	388	30	Angpt1,Anxa1,Ccl21b,Cebpb,Cib1,Cr1l,Crk,Ctnnb1,Erbin,Flt3,Gata2,Gli3,Gpr55,H2-Oa,Havcr2,Klf13,Mul1,Nlrc5,Nrarp,Pag1,Parp14,Pawr,Prdm1,Prnp,Psma1,Ptk2b,Rhbdd3,Tmem176a,Tmem176b,Zbtb16	20.92	0.03031	0.499937
GO:0050806	positive regulation of synaptic transmission	biological_process	135	13	Drd1,Gfap,Grin2b,Neto1,Nlgn1,Nrxn1,Ntrk2,Prnp,Ptk2b,Shank1,Snap47,Syt1,Tshz3	7.28	0.03044	0.499937
GO:0035116	embryonic hindlimb morphogenesis	biological_process	33	5	Ctnnb1,Mecom,Pitx1,Smarca4,Zbtb16	1.78	0.03047	0.499937
GO:0010563	negative regulation of phosphorus metabolic process	biological_process	547	40	Angpt1,Arfgef3,Atxn1,Camk2n1,Cbfa2t3,Cda,Cdkn2d,Cib1,Coro1c,Ctdsp2,Dact1,Dus2,Dynll1,Epm2a,Fpr2,Gpatch2,Hexim1,Hexim2,Inpp5k,Irs2,Jun,Klf4,Lrrc4b,Lrrc4c,Marveld3,Mecom,Nr2f2,Parp14,Pkmyt1,Podnl1,Ppp1r36,Prkcd,Prnp,Prr5l,Tmem132d,Tsacc,Ube2b,Wnk1,Ywhae,Zfyve28	29.49	0.03115	0.508365
GO:0045936	negative regulation of phosphate metabolic process	biological_process	547	40	Angpt1,Arfgef3,Atxn1,Camk2n1,Cbfa2t3,Cda,Cdkn2d,Cib1,Coro1c,Ctdsp2,Dact1,Dus2,Dynll1,Epm2a,Fpr2,Gpatch2,Hexim1,Hexim2,Inpp5k,Irs2,Jun,Klf4,Lrrc4b,Lrrc4c,Marveld3,Mecom,Nr2f2,Parp14,Pkmyt1,Podnl1,Ppp1r36,Prkcd,Prnp,Prr5l,Tmem132d,Tsacc,Ube2b,Wnk1,Ywhae,Zfyve28	29.49	0.03115	0.508365
GO:0055085	transmembrane transport	biological_process	1309	86	Abcb9,Ank2,Ano10,Asic2,Atp5a1,Cacna1c,Calm1,Catsper2,Catsper3,Chrna1,Cox10,Cox6a1,Cox8c,Ctnnb1,Dennd5b,Fam155a,Gabrr2,Gjc1,Gm38392,Gm43191,Gpr155,Grik5,Grin2b,Grpel1,Hspa2,Htr3a,Ipo8,Irs2,Kcna1,Kcna5,Kcnd2,Kcnip4,Kcnk13,Ldlr,Lrrc55,Lrrc8b,Mef2c,Mfsd14a,Mfsd4b2,Mfsd4b3,Mfsd4b4,Mfsd4b5,Neto1,Nlgn1,Nrxn1,Orai3,Pcyox1,Pde4b,Pex5,Pex6,Prnp,Prss41,Ptk2b,Rhbg,Rhcg,Scn2b,Scn4b,Serinc4,Sfxn1,Sgk3,Shank1,S…	70.56	0.03126	0.508365
GO:0007611	learning or memory	biological_process	237	20	Atxn1,Cacna1c,Cebpb,Drd1,Egr2,Epm2a,Fos,Grin2b,Jun,Ldlr,Mef2c,Ndrg4,Neto1,Nrxn1,Ntrk2,Prnp,Shank1,Srf,Ttbk1,Vdac1	12.78	0.03181	0.508365
GO:0001824	blastocyst development	biological_process	95	10	Brca2,Ccnb1ip1,Hnf1b,Hopx,N4bp2l2,Nle1,Pou5f1,Rpl7l1,Smarca4,Srf	5.12	0.03184	0.508365
GO:0010769	regulation of cell morphogenesis involved in differentiation	biological_process	344	27	Bcl9l,Caprin2,Cdkl3,Cib1,Coro1c,Crk,Ctnnb1,Cul7,Ell3,Klf4,Lrrc4c,Map2k1,Ngf,Nlgn1,Nsmf,Ntrk2,Olfm1,Pawr,Ppp2ca,Ptprd,Rap2a,Rnf6,Sipa1l1,Srf,Tnfrsf12a,Ube3a,Ulk1	18.54	0.03269	0.508365
GO:0051966	regulation of synaptic transmission, glutamatergic	biological_process	57	7	Drd1,Mef2c,Nlgn1,Nrxn1,Ptk2b,Syt1,Tshz3	3.07	0.03274	0.508365
GO:0097061	dendritic spine organization	biological_process	57	7	Caprin2,Dock10,Ephb1,Nlgn1,Shank1,Sipa1l1,Ube3a	3.07	0.03274	0.508365
GO:0051497	negative regulation of stress fiber assembly	biological_process	23	4	Inpp5k,Kank2,S1pr1,Tmeff2	1.24	0.03276	0.508365
GO:1903322	positive regulation of protein modification by small protein conjugation or removal	biological_process	109	11	Angpt1,Fanci,Gm28048,Mul1,Ngf,Prickle1,Ptk2b,Rasd2,Rchy1,Rnf40,Ube3a	5.88	0.03299	0.508365
GO:0045838	positive regulation of membrane potential	biological_process	34	5	Neto1,Nlgn1,Nrxn1,Ptk2b,Shank1	1.83	0.0342	0.508365
GO:0086065	cell communication involved in cardiac conduction	biological_process	34	5	Ank2,Cacna1c,Gjc1,Kcna5,Scn4b	1.83	0.0342	0.508365
GO:0090175	regulation of establishment of planar polarity	biological_process	34	5	Ankrd6,Dact1,Fzd2,Ptk7,Znrf3	1.83	0.0342	0.508365
GO:2000142	regulation of DNA-templated transcription, initiation	biological_process	34	5	Ctnnb1,Hnf1b,Jun,Psmc1,Srf	1.83	0.0342	0.508365
GO:0006886	intracellular protein transport	biological_process	763	53	Akap5,Angpt1,Ap1m2,Ap1s1,Ap3b2,Ap3m2,Ap4m1,Atg4d,Cchcr1,Cemip,Cib1,Copb1,Dact1,Drd1,Egr2,Erbin,Fis1,Gli3,Grasp,Grpel1,Heatr3,Herpud1,Inpp5k,Ipo8,Jun,Keap1,Litaf,Mtx2,Myo1c,Myrip,Nlgn1,Nlrp3,Nutf2,Optn,Pan3,Pex5,Pex6,Pou5f1,Prickle1,Prkcd,Prnp,Prr5l,Rbpms,Rffl,Rph3al,Snx5,Srp72,Tbc1d14,Tomm20,Vipas39,Vps33b,Xpo6,Ywhae	41.13	0.03472	0.508365
GO:0023051	regulation of signaling	biological_process	2932	179	Acvr1b,Akap5,Amer3,Angpt1,Ankrd6,Anxa1,Aplnr,Ar,Arfgef3,Atxn1,Bcl9l,Birc6,Camk2n1,Caprin2,Cc2d1a,Ccdc3,Ccl21b,Cd46,Cdh2,Cib1,Clec11a,Cops5,Cpeb1,Crk,Crlf3,Ctf1,Ctf2,Ctnnb1,Cxxc4,Cyp27b1,Dact1,Daxx,Dedd2,Dlk1,Doc2b,Drd1,Dynll1,Egr2,Ell3,Ephb1,Epm2a,Erbb3,Erbin,Fam110c,Fbxo9,Fga,Fgb,Fis1,Foxp1,Fpr2,Furin,Fzd10,Gab1,Gas1,Gata2,Gfap,Gli3,Gm4922,Gpr55,Grik5,Grin2b,Gsk3a,Havcr2,Herpud1,Hexim1,Hip1r,Hmg…	158.05	0.03491	0.508365
GO:0060078	regulation of postsynaptic membrane potential	biological_process	110	11	Atxn1,Cacna1c,Chrna1,Grik5,Grin2b,Mef2c,Neto1,Nlgn1,Nrxn1,Ptk2b,Shank1	5.93	0.03495	0.508365
GO:0097194	execution phase of apoptosis	biological_process	504	37	Acvr1b,Ar,Birc6,Brca2,Cebpb,Chek2,Ctnnb1,Daxx,Dedd2,Erbb3,Fhit,Fis1,Gas1,Gsk3a,Herpud1,Hip1r,Il1a,Jun,Mul1,Nanos3,Ngf,Nle1,Parp2,Pawr,Pdia3,Perp,Pnp,Prkcd,Rffl,Senp1,Sgk3,Slc25a5,Tnfrsf12a,Tradd,Triap1,Trim39,Ube2k	27.17	0.03528	0.508365
GO:0043067	regulation of programmed cell death	biological_process	1453	94	Acvr1b,Aldh1a1,Alkbh1,Angpt1,Ank2,Anxa1,Apex1,Ar,Asic2,Birc6,Brca2,Camk1d,Cdk19,Cdkn2d,Cebpb,Chek2,Cib1,Ckmt1,Cops5,Ctnnb1,Cul7,Daxx,Dedd2,Degs1,Dnajb6,Erbb3,Fga,Fgb,Fhit,Fis1,Foxp1,Furin,Gas1,Gata2,Gimap8,Gli3,Grik5,Gsk3a,Herpud1,Hip1r,Hnf1b,Htatip2,Htr2b,Hyou1,Ifit2,Il1a,Irs2,Jun,Kank2,Klf4,Map2k1,Mecom,Mef2c,Mnat1,Mul1,Nanos3,Ngf,Nle1,Nlrp3,Nr4a1,Nsmf,Ntrk2,Pa2g4,Parp2,Pawr,Pdia3,Perp,Pnp,Pou3…	78.33	0.03529	0.508365
GO:0060548	negative regulation of cell death	biological_process	880	60	Alkbh1,Angpt1,Ar,Asic2,Birc6,Camk1d,Cd34,Cdkn2d,Cebpb,Cib1,Ckmt1,Cops5,Ctnnb1,Daxx,Dnajb6,Dus2,Erbb3,Fga,Fgb,Foxp1,Furin,Gas1,Gata2,Gli3,Herpud1,Hip1r,Hnf1b,Htr2b,Hyou1,Irs2,Jun,Kank2,Klf4,Mecom,Mef2c,Mnat1,Nanos3,Ngf,Nle1,Nr4a1,Ntrk2,Pa2g4,Pnp,Pou3f3,Pou3f4,Prkcd,Prnp,Psmc1,Ptcra,Ptk2b,Rffl,Rgl2,Sgk3,Slc25a5,Smarca4,Tcf7,Thoc6,Triap1,Ube2b,Xrcc2	47.44	0.03562	0.508365
GO:0010646	regulation of cell communication	biological_process	2952	180	Acvr1b,Akap5,Amer3,Angpt1,Ankrd6,Anxa1,Aplnr,Ar,Arfgef3,Atxn1,Bcl9l,Birc6,Camk2n1,Caprin2,Cc2d1a,Ccdc3,Ccl21b,Cd46,Cdh2,Cib1,Clec11a,Cops5,Cpeb1,Crk,Crlf3,Ctf1,Ctf2,Ctnnb1,Cxxc4,Cyp27b1,Dact1,Daxx,Dedd2,Dlk1,Doc2b,Drd1,Dynll1,Egr2,Ell3,Ephb1,Epm2a,Erbb3,Erbin,Fam110c,Fbxo9,Fga,Fgb,Fis1,Foxp1,Fpr2,Furin,Fzd10,Gab1,Gas1,Gata2,Gfap,Gli3,Gm4922,Gpr55,Grik5,Grin2b,Gsk3a,Havcr2,Herpud1,Hexim1,Hip1r,Hmg…	159.13	0.0358	0.508365
GO:0034219	carbohydrate transmembrane transport	biological_process	46	6	Gm43191,Mfsd4b2,Mfsd4b3,Mfsd4b4,Mfsd4b5,Slc35a3	2.48	0.03595	0.508365
GO:0061337	cardiac conduction	biological_process	46	6	Ank2,Cacna1c,Gjc1,Kcna5,Scn2b,Scn4b	2.48	0.03595	0.508365
GO:0086036	regulation of cardiac muscle cell membrane potential	biological_process	46	6	Ank2,Cacna1c,Kcna5,Kcnd2,Scn2b,Scn4b	2.48	0.03595	0.508365
GO:0006352	DNA-templated transcription, initiation	biological_process	97	10	Ctnnb1,Gtf2e2,Hnf1b,Jun,Psmc1,Smarca5,Snapc5,Srf,Taf12,Taf6	5.23	0.03605	0.508365
GO:0051291	protein heterooligomerization	biological_process	97	10	Grin2b,Ikzf4,Magi2,Nlgn1,Pcbd2,Ppp2ca,Rcc1,Syt1,Tmem120b,Tradd	5.23	0.03605	0.508365
GO:0060079	excitatory postsynaptic potential	biological_process	97	10	Atxn1,Chrna1,Grik5,Grin2b,Mef2c,Neto1,Nlgn1,Nrxn1,Ptk2b,Shank1	5.23	0.03605	0.508365
GO:0045666	positive regulation of neuron differentiation	biological_process	301	24	Avil,Camk1d,Caprin2,Cdkl3,Cul7,Fes,Gata2,Hoxd3,Magi2,Map2k1,Mef2c,Ngf,Nlgn1,Ntrk2,Ppp2r5d,Ptk2b,Ptk7,Ptprd,Shank1,Sox2,Srf,Tgif1,Tnfrsf12a,Zc4h2	16.23	0.03613	0.508365
GO:0008219	cell death	biological_process	1833	116	Acvr1b,Aldh1a1,Alkbh1,Angpt1,Ank2,Anxa1,Apex1,Ar,Asic2,Atg4d,Bcl7c,Birc6,Brca2,Camk1d,Cd34,Cdk19,Cdkn2d,Cebpb,Chek2,Cib1,Ckmt1,Cops5,Ctnnb1,Cul7,Daxx,Dedd2,Degs1,Dnajb6,Dus2,Dynll1,Emp1,Ephb1,Erbb3,Fga,Fgb,Fhit,Fis1,Fos,Foxp1,Furin,Gas1,Gata2,Gimap8,Gli3,Grik5,Grin2b,Gsk3a,Herpud1,Hip1r,Hnf1b,Htatip2,Htr2b,Hyou1,Ifit2,Il1a,Irs2,Jun,Kank2,Klf4,Kremen1,Lsp1,Map2k1,Mecom,Mef2c,Mef2d,Mnat1,Mul1,Mycn,…	98.81	0.03618	0.508365
GO:0016265	death	biological_process	1833	116	Acvr1b,Aldh1a1,Alkbh1,Angpt1,Ank2,Anxa1,Apex1,Ar,Asic2,Atg4d,Bcl7c,Birc6,Brca2,Camk1d,Cd34,Cdk19,Cdkn2d,Cebpb,Chek2,Cib1,Ckmt1,Cops5,Ctnnb1,Cul7,Daxx,Dedd2,Degs1,Dnajb6,Dus2,Dynll1,Emp1,Ephb1,Erbb3,Fga,Fgb,Fhit,Fis1,Fos,Foxp1,Furin,Gas1,Gata2,Gimap8,Gli3,Grik5,Grin2b,Gsk3a,Herpud1,Hip1r,Hnf1b,Htatip2,Htr2b,Hyou1,Ifit2,Il1a,Irs2,Jun,Kank2,Klf4,Kremen1,Lsp1,Map2k1,Mecom,Mef2c,Mef2d,Mnat1,Mul1,Mycn,…	98.81	0.03618	0.508365
GO:0006684	sphingomyelin metabolic process	biological_process	14	3	Pemt,Prkcd,Sptlc2	0.75	0.03639	0.508365
GO:0014741	negative regulation of muscle hypertrophy	biological_process	14	3	Foxp1,Gsk3a,Mlip	0.75	0.03639	0.508365
GO:0021781	glial cell fate commitment	biological_process	14	3	Ctnnb1,Gcm1,Smarca4	0.75	0.03639	0.508365
GO:0035112	genitalia morphogenesis	biological_process	14	3	Ar,Ctnnb1,Tcf7	0.75	0.03639	0.508365
GO:0032269	negative regulation of cellular protein metabolic process	biological_process	1015	68	Angpt1,Arfgef3,Birc6,Camk2n1,Caprin2,Cdkn2d,Cib1,Coro1c,Cpeb1,Cr1l,Ctdsp2,Ctnnb1,Dact1,Dnajb6,Dus2,Epm2a,Fhit,Furin,Gas1,Gpatch2,Herpud1,Hexim1,Hexim2,Ilf3,Inpp5k,Jun,Klf4,Lrrc4b,Lrrc4c,Marveld3,Mecom,Nanos3,Ngf,Nle1,Nr2f2,Nr4a1,Parp14,Pbp2,Pkmyt1,Plat,Podnl1,Ppp1r36,Prkcd,Prmt3,Prnp,Prr5l,Rasd2,Rffl,Senp1,Serpina3c,Serpina3f,Serpina3g,Serpina3i,Serpina3j,Serpina3k,Serpina3m,Tia1,Tmem132d,Tnrc6c,…	54.71	0.03661	0.508365
GO:0030217	T cell differentiation	biological_process	241	20	Anxa1,Cd46,Ctnnb1,Flt3,Foxp1,Gimap1,Gli3,H2-Oa,Mpzl2,Nfatc3,Nlrp3,Nrarp,Pnp,Prdm1,Rora,Srf,Tcf7,Zbtb1,Zbtb16,Zmiz1	12.99	0.03697	0.508365
GO:0045934	negative regulation of nucleobase-containing compound metabolic process	biological_process	1405	91	Ar,Atxn1,Bhlhe41,Brca2,Cbfa2t3,Cbx5,Cc2d1a,Cda,Cebpb,Chek2,Ctnnb1,Dact1,Daxx,Dnajb6,Elk3,Erbin,Erf,Foxp1,Fpr2,Gata2,Gli3,Havcr2,Hexim1,Hexim2,Hnf1b,Hnrnpa1,Hopx,Hoxd8,Hoxd9,Hsf4,Igf2,Ikzf4,Ilf3,Inpp5k,Jdp2,Jun,Kank2,Kat6a,Keap1,Klf10,Klf4,Lig3,Mecom,Mef2c,Mlip,N4bp2l2,Nelfb,Nfatc3,Nkrf,Nlrc5,Nlrp3,Nr2f2,Nrarp,Nrde2,Pa2g4,Papd5,Pawr,Pbx1,Pds5a,Pitx1,Pou3f3,Pou5f1,Prdm1,Prickle1,Prnp,Ring1,Rnf40,Rp…	75.74	0.03703	0.508365
GO:0071824	protein-DNA complex subunit organization	biological_process	182	16	Daxx,Hnf1b,Kat6a,Mcmdc2,Psmc1,Rad51d,Rad52,Rnf4,Sart3,Shprh,Smarca4,Smarca5,Smarcc2,Taf12,Xrcc2,Znhit1	9.81	0.03724	0.508365
GO:0051896	regulation of protein kinase B signaling	biological_process	139	13	Angpt1,Cib1,Fam110c,Igf2,Inpp5k,Klf4,Magi2,Mul1,Nrxn1,Ntrk2,Pou5f1,Rasd2,Sesn3	7.49	0.03733	0.508365
GO:0001514	selenocysteine incorporation	biological_process	6	2	Eefsec,Trnau1ap	0.32	0.03766	0.508365
GO:0001661	conditioned taste aversion	biological_process	6	2	Drd1,Fos	0.32	0.03766	0.508365
GO:0006189	de novo IMP biosynthetic process	biological_process	6	2	Paics,Ppat	0.32	0.03766	0.508365
GO:0006451	translational readthrough	biological_process	6	2	Eefsec,Trnau1ap	0.32	0.03766	0.508365
GO:0006477	protein sulfation	biological_process	6	2	Chst4,Tpst2	0.32	0.03766	0.508365
GO:0006572	tyrosine catabolic process	biological_process	6	2	Hpd,Tat	0.32	0.03766	0.508365
GO:0006686	sphingomyelin biosynthetic process	biological_process	6	2	Pemt,Sptlc2	0.32	0.03766	0.508365
GO:0010624	regulation of Schwann cell proliferation	biological_process	6	2	Gfap,Rnf10	0.32	0.03766	0.508365
GO:0021631	optic nerve morphogenesis	biological_process	6	2	Ephb1,Gli3	0.32	0.03766	0.508365
GO:0035166	post-embryonic hemopoiesis	biological_process	6	2	Klf4,Slc37a4	0.32	0.03766	0.508365
GO:0042590	antigen processing and presentation of exogenous peptide antigen via MHC class I	biological_process	6	2	H2-K1,Tapbp	0.32	0.03766	0.508365
GO:0044336	canonical Wnt signaling pathway involved in negative regulation of apoptotic process	biological_process	6	2	Ctnnb1,Tcf7	0.32	0.03766	0.508365
GO:0044341	sodium-dependent phosphate transport	biological_process	6	2	Sfrp4,Slc34a3	0.32	0.03766	0.508365
GO:0045112	integrin biosynthetic process	biological_process	6	2	Ar,Tmeff2	0.32	0.03766	0.508365
GO:0060022	hard palate development	biological_process	6	2	Fzd2,Mmp25	0.32	0.03766	0.508365
GO:0060696	regulation of phospholipid catabolic process	biological_process	6	2	Ldlr,Prkcd	0.32	0.03766	0.508365
GO:0070562	regulation of vitamin D receptor signaling pathway	biological_process	6	2	Cyp27b1,Kank2	0.32	0.03766	0.508365
GO:0090527	actin filament reorganization	biological_process	6	2	Fry,Whamm	0.32	0.03766	0.508365
GO:1900019	regulation of protein kinase C activity	biological_process	6	2	Cemip,Nrxn1	0.32	0.03766	0.508365
GO:1900020	positive regulation of protein kinase C activity	biological_process	6	2	Cemip,Nrxn1	0.32	0.03766	0.508365
GO:2000576	positive regulation of microtubule motor activity	biological_process	6	2	BC048507,Dynll1	0.32	0.03766	0.508365
GO:2000580	regulation of ATP-dependent microtubule motor activity, plus-end-directed	biological_process	6	2	BC048507,Dynll1	0.32	0.03766	0.508365
GO:2000582	positive regulation of ATP-dependent microtubule motor activity, plus-end-directed	biological_process	6	2	BC048507,Dynll1	0.32	0.03766	0.508365
GO:2001138	regulation of phospholipid transport	biological_process	6	2	Prkcd,Triap1	0.32	0.03766	0.508365
GO:2001140	positive regulation of phospholipid transport	biological_process	6	2	Prkcd,Triap1	0.32	0.03766	0.508365
GO:0001941	postsynaptic membrane organization	biological_process	24	4	Cdh2,Magi2,Nlgn1,Nrxn1	1.29	0.03768	0.508365
GO:0021544	subpallium development	biological_process	24	4	Drd1,Foxp1,Gli3,Gm21093	1.29	0.03768	0.508365
GO:0030539	male genitalia development	biological_process	24	4	Ar,Ctnnb1,Hoxd13,Sox2	1.29	0.03768	0.508365
GO:0060216	definitive hemopoiesis	biological_process	24	4	Cbfb,Gata2,Senp1,Smarca4	1.29	0.03768	0.508365
GO:0043523	regulation of neuron apoptotic process	biological_process	197	17	Alkbh1,Angpt1,Cebpb,Ctnnb1,Erbb3,Furin,Grik5,Gsk3a,Jun,Mef2c,Ngf,Nsmf,Ntrk2,Prnp,Ptk2b,Srpk2,Xrcc2	10.62	0.03781	0.508365
GO:0000462	maturation of SSU-rRNA from tricistronic rRNA transcript (SSU-rRNA, 5.8S rRNA, LSU-rRNA)	biological_process	35	5	Kri1,Pwp2,Rrp36,Utp6,Wdr46	1.89	0.03819	0.508365
GO:0001893	maternal placenta development	biological_process	35	5	Cyp27b1,Nr2f2,Prdm1,Rxrb,Stox2	1.89	0.03819	0.508365
GO:0035115	embryonic forelimb morphogenesis	biological_process	35	5	Cacna1c,Ctnnb1,Hoxd11,Hoxd9,Mecom	1.89	0.03819	0.508365
GO:0009966	regulation of signal transduction	biological_process	2588	159	Acvr1b,Akap5,Amer3,Angpt1,Ankrd6,Aplnr,Ar,Arfgef3,Atxn1,Bcl9l,Birc6,Camk2n1,Caprin2,Cc2d1a,Ccdc3,Ccl21b,Cd46,Cdh2,Cib1,Clec11a,Cops5,Crk,Crlf3,Ctf1,Ctf2,Ctnnb1,Cxxc4,Cyp27b1,Dact1,Daxx,Dedd2,Dlk1,Ell3,Ephb1,Epm2a,Erbb3,Erbin,Fam110c,Fbxo9,Fga,Fgb,Fis1,Foxp1,Fpr2,Furin,Fzd10,Gab1,Gas1,Gata2,Gli3,Gm4922,Gpr55,Grin2b,Gsk3a,Havcr2,Herpud1,Hexim1,Hip1r,Hmgb1,Hnf1b,Homer2,Htr2b,Igf2,Il16,Il1a,Inpp5k,Iq…	139.51	0.03833	0.508365
GO:0043066	negative regulation of apoptotic process	biological_process	801	55	Alkbh1,Angpt1,Ar,Asic2,Birc6,Camk1d,Cdkn2d,Cebpb,Cib1,Ckmt1,Cops5,Ctnnb1,Daxx,Dnajb6,Erbb3,Fga,Fgb,Foxp1,Furin,Gas1,Gata2,Gli3,Herpud1,Hip1r,Hnf1b,Htr2b,Hyou1,Irs2,Jun,Klf4,Mef2c,Mnat1,Nanos3,Ngf,Nle1,Nr4a1,Ntrk2,Pa2g4,Pnp,Pou3f3,Pou3f4,Prkcd,Prnp,Ptcra,Ptk2b,Rffl,Rgl2,Sgk3,Slc25a5,Smarca4,Tcf7,Thoc6,Triap1,Ube2b,Xrcc2	43.18	0.03838	0.508365
GO:0065004	protein-DNA complex assembly	biological_process	154	14	Daxx,Hnf1b,Kat6a,Mcmdc2,Psmc1,Rad51d,Rad52,Rnf4,Sart3,Shprh,Smarca4,Smarca5,Taf12,Xrcc2	8.3	0.03875	0.508365
GO:0006915	apoptotic process	biological_process	1666	106	Acvr1b,Aldh1a1,Alkbh1,Angpt1,Ank2,Anxa1,Apex1,Ar,Asic2,Atg4d,Bcl7c,Birc6,Brca2,Camk1d,Cdk19,Cdkn2d,Cebpb,Chek2,Cib1,Ckmt1,Cops5,Ctnnb1,Cul7,Daxx,Dedd2,Degs1,Dnajb6,Dynll1,Erbb3,Fga,Fgb,Fhit,Fis1,Foxp1,Furin,Gas1,Gata2,Gimap8,Gli3,Grik5,Gsk3a,Herpud1,Hip1r,Hnf1b,Htatip2,Htr2b,Hyou1,Ifit2,Il1a,Irs2,Jun,Kank2,Klf4,Kremen1,Lsp1,Map2k1,Mecom,Mef2c,Mef2d,Mnat1,Mul1,Nanos3,Ngf,Nle1,Nlrp3,Nr4a1,Nsmf,Ntrk…	89.81	0.03903	0.508365
GO:0007605	sensory perception of sound	biological_process	140	13	Asic2,Cdkn2d,Cemip,Col11a2,Fbxo11,Homer2,Map1a,Nav2,Pcdh15,Pou3f4,Sox2,Strc,Tub	7.55	0.03921	0.508365
GO:0030521	androgen receptor signaling pathway	biological_process	47	6	Ar,Daxx,Foxp1,Rnf6,Smarca4,Ube3a	2.53	0.03941	0.508365
GO:0048704	embryonic skeletal system morphogenesis	biological_process	99	10	Ctnnb1,Gas1,Gli3,Hoxd10,Hoxd11,Hoxd3,Hoxd4,Hoxd9,Mef2c,Mycn	5.34	0.04063	0.508365
GO:0051222	positive regulation of protein transport	biological_process	367	28	Cd34,Cemip,Cib1,Dact1,Doc2b,Dynll1,Fga,Fgb,Fis1,Flt3,Gli3,Hmgb1,Htr2b,Il1a,Irs2,Myo1c,Myrip,Nlrp10,Nlrp3,Pfkm,Pou5f1,Prkcd,Prnp,Prr5l,Psmd9,Rbpms,Rph3al,Ywhae	19.78	0.04088	0.508365
GO:0019722	calcium-mediated signaling	biological_process	127	12	Ank2,Cib1,Erbb3,Fis1,Fpr2,Grin2b,Homer2,Htr2b,Nfatc3,Prnp,Ptk2b,Tenm2	6.85	0.04143	0.508365
GO:0032623	interleukin-2 production	biological_process	60	7	Anxa1,Cd34,Havcr2,Il1a,Pawr,Pde4b,Prnp	3.23	0.0417	0.508365
GO:0043462	regulation of ATPase activity	biological_process	60	7	Ahsa1,BC048507,Dnajb6,Dynll1,Hscb,Hspa2,Tnnt3	3.23	0.0417	0.508365
GO:0060759	regulation of response to cytokine stimulus	biological_process	86	9	Angpt1,Ccdc3,Klf4,Mul1,Nlrc5,Parp14,Rffl,Slit3,Ube2k	4.64	0.04176	0.508365
GO:0070374	positive regulation of ERK1 and ERK2 cascade	biological_process	185	16	Angpt1,Ccl21b,Cib1,Fga,Fgb,Fpr2,Gpr55,Havcr2,Hmgb1,Htr2b,Jun,Map2k1,Ndrg4,Nrxn1,Ptk2b,Tirap	9.97	0.04224	0.508365
GO:0030219	megakaryocyte differentiation	biological_process	36	5	Cib1,Gata2,Mef2c,Srf,Vps33b	1.94	0.04245	0.508365
GO:1900449	regulation of glutamate receptor signaling pathway	biological_process	36	5	Mef2c,Neto1,Nlgn1,Ptk2b,Shank1	1.94	0.04245	0.508365
GO:0001759	organ induction	biological_process	25	4	Ar,Ctnnb1,Hoxd11,Pou5f1	1.35	0.04301	0.508365
GO:0021545	cranial nerve development	biological_process	48	6	Egr2,Ephb1,Erbb3,Gli3,Hoxd3,Nav2	2.59	0.04306	0.508365
GO:0046513	ceramide biosynthetic process	biological_process	48	6	B3galt1,B3galt4,Degs1,Pemt,Prkcd,Sptlc2	2.59	0.04306	0.508365
GO:0000209	protein polyubiquitination	biological_process	171	15	Cbfb,Gm20431,Jade2,Rffl,Rnf145,Rnf146,Rnf4,Rnf6,Shprh,Ube2a,Ube2b,Ube2k,Ube2v1,Ube3a,Znrf1	9.22	0.0434	0.508365
GO:0010921	regulation of phosphatase activity	biological_process	114	11	Arfgef3,Epm2a,Gpatch2,Magi2,Mef2c,Nuak1,Pkmyt1,Ppp1r36,Ppp1r42,Tmem132d,Wnk1	6.15	0.04359	0.508365
GO:0005980	glycogen catabolic process	biological_process	15	3	Agl,Hmgb1,Pfkm	0.81	0.04371	0.508365
GO:0006555	methionine metabolic process	biological_process	15	3	Gnmt,Mri1,Mthfd1	0.81	0.04371	0.508365
GO:0006677	glycosylceramide metabolic process	biological_process	15	3	B3galt1,Prkcd,St6galnac3	0.81	0.04371	0.508365
GO:0009251	glucan catabolic process	biological_process	15	3	Agl,Hmgb1,Pfkm	0.81	0.04371	0.508365
GO:0044247	cellular polysaccharide catabolic process	biological_process	15	3	Agl,Hmgb1,Pfkm	0.81	0.04371	0.508365
GO:0051386	regulation of neurotrophin TRK receptor signaling pathway	biological_process	15	3	Ngf,Ppp2r5d,Ulk1	0.81	0.04371	0.508365
GO:0070841	inclusion body assembly	biological_process	15	3	Dnajb6,Dnajb8,Hspa2	0.81	0.04371	0.508365
GO:1903729	regulation of plasma membrane organization	biological_process	15	3	Ar,Prkcd,Tmeff2	0.81	0.04371	0.508365
GO:2000310	regulation of N-methyl-D-aspartate selective glutamate receptor activity	biological_process	15	3	Mef2c,Nlgn1,Ptk2b	0.81	0.04371	0.508365
GO:0060828	regulation of canonical Wnt signaling pathway	biological_process	186	16	Amer3,Ankrd6,Caprin2,Cdh2,Dact1,Gli3,Kremen1,Nle1,Nrarp,Pou5f1,Prickle1,Rnf146,Rspo3,Sfrp4,Sox2,Znrf3	10.03	0.04401	0.508365
GO:0035305	negative regulation of dephosphorylation	biological_process	87	9	Arfgef3,Epm2a,Gpatch2,Inpp5k,Pkmyt1,Ppp1r36,Tmem132d,Wnk1,Ywhae	4.69	0.04445	0.508365
GO:1902106	negative regulation of leukocyte differentiation	biological_process	87	9	Anxa1,Ctnnb1,Flt3,Gata2,Gli3,Gpr55,Nrarp,Tmem176a,Tmem176b	4.69	0.04445	0.508365
GO:0010976	positive regulation of neuron projection development	biological_process	216	18	Avil,Camk1d,Caprin2,Cdkl3,Cul7,Fes,Magi2,Map2k1,Ngf,Nlgn1,Ntrk2,Ppp2r5d,Ptk2b,Ptk7,Ptprd,Shank1,Srf,Tnfrsf12a	11.64	0.04448	0.508365
GO:0022604	regulation of cell morphogenesis	biological_process	498	36	Anxa1,Bcl9l,Caprin2,Cdkl3,Cib1,Coro1c,Crk,Ctnnb1,Cul7,Ell3,Fes,Fmnl1,Fmnl2,Klf4,Lrrc4c,Map2k1,Mkln1,Ngf,Nlgn1,Nsmf,Ntrk2,Olfm1,Pawr,Ppp2ca,Ptk2b,Ptprd,Rap2a,Rnf6,Shroom3,Sipa1l1,Srf,Syne3,Tnfrsf12a,Ttbk1,Ube3a,Ulk1	26.85	0.04519	0.508365
GO:0031646	positive regulation of neurological system process	biological_process	129	12	Drd1,Gfap,Grin2b,Nlgn1,Nrxn1,Ntrk2,Prnp,Ptk2b,Rnf10,Snap47,Syt1,Tshz3	6.95	0.0458	0.508365
GO:0051128	regulation of cellular component organization	biological_process	2113	131	Actr3b,Acvr1b,Alkbh1,Angpt1,Anxa1,Ar,Asic2,Avil,Bcl9l,Camk1d,Camsap2,Caprin2,Cct3,Cda,Cdh2,Cdkl3,Cdkn2d,Cemip,Cib1,Coro1c,Crk,Crlf3,Ctnnb1,Cul7,Cul9,Cyp27b1,D7Ertd443e,Dnajb6,Dnajb8,Dnph1,Doc2b,Ell3,Ephb1,Fam110c,Fes,Fis1,Fmnl1,Fmnl2,Foxp1,Fzd10,Gas1,Gata2,Gcm1,Gfap,Grik5,Gsk3a,H2-K1,Hip1r,Hmgb1,Hnf1b,Hnrnpa1,Hspa2,Igf2,Il1a,Inpp5k,Jdp2,Jun,Kank2,Kifc1,Klf4,Lcat,Ldlr,Lig3,Lrrc4b,Lrrc4c,Magi2,Map2…	113.9	0.04604	0.508365
GO:0048872	homeostasis of number of cells	biological_process	278	22	Acvr1b,Anxa1,Cdh2,Dock10,Flt3,Gata2,Hmgb1,Klf13,Kmt2e,Lipa,Mecom,Mef2c,Mthfd1,Nle1,Pde4b,Sart3,Senp1,Setd1a,Sfxn1,Slc37a4,Smarca4,Srf	14.99	0.04646	0.508365
GO:0043525	positive regulation of neuron apoptotic process	biological_process	49	6	Ctnnb1,Grik5,Gsk3a,Jun,Prnp,Srpk2	2.64	0.04693	0.508365
GO:0006284	base-excision repair	biological_process	37	5	Apex1,Hmgb1,Lig3,Parp2,Smug1	1.99	0.047	0.508365
GO:0060249	anatomical structure homeostasis	biological_process	325	25	Apex1,Brca2,Cct3,Cd34,Chrna1,Col11a2,Ctnnb1,Dlk1,Flt3,Gata2,Gpr55,Hnrnpa1,Homer2,Lca5,Lipa,Map1a,Papd5,Pcdh15,Pfkm,Ptk2b,Rad51d,S1pr1,Srf,Tep1,Tub	17.52	0.04721	0.508365
GO:0070997	neuron death	biological_process	294	23	Alkbh1,Angpt1,Cd34,Cebpb,Ctnnb1,Daxx,Ephb1,Erbb3,Fos,Furin,Grik5,Grin2b,Gsk3a,Jun,Mef2c,Ngf,Nsmf,Ntrk2,Prnp,Psmc1,Ptk2b,Srpk2,Xrcc2	15.85	0.04732	0.508365
GO:0048468	cell development	biological_process	2168	134	Ablim1,Alkbh1,Ank2,Ar,Atxn1,Avil,Bcl9l,Bhlhe41,Brca2,C1ql1,Camk1d,Camsap2,Caprin2,Catsper2,Catsper3,Cbfb,Ccnb1ip1,Cdh2,Cdkl3,Chrna1,Cib1,Clmn,Coro1c,Crk,Crxos,Ctf1,Ctnnb1,Cul7,Dact1,Dock10,Drd1,Dynll1,Egr2,Ell3,Ephb1,Epyc,Fes,Foxp1,Frmd6,Fry,Fzd2,Gabrr2,Gas1,Gata2,Gfap,Gjc1,Gli3,Gsk3a,H2-K1,Hnf1b,Hoxd10,Hoxd11,Hoxd3,Hoxd9,Hsf4,Hspa2,Htr2b,Il1a,Jade2,Jun,Kat6a,Kera,Kirrel3,Klf10,Klf4,Klf7,Lrrc4c,L…	116.87	0.04744	0.508365
GO:0032602	chemokine production	biological_process	75	8	Erbin,Foxp1,Havcr2,Il1a,Klf4,Mul1,Slc37a4,Tirap	4.04	0.04836	0.508365
GO:0035249	synaptic transmission, glutamatergic	biological_process	75	8	Drd1,Grik5,Mef2c,Nlgn1,Nrxn1,Ptk2b,Syt1,Tshz3	4.04	0.04836	0.508365
GO:0051971	positive regulation of transmission of nerve impulse	biological_process	116	11	Drd1,Gfap,Grin2b,Nlgn1,Nrxn1,Ntrk2,Prnp,Ptk2b,Snap47,Syt1,Tshz3	6.25	0.04842	0.508365
GO:0042439	ethanolamine-containing compound metabolic process	biological_process	62	7	Enpp6,Fabp5,Lcat,Ldlr,Pemt,Prkcd,Sptlc2	3.34	0.04848	0.508365
GO:0009299	mRNA transcription	biological_process	26	4	Pou5f1,Srebf1,Srf,Zbtb1	1.4	0.04874	0.508365
GO:0033173	calcineurin-NFAT signaling cascade	biological_process	26	4	Cib1,Erbb3,Nfatc3,Prnp	1.4	0.04874	0.508365
GO:0035162	embryonic hemopoiesis	biological_process	26	4	Gata2,Kat6a,Pbx1,Tnrc6c	1.4	0.04874	0.508365
GO:0035428	hexose transmembrane transport	biological_process	26	4	Mfsd4b2,Mfsd4b3,Mfsd4b4,Mfsd4b5	1.4	0.04874	0.508365
GO:0055123	digestive system development	biological_process	145	13	Ccdc103,Cfc1,Ctnnb1,Dact1,Gata5,Gli3,Hip1r,Hnf1b,Hoxd13,Igf2,Prdm1,Tcf7,Vps52	7.82	0.04962	0.508365
GO:0060284	regulation of cell development	biological_process	915	61	Atxn1,Avil,Bcl9l,Bhlhe41,Camk1d,Camsap2,Caprin2,Cdh2,Cdkl3,Cib1,Coro1c,Crk,Ctnnb1,Cul7,Ell3,Fes,Foxp1,Gata2,Gfap,Gli3,Gsk3a,H2-K1,Hnf1b,Hoxd11,Hoxd3,Jade2,Klf4,Lrrc4c,Magi2,Map2k1,Mef2c,Mycn,Ngf,Nlgn1,Nrg3,Nsmf,Ntrk2,Olfm1,Pawr,Pbx1,Ppp2ca,Ppp2r5d,Ptk2b,Ptk7,Ptprd,Rap2a,Rnf10,Rnf6,S1pr5,Shank1,Sipa1l1,Sox2,Srf,Tgif1,Tnfrsf12a,Ube3a,Ulk1,Ulk4,Xrcc2,Zc4h2,Zfhx3	49.32	0.04967	0.508365
GO:0003676	nucleic acid binding	molecular_function	3737	275	Alkbh1,Anxa1,Apex1,Ar,Arl6ip4,Atp5a1,Atxn1,AU041133,Banf2,Bhlhe41,Brca2,Bzw1,Calm1,Caprin2,Cbfb,Cc2d1a,Ccdc86,Cct3,Cebpb,Celf2,Chd2,Ckap4,Cpeb1,Crx,Crxos,Ctif,Ctnnb1,Cxxc4,Ddx28,Ddx52,Dedd2,Dis3l,Dnajb6,Dus2,Ebf1,Eefsec,Eftud2,Egr2,Eif3f,Elk3,Ell3,Enox1,Ep400,Erf,Evx2,Ewsr1,Fbrsl1,Fbxl19,Flywch1,Flywch2,Fos,Foxp1,Foxr1,Gata2,Gata5,Gcm1,Gli3,Glmp,Gm10037,Gm14409,Gm15446,Gm20696,Gm28230,Gm3604,Gm50…	201.32	3e-09	2.4016e-06
GO:1901363	heterocyclic compound binding	molecular_function	5845	397	1700001J03Rik,Abcb9,Acsf3,Actbl2,Actr3b,Acvr1b,Adcy7,Ak4,Aldh1a1,Alkbh1,Anxa1,Apex1,Ar,Arfgef3,Arl6ip4,Arl9,Atad5,Atp5a1,Atxn1,AU041133,Banf2,Bhlhe41,Brca2,Bzw1,Calm1,Camk1d,Caprin2,Cbfb,Cc2d1a,Ccdc86,Cct3,Cct6b,Cda,Cdk17,Cdk19,Cdk8,Cdkl2,Cdkl3,Cebpb,Celf2,Chd2,Chek2,Ckap4,Ckmt1,Clk1,Cpeb1,Crx,Crxos,Ctif,Ctnnb1,Cul9,Cxxc4,Cyp27b1,Cyp3a59,Dcakd,Ddx28,Ddx52,Dedd2,Dennd5b,Dis3l,Dnajb6,Dock10,Dock6,D…	314.89	3.8e-09	2.4016e-06
GO:0046977	TAP binding	molecular_function	11	8	H2-K1,H2-Q1,H2-Q10,H2-Q2,H2-Q4,H2-Q6,H2-Q7,Tapbp	0.59	9.8e-09	4.108e-06
GO:0097159	organic cyclic compound binding	molecular_function	5933	399	1700001J03Rik,Abcb9,Acsf3,Actbl2,Actr3b,Acvr1b,Adcy7,Ak4,Aldh1a1,Alkbh1,Anxa1,Apex1,Ar,Arfgef3,Arl6ip4,Arl9,Atad5,Atp5a1,Atxn1,AU041133,Banf2,Bhlhe41,Brca2,Bzw1,Calm1,Camk1d,Caprin2,Cbfb,Cc2d1a,Ccdc86,Cct3,Cct6b,Cda,Cdk17,Cdk19,Cdk8,Cdkl2,Cdkl3,Cebpb,Celf2,Chd2,Chek2,Ckap4,Ckmt1,Clk1,Cpeb1,Crx,Crxos,Ctif,Ctnnb1,Cul9,Cxxc4,Cyp27b1,Cyp3a59,Dcakd,Ddx28,Ddx52,Dedd2,Dennd5b,Dis3l,Dnajb6,Dock10,Dock6,D…	319.63	1.3e-08	4.108e-06
GO:0005488	binding	molecular_function	13075	765	1700001J03Rik,Abcb9,Abhd5,Ablim1,Acbd4,Acsf3,Actbl2,Actr3b,Acvr1b,Adam11,Adcy7,Add3,Ado,Agl,Ahsa1,Ak4,Akap5,Aldh1a1,Alkbh1,Amd1,Amer3,Angpt1,Ank2,Ankrd6,Anxa1,Ap1s1,Ap4m1,Apex1,Ar,Arfgap3,Arfgef3,Arl6ip4,Arl9,Asic2,Atad5,Atg101,Atp23,Atp5a1,Atxn1,AU041133,Avil,Banf2,BC048507,Bcl9l,Bhlhe41,Bicdl2,Birc6,Brca2,Bzw1,C1ql1,Cacna1c,Calb2,Calm1,Camk1d,Camk2n1,Camsap2,Caprin2,Catsper3,Cavin2,Cbfa2t3,Cbfb…	704.39	1e-07	2.528e-05
GO:0030881	beta-2-microglobulin binding	molecular_function	13	7	H2-K1,H2-Q1,H2-Q10,H2-Q2,H2-Q4,H2-Q6,H2-Q7	0.7	1.7e-06	0.000325029
GO:0042605	peptide antigen binding	molecular_function	36	11	Gm11127,Gm7030,Gm8909,H2-K1,H2-Q1,H2-Q10,H2-Q2,H2-Q4,H2-Q6,H2-Q7,H2-T3	1.94	1.8e-06	0.000325029
GO:0000987	core promoter proximal region sequence-specific DNA binding	molecular_function	389	44	Ar,Bhlhe41,Cc2d1a,Cebpb,Crx,Ctnnb1,Ebf1,Egr2,Elk3,Fos,Foxp1,Gcm1,Gli3,Gmeb1,Hnf1b,Hoxd13,Jdp2,Jun,Klf10,Klf13,Klf4,Klf7,Litaf,Mef2c,Mef2d,Mycn,Nfatc3,Nkrf,Pbx1,Pitx1,Pou2f2,Pou5f1,Prdm1,Smarca4,Smarcc2,Sox1,Srebf1,Srf,Ssbp2,Tcf20,Tgif1,Zfhx3,Zfp217,Zscan21	20.96	2.7e-06	0.0003792
GO:0001159	core promoter proximal region DNA binding	molecular_function	389	44	Ar,Bhlhe41,Cc2d1a,Cebpb,Crx,Ctnnb1,Ebf1,Egr2,Elk3,Fos,Foxp1,Gcm1,Gli3,Gmeb1,Hnf1b,Hoxd13,Jdp2,Jun,Klf10,Klf13,Klf4,Klf7,Litaf,Mef2c,Mef2d,Mycn,Nfatc3,Nkrf,Pbx1,Pitx1,Pou2f2,Pou5f1,Prdm1,Smarca4,Smarcc2,Sox1,Srebf1,Srf,Ssbp2,Tcf20,Tgif1,Zfhx3,Zfp217,Zscan21	20.96	2.7e-06	0.0003792
GO:0042608	T cell receptor binding	molecular_function	15	7	H2-K1,H2-Q1,H2-Q10,H2-Q2,H2-Q4,H2-Q6,H2-Q7	0.81	5.7e-06	0.000622277
GO:0000978	RNA polymerase II core promoter proximal region sequence-specific DNA binding	molecular_function	375	42	Ar,Bhlhe41,Cc2d1a,Cebpb,Crx,Ctnnb1,Ebf1,Egr2,Elk3,Fos,Foxp1,Gcm1,Gli3,Gmeb1,Hoxd13,Jdp2,Jun,Klf10,Klf13,Klf7,Litaf,Mef2c,Mef2d,Mycn,Nfatc3,Nkrf,Pbx1,Pitx1,Pou2f2,Pou5f1,Prdm1,Smarca4,Smarcc2,Sox1,Srebf1,Srf,Ssbp2,Tcf20,Tgif1,Zfhx3,Zfp217,Zscan21	20.2	5.7e-06	0.000622277
GO:0001071	nucleic acid binding transcription factor activity	molecular_function	1365	111	Ar,Bhlhe41,Camk1d,Cbfa2t3,Cc2d1a,Cebpb,Cib1,Cops5,Crx,Ctnnb1,Ebf1,Egr2,Elk3,Erbin,Erf,Fos,Foxp1,Foxr1,Fzd2,Gata2,Gata5,Gcm1,Gli3,Glmp,Gm14409,Gm28230,Gm3604,Gm6710,Gmeb1,Havcr2,Hivep2,Hnf1b,Hoxc4,Hoxc5,Hoxc6,Hoxd10,Hoxd13,Hoxd3,Hoxd4,Hoxd8,Hoxd9,Hsf4,Ikzf4,Jdp2,Jun,Kat6a,Keap1,Klf10,Klf13,Klf4,Klf7,Map3k13,Mecom,Mef2c,Mef2d,Mycn,Nfam1,Nfatc3,Ngf,Nkrf,Nlrc5,Nlrp3,Nr2f2,Nr4a1,Pa2g4,Pbx1,Pbx3,Pcbp1,…	73.54	6.4e-06	0.000622277
GO:0003700	transcription factor activity, sequence-specific DNA binding	molecular_function	1365	111	Ar,Bhlhe41,Camk1d,Cbfa2t3,Cc2d1a,Cebpb,Cib1,Cops5,Crx,Ctnnb1,Ebf1,Egr2,Elk3,Erbin,Erf,Fos,Foxp1,Foxr1,Fzd2,Gata2,Gata5,Gcm1,Gli3,Glmp,Gm14409,Gm28230,Gm3604,Gm6710,Gmeb1,Havcr2,Hivep2,Hnf1b,Hoxc4,Hoxc5,Hoxc6,Hoxd10,Hoxd13,Hoxd3,Hoxd4,Hoxd8,Hoxd9,Hsf4,Ikzf4,Jdp2,Jun,Kat6a,Keap1,Klf10,Klf13,Klf4,Klf7,Map3k13,Mecom,Mef2c,Mef2d,Mycn,Nfam1,Nfatc3,Ngf,Nkrf,Nlrc5,Nlrp3,Nr2f2,Nr4a1,Pa2g4,Pbx1,Pbx3,Pcbp1,…	73.54	6.4e-06	0.000622277
GO:0003677	DNA binding	molecular_function	1961	148	Anxa1,Apex1,Ar,Atxn1,Banf2,Bhlhe41,Brca2,Calm1,Cbfb,Cc2d1a,Cebpb,Chd2,Crx,Crxos,Ctnnb1,Cxxc4,Dedd2,Dnajb6,Ebf1,Egr2,Elk3,Ell3,Ep400,Erf,Evx2,Fbxl19,Flywch1,Fos,Foxp1,Foxr1,Gata2,Gata5,Gcm1,Gli3,Glmp,Gm15446,Gm28230,Gm3604,Gmeb1,Gtf2e2,Gtf3c6,Hivep2,Hmgb1,Hnf1b,Hnrnpa1,Hopx,Hoxc4,Hoxc5,Hoxc6,Hoxd1,Hoxd10,Hoxd11,Hoxd12,Hoxd13,Hoxd3,Hoxd4,Hoxd8,Hoxd9,Hsf4,Ikzf4,Ilf3,Jdp2,Jun,Kat6a,Klf10,Klf13,Klf4,K…	105.64	1e-05	0.000902857
GO:0043167	ion binding	molecular_function	5867	375	1700001J03Rik,Abcb9,Ablim1,Acbd4,Acsf3,Actbl2,Actr3b,Acvr1b,Adcy7,Ado,Ak4,Alkbh1,Amd1,Amer3,Anxa1,Apex1,Ar,Arfgap3,Arfgef3,Arl9,Atad5,Atp23,Atp5a1,AU041133,Cacna1c,Calb2,Calm1,Camk1d,Caprin2,Cavin2,Cbfa2t3,Ccnb1ip1,Cct3,Cct6b,Cd34,Cda,Cdh15,Cdh2,Cdk17,Cdk19,Cdk8,Cdkl2,Cdkl3,Ch25h,Chd2,Chek2,Chrna1,Cib1,Ckmt1,Clk1,Col11a2,Cops5,Cpeb1,Cpped1,Crip3,Ctdsp2,Cul9,Cxxc4,Cyp27b1,Cyp3a59,Dcakd,Dchs2,Ddx28…	316.07	1.7e-05	0.00143253
GO:0043565	sequence-specific DNA binding	molecular_function	1018	86	Apex1,Ar,Bhlhe41,Cc2d1a,Cebpb,Chd2,Crx,Ctnnb1,Ebf1,Egr2,Elk3,Erf,Evx2,Fos,Foxp1,Foxr1,Gata2,Gata5,Gcm1,Gli3,Gm15446,Gm3604,Gmeb1,Hivep2,Hnf1b,Hoxc4,Hoxc5,Hoxc6,Hoxd1,Hoxd10,Hoxd11,Hoxd12,Hoxd13,Hoxd3,Hoxd4,Hoxd8,Hoxd9,Hsf4,Ikzf4,Jdp2,Jun,Klf10,Klf13,Klf4,Klf7,Litaf,Mcm5,Mecom,Mef2c,Mef2d,Mycn,Nfatc3,Nkrf,Nlrc5,Nlrp3,Nr2f2,Nr4a1,Obox5,Obox6,Orc2,Orc5,Pbx1,Pbx3,Pitx1,Pou2f2,Pou3f3,Pou3f4,Pou5f1,Prd…	54.84	1.9e-05	0.001501
GO:0000977	RNA polymerase II regulatory region sequence-specific DNA binding	molecular_function	634	59	Ar,Bhlhe41,Cc2d1a,Cebpb,Crx,Ctnnb1,Ebf1,Egr2,Elk3,Fos,Foxp1,Gata2,Gata5,Gcm1,Gli3,Gmeb1,Hnf1b,Hoxc4,Hoxd10,Hoxd13,Hoxd3,Hoxd4,Hoxd8,Hoxd9,Jdp2,Jun,Klf10,Klf13,Klf7,Litaf,Mecom,Mef2c,Mef2d,Mycn,Nfatc3,Nkrf,Nlrc5,Pbx1,Pbx3,Pitx1,Pou2f2,Pou3f4,Pou5f1,Prdm1,Rora,Rxrb,Smarca4,Smarcc2,Sox1,Srebf1,Srf,Ssbp2,Suz12,Tcf20,Tgif1,Zbtb16,Zfhx3,Zfp217,Zscan21	34.16	2.9e-05	0.0021488
GO:0000982	transcription factor activity, RNA polymerase II core promoter proximal region sequence-specific binding	molecular_function	402	42	Ar,Bhlhe41,Cc2d1a,Cebpb,Crx,Ebf1,Egr2,Elk3,Fos,Foxp1,Gata2,Gcm1,Gmeb1,Hoxd13,Jdp2,Jun,Klf10,Klf13,Klf4,Klf7,Mef2c,Mef2d,Mycn,Nfatc3,Nkrf,Nr4a1,Pbx1,Pitx1,Pou2f2,Pou5f1,Prdm1,Sox1,Srebf1,Srf,Ssbp2,Tcf20,Tgif1,Tshz2,Tshz3,Zbtb20,Zfp217,Zscan21	21.66	3.1e-05	0.0021488
GO:0001012	RNA polymerase II regulatory region DNA binding	molecular_function	637	59	Ar,Bhlhe41,Cc2d1a,Cebpb,Crx,Ctnnb1,Ebf1,Egr2,Elk3,Fos,Foxp1,Gata2,Gata5,Gcm1,Gli3,Gmeb1,Hnf1b,Hoxc4,Hoxd10,Hoxd13,Hoxd3,Hoxd4,Hoxd8,Hoxd9,Jdp2,Jun,Klf10,Klf13,Klf7,Litaf,Mecom,Mef2c,Mef2d,Mycn,Nfatc3,Nkrf,Nlrc5,Pbx1,Pbx3,Pitx1,Pou2f2,Pou3f4,Pou5f1,Prdm1,Rora,Rxrb,Smarca4,Smarcc2,Sox1,Srebf1,Srf,Ssbp2,Suz12,Tcf20,Tgif1,Zbtb16,Zfhx3,Zfp217,Zscan21	34.32	3.3e-05	0.0021488
GO:0001077	transcriptional activator activity, RNA polymerase II core promoter proximal region sequence-specific binding	molecular_function	275	32	Ar,Cebpb,Crx,Ebf1,Egr2,Elk3,Fos,Gata2,Gcm1,Gmeb1,Hoxd13,Jun,Klf10,Klf13,Klf4,Klf7,Mef2c,Mef2d,Mycn,Nfatc3,Nkrf,Nr4a1,Pbx1,Pitx1,Pou2f2,Pou5f1,Sox1,Srebf1,Srf,Ssbp2,Tcf20,Zscan21	14.82	3.4e-05	0.0021488
GO:0005515	protein binding	molecular_function	8256	501	Abcb9,Abhd5,Ablim1,Actr3b,Acvr1b,Adam11,Add3,Ado,Agl,Ahsa1,Akap5,Alkbh1,Amd1,Amer3,Angpt1,Ank2,Ankrd6,Anxa1,Ap1s1,Ap4m1,Apex1,Ar,Arl6ip4,Asic2,Atg101,Atp5a1,Atxn1,Avil,BC048507,Bcl9l,Bhlhe41,Bicdl2,Birc6,Brca2,Bzw1,C1ql1,Cacna1c,Camk1d,Camk2n1,Camsap2,Caprin2,Catsper3,Cavin2,Cbfa2t3,Cbfb,Cbx5,Cc2d1a,Ccdc103,Ccdc115,Ccdc62,Cchcr1,Ccl21b,Cct3,Cct6b,Cd34,Cd46,Cda,Cdh15,Cdh2,Cdk19,Cdk8,Cdkn2d,Cebpb,C…	444.77	6.6e-05	0.00384945
GO:0000976	transcription regulatory region sequence-specific DNA binding	molecular_function	711	63	Ar,Bhlhe41,Cc2d1a,Cebpb,Chd2,Crx,Ctnnb1,Ebf1,Egr2,Elk3,Fos,Foxp1,Gata2,Gata5,Gcm1,Gli3,Gm15446,Gm3604,Gmeb1,Hnf1b,Hoxc4,Hoxd10,Hoxd13,Hoxd3,Hoxd4,Hoxd8,Hoxd9,Jdp2,Jun,Klf10,Klf13,Klf4,Klf7,Litaf,Mecom,Mef2c,Mef2d,Mycn,Nfatc3,Nkrf,Nlrc5,Pbx1,Pbx3,Pitx1,Pou2f2,Pou3f4,Pou5f1,Prdm1,Rora,Rxrb,Smarca4,Smarcc2,Sox1,Srebf1,Srf,Ssbp2,Suz12,Tcf20,Tgif1,Zbtb16,Zfhx3,Zfp217,Zscan21	38.3	6.7e-05	0.00384945
GO:0000981	RNA polymerase II transcription factor activity, sequence-specific DNA binding	molecular_function	733	64	Ar,Bhlhe41,Cc2d1a,Cebpb,Crx,Ebf1,Egr2,Elk3,Erf,Fos,Foxp1,Foxr1,Gata2,Gata5,Gcm1,Glmp,Gmeb1,Hnf1b,Hoxc4,Hoxd10,Hoxd13,Hoxd4,Hoxd8,Hoxd9,Jdp2,Jun,Klf10,Klf13,Klf4,Klf7,Mecom,Mef2c,Mef2d,Mycn,Nfatc3,Nkrf,Nr2f2,Nr4a1,Pbx1,Pbx3,Pcbp1,Pitx1,Pou2f2,Pou3f3,Pou5f1,Prdm1,Rora,Rpf2,Rxrb,Sox1,Sox2,Srebf1,Srf,Ssbp2,Tcf20,Tcf7,Tgif1,Tshz2,Tshz3,Zbtb16,Zbtb20,Zfp217,Zscan18,Zscan21	39.49	9.1e-05	0.00500104
GO:0001228	transcriptional activator activity, RNA polymerase II transcription regulatory region sequence-specific binding	molecular_function	405	40	Ar,Cebpb,Crx,Ebf1,Egr2,Elk3,Fos,Gata2,Gata5,Gcm1,Gmeb1,Hoxc4,Hoxd10,Hoxd13,Hoxd4,Hoxd8,Jun,Klf10,Klf13,Klf4,Klf7,Mecom,Mef2c,Mef2d,Mycn,Nfatc3,Nkrf,Nr4a1,Pbx1,Pbx3,Pitx1,Pou2f2,Pou5f1,Rxrb,Sox1,Srebf1,Srf,Ssbp2,Tcf20,Zscan21	21.82	0.00016	0.00842667
GO:0000975	regulatory region DNA binding	molecular_function	870	72	Ar,Bhlhe41,Cc2d1a,Cebpb,Chd2,Crx,Crxos,Ctnnb1,Ebf1,Egr2,Elk3,Ell3,Fos,Foxp1,Gata2,Gata5,Gcm1,Gli3,Glmp,Gm15446,Gm3604,Gmeb1,Hivep2,Hnf1b,Hoxc4,Hoxd10,Hoxd13,Hoxd3,Hoxd4,Hoxd8,Hoxd9,Ikzf4,Jdp2,Jun,Klf10,Klf13,Klf4,Klf7,Litaf,Mecom,Mef2c,Mef2d,Mycn,Nfatc3,Nkrf,Nlrc5,Pbx1,Pbx3,Pitx1,Pou2f2,Pou3f4,Pou5f1,Prdm1,Rai1,Rnf10,Rora,Rxrb,Smarca4,Smarcc2,Sox1,Sox2,Srebf1,Srf,Ssbp2,Suz12,Tcf20,Tcf7,Tgif1,Zbtb…	46.87	0.00018	0.00842667
GO:0001067	regulatory region nucleic acid binding	molecular_function	870	72	Ar,Bhlhe41,Cc2d1a,Cebpb,Chd2,Crx,Crxos,Ctnnb1,Ebf1,Egr2,Elk3,Ell3,Fos,Foxp1,Gata2,Gata5,Gcm1,Gli3,Glmp,Gm15446,Gm3604,Gmeb1,Hivep2,Hnf1b,Hoxc4,Hoxd10,Hoxd13,Hoxd3,Hoxd4,Hoxd8,Hoxd9,Ikzf4,Jdp2,Jun,Klf10,Klf13,Klf4,Klf7,Litaf,Mecom,Mef2c,Mef2d,Mycn,Nfatc3,Nkrf,Nlrc5,Pbx1,Pbx3,Pitx1,Pou2f2,Pou3f4,Pou5f1,Prdm1,Rai1,Rnf10,Rora,Rxrb,Smarca4,Smarcc2,Sox1,Sox2,Srebf1,Srf,Ssbp2,Suz12,Tcf20,Tcf7,Tgif1,Zbtb…	46.87	0.00018	0.00842667
GO:0044212	transcription regulatory region DNA binding	molecular_function	870	72	Ar,Bhlhe41,Cc2d1a,Cebpb,Chd2,Crx,Crxos,Ctnnb1,Ebf1,Egr2,Elk3,Ell3,Fos,Foxp1,Gata2,Gata5,Gcm1,Gli3,Glmp,Gm15446,Gm3604,Gmeb1,Hivep2,Hnf1b,Hoxc4,Hoxd10,Hoxd13,Hoxd3,Hoxd4,Hoxd8,Hoxd9,Ikzf4,Jdp2,Jun,Klf10,Klf13,Klf4,Klf7,Litaf,Mecom,Mef2c,Mef2d,Mycn,Nfatc3,Nkrf,Nlrc5,Pbx1,Pbx3,Pitx1,Pou2f2,Pou3f4,Pou5f1,Prdm1,Rai1,Rnf10,Rora,Rxrb,Smarca4,Smarcc2,Sox1,Sox2,Srebf1,Srf,Ssbp2,Suz12,Tcf20,Tcf7,Tgif1,Zbtb…	46.87	0.00018	0.00842667
GO:0071837	HMG box domain binding	molecular_function	20	6	Egr2,Hoxc4,Jun,Mef2c,Pou3f3,Pou5f1	1.08	0.00049	0.0213572
GO:0003723	RNA binding	molecular_function	1582	115	Alkbh1,Anxa1,Apex1,Arl6ip4,Atp5a1,Atxn1,Bzw1,Caprin2,Ccdc86,Cct3,Celf2,Chd2,Ckap4,Cpeb1,Ctif,Ddx28,Ddx52,Dis3l,Dus2,Eefsec,Eftud2,Eif3f,Ewsr1,Fbrsl1,Flywch2,Gm20696,Gm5093,Gpatch8,Gtf2e2,H2-K1,H2-Q1,H2-Q10,H2-Q2,H2-Q4,H2-Q6,H2-Q7,Heatr6,Hexim1,Hexim2,Hmgb1,Hnrnpa1,Ifit2,Ilf3,Imp4,Jun,Kri1,Lsm11,Mbnl2,Mettl1,Mrpl2,Mrpl23,Msi1,Nanos3,Nelfb,Ngrn,Nkrf,Nol10,Pa2g4,Pan3,Papd5,Parp14,Pcbp1,Pdia3,Pou5f1,…	85.23	0.00049	0.0213572
GO:0010858	calcium-dependent protein kinase regulator activity	molecular_function	4	3	Camk2n1,Cib1,Hmgb1	0.22	0.0006	0.02528
GO:0042826	histone deacetylase binding	molecular_function	105	14	Bhlhe41,Cbx5,Cebpb,D7Ertd443e,Dact1,Gcm1,Gli3,Klf4,Mef2c,Mef2d,Prdm1,Srf,Ywhae,Znhit1	5.66	0.00149	0.0607535
GO:0043169	cation binding	molecular_function	3797	241	Ablim1,Acvr1b,Adcy7,Ado,Alkbh1,Amd1,Anxa1,Apex1,Ar,Arfgap3,Atp23,AU041133,Cacna1c,Calb2,Calm1,Caprin2,Cbfa2t3,Ccnb1ip1,Cda,Cdh15,Cdh2,Ch25h,Chek2,Chrna1,Cib1,Col11a2,Cops5,Cpeb1,Cpped1,Crip3,Ctdsp2,Cul9,Cxxc4,Cyp27b1,Cyp3a59,Dchs2,Dlk1,Doc2b,Dpep2,Dpep3,Drd1,Ebf1,Egr2,Entpd8,Esyt1,Ewsr1,Fbxl19,Fbxo11,Fbxo30,Fga,Flywch1,Foxp1,Furin,Gata2,Gata5,Gcm1,Gli3,Gm15446,Gm3604,Gm6710,Gmeb1,Gnmt,Gpatch8,Gri…	204.56	0.00191	0.0746909
GO:0035326	enhancer binding	molecular_function	108	14	Ell3,Gata2,Gata5,Hoxc4,Hoxd13,Jun,Mef2c,Pbx3,Pou5f1,Rai1,Rxrb,Smarca4,Smarcc2,Zbtb16	5.82	0.00195	0.0746909
GO:0003682	chromatin binding	molecular_function	521	44	Apex1,Ar,Atxn1,Cbfa2t3,Cbx5,Cebpb,Crx,Crxos,Ctnnb1,Egr2,Ep400,Fos,Foxp1,Gata2,Gata5,Gli3,Hoxd10,Hoxd13,Jdp2,Jun,Kat6a,Klhdc3,Mcm5,Mef2c,Nfatc3,Polg,Pou5f1,Rcc1,Ring1,Rnf4,Smarca4,Smarca5,Smarcc2,Sox2,Srebf1,Srf,Suz12,Tada2b,Tgif1,Tshz2,Tshz3,Ttc5,Tunar,Znhit1	28.07	0.00212	0.0788141
GO:0046872	metal ion binding	molecular_function	3709	235	Ablim1,Acvr1b,Adcy7,Ado,Alkbh1,Anxa1,Apex1,Ar,Arfgap3,Atp23,AU041133,Cacna1c,Calb2,Calm1,Caprin2,Cbfa2t3,Ccnb1ip1,Cda,Cdh15,Cdh2,Ch25h,Chek2,Cib1,Col11a2,Cops5,Cpeb1,Cpped1,Crip3,Ctdsp2,Cul9,Cxxc4,Cyp27b1,Cyp3a59,Dchs2,Dlk1,Doc2b,Dpep2,Dpep3,Ebf1,Egr2,Entpd8,Esyt1,Ewsr1,Fbxl19,Fbxo11,Fbxo30,Fga,Flywch1,Foxp1,Furin,Gata2,Gata5,Gcm1,Gli3,Gm15446,Gm3604,Gm6710,Gmeb1,Gpatch8,Grin2b,Havcr2,Hddc3,Hivep…	199.81	0.00244	0.0881189
GO:0070974	POU domain binding	molecular_function	2	2	Ar,Pou5f1	0.11	0.0029	0.101822
GO:0044389	ubiquitin-like protein ligase binding	molecular_function	311	28	Cebpb,Chek2,Cul7,Cul9,Daxx,Egr2,Erbb3,Fhit,Flt3,Gm20431,Jak1,Jun,Mul1,Pa2g4,Pou5f1,Prr5l,Ptk2b,Rffl,Rnf40,Shprh,Slc25a5,Tmem189,Ube2a,Ube2b,Ube2j1,Ube2k,Ube2v1,Ywhae	16.75	0.0055	0.185941
GO:0019899	enzyme binding	molecular_function	1850	124	Akap5,Angpt1,Ank2,Ar,Bhlhe41,Bicdl2,Brca2,Cacna1c,Camk2n1,Cavin2,Cbx5,Cdh2,Cdk19,Cdkn2d,Cebpb,Chek2,Cib1,Cops5,Coro1c,Ctnnb1,Cul7,Cul9,D7Ertd443e,Dact1,Daxx,Dis3l,Dock10,Dock9,Dynll1,Egr2,Ehhadh,Erbb3,Erc1,Fanci,Fhit,Flt3,Fmnl1,Fmnl2,Frmd5,Furin,Gcm1,Gfap,Gli3,Gm20431,Grasp,Gsg1,Gsk3a,Hsf4,Hspa2,Ipo8,Iqgap3,Irs2,Jak1,Jun,Kcna5,Klf4,Ldlr,Magi2,Mapk4,Marveld3,Mef2c,Mef2d,Mobp,Mul1,Mycn,Myo1c,Myrip,…	99.66	0.00559	0.185941
GO:0031625	ubiquitin protein ligase binding	molecular_function	298	27	Chek2,Cul7,Cul9,Daxx,Egr2,Erbb3,Fhit,Flt3,Gm20431,Jak1,Jun,Mul1,Pa2g4,Pou5f1,Prr5l,Ptk2b,Rffl,Rnf40,Shprh,Slc25a5,Tmem189,Ube2a,Ube2b,Ube2j1,Ube2k,Ube2v1,Ywhae	16.05	0.00583	0.188952
GO:0019887	protein kinase regulator activity	molecular_function	161	17	Camk2n1,Cdkn2d,Cib1,Daxx,Dus2,Erbb3,Hexim1,Hexim2,Hmgb1,Igf2,Lrrc4b,Lrrc4c,Map2k1,Ngf,Podnl1,Tsacc,Wnk1	8.67	0.00613	0.1896
GO:0004860	protein kinase inhibitor activity	molecular_function	86	11	Camk2n1,Cdkn2d,Cib1,Dus2,Hexim1,Hexim2,Lrrc4b,Lrrc4c,Podnl1,Tsacc,Wnk1	4.63	0.00633	0.1896
GO:0001158	enhancer sequence-specific DNA binding	molecular_function	98	12	Gata2,Gata5,Hoxc4,Hoxd13,Jun,Mef2c,Pbx3,Pou5f1,Rxrb,Smarca4,Smarcc2,Zbtb16	5.28	0.00633	0.1896
GO:0031267	small GTPase binding	molecular_function	286	26	Bicdl2,Cib1,Coro1c,Dock10,Dock9,Erc1,Fmnl1,Fmnl2,Grasp,Ipo8,Iqgap3,Mobp,Myo1c,Myrip,Noxa1,Nutf2,Optn,Pex5,Rab11fip2,Rcc1,Rph3al,Tbc1d14,Ulk1,Vps52,Whamm,Xpo6	15.41	0.00645	0.1896
GO:0008013	beta-catenin binding	molecular_function	76	10	Amer3,Ar,Bcl9l,Cdh2,Dact1,Gli3,Klf4,Rora,Setd1a,Tcf7	4.09	0.00742	0.203942
GO:0019210	kinase inhibitor activity	molecular_function	89	11	Camk2n1,Cdkn2d,Cib1,Dus2,Hexim1,Hexim2,Lrrc4b,Lrrc4c,Podnl1,Tsacc,Wnk1	4.79	0.00817	0.203942
GO:0004731	purine-nucleoside phosphorylase activity	molecular_function	3	2	Pnp,Pnp2	0.16	0.00839	0.203942
GO:0005146	leukemia inhibitory factor receptor binding	molecular_function	3	2	Ctf1,Ctf2	0.16	0.00839	0.203942
GO:0008427	calcium-dependent protein kinase inhibitor activity	molecular_function	3	2	Camk2n1,Cib1	0.16	0.00839	0.203942
GO:0030160	GKAP/Homer scaffold activity	molecular_function	3	2	Homer2,Shank1	0.16	0.00839	0.203942
GO:0070122	isopeptidase activity	molecular_function	3	2	Senp1,Uspl1	0.16	0.00839	0.203942
GO:0070138	ubiquitin-like protein-specific isopeptidase activity	molecular_function	3	2	Senp1,Uspl1	0.16	0.00839	0.203942
GO:0070140	SUMO-specific isopeptidase activity	molecular_function	3	2	Senp1,Uspl1	0.16	0.00839	0.203942
GO:0001046	core promoter sequence-specific DNA binding	molecular_function	115	13	Cebpb,Chd2,Ctnnb1,Fos,Gata2,Klf10,Mef2c,Nlrc5,Rora,Smarca4,Sox1,Suz12,Zfhx3	6.2	0.00895	0.213449
GO:0003705	transcription factor activity, RNA polymerase II distal enhancer sequence-specific binding	molecular_function	103	12	Bhlhe41,Cebpb,Foxp1,Gata5,Hnf1b,Hoxc4,Jun,Mef2c,Pbx3,Pou3f3,Srf,Zbtb16	5.55	0.00935	0.217868
GO:0019207	kinase regulator activity	molecular_function	182	18	Camk2n1,Cdkn2d,Cib1,Daxx,Dus2,Erbb3,Hexim1,Hexim2,Hmgb1,Igf2,Klf4,Lrrc4b,Lrrc4c,Map2k1,Ngf,Podnl1,Tsacc,Wnk1	9.8	0.00948	0.217868
GO:0051087	chaperone binding	molecular_function	79	10	Ahsa1,Dnajb6,Dnajb8,Fgb,Gm38392,Grpel1,Hscb,Pfdn6,Prnp,Tsacc	4.26	0.00969	0.218717
GO:0004373	glycogen (starch) synthase activity	molecular_function	9	3	Gsk3a,Igf2,Inpp5k	0.48	0.01025	0.227298
GO:0017016	Ras GTPase binding	molecular_function	270	24	Bicdl2,Cib1,Coro1c,Dock10,Dock9,Erc1,Fmnl1,Fmnl2,Ipo8,Iqgap3,Mobp,Myo1c,Myrip,Noxa1,Nutf2,Optn,Rab11fip2,Rcc1,Rph3al,Tbc1d14,Ulk1,Vps52,Whamm,Xpo6	14.55	0.01121	0.242517
GO:0051020	GTPase binding	molecular_function	314	27	Bicdl2,Cib1,Coro1c,Dock10,Dock9,Erc1,Fmnl1,Fmnl2,Grasp,Ipo8,Iqgap3,Mobp,Myo1c,Myrip,Noxa1,Nutf2,Optn,Pex5,Rab11fip2,Rcc1,Rph3al,Rragd,Tbc1d14,Ulk1,Vps52,Whamm,Xpo6	16.92	0.01132	0.242517
GO:0015459	potassium channel regulator activity	molecular_function	36	6	Ank2,Kcna5,Kcnip4,Sgk3,Wnk1,Ywhae	1.94	0.0117	0.24648
GO:0051082	unfolded protein binding	molecular_function	82	10	Ccdc115,Cct3,Cct6b,Dnajb6,Dnajb8,Grpel1,Heatr3,Hspa2,Pfdn6,Tomm20	4.42	0.01247	0.258395
GO:0044183	protein binding involved in protein folding	molecular_function	27	5	Cct3,Cct6b,Dnajb6,Dnajb8,Ric3	1.45	0.01347	0.274614
GO:0001102	RNA polymerase II activating transcription factor binding	molecular_function	38	6	Bhlhe41,Ctnnb1,Egr2,Fos,Jun,Taf12	2.05	0.01515	0.299212
GO:0051119	sugar transmembrane transporter activity	molecular_function	38	6	Gm43191,Mfsd4b2,Mfsd4b3,Mfsd4b4,Mfsd4b5,Slc35a3	2.05	0.01515	0.299212
GO:0002060	purine nucleobase binding	molecular_function	4	2	Pnp,Pnp2	0.22	0.01617	0.305058
GO:0015349	thyroid hormone transmembrane transporter activity	molecular_function	4	2	Slc16a2,Slco4a1	0.22	0.01617	0.305058
GO:0043199	sulfate binding	molecular_function	4	2	Cd34,Rcc1	0.22	0.01617	0.305058
GO:0003713	transcription coactivator activity	molecular_function	251	22	Apex1,Bcl9l,Cbfb,Ccdc62,Cops5,Ctnnb1,Daxx,Elob,Glmp,Gmeb1,Jun,Kat6a,Kmt2e,Med27,Pou5f1,Psmd9,Pus1,Rbpms,Smarca4,Tada2b,Taf12,Ube3a	13.52	0.01707	0.313006
GO:0042277	peptide binding	molecular_function	237	21	Cemip,Furin,Gm11127,Gm7030,Gm8909,H2-K1,H2-Q1,H2-Q10,H2-Q2,H2-Q4,H2-Q6,H2-Q7,H2-T3,Ldlr,Ldlrad3,Nln,Olfm1,Pex5,Prnp,Tomm20,Trhde	12.77	0.01745	0.313006
GO:0030291	protein serine/threonine kinase inhibitor activity	molecular_function	29	5	Cdkn2d,Cib1,Hexim1,Hexim2,Wnk1	1.56	0.01813	0.313006
GO:0003906	DNA-(apurinic or apyrimidinic site) lyase activity	molecular_function	11	3	Alkbh1,Apex1,Smug1	0.59	0.01857	0.313006
GO:0004693	cyclin-dependent protein serine/threonine kinase activity	molecular_function	100	11	Cdk17,Cdk19,Cdk8,Cdkl2,Cdkl3,Cdkn2d,Hexim1,Hexim2,Hspa2,Mnat1,Nr2f2	5.39	0.01866	0.313006
GO:0097472	cyclin-dependent protein kinase activity	molecular_function	100	11	Cdk17,Cdk19,Cdk8,Cdkl2,Cdkl3,Cdkn2d,Hexim1,Hexim2,Hspa2,Mnat1,Nr2f2	5.39	0.01866	0.313006
GO:0004879	RNA polymerase II transcription factor activity, ligand-activated sequence-specific DNA binding	molecular_function	51	7	Ar,Glmp,Nr2f2,Nr4a1,Rora,Rxrb,Srebf1	2.75	0.01882	0.313006
GO:0004970	ionotropic glutamate receptor activity	molecular_function	51	7	Grik5,Grin2b,Mef2c,Neto1,Nlgn1,Ptk2b,Shank1	2.75	0.01882	0.313006
GO:0098531	transcription factor activity, direct ligand regulated sequence-specific DNA binding	molecular_function	51	7	Ar,Glmp,Nr2f2,Nr4a1,Rora,Rxrb,Srebf1	2.75	0.01882	0.313006
GO:0046527	glucosyltransferase activity	molecular_function	20	4	Gsk3a,Igf2,Inpp5k,Plod3	1.08	0.02031	0.333401
GO:0003697	single-stranded DNA binding	molecular_function	89	10	Anxa1,Brca2,Hnrnpa1,Mcm7,Pcbp1,Rad51d,Rad52,Smug1,Ssbp2,Xrcc2	4.79	0.02122	0.343873
GO:0001882	nucleoside binding	molecular_function	2039	130	1700001J03Rik,Abcb9,Acsf3,Actbl2,Actr3b,Acvr1b,Adcy7,Ak4,Arfgef3,Arl9,Atad5,Atp5a1,Camk1d,Cct3,Cct6b,Cda,Cdk17,Cdk19,Cdk8,Cdkl2,Cdkl3,Chd2,Chek2,Ckmt1,Clk1,Cul9,Dcakd,Ddx28,Ddx52,Dennd5b,Dock10,Dock6,Dock9,Eefsec,Eftud2,Entpd8,Ep400,Ephb1,Erbb3,Fes,Ficd,Flt3,Gatc,Gdpgp1,Gimap1,Gimap3,Gimap4,Gimap5,Gimap6,Gimap7,Gimap8,Gimap9,Gm4922,Gm5565,Gm6309,Gsk3a,Hspa2,Hyou1,Ift22,Jak1,Kif18b,Kif21b,Kif2a,Ki…	109.85	0.02156	0.34496
GO:0000980	RNA polymerase II distal enhancer sequence-specific DNA binding	molecular_function	77	9	Gata2,Hoxc4,Jun,Mef2c,Pbx3,Rxrb,Smarca4,Smarcc2,Zbtb16	4.15	0.02227	0.351866
GO:0044877	macromolecular complex binding	molecular_function	1546	101	Acvr1b,Apex1,Ar,Atg101,Atxn1,Avil,Camsap2,Cbfa2t3,Cbx5,Cebpb,Coro1c,Cpeb1,Crx,Crxos,Ctnnb1,Dctn6,Eefsec,Egr2,Elob,Ep400,Ephb1,Erbin,Fes,Fmnl1,Fos,Foxp1,Frmd5,Gata2,Gata5,Gfap,Gli3,H2-K1,H2-Oa,H2-Q1,H2-Q10,H2-Q2,H2-Q4,H2-Q6,H2-Q7,Hip1r,Hnf1b,Hoxd10,Hoxd13,Igf2,Imp4,Irs2,Jaml,Jdp2,Jun,Kat6a,Kif18b,Kif21b,Kif2a,Kifc1,Klhdc3,Lca5,Ldlr,Map1a,Mb21d2,Mcm5,Mef2c,Myo1c,Nfatc3,Nme8,Pex6,Polg,Pou5f1,Ppp1r42…	83.29	0.02304	0.359538
GO:0004861	cyclin-dependent protein serine/threonine kinase inhibitor activity	molecular_function	12	3	Cdkn2d,Hexim1,Hexim2	0.65	0.02379	0.360273
GO:0004972	NMDA glutamate receptor activity	molecular_function	21	4	Grin2b,Mef2c,Nlgn1,Ptk2b	1.13	0.02404	0.360273
GO:0016763	transferase activity, transferring pentosyl groups	molecular_function	54	7	Dnph1,Parp14,Parp2,Pnp,Pnp2,Ppat,Qtrt1	2.91	0.02508	0.360273
GO:0033218	amide binding	molecular_function	261	22	Cemip,Furin,Gm11127,Gm7030,Gm8909,Gnmt,H2-K1,H2-Q1,H2-Q10,H2-Q2,H2-Q4,H2-Q6,H2-Q7,H2-T3,Ldlr,Ldlrad3,Nln,Olfm1,Pex5,Prnp,Tomm20,Trhde	14.06	0.02537	0.360273
GO:0002054	nucleobase binding	molecular_function	5	2	Pnp,Pnp2	0.27	0.026	0.360273
GO:0016929	SUMO-specific protease activity	molecular_function	5	2	Senp1,Uspl1	0.27	0.026	0.360273
GO:0086006	voltage-gated sodium channel activity involved in cardiac muscle cell action potential	molecular_function	5	2	Scn2b,Scn4b	0.27	0.026	0.360273
GO:0033613	activating transcription factor binding	molecular_function	67	8	Bhlhe41,Ctnnb1,Egr2,Fos,Jun,Mef2c,Mef2d,Taf12	3.61	0.02699	0.360273
GO:0015144	carbohydrate transmembrane transporter activity	molecular_function	44	6	Gm43191,Mfsd4b2,Mfsd4b3,Mfsd4b4,Mfsd4b5,Slc35a3	2.37	0.02955	0.360273
GO:1901476	carbohydrate transporter activity	molecular_function	44	6	Gm43191,Mfsd4b2,Mfsd4b3,Mfsd4b4,Mfsd4b5,Slc35a3	2.37	0.02955	0.360273
GO:0003688	DNA replication origin binding	molecular_function	13	3	Mcm5,Orc2,Orc5	0.7	0.02971	0.360273
GO:0009982	pseudouridine synthase activity	molecular_function	13	3	Pus1,Rpusd4,Trub1	0.7	0.02971	0.360273
GO:0001085	RNA polymerase II transcription factor binding	molecular_function	121	12	Ar,Bhlhe41,Ctnnb1,Dact1,Egr2,Fos,Gata2,Gata5,Jun,Klf4,Pitx1,Taf12	6.52	0.02994	0.360273
GO:1901677	phosphate transmembrane transporter activity	molecular_function	33	5	Slc20a1,Slc25a5,Slc35b3,Slc37a2,Slc37a4	1.78	0.0304	0.360273
GO:0030295	protein kinase activator activity	molecular_function	58	7	Daxx,Erbb3,Hmgb1,Igf2,Map2k1,Ngf,Wnk1	3.12	0.03546	0.360273
GO:0005524	ATP binding	molecular_function	1473	95	Abcb9,Acsf3,Actbl2,Actr3b,Acvr1b,Adcy7,Ak4,Atad5,Atp5a1,Camk1d,Cct3,Cct6b,Cdk17,Cdk19,Cdk8,Cdkl2,Cdkl3,Chd2,Chek2,Ckmt1,Clk1,Cul9,Dcakd,Ddx28,Ddx52,Entpd8,Ep400,Ephb1,Erbb3,Fes,Ficd,Flt3,Gatc,Gm4922,Gsk3a,Hspa2,Hyou1,Jak1,Kif18b,Kif21b,Kif2a,Kifc1,Lig3,Map2k1,Map3k13,Mapk4,Mcm5,Mcm7,Mcmdc2,Mthfd1,Myo18b,Myo1c,Nlrc5,Nlrp10,Nlrp3,Ntrk2,Nuak1,Orc5,Paics,Pan3,Pbp2,Pex6,Pfkm,Pkmyt1,Ppip5k1,Prkcd,Pskh1…	79.35	0.03602	0.360273
GO:0035251	UDP-glucosyltransferase activity	molecular_function	14	3	Gsk3a,Igf2,Inpp5k	0.75	0.03633	0.360273
GO:0022891	substrate-specific transmembrane transporter activity	molecular_function	1083	72	Abcb9,Ank2,Ano10,Asic2,Atp5a1,Cacna1c,Calm1,Catsper2,Catsper3,Chrna1,Cox10,Cox6a1,Cox8c,Dennd5b,Fam155a,Gabrr2,Gjc1,Gm38392,Gm43191,Grik5,Grin2b,Hspa2,Htr3a,Kcna1,Kcna5,Kcnd2,Kcnip4,Kcnk13,Lrrc55,Lrrc8b,Mef2c,Mfsd4b2,Mfsd4b3,Mfsd4b4,Mfsd4b5,Neto1,Nlgn1,Nrxn1,Orai3,Pcyox1,Pde4b,Prss41,Ptk2b,Rhbg,Rhcg,Scn2b,Scn4b,Serinc4,Sfxn1,Sgk3,Shank1,Sidt1,Slc12a3,Slc12a4,Slc15a1,Slc16a2,Slc20a1,Slc22a7,Slc25a…	58.34	0.03648	0.360273
GO:0030674	protein binding, bridging	molecular_function	111	11	Ank2,Anxa1,Cbx5,Crk,Fga,Fgb,Frmd4a,Hip1r,Insc,Optn,Pag1	5.98	0.03682	0.360273
GO:0032550	purine ribonucleoside binding	molecular_function	2028	127	1700001J03Rik,Abcb9,Acsf3,Actbl2,Actr3b,Acvr1b,Adcy7,Ak4,Arfgef3,Arl9,Atad5,Atp5a1,Camk1d,Cct3,Cct6b,Cdk17,Cdk19,Cdk8,Cdkl2,Cdkl3,Chd2,Chek2,Ckmt1,Clk1,Cul9,Dcakd,Ddx28,Ddx52,Dennd5b,Dock10,Dock6,Dock9,Eefsec,Eftud2,Entpd8,Ep400,Ephb1,Erbb3,Fes,Ficd,Flt3,Gatc,Gdpgp1,Gimap1,Gimap3,Gimap4,Gimap5,Gimap6,Gimap7,Gimap8,Gimap9,Gm4922,Gm5565,Gm6309,Gsk3a,Hspa2,Hyou1,Ift22,Jak1,Kif18b,Kif21b,Kif2a,Kifc1,…	109.25	0.03714	0.360273
GO:0035639	purine ribonucleoside triphosphate binding	molecular_function	1803	114	Abcb9,Acsf3,Actbl2,Actr3b,Acvr1b,Adcy7,Ak4,Arl9,Atad5,Atp5a1,Camk1d,Cct3,Cct6b,Cdk17,Cdk19,Cdk8,Cdkl2,Cdkl3,Chd2,Chek2,Ckmt1,Clk1,Cul9,Dcakd,Ddx28,Ddx52,Eefsec,Eftud2,Entpd8,Ep400,Ephb1,Erbb3,Fes,Ficd,Flt3,Gatc,Gimap1,Gimap3,Gimap4,Gimap5,Gimap6,Gimap7,Gimap8,Gimap9,Gm4922,Gsk3a,Hspa2,Hyou1,Ift22,Jak1,Kif18b,Kif21b,Kif2a,Kifc1,Lig3,Map2k1,Map3k13,Mapk4,Mcm5,Mcm7,Mcmdc2,Mthfd1,Myo18b,Myo1c,Nlrc5,N…	97.13	0.03747	0.360273
GO:0005355	glucose transmembrane transporter activity	molecular_function	24	4	Mfsd4b2,Mfsd4b3,Mfsd4b4,Mfsd4b5	1.29	0.0376	0.360273
GO:0003909	DNA ligase activity	molecular_function	6	2	Lig3,Parp2	0.32	0.03762	0.360273
GO:0003910	DNA ligase (ATP) activity	molecular_function	6	2	Lig3,Parp2	0.32	0.03762	0.360273
GO:0004457	lactate dehydrogenase activity	molecular_function	6	2	Ldhal6b,Ldhd	0.32	0.03762	0.360273
GO:0004982	N-formyl peptide receptor activity	molecular_function	6	2	Fpr1,Fpr2	0.32	0.03762	0.360273
GO:0008499	UDP-galactose:beta-N-acetylglucosamine beta-1,3-galactosyltransferase activity	molecular_function	6	2	B3galt1,B3galt4	0.32	0.03762	0.360273
GO:0019870	potassium channel inhibitor activity	molecular_function	6	2	Kcna5,Wnk1	0.32	0.03762	0.360273
GO:0070697	activin receptor binding	molecular_function	6	2	Cfc1,Magi2	0.32	0.03762	0.360273
GO:0008066	glutamate receptor activity	molecular_function	59	7	Grik5,Grin2b,Mef2c,Neto1,Nlgn1,Ptk2b,Shank1	3.18	0.03844	0.360273
GO:0001883	purine nucleoside binding	molecular_function	2031	127	1700001J03Rik,Abcb9,Acsf3,Actbl2,Actr3b,Acvr1b,Adcy7,Ak4,Arfgef3,Arl9,Atad5,Atp5a1,Camk1d,Cct3,Cct6b,Cdk17,Cdk19,Cdk8,Cdkl2,Cdkl3,Chd2,Chek2,Ckmt1,Clk1,Cul9,Dcakd,Ddx28,Ddx52,Dennd5b,Dock10,Dock6,Dock9,Eefsec,Eftud2,Entpd8,Ep400,Ephb1,Erbb3,Fes,Ficd,Flt3,Gatc,Gdpgp1,Gimap1,Gimap3,Gimap4,Gimap5,Gimap6,Gimap7,Gimap8,Gimap9,Gm4922,Gm5565,Gm6309,Gsk3a,Hspa2,Hyou1,Ift22,Jak1,Kif18b,Kif21b,Kif2a,Kifc1,…	109.42	0.03857	0.360273
GO:0032549	ribonucleoside binding	molecular_function	2031	127	1700001J03Rik,Abcb9,Acsf3,Actbl2,Actr3b,Acvr1b,Adcy7,Ak4,Arfgef3,Arl9,Atad5,Atp5a1,Camk1d,Cct3,Cct6b,Cdk17,Cdk19,Cdk8,Cdkl2,Cdkl3,Chd2,Chek2,Ckmt1,Clk1,Cul9,Dcakd,Ddx28,Ddx52,Dennd5b,Dock10,Dock6,Dock9,Eefsec,Eftud2,Entpd8,Ep400,Ephb1,Erbb3,Fes,Ficd,Flt3,Gatc,Gdpgp1,Gimap1,Gimap3,Gimap4,Gimap5,Gimap6,Gimap7,Gimap8,Gimap9,Gm4922,Gm5565,Gm6309,Gsk3a,Hspa2,Hyou1,Ift22,Jak1,Kif18b,Kif21b,Kif2a,Kifc1,…	109.42	0.03857	0.360273
GO:0030554	adenyl nucleotide binding	molecular_function	1512	97	Abcb9,Acsf3,Actbl2,Actr3b,Acvr1b,Adcy7,Ak4,Atad5,Atp5a1,Camk1d,Cct3,Cct6b,Cdk17,Cdk19,Cdk8,Cdkl2,Cdkl3,Chd2,Chek2,Ckmt1,Clk1,Cul9,Dcakd,Ddx28,Ddx52,Entpd8,Ep400,Ephb1,Erbb3,Fes,Ficd,Flt3,Gatc,Gm4922,Grpel1,Gsk3a,Hspa2,Hyou1,Jak1,Kif18b,Kif21b,Kif2a,Kifc1,Lig3,Map2k1,Map3k13,Mapk4,Mcm5,Mcm7,Mcmdc2,Mthfd1,Myo18b,Myo1c,Nlrc5,Nlrp10,Nlrp3,Ntrk2,Nuak1,Orc5,Paics,Pan3,Pbp2,Pde4b,Pex6,Pfkm,Pkmyt1,Ppip5k…	81.46	0.03858	0.360273
GO:0008134	transcription factor binding	molecular_function	541	39	Apex1,Ar,Bhlhe41,Cbx5,Cd34,Cebpb,Ctnnb1,Dact1,Daxx,Egr2,Fos,Foxp1,Gata2,Gata5,Gcm1,Ikzf4,Jun,Kat6a,Keap1,Klf4,Mef2c,Mef2d,Nfatc3,Nif3l1,Nlrp3,Nr4a1,Pbx1,Pitx1,Pou5f1,Psmc1,Psmd9,Rnf4,Rora,Setd1a,Smarca4,Sox2,Srf,Taf12,Taf6	29.15	0.03933	0.360273
GO:0017076	purine nucleotide binding	molecular_function	2068	129	1700001J03Rik,Abcb9,Acsf3,Actbl2,Actr3b,Acvr1b,Adcy7,Ak4,Arfgef3,Arl9,Atad5,Atp5a1,Camk1d,Cct3,Cct6b,Cdk17,Cdk19,Cdk8,Cdkl2,Cdkl3,Chd2,Chek2,Ckmt1,Clk1,Cul9,Dcakd,Ddx28,Ddx52,Dennd5b,Dock10,Dock6,Dock9,Eefsec,Eftud2,Entpd8,Ep400,Ephb1,Erbb3,Fes,Ficd,Flt3,Gatc,Gdpgp1,Gimap1,Gimap3,Gimap4,Gimap5,Gimap6,Gimap7,Gimap8,Gimap9,Gm4922,Gm5565,Gm6309,Grpel1,Gsk3a,Hspa2,Hyou1,Ift22,Jak1,Kif18b,Kif21b,Kif2a…	111.41	0.03962	0.360273
GO:0032553	ribonucleotide binding	molecular_function	2073	129	1700001J03Rik,Abcb9,Acsf3,Actbl2,Actr3b,Acvr1b,Adcy7,Ak4,Arfgef3,Arl9,Atad5,Atp5a1,Camk1d,Cct3,Cct6b,Cdk17,Cdk19,Cdk8,Cdkl2,Cdkl3,Chd2,Chek2,Ckmt1,Clk1,Cul9,Dcakd,Ddx28,Ddx52,Dennd5b,Dock10,Dock6,Dock9,Eefsec,Eftud2,Entpd8,Ep400,Ephb1,Erbb3,Fes,Ficd,Flt3,Gatc,Gdpgp1,Gimap1,Gimap3,Gimap4,Gimap5,Gimap6,Gimap7,Gimap8,Gimap9,Gm4922,Gm5565,Gm6309,Gsk3a,Hspa2,Hyou1,Ift22,Jak1,Kif18b,Kif21b,Kif2a,Kifc1,…	111.68	0.04213	0.360273
GO:0015605	organophosphate ester transmembrane transporter activity	molecular_function	25	4	Slc25a5,Slc35b3,Slc37a2,Slc37a4	1.35	0.04292	0.360273
GO:0035198	miRNA binding	molecular_function	25	4	Hnrnpa1,Pou5f1,Sox2,Zc3h10	1.35	0.04292	0.360273
GO:0060090	binding, bridging	molecular_function	128	12	Ank2,Anxa1,Cbx5,Crk,Fga,Fgb,Frmd4a,Hip1r,Insc,Optn,Pag1,Tradd	6.9	0.04338	0.360273
GO:0030159	receptor signaling complex scaffold activity	molecular_function	15	3	Homer2,Magi2,Shank1	0.81	0.04364	0.360273
GO:0032183	SUMO binding	molecular_function	15	3	Daxx,Rnf4,Uspl1	0.81	0.04364	0.360273
GO:0008022	protein C-terminus binding	molecular_function	186	16	Atxn1,Brca2,Cib1,Ctnnb1,Dynll1,Map2k1,Myo1c,Optn,Pex5,Pex6,Pfkm,Ppp2ca,Rbfox1,Shank1,Syt1,Zbtb16	10.02	0.04376	0.360273
GO:0032555	purine ribonucleotide binding	molecular_function	2059	128	1700001J03Rik,Abcb9,Acsf3,Actbl2,Actr3b,Acvr1b,Adcy7,Ak4,Arfgef3,Arl9,Atad5,Atp5a1,Camk1d,Cct3,Cct6b,Cdk17,Cdk19,Cdk8,Cdkl2,Cdkl3,Chd2,Chek2,Ckmt1,Clk1,Cul9,Dcakd,Ddx28,Ddx52,Dennd5b,Dock10,Dock6,Dock9,Eefsec,Eftud2,Entpd8,Ep400,Ephb1,Erbb3,Fes,Ficd,Flt3,Gatc,Gdpgp1,Gimap1,Gimap3,Gimap4,Gimap5,Gimap6,Gimap7,Gimap8,Gimap9,Gm4922,Gm5565,Gm6309,Gsk3a,Hspa2,Hyou1,Ift22,Jak1,Kif18b,Kif21b,Kif2a,Kifc1,…	110.92	0.04395	0.360273
GO:0032559	adenyl ribonucleotide binding	molecular_function	1504	96	Abcb9,Acsf3,Actbl2,Actr3b,Acvr1b,Adcy7,Ak4,Atad5,Atp5a1,Camk1d,Cct3,Cct6b,Cdk17,Cdk19,Cdk8,Cdkl2,Cdkl3,Chd2,Chek2,Ckmt1,Clk1,Cul9,Dcakd,Ddx28,Ddx52,Entpd8,Ep400,Ephb1,Erbb3,Fes,Ficd,Flt3,Gatc,Gm4922,Gsk3a,Hspa2,Hyou1,Jak1,Kif18b,Kif21b,Kif2a,Kifc1,Lig3,Map2k1,Map3k13,Mapk4,Mcm5,Mcm7,Mcmdc2,Mthfd1,Myo18b,Myo1c,Nlrc5,Nlrp10,Nlrp3,Ntrk2,Nuak1,Orc5,Paics,Pan3,Pbp2,Pde4b,Pex6,Pfkm,Pkmyt1,Ppip5k1,Prkcd…	81.02	0.04396	0.360273
GO:0016835	carbon-oxygen lyase activity	molecular_function	49	6	Alkbh1,Apex1,Echdc1,Ehhadh,Pcbd2,Smug1	2.64	0.0468	0.360273
GO:0022892	substrate-specific transporter activity	molecular_function	1253	81	Abcb9,Ank2,Ano10,Ap1s1,Asic2,Atp5a1,Cacna1c,Calm1,Catsper2,Catsper3,Chrna1,Cox10,Cox6a1,Cox8c,Dennd5b,Fam155a,Gabrr2,Gjc1,Gm38392,Gm43191,Grik5,Grin2b,Hspa2,Htr3a,Ipo8,Kcna1,Kcna5,Kcnd2,Kcnip4,Kcnk13,Lrrc55,Lrrc8b,Mef2c,Mfsd4b2,Mfsd4b3,Mfsd4b4,Mfsd4b5,Neto1,Nlgn1,Nrxn1,Nutf2,Orai3,Pcyox1,Pde4b,Pitpnm2,Prkcd,Prss41,Ptk2b,Rft1,Rhbg,Rhcg,Scn2b,Scn4b,Serinc4,Sfxn1,Sgk3,Shank1,Sidt1,Slc12a3,Slc12a4,Sl…	67.5	0.04812	0.360273
GO:0015149	hexose transmembrane transporter activity	molecular_function	26	4	Mfsd4b2,Mfsd4b3,Mfsd4b4,Mfsd4b5	1.4	0.04864	0.360273
GO:0001047	core promoter binding	molecular_function	174	15	Cebpb,Chd2,Ctnnb1,Fos,Gata2,Klf10,Klf4,Mef2c,Nlrc5,Rora,Smarca4,Sox1,Suz12,Tcf7,Zfhx3	9.37	0.04897	0.360273
GO:0042612	MHC class I protein complex	cellular_component	12	8	H2-K1,H2-Q1,H2-Q10,H2-Q2,H2-Q4,H2-Q6,H2-Q7,H2-T3	0.65	3e-08	1.506e-05
GO:0005622	intracellular	cellular_component	13386	801	1700001J03Rik,4932415D10Rik,Abcb9,Abhd5,Ablim1,Acot10,Acsf3,Actbl2,Actl9,Actr3b,Acvr1b,Adcy7,Add3,Ado,Agl,Agpat3,Ahsa1,Ak4,Akap5,Aldh1a1,Alkbh1,Amd1,Ank2,Ankrd50,Ankrd6,Ano10,Anxa1,Ap1m2,Ap1s1,Ap3b2,Ap3m2,Ap4m1,Apex1,Ar,Arfgap3,Arfgef3,Arl6ip4,Arl9,Asb8,Atad5,Atg101,Atg4d,Atp23,Atp5a1,Atxn1,AU041133,Avil,B3galt1,B3galt4,B3gnt9,Banf2,BC048507,Bcl9l,Bhlhe41,Birc6,Brca2,Btbd35f12,Btbd35f17,Btbd7,Bzw…	728.33	4e-08	1.506e-05
GO:0031981	nuclear lumen	cellular_component	3480	250	Add3,Alkbh1,Anxa1,Apex1,Ar,Arl6ip4,Atxn1,B3gnt9,Bcl9l,Bhlhe41,Brca2,Cbfa2t3,Cbfb,Cbx5,Cc2d1a,Ccdc62,Ccdc86,Ccnb1ip1,Cdk19,Cdk8,Cdkn2aipnl,Cdkn2d,Cebpb,Chd2,Chek2,Cib1,Ckap4,Clint1,Cops4,Cops5,Cops6,Cox10,Crx,Ctnnb1,D7Ertd443e,D8Ertd738e,Dact1,Daxx,Ddx28,Ddx52,Dedd2,Dnajb6,Ebf1,Edc4,Eftud2,Egr2,Elk3,Ell3,Elob,Ep400,Epm2a,Erbin,Erf,Ewsr1,Fam118b,Fanci,Fbxo11,Fhit,Fos,Foxp1,Fzd10,Gata2,Gata5,Gcm1,Gi…	189.35	6.9e-07	0.00017319
GO:0031974	membrane-enclosed lumen	cellular_component	3949	276	Add3,Ak4,Alkbh1,Anxa1,Apex1,Ar,Arl6ip4,Atg4d,Atxn1,B3gnt9,Bcl9l,Bhlhe41,Brca2,Cbfa2t3,Cbfb,Cbx5,Cc2d1a,Ccdc62,Ccdc86,Ccnb1ip1,Cdk19,Cdk8,Cdkn2aipnl,Cdkn2d,Cebpb,Ces3b,Chchd5,Chd2,Chek2,Cib1,Ckap4,Clint1,Cops4,Cops5,Cops6,Coq5,Cox10,Crx,Ctnnb1,D7Ertd443e,D8Ertd738e,Dact1,Daxx,Ddx28,Ddx52,Dedd2,Dnajb6,Ebf1,Edc4,Eftud2,Egr2,Elk3,Ell3,Elob,Ep400,Epm2a,Erbin,Erf,Ewsr1,Fam118b,Fanci,Fbxo11,Fhit,Flt3,Fo…	214.87	1.5e-06	0.00021335
GO:0042611	MHC protein complex	cellular_component	23	9	H2-K1,H2-Oa,H2-Q1,H2-Q10,H2-Q2,H2-Q4,H2-Q6,H2-Q7,H2-T3	1.25	1.6e-06	0.00021335
GO:0070013	intracellular organelle lumen	cellular_component	3870	271	Add3,Ak4,Alkbh1,Anxa1,Apex1,Ar,Arl6ip4,Atg4d,Atxn1,B3gnt9,Bcl9l,Bhlhe41,Brca2,Cbfa2t3,Cbfb,Cbx5,Cc2d1a,Ccdc62,Ccdc86,Ccnb1ip1,Cdk19,Cdk8,Cdkn2aipnl,Cdkn2d,Cebpb,Ces3b,Chd2,Chek2,Cib1,Ckap4,Clint1,Cops4,Cops5,Cops6,Coq5,Cox10,Crx,Ctnnb1,D7Ertd443e,D8Ertd738e,Dact1,Daxx,Ddx28,Ddx52,Dedd2,Dnajb6,Ebf1,Edc4,Eftud2,Egr2,Elk3,Ell3,Elob,Ep400,Epm2a,Erbin,Erf,Ewsr1,Fam118b,Fanci,Fbxo11,Fhit,Flt3,Fos,Foxp1…	210.57	1.7e-06	0.00021335
GO:0043233	organelle lumen	cellular_component	3883	271	Add3,Ak4,Alkbh1,Anxa1,Apex1,Ar,Arl6ip4,Atg4d,Atxn1,B3gnt9,Bcl9l,Bhlhe41,Brca2,Cbfa2t3,Cbfb,Cbx5,Cc2d1a,Ccdc62,Ccdc86,Ccnb1ip1,Cdk19,Cdk8,Cdkn2aipnl,Cdkn2d,Cebpb,Ces3b,Chd2,Chek2,Cib1,Ckap4,Clint1,Cops4,Cops5,Cops6,Coq5,Cox10,Crx,Ctnnb1,D7Ertd443e,D8Ertd738e,Dact1,Daxx,Ddx28,Ddx52,Dedd2,Dnajb6,Ebf1,Edc4,Eftud2,Egr2,Elk3,Ell3,Elob,Ep400,Epm2a,Erbin,Erf,Ewsr1,Fam118b,Fanci,Fbxo11,Fhit,Flt3,Fos,Foxp1…	211.27	2.3e-06	0.000247414
GO:0044428	nuclear part	cellular_component	3873	269	Add3,Agpat3,Alkbh1,Anxa1,Apex1,Ar,Arl6ip4,Atp5a1,Atxn1,B3gnt9,Bcl9l,Bhlhe41,Brca2,Cbfa2t3,Cbfb,Cbx5,Cc2d1a,Ccdc62,Ccdc86,Ccnb1ip1,Cdk19,Cdk8,Cdkn2aipnl,Cdkn2d,Cebpb,Chd2,Chek2,Cib1,Ckap4,Clint1,Cnep1r1,Cops4,Cops5,Cops6,Cox10,Crx,Ctnnb1,D7Ertd443e,D8Ertd738e,Dact1,Daxx,Ddx28,Ddx52,Dedd2,Dnajb6,Dynll1,Ebf1,Edc4,Eftud2,Egr2,Elk3,Ell3,Elob,Ep400,Epm2a,Erbin,Erf,Ewsr1,Fam118b,Fanci,Fbxo11,Fhit,Fos,Fo…	210.73	3.7e-06	0.000348263
GO:0044424	intracellular part	cellular_component	12859	761	4932415D10Rik,Abcb9,Abhd5,Ablim1,Acot10,Acsf3,Actbl2,Actl9,Actr3b,Acvr1b,Adcy7,Add3,Ado,Agl,Agpat3,Ahsa1,Ak4,Akap5,Aldh1a1,Alkbh1,Amd1,Ank2,Ankrd6,Anxa1,Ap1m2,Ap1s1,Ap3b2,Ap3m2,Ap4m1,Apex1,Ar,Arfgap3,Arfgef3,Arl6ip4,Asb8,Atad5,Atg101,Atg4d,Atp23,Atp5a1,Atxn1,Avil,B3galt1,B3galt4,B3gnt9,Banf2,BC048507,Bcl9l,Bhlhe41,Birc6,Brca2,Btbd35f12,Btbd35f17,Btbd7,Bzw1,C1ql1,Cacna1c,Calb2,Calm1,Camk1d,Camk2n1…	699.66	6.6e-06	0.0005522
GO:0070971	endoplasmic reticulum exit site	cellular_component	21	8	H2-K1,H2-Q1,H2-Q10,H2-Q2,H2-Q4,H2-Q6,H2-Q7,Sec31a	1.14	8.1e-06	0.00060993
GO:0005797	Golgi medial cisterna	cellular_component	16	7	H2-K1,H2-Q1,H2-Q10,H2-Q2,H2-Q4,H2-Q6,H2-Q7	0.87	1e-05	0.000684545
GO:0005654	nucleoplasm	cellular_component	2681	194	Add3,Anxa1,Apex1,Ar,Arl6ip4,Atxn1,Bcl9l,Bhlhe41,Brca2,Cbfa2t3,Cbfb,Cbx5,Ccdc62,Cdk19,Cdk8,Cdkn2aipnl,Cdkn2d,Cebpb,Chd2,Chek2,Cib1,Ckap4,Clint1,Cops4,Cops5,Cops6,Crx,Ctnnb1,D7Ertd443e,Dact1,Daxx,Dnajb6,Ebf1,Edc4,Eftud2,Egr2,Elk3,Ell3,Elob,Ep400,Epm2a,Erbin,Erf,Fam118b,Fanci,Fos,Foxp1,Fzd10,Gata2,Gata5,Gcm1,Gins3,Gli3,Gm20431,Gmeb1,Gpatch2,Gtf2e2,Gtf3c6,Hcfc1r1,Hexim1,Hexim2,Hivep2,Hnf1b,Hnrnpa1,Ho…	145.87	1.2e-05	0.000753
GO:0043229	intracellular organelle	cellular_component	11376	680	4932415D10Rik,Abcb9,Abhd5,Ablim1,Acot10,Acsf3,Actbl2,Actl9,Actr3b,Add3,Ado,Agl,Agpat3,Ahsa1,Ak4,Akap5,Alkbh1,Ank2,Ankrd6,Anxa1,Ap1m2,Ap1s1,Ap3b2,Ap3m2,Ap4m1,Apex1,Ar,Arfgap3,Arfgef3,Arl6ip4,Atad5,Atg4d,Atp23,Atp5a1,Atxn1,Avil,B3galt1,B3galt4,B3gnt9,Banf2,BC048507,Bcl9l,Bhlhe41,Birc6,Brca2,Btbd35f12,Btbd35f17,Btbd7,Cacna1c,Calb2,Calm1,Camk1d,Camk2n1,Camsap2,Caprin2,Catsper2,Catsper3,Cbfa2t3,Cbfb,C…	618.97	2.4e-05	0.00134464
GO:0044446	intracellular organelle part	cellular_component	7782	486	Abcb9,Ablim1,Actr3b,Add3,Agpat3,Ak4,Alkbh1,Ank2,Anxa1,Ap1m2,Ap1s1,Ap3b2,Ap3m2,Ap4m1,Apex1,Ar,Arfgap3,Arfgef3,Arl6ip4,Atg4d,Atp5a1,Atxn1,B3galt1,B3galt4,B3gnt9,BC048507,Bcl9l,Bhlhe41,Birc6,Brca2,Cacna1c,Calm1,Camk2n1,Camsap2,Caprin2,Cbfa2t3,Cbfb,Cbx5,Cc2d1a,Ccdc113,Ccdc115,Ccdc15,Ccdc62,Ccdc86,Ccdc96,Cchcr1,Ccnb1ip1,Cct3,Cd46,Cdh2,Cdk19,Cdk8,Cdkl2,Cdkn2aipnl,Cdkn2d,Cebpb,Cemip,Ces3b,Ch25h,Chchd5,C…	423.42	2.5e-05	0.00134464
GO:0005634	nucleus	cellular_component	6312	403	4932415D10Rik,Add3,Agl,Agpat3,Alkbh1,Ankrd6,Anxa1,Apex1,Ar,Arl6ip4,Atad5,Atp5a1,Atxn1,B3gnt9,Banf2,Bcl9l,Bhlhe41,Brca2,Btbd35f12,Btbd35f17,Btbd7,Calb2,Camk1d,Caprin2,Cbfa2t3,Cbfb,Cbx5,Cc2d1a,Ccdc62,Ccdc86,Cchcr1,Ccnb1ip1,Cdk17,Cdk19,Cdk8,Cdkl2,Cdkl3,Cdkn2aipnl,Cdkn2d,Cebpb,Celf2,Cemip,Chd2,Chek2,Cib1,Ckap4,Clint1,Clk1,Cnep1r1,Commd9,Cops4,Cops5,Cops6,Cox10,Cpeb1,Cpne2,Crip3,Crx,Crxos,Ctdsp2,Ctnnb…	343.44	3.3e-05	0.0016566
GO:0044422	organelle part	cellular_component	7916	489	Abcb9,Ablim1,Actr3b,Add3,Agpat3,Ak4,Alkbh1,Ank2,Anxa1,Ap1m2,Ap1s1,Ap3b2,Ap3m2,Ap4m1,Apex1,Ar,Arfgap3,Arfgef3,Arl6ip4,Atg4d,Atp5a1,Atxn1,B3galt1,B3galt4,B3gnt9,BC048507,Bcl9l,Bhlhe41,Birc6,Brca2,Cacna1c,Calm1,Camk2n1,Camsap2,Caprin2,Cbfa2t3,Cbfb,Cbx5,Cc2d1a,Ccdc113,Ccdc115,Ccdc15,Ccdc62,Ccdc86,Ccdc96,Cchcr1,Ccnb1ip1,Cct3,Cd46,Cdh2,Cdk19,Cdk8,Cdkl2,Cdkn2aipnl,Cdkn2d,Cebpb,Cemip,Ces3b,Ch25h,Chchd5,C…	430.71	8.2e-05	0.00385913
GO:0005719	nuclear euchromatin	cellular_component	29	8	Alkbh1,Ctnnb1,Jun,Klf4,Nsmf,Setd1a,Smarca4,Tcf7	1.58	0.00012	0.00531529
GO:0016607	nuclear speck	cellular_component	352	36	Apex1,Ar,Arl6ip4,Ckap4,Cops4,Eftud2,Ep400,Erbin,Gli3,Gpatch2,Gtf2e2,Hexim2,Hsf4,Il16,Kat6a,Kazn,Kmt2e,Mecom,Mef2c,Osgep,Pacsin2,Pcbp1,Plrg1,Pskh1,Rchy1,Ring1,Sart3,Setd1a,Setd1b,Srrm2,Tfip11,Thoc6,Tkt,Unc45a,Zbtb16,Zmiz1	19.15	0.00021	0.008785
GO:0043231	intracellular membrane-bounded organelle	cellular_component	10322	615	4932415D10Rik,Abcb9,Acot10,Acsf3,Add3,Ado,Agl,Agpat3,Ahsa1,Ak4,Alkbh1,Ank2,Ankrd6,Anxa1,Ap1m2,Ap1s1,Ap3b2,Ap3m2,Ap4m1,Apex1,Ar,Arfgap3,Arfgef3,Arl6ip4,Atad5,Atg4d,Atp23,Atp5a1,Atxn1,B3galt1,B3galt4,B3gnt9,Banf2,Bcl9l,Bhlhe41,Birc6,Brca2,Btbd35f12,Btbd35f17,Btbd7,Calb2,Camk1d,Camsap2,Caprin2,Catsper2,Catsper3,Cbfa2t3,Cbfb,Cbx5,Cc2d1a,Ccdc103,Ccdc115,Ccdc3,Ccdc62,Ccdc86,Cchcr1,Ccnb1ip1,Cd34,Cd46,Cd…	561.62	0.00027	0.0107005
GO:0016604	nuclear body	cellular_component	682	59	Apex1,Ar,Arl6ip4,Cbx5,Chek2,Ckap4,Cops4,Daxx,Eftud2,Ep400,Erbin,Fam118b,Gli3,Gpatch2,Gtf2e2,Gtf3c6,Hexim2,Hoxd3,Hsf4,Ikzf4,Il16,Kat6a,Kazn,Kif18b,Kif2a,Kmt2e,Lsm11,Mecom,Mef2c,Mlip,Myo1c,Nhs,Osgep,Pacsin2,Pcbp1,Plrg1,Pskh1,Rchy1,Ring1,Rnf4,Rnf6,Sart3,Setd1a,Setd1b,Snapc5,Srrm2,Suz12,Tcf20,Tcf7,Tenm2,Tfip11,Thoc6,Tkt,Unc45a,Uspl1,Zbtb1,Zbtb16,Zfhx3,Zmiz1	37.11	0.00029	0.0109185
GO:0044451	nucleoplasm part	cellular_component	1250	96	Apex1,Ar,Arl6ip4,Atxn1,Bhlhe41,Cbx5,Cdk19,Cdk8,Chek2,Ckap4,Cops4,Cops5,Crx,Ctnnb1,Daxx,Eftud2,Ell3,Elob,Ep400,Erbin,Fam118b,Fanci,Fos,Gata2,Gata5,Gcm1,Gli3,Gpatch2,Gtf2e2,Gtf3c6,Hexim2,Hivep2,Hnf1b,Hoxd12,Hoxd3,Hsf4,Ikzf4,Il16,Jade2,Jun,Kat6a,Kazn,Kif18b,Kif2a,Kmt2e,Lsm11,Mecom,Med27,Mef2c,Mlip,Mms22l,Mnat1,Myo1c,N4bp2l2,Nelfb,Nhs,Nr4a1,Osgep,Pacsin2,Pbx1,Pbx3,Pcbp1,Pitx1,Plrg1,Pou5f1,Pskh1,Pus1,…	68.01	0.00035	0.01255
GO:0014069	postsynaptic density	cellular_component	207	24	Ablim1,Add3,Ank2,Cacna1c,Camk2n1,Cdh2,Cpeb1,Dlgap1,Grik5,Grin2b,Hip1r,Homer2,Magi2,Map1a,Neto1,Nlgn1,Nsmf,Ntrk2,Pde4b,Plcb4,Prnp,Ptk2b,Shank1,Sipa1l1	11.26	0.00039	0.0133486
GO:0044327	dendritic spine head	cellular_component	210	24	Ablim1,Add3,Ank2,Cacna1c,Camk2n1,Cdh2,Cpeb1,Dlgap1,Grik5,Grin2b,Hip1r,Homer2,Magi2,Map1a,Neto1,Nlgn1,Nsmf,Ntrk2,Pde4b,Plcb4,Prnp,Ptk2b,Shank1,Sipa1l1	11.43	0.00048	0.0157148
GO:0097060	synaptic membrane	cellular_component	276	29	Ank2,Cacna1c,Camk2n1,Chrna1,Cpeb1,Dlgap1,Gabrr2,Grik5,Grin2b,Hip1r,Homer2,Htr3a,Kcna1,Kcnd2,Lrrc4b,Lrrc4c,Nlgn1,Nrxn1,Nsmf,Ntrk2,Olfm1,Pcdhb16,Shank1,Sipa1l1,Sspn,Syt1,Tenm2,Trappc4,Zc4h2	15.02	0.00054	0.0169425
GO:0005737	cytoplasm	cellular_component	10124	601	Abcb9,Abhd5,Ablim1,Acot10,Acsf3,Actbl2,Actl9,Actr3b,Acvr1b,Adcy7,Add3,Ado,Agl,Agpat3,Ahsa1,Ak4,Aldh1a1,Alkbh1,Amd1,Ank2,Ankrd6,Anxa1,Ap1m2,Ap1s1,Ap3b2,Ap3m2,Ap4m1,Apex1,Ar,Arfgap3,Arfgef3,Asb8,Atg101,Atg4d,Atp5a1,Atxn1,Avil,B3galt1,B3galt4,B3gnt9,Banf2,BC048507,Birc6,Brca2,Bzw1,C1ql1,Cacna1c,Calb2,Calm1,Camk1d,Camsap2,Caprin2,Catsper3,Cavin2,Cbfa2t3,Cc2d1a,Ccdc103,Ccdc113,Ccdc115,Ccdc184,Ccdc3,Cc…	550.85	0.00059	0.0177708
GO:0005730	nucleolus	cellular_component	914	73	Apex1,Arl6ip4,Atxn1,B3gnt9,Bcl9l,Cbfa2t3,Cbx5,Cc2d1a,Ccdc86,Cdk8,Cdkn2aipnl,Chd2,Cox10,D8Ertd738e,Daxx,Ddx28,Ddx52,Dedd2,Ell3,Ewsr1,Fbxo11,Fhit,Gpatch2,Hoxd9,Ilf3,Imp4,Kat6a,Kif2a,Kri1,Lipa,Med27,Mettl1,Mri1,Mrpl23,Mtx2,Mycn,Myo1c,Nkrf,Nle1,Nol10,Nuak1,Pa2g4,Papd5,Parp2,Pitx1,Pkmyt1,Plrg1,Pou5f1,Pus1,Pwp2,Rbm34,Rev3l,Rpf2,Rpl4,Rpl7l1,Rpp21,Rps25,Rrp36,Sdha,Smarca4,Smarca5,Smug1,Snapc5,Spc24,Srp72…	49.73	0.00062	0.0179562
GO:0000791	euchromatin	cellular_component	37	8	Alkbh1,Ctnnb1,Jun,Klf4,Nsmf,Setd1a,Smarca4,Tcf7	2.01	0.0007	0.0195222
GO:0044456	synapse part	cellular_component	591	51	Ablim1,Add3,Ank2,Ap1s1,Asic2,C1ql1,Cacna1c,Calb2,Camk2n1,Cdh2,Chrna1,Cops4,Cops5,Cpeb1,Dlgap1,Dock10,Erc1,Gabrr2,Grik5,Grin2b,Hip1r,Homer2,Htr3a,Kcna1,Kcnd2,Lrrc4b,Lrrc4c,Magi2,Map1a,Neto1,Nlgn1,Nrxn1,Nsmf,Ntrk2,Olfm1,Pcdhb16,Pde4b,Plcb4,Prnp,Ptk2b,Sept6,Shank1,Sipa1l1,Snap47,Sspn,Syt1,Tenm2,Trappc4,Vdac1,Zc4h2,Znrf1	32.16	0.00077	0.0207075
GO:0031371	ubiquitin conjugating enzyme complex	cellular_component	9	4	Rnf40,Ube2a,Ube2b,Ube2v1	0.49	0.00088	0.0228497
GO:0098794	postsynapse	cellular_component	386	36	Ablim1,Add3,Ank2,Asic2,Cacna1c,Camk2n1,Cdh2,Chrna1,Cpeb1,Dlgap1,Dock10,Gabrr2,Grik5,Grin2b,Hip1r,Homer2,Htr3a,Kcnd2,Lrrc4c,Magi2,Map1a,Neto1,Nlgn1,Nsmf,Ntrk2,Pcdhb16,Pde4b,Plcb4,Prnp,Ptk2b,Shank1,Sipa1l1,Sspn,Tenm2,Trappc4,Zc4h2	21	0.00117	0.0291484
GO:0045211	postsynaptic membrane	cellular_component	211	23	Ank2,Cacna1c,Camk2n1,Chrna1,Cpeb1,Dlgap1,Gabrr2,Grik5,Grin2b,Homer2,Htr3a,Kcnd2,Lrrc4c,Nlgn1,Nsmf,Ntrk2,Pcdhb16,Shank1,Sipa1l1,Sspn,Tenm2,Trappc4,Zc4h2	11.48	0.0012	0.0291484
GO:0043197	dendritic spine	cellular_component	280	28	Ablim1,Add3,Ank2,Asic2,Cacna1c,Camk2n1,Cdh2,Cpeb1,Dlgap1,Dock10,Grik5,Grin2b,Hip1r,Homer2,Kcnd2,Magi2,Map1a,Neto1,Nlgn1,Nsmf,Ntrk2,Pde4b,Plcb4,Prnp,Ptk2b,Shank1,Sipa1l1,Tenm2	15.23	0.00143	0.0336497
GO:0033503	HULC complex	cellular_component	5	3	Rnf40,Ube2a,Ube2b	0.27	0.00148	0.0337709
GO:0030176	integral component of endoplasmic reticulum membrane	cellular_component	128	16	Abcb9,Elovl5,Emc2,Esyt1,H2-K1,H2-Q10,H2-Q7,H2-T3,Mboat4,Rrbp1,Saraf,Slc35b3,Slc37a2,Slc37a4,Tapbp,Ubxn8	6.96	0.00158	0.0342077
GO:0044309	neuron spine	cellular_component	282	28	Ablim1,Add3,Ank2,Asic2,Cacna1c,Camk2n1,Cdh2,Cpeb1,Dlgap1,Dock10,Grik5,Grin2b,Hip1r,Homer2,Kcnd2,Magi2,Map1a,Neto1,Nlgn1,Nsmf,Ntrk2,Pde4b,Plcb4,Prnp,Ptk2b,Shank1,Sipa1l1,Tenm2	15.34	0.00159	0.0342077
GO:0043226	organelle	cellular_component	12206	707	4932415D10Rik,Abcb9,Abhd5,Ablim1,Acot10,Acsf3,Actbl2,Actl9,Actr3b,Acvr1b,Add3,Ado,Agl,Agpat3,Ahsa1,Ak4,Akap5,Aldh1a1,Alkbh1,Angpt1,Ank2,Ankrd6,Anxa1,Ap1m2,Ap1s1,Ap3b2,Ap3m2,Ap4m1,Apex1,Ar,Arfgap3,Arfgef3,Arl6ip4,Atad5,Atg4d,Atp23,Atp5a1,Atxn1,Avil,B3galt1,B3galt4,B3gnt9,Banf2,BC048507,Bcl9l,Bhlhe41,Birc6,Brca2,Btbd35f12,Btbd35f17,Btbd7,Cacna1c,Calb2,Calm1,Camk1d,Camk2n1,Camsap2,Caprin2,Catsper2,C…	664.13	0.00174	0.036395
GO:0017146	NMDA selective glutamate receptor complex	cellular_component	11	4	Grin2b,Nlgn1,Ptk2b,Shank1	0.6	0.00211	0.0429414
GO:0031227	intrinsic component of endoplasmic reticulum membrane	cellular_component	134	16	Abcb9,Elovl5,Emc2,Esyt1,H2-K1,H2-Q10,H2-Q7,H2-T3,Mboat4,Rrbp1,Saraf,Slc35b3,Slc37a2,Slc37a4,Tapbp,Ubxn8	7.29	0.00255	0.0505303
GO:0071556	integral component of lumenal side of endoplasmic reticulum membrane	cellular_component	12	4	H2-K1,H2-Q10,H2-Q7,H2-T3	0.65	0.00303	0.0556485
GO:0098553	lumenal side of endoplasmic reticulum membrane	cellular_component	12	4	H2-K1,H2-Q10,H2-Q7,H2-T3	0.65	0.00303	0.0556485
GO:0098576	lumenal side of membrane	cellular_component	12	4	H2-K1,H2-Q10,H2-Q7,H2-T3	0.65	0.00303	0.0556485
GO:0045202	synapse	cellular_component	748	58	Ablim1,Add3,Ank2,Ap1s1,Asic2,C1ql1,Cacna1c,Calb2,Camk2n1,Cdh15,Cdh2,Chrna1,Cops4,Cops5,Cpeb1,Ctnnb1,Dact1,Dlgap1,Dock10,Erc1,Gabrr2,Grik5,Grin2b,Hip1r,Homer2,Htr2b,Htr3a,Kcna1,Kcnd2,Lrrc4b,Lrrc4c,Magi2,Map1a,Myrip,Neto1,Nlgn1,Nrxn1,Nsmf,Ntrk2,Olfm1,Pcdh15,Pcdhb16,Pde4b,Plcb4,Prnp,Ptk2b,Sema4b,Sept6,Shank1,Sipa1l1,Snap47,Sspn,Syt1,Tenm2,Trappc4,Vdac1,Zc4h2,Znrf1	40.7	0.00416	0.0745829
GO:0016461	unconventional myosin complex	cellular_component	7	3	Myl6,Myl6b,Myo18b	0.38	0.00476	0.0833553
GO:0032991	macromolecular complex	cellular_component	5402	329	Actr3b,Acvr1b,Adcy7,Alkbh1,Anxa1,Ap1m2,Ap1s1,Ap3b2,Ap3m2,Ap4m1,Apex1,Ar,Atp5a1,Atxn1,BC048507,Bhlhe41,Birc6,Brca2,Btbd35f12,Btbd35f17,C1ql1,Cacna1c,Calm1,Caprin2,Catsper2,Catsper3,Cbfb,Cbx5,Ccdc113,Ccdc115,Cct3,Cct6b,Cd34,Cdh2,Cdk19,Cdk8,Cdkn2d,Cebpb,Chrna1,Ckap2l,Cnep1r1,Col11a2,Col26a1,Copb1,Cops4,Cops5,Cops6,Coq5,Coro1c,Cox10,Cox6a1,Cox8c,Cpeb1,Cr1l,Crk,Crx,Cspp1,Ctnnb1,Cul7,Cul9,Dact1,Daxx,Dc…	293.92	0.00727	0.123325
GO:0043227	membrane-bounded organelle	cellular_component	11321	653	4932415D10Rik,Abcb9,Acot10,Acsf3,Actbl2,Actr3b,Acvr1b,Add3,Ado,Agl,Agpat3,Ahsa1,Ak4,Aldh1a1,Alkbh1,Angpt1,Ank2,Ankrd6,Anxa1,Ap1m2,Ap1s1,Ap3b2,Ap3m2,Ap4m1,Apex1,Ar,Arfgap3,Arfgef3,Arl6ip4,Atad5,Atg4d,Atp23,Atp5a1,Atxn1,B3galt1,B3galt4,B3gnt9,Banf2,Bcl9l,Bhlhe41,Birc6,Brca2,Btbd35f12,Btbd35f17,Btbd7,Calb2,Camk1d,Camsap2,Caprin2,Catsper2,Catsper3,Cbfa2t3,Cbfb,Cbx5,Cc2d1a,Ccdc103,Ccdc115,Ccdc3,Ccdc62…	615.98	0.00737	0.123325
GO:0005667	transcription factor complex	cellular_component	317	28	Apex1,Cops5,Crx,Ctnnb1,Elob,Fos,Gata2,Gata5,Gcm1,Gtf2e2,Gtf3c6,Hivep2,Hnf1b,Hoxd12,Jun,Med27,Mnat1,Nr4a1,Pbx1,Pbx3,Pitx1,Pou5f1,Pus1,Sox2,Taf12,Taf6,Tcf7,Zfhx3	17.25	0.00812	0.132921
GO:0030686	90S preribosome	cellular_component	34	6	Imp4,Kri1,Pwp2,Rrp36,Utp6,Wdr46	1.85	0.00928	0.148677
GO:0060076	excitatory synapse	cellular_component	25	5	Neto1,Nlgn1,Pde4b,Shank1,Syt1	1.36	0.01009	0.158287
GO:0098796	membrane protein complex	cellular_component	1039	74	Acvr1b,Ap1m2,Ap1s1,Ap3b2,Ap3m2,Ap4m1,Atp5a1,Cacna1c,Calm1,Catsper2,Catsper3,Ccdc115,Cd34,Cdh2,Chrna1,Cnep1r1,Copb1,Coro1c,Cox6a1,Cox8c,Ctnnb1,Doc2b,Emc2,Foxred1,Gabrr2,Gjc1,Grik5,Grin2b,Grpel1,H2-K1,H2-Oa,H2-Q1,H2-Q10,H2-Q2,H2-Q4,H2-Q6,H2-Q7,H2-T3,Herpud1,Hspa2,Kcna1,Kcna5,Kcnd2,Kcnip4,Lrrc55,Lrrc8b,Micu2,Myo1c,Ndufb3,Nlgn1,Noxa1,Nup205,Nutf2,Olfm1,Pde4b,Ptk2b,Rpn1,Rragd,Scn2b,Scn4b,Sdha,Sec31a,S…	56.53	0.01039	0.159667
GO:0034702	ion channel complex	cellular_component	266	24	Cacna1c,Calm1,Catsper2,Catsper3,Chrna1,Gabrr2,Grik5,Grin2b,Herpud1,Hspa2,Kcna1,Kcna5,Kcnd2,Kcnip4,Lrrc55,Lrrc8b,Micu2,Nlgn1,Olfm1,Pde4b,Ptk2b,Scn2b,Scn4b,Shank1	14.47	0.01063	0.160088
GO:0005829	cytosol	cellular_component	3259	205	Abhd5,Acvr1b,Adcy7,Ahsa1,Aldh1a1,Amd1,Anxa1,Ap1s1,Ap4m1,Arfgap3,Atg4d,Atxn1,Brca2,Calb2,Calm1,Camsap2,Caprin2,Cavin2,Cc2d1a,Cchcr1,Cct3,Cct6b,Cda,Cdk19,Cdkn2d,Ckap2l,Ckap4,Cnep1r1,Commd9,Copb1,Cops4,Cops5,Cox10,Cpped1,Crlf3,Ctif,Ctnnb1,Cul9,D7Ertd443e,Daxx,Ddx28,Dis3l,Dnajb6,Dnajb8,Dock6,Dus2,Dynll1,Echdc1,Eefsec,Eftud2,Ehhadh,Ephb1,Epm2a,Erc1,Erf,Fam126b,Fanci,Fbxo11,Fes,Fhit,Fmnl1,Fos,Gimap4,Gi…	177.32	0.01133	0.167284
GO:0032433	filopodium tip	cellular_component	17	4	Cib1,Ephb1,Nlgn1,Ube2k	0.92	0.01174	0.170004
GO:0034704	calcium channel complex	cellular_component	48	7	Cacna1c,Catsper2,Catsper3,Herpud1,Hspa2,Micu2,Pde4b	2.61	0.01446	0.205441
GO:0043228	non-membrane-bounded organelle	cellular_component	4090	251	Abhd5,Ablim1,Actbl2,Actl9,Actr3b,Add3,Akap5,Alkbh1,Ank2,Anxa1,Apex1,Ar,Arl6ip4,Atxn1,Avil,B3gnt9,BC048507,Bcl9l,Birc6,Brca2,Cacna1c,Calm1,Camk2n1,Camsap2,Caprin2,Cbfa2t3,Cbx5,Cc2d1a,Ccdc113,Ccdc15,Ccdc86,Ccdc96,Cchcr1,Ccnb1ip1,Cct3,Cdh2,Cdk8,Cdkl2,Cdkn2aipnl,Cebpb,Chd2,Chek2,Cib1,Ckap2l,Ckap4,Cops5,Coro1c,Cox10,Cpeb1,Crk,Cspp1,Ctnnb1,Cul7,D7Ertd443e,D8Ertd738e,Daxx,Dctn6,Ddx28,Ddx52,Dedd2,Dis3l,D…	222.54	0.01535	0.210155
GO:0043232	intracellular non-membrane-bounded organelle	cellular_component	4090	251	Abhd5,Ablim1,Actbl2,Actl9,Actr3b,Add3,Akap5,Alkbh1,Ank2,Anxa1,Apex1,Ar,Arl6ip4,Atxn1,Avil,B3gnt9,BC048507,Bcl9l,Birc6,Brca2,Cacna1c,Calm1,Camk2n1,Camsap2,Caprin2,Cbfa2t3,Cbx5,Cc2d1a,Ccdc113,Ccdc15,Ccdc86,Ccdc96,Cchcr1,Ccnb1ip1,Cct3,Cdh2,Cdk8,Cdkl2,Cdkn2aipnl,Cebpb,Chd2,Chek2,Cib1,Ckap2l,Ckap4,Cops5,Coro1c,Cox10,Cpeb1,Crk,Cspp1,Ctnnb1,Cul7,D7Ertd443e,D8Ertd738e,Daxx,Dctn6,Ddx28,Ddx52,Dedd2,Dis3l,D…	222.54	0.01535	0.210155
GO:0034703	cation channel complex	cellular_component	150	15	Cacna1c,Calm1,Catsper2,Catsper3,Herpud1,Hspa2,Kcna1,Kcna5,Kcnd2,Kcnip4,Lrrc55,Micu2,Pde4b,Scn2b,Scn4b	8.16	0.01677	0.225497
GO:0098797	plasma membrane protein complex	cellular_component	474	37	Acvr1b,Cacna1c,Calm1,Catsper2,Catsper3,Cdh2,Chrna1,Coro1c,Ctnnb1,Gjc1,Grik5,Grin2b,H2-K1,H2-Oa,H2-Q1,H2-Q10,H2-Q2,H2-Q4,H2-Q6,H2-Q7,H2-T3,Hspa2,Kcna1,Kcna5,Kcnd2,Kcnip4,Lrrc55,Nlgn1,Noxa1,Olfm1,Pde4b,Ptk2b,Scn2b,Scn4b,Sdha,Shank1,Sspn	25.79	0.01766	0.233298
GO:0030131	clathrin adaptor complex	cellular_component	29	5	Ap1m2,Ap1s1,Ap3b2,Ap3m2,Ap4m1	1.58	0.01886	0.239328
GO:0036128	CatSper complex	cellular_component	11	3	Catsper2,Catsper3,Hspa2	0.6	0.01907	0.239328
GO:0042555	MCM complex	cellular_component	11	3	Mcm5,Mcm7,Mms22l	0.6	0.01907	0.239328
GO:0000790	nuclear chromatin	cellular_component	300	25	Alkbh1,Ar,Cbx5,Cebpb,Ctnnb1,Ep400,Jun,Klf4,Klhdc3,Nsmf,Pawr,Pou5f1,Pus1,Rcc1,Ring1,Setd1a,Smarca4,Smarcc2,Srf,Suz12,Tcf7,Tipin,Ube2a,Ube2b,Znhit1	16.32	0.0229	0.282684
GO:0033063	Rad51B-Rad51C-Rad51D-XRCC2 complex	cellular_component	5	2	Rad51d,Xrcc2	0.27	0.02649	0.311671
GO:0035976	AP1 complex	cellular_component	5	2	Fos,Jun	0.27	0.02649	0.311671
GO:0045298	tubulin complex	cellular_component	5	2	Ttbk1,Tubb4b	0.27	0.02649	0.311671
GO:0008180	COP9 signalosome	cellular_component	32	5	Atp5a1,Cops4,Cops5,Cops6,Dynll1	1.74	0.02799	0.322535
GO:1902495	transmembrane transporter complex	cellular_component	291	24	Cacna1c,Calm1,Catsper2,Catsper3,Chrna1,Gabrr2,Grik5,Grin2b,Herpud1,Hspa2,Kcna1,Kcna5,Kcnd2,Kcnip4,Lrrc55,Lrrc8b,Micu2,Nlgn1,Olfm1,Pde4b,Ptk2b,Scn2b,Scn4b,Shank1	15.83	0.02827	0.322535
GO:0005783	endoplasmic reticulum	cellular_component	1512	99	Abcb9,Agl,Agpat3,Ahsa1,Apex1,Catsper3,Ccdc115,Ccdc3,Cemip,Ces3b,Ch25h,Cib1,Ckap4,Cnpy3,Col26a1,Degs1,Drd1,Dus2,Elovl5,Emc2,Emid1,Ephb1,Esyt1,Fis1,Flt3,Fos,Furin,Gimap1,Gimap8,Grik5,Gsg1,H2-K1,H2-Q1,H2-Q10,H2-Q2,H2-Q4,H2-Q6,H2-Q7,H2-T3,Herpud1,Hpd,Hyou1,Ifit2,Inpp5k,Kcna1,Kcna5,Keap1,Lctl,Lrrc8b,Map2k1,Mboat4,Mcfd2,Mesd,Msrb3,Ngf,Nlrp3,Nrxn1,Olfm1,Pde3b,Pdia3,Pemt,Pkmyt1,Plcb4,Plod3,Pnpla7,Prkcd,P…	82.27	0.02975	0.334354
GO:0008540	proteasome regulatory particle, base subcomplex	cellular_component	13	3	Psmc1,Psmd1,Psmd9	0.71	0.03049	0.337632
GO:0005891	voltage-gated calcium channel complex	cellular_component	33	5	Cacna1c,Catsper2,Catsper3,Hspa2,Pde4b	1.8	0.03156	0.344416
GO:1990351	transporter complex	cellular_component	295	24	Cacna1c,Calm1,Catsper2,Catsper3,Chrna1,Gabrr2,Grik5,Grin2b,Herpud1,Hspa2,Kcna1,Kcna5,Kcnd2,Kcnip4,Lrrc55,Lrrc8b,Micu2,Nlgn1,Olfm1,Pde4b,Ptk2b,Scn2b,Scn4b,Shank1	16.05	0.03247	0.349284
GO:0005794	Golgi apparatus	cellular_component	1270	84	Ap1m2,Ap1s1,Ap3b2,Ap3m2,Ap4m1,Arfgap3,B3galt1,B3galt4,B3gnt9,Birc6,Camsap2,Cbfa2t3,Ccdc115,Chek2,Chst4,Clint1,Col26a1,Commd9,Copb1,Cul7,Emid1,Erc1,Fes,Furin,Galnt9,Gimap1,Gimap8,Gm43191,Golm1,H2-K1,H2-Q1,H2-Q10,H2-Q2,H2-Q4,H2-Q6,H2-Q7,Hpd,Hs3st1,Inpp5k,Kcna5,Ldlr,Litaf,Malrd1,Man2a2,Map2k1,March9,Mcfd2,Nhs,Nlgn1,Optn,Pacsin2,Pde3b,Perp,Pex5,Pkmyt1,Plod3,Pphln1,Prnp,Pskh1,Rab42,Rbfox1,Sec31a,Sema6…	69.1	0.03514	0.371162
GO:0043234	protein complex	cellular_component	4673	279	Actr3b,Acvr1b,Adcy7,Anxa1,Ap1m2,Ap1s1,Ap3b2,Ap3m2,Ap4m1,Apex1,Ar,Atp5a1,Atxn1,BC048507,Bhlhe41,Birc6,Brca2,Btbd35f12,Btbd35f17,C1ql1,Cacna1c,Calm1,Caprin2,Catsper2,Catsper3,Cbfb,Cbx5,Ccdc113,Ccdc115,Cct3,Cct6b,Cd34,Cdh2,Cdk19,Cdk8,Cdkn2d,Chrna1,Ckap2l,Cnep1r1,Col11a2,Col26a1,Copb1,Cops4,Cops5,Cops6,Coq5,Coro1c,Cox10,Cox6a1,Cox8c,Cpeb1,Cr1l,Crk,Crx,Cspp1,Ctnnb1,Cul7,Cul9,Dact1,Dctn6,Dis3l,Doc2b,Dy…	254.26	0.03623	0.371162
GO:0098805	whole membrane	cellular_component	1970	125	Abcb9,Angpt1,Ank2,Anxa1,Ap1m2,Ap1s1,Ap3b2,Arfgef3,Cacna1c,Camk2n1,Cavin2,Ccdc115,Cd34,Cd46,Cdh15,Cdh2,Cemip,Chrna1,Cib1,Cldn6,Copb1,Coro1c,Cpeb1,Crk,Ctnnb1,Dirc2,Dlgap1,Drd1,Ephb1,Erbb3,Erbin,Fis1,Furin,Gabrr2,Gimap3,Gimap5,Glmp,Grik5,Grin2b,H2-K1,H2-Q10,H2-Q7,H2-T3,Hip1r,Homer2,Htr3a,Inpp5k,Kcna1,Kcna5,Kcnd2,Ldlr,Litaf,Lrrc4b,Lrrc4c,March9,Mfsd4b2,Mfsd4b3,Mtx2,Mul1,Myo1c,Ndrg4,Nfam1,Nlgn1,Nrxn1,…	107.19	0.03649	0.371162
GO:0030118	clathrin coat	cellular_component	46	6	Ap1m2,Ap1s1,Ap3b2,Ap3m2,Ap4m1,Vps33b	2.5	0.03738	0.371162
GO:0030119	AP-type membrane coat adaptor complex	cellular_component	46	6	Ap1m2,Ap1s1,Ap3b2,Ap3m2,Ap4m1,Vps33b	2.5	0.03738	0.371162
GO:0001739	sex chromatin	cellular_component	6	2	Ring1,Suz12	0.33	0.03832	0.371162
GO:0034388	Pwp2p-containing subcomplex of 90S preribosome	cellular_component	6	2	Pwp2,Utp6	0.33	0.03832	0.371162
GO:0000792	heterochromatin	cellular_component	84	9	Cbx5,Daxx,Orc2,Ring1,Rnf40,Smarca4,Suz12,Ube2a,Ube2b	4.57	0.03863	0.371162
GO:0044454	nuclear chromosome part	cellular_component	535	39	Alkbh1,Ar,Brca2,Cbx5,Ccnb1ip1,Cebpb,Ctnnb1,Ep400,Hspa2,Jun,Klf4,Klhdc3,Lig3,Mcm5,Mcm7,Mms22l,Nsmf,Orc2,Orc5,Pawr,Plrg1,Pou5f1,Pus1,Rad51d,Rcc1,Ring1,Setd1a,Smarca4,Smarca5,Smarcc2,Srf,Suz12,Tcf7,Tfip11,Thoc6,Tipin,Ube2a,Ube2b,Znhit1	29.11	0.03894	0.371162
GO:0044444	cytoplasmic part	cellular_component	7852	454	Abcb9,Abhd5,Acot10,Acsf3,Acvr1b,Adcy7,Add3,Ado,Agl,Agpat3,Ahsa1,Ak4,Aldh1a1,Alkbh1,Amd1,Ank2,Anxa1,Ap1m2,Ap1s1,Ap3b2,Ap3m2,Ap4m1,Apex1,Arfgap3,Arfgef3,Atg101,Atg4d,Atp5a1,Atxn1,B3galt1,B3galt4,B3gnt9,BC048507,Birc6,Brca2,Cacna1c,Calb2,Calm1,Camsap2,Caprin2,Catsper3,Cavin2,Cbfa2t3,Cc2d1a,Ccdc113,Ccdc115,Ccdc3,Cchcr1,Cct3,Cct6b,Cd34,Cd46,Cda,Cdh2,Cdk19,Cdkn2d,Cemip,Ces3b,Ch25h,Chchd5,Chek2,Chic1,Ch…	427.23	0.04277	0.393949
GO:0031091	platelet alpha granule	cellular_component	15	3	Fga,Fgb,Vps33b	0.82	0.04475	0.393949
GO:0016328	lateral plasma membrane	cellular_component	61	7	Anxa1,Cldn15,Coro1c,Ctnnb1,Erbb3,Iqgap3,Myo1c	3.32	0.04694	0.393949
GO:0030658	transport vesicle membrane	cellular_component	61	7	Ap1s1,Arfgef3,Furin,Rph3al,Sec31a,Srebf1,Syt3	3.32	0.04694	0.393949
GO:0030659	cytoplasmic vesicle membrane	cellular_component	417	31	Anxa1,Ap1m2,Ap1s1,Ap3b2,Ap3m2,Arfgef3,Cd46,Cemip,Copb1,Furin,H2-K1,H2-Q10,H2-Q7,H2-T3,Hip1r,Malrd1,Myo1c,Pacsin2,Rhbg,Rph3al,Sec31a,Snap47,Snx5,Srebf1,Syt1,Syt3,Tapbp,Ulk1,Whamm,Ywhae,Znrf1	22.69	0.04887	0.393949

## Sheet: ACC lncRNA predicted pathway
Pathway_id	Pathway_name	Pathway_class	Annotated	Significant	SymbolList	Expected	classic_fisher	FDR
mmu04514	Cell adhesion molecules (CAMs)	Signaling molecules and interaction	162	23	H2-Q10,Cldn15,Lrrc4c,Cdh15,Nrxn1,H2-Q4,Gm8909,Cd34,Selplg,Cldn9,Nlgn1,Cdh2,H2-Q2,H2-Q6,Gm11127,H2-Oa,H2-Q1,Cldn6,Gm7030,H2-Q7,Lrrc4b,H2-K1,H2-T3	7.21212	6.888e-07	0.000180224
mmu05332	Graft-versus-host disease	Immune diseases	59	13	Il1a,H2-Q10,H2-Q4,Gm8909,H2-Q2,H2-Q6,Gm11127,H2-Oa,H2-Q1,Gm7030,H2-Q7,H2-K1,H2-T3	2.62664	1.36533e-06	0.000180224
mmu04940	Type I diabetes mellitus	Endocrine and metabolic diseases	64	13	Il1a,H2-Q10,H2-Q4,Gm8909,H2-Q2,H2-Q6,Gm11127,H2-Oa,H2-Q1,Gm7030,H2-Q7,H2-K1,H2-T3	2.84923	3.61985e-06	0.000274728
mmu04612	Antigen processing and presentation	Immune system	85	15	H2-Q10,Tapbp,Hspa2,H2-Q4,Gm8909,H2-Q2,H2-Q6,Gm11127,H2-Oa,H2-Q1,Gm7030,Pdia3,H2-Q7,H2-K1,H2-T3	3.78414	4.16255e-06	0.000274728
mmu05330	Allograft rejection	Immune diseases	57	12	H2-Q10,H2-Q4,Gm8909,H2-Q2,H2-Q6,Gm11127,H2-Oa,H2-Q1,Gm7030,H2-Q7,H2-K1,H2-T3	2.5376	5.80926e-06	0.000306729
mmu05320	Autoimmune thyroid disease	Immune diseases	72	13	H2-Q10,Tshb,H2-Q4,Gm8909,H2-Q2,H2-Q6,Gm11127,H2-Oa,H2-Q1,Gm7030,H2-Q7,H2-K1,H2-T3	3.20539	1.41403e-05	0.000622174
mmu05169	Epstein-Barr virus infection	Infectious diseases	210	22	Ywhae,Psmd1,Psmc1,H2-Q10,Gtf2e2,Jun,Hspa2,H2-Q4,Gm8909,Tradd,H2-Q2,H2-Q6,Tab2,Gm11127,Entpd8,Jak1,H2-Q1,Gm7030,H2-Q7,H2-K1,H2-T3,Il10ra	9.34905	0.000155686	0.00587157
mmu05416	Viral myocarditis	Cardiovascular diseases	81	12	H2-Q10,H2-Q4,Gm8909,H2-Q2,H2-Q6,Gm11127,H2-Oa,H2-Q1,Gm7030,H2-Q7,H2-K1,H2-T3	3.60606	0.000221486	0.00730905
mmu05168	Herpes simplex infection	Infectious diseases	209	21	Skp1a,Srsf9,H2-Q10,Taf6,Rnasel,Jun,H2-Q4,Daxx,Gm8909,H2-Q2,H2-Q6,Tab2,Gm11127,H2-Oa,Jak1,H2-Q1,Gm7030,H2-Q7,H2-K1,Fos,H2-T3	9.30453	0.000388987	0.0102693
mmu04218	Cellular senescence	Cell growth and death	179	19	Il1a,H2-Q10,Calm1,Lin54,Vdac1,Slc25a5,H2-Q4,Gm8909,Nfatc3,H2-Q2,H2-Q6,Gm11127,H2-Q1,Gm7030,H2-Q7,Map2k1,H2-K1,H2-T3,Chek2	7.96895	0.000367997	0.0102693
mmu05166	HTLV-I infection	Infectious diseases	276	25	Fzd2,H2-Q10,Srf,Jun,Ctnnb1,Vdac1,Fzd10,Slc25a5,Adcy7,H2-Q4,Gm8909,Nfatc3,H2-Q2,H2-Q6,Gm11127,H2-Oa,Jak1,Egr2,H2-Q1,Gm7030,H2-Q7,H2-K1,Fos,H2-T3,Chek2	12.2873	0.000548062	0.0131535
mmu05203	Viral carcinogenesis	Cancers	224	20	Ywhae,Psmc1,H2-Q10,Srf,Gtf2e2,Jun,Ube3a,H2-Q4,Gm8909,Tradd,H2-Q2,H2-Q6,Gm11127,Jak1,Egr2,H2-Q1,Gm7030,H2-Q7,H2-K1,H2-T3	9.97232	0.00229338	0.0504545
mmu05167	Kaposis sarcoma-associated herpesvirus infection	Infectious diseases	211	19	H2-Q10,Calm1,Jun,Ctnnb1,H2-Q4,Gm8909,Tradd,Nfatc3,H2-Q2,H2-Q6,Gm11127,Jak1,H2-Q1,Gm7030,H2-Q7,Map2k1,H2-K1,Fos,H2-T3	9.39357	0.00266018	0.0540222
mmu04650	Natural killer cell mediated cytotoxicity	Immune system	144	13	H2-Q10,H2-Q4,Gm8909,H2-Q2,H2-Q6,Gm11127,Ptk2b,H2-Q1,Gm7030,H2-Q7,Map2k1,H2-K1,H2-T3	6.41077	0.0117284	0.20642
mmu00130	Ubiquinone and other terpenoid-quinone biosynthesis	Metabolism of cofactors and vitamins	11	3	Coq5,Tat,Hpd	0.489712	0.0110544	0.20642
mmu03410	Base excision repair	Replication and repair	35	5	Hmgb1,Parp2,Apex1,Lig3,Smug1	1.55817	0.0183764	0.30321
mmu04010	MAPK signaling pathway	Signal transduction	293	21	Il1a,Srf,Crk,Jun,Mef2c,Flt3,Nr4a1,Ntrk2,Mecom,Hspa2,Daxx,Tradd,Nfatc3,Tab2,Igf2,Cacna1c,Angpt1,Map3k13,Map2k1,Fos,Ngf	13.0441	0.0208886	0.324387
mmu04722	Neurotrophin signaling pathway	Nervous system	121	10	Ywhae,Prkcd,Calm1,Crk,Jun,Ntrk2,Gab1,Zfp110,Map2k1,Ngf	5.38683	0.0429288	0.415145
mmu04912	GnRH signaling pathway	Endocrine system	89	8	Prkcd,Calm1,Jun,Adcy7,Plcb4,Ptk2b,Cacna1c,Map2k1	3.96221	0.0440031	0.415145
mmu05164	Influenza A	Infectious diseases	168	13	2210010C04Rik,Nlrp3,1810009J06Rik,Il1a,Furin,Rnasel,Jun,Vdac1,Hspa2,Tmprss4,H2-Oa,Jak1,Map2k1	7.47924	0.036612	0.415145
mmu04144	Endocytosis	Transport and catabolism	263	18	Wipf1,H2-Q10,Vps37b,Hspa2,H2-Q4,Gm8909,Rab11fip2,H2-Q2,H2-Q6,Gm11127,Snx5,H2-Q1,Gm7030,Arfgap3,H2-Q7,H2-K1,H2-T3,Ldlr	11.7086	0.0456031	0.415145
mmu04550	Signaling pathways regulating pluripotency of stem cells	Cellular community - eukaryotes	137	11	Fzd2,Klf4,Sox2,Ctnnb1,Acvr1b,Fzd10,Jak1,Map2k1,Zfhx3,Kat6a,Pou5f1	6.09914	0.0415689	0.415145
mmu04145	Phagosome	Transport and catabolism	173	13	Tubb4b,H2-Q10,H2-Q4,Gm8909,H2-Q2,H2-Q6,Gm11127,H2-Oa,H2-Q1,Gm7030,H2-Q7,H2-K1,H2-T3	7.70183	0.0446795	0.415145
mmu04114	Oocyte meiosis	Cell growth and death	116	10	Ywhae,Pkmyt1,Skp1a,Calm1,Adcy7,Ar,Cpeb1,Map2k1,Ppp2r5d,Ppp2ca	5.16423	0.0335553	0.415145
mmu05165	Human papillomavirus infection	Infectious diseases	342	23	Fzd2,Psmc1,H2-Q10,Ppp2r2b,Ctnnb1,Ube3a,Fzd10,H2-Q4,Gm8909,Tradd,H2-Q2,H2-Q6,Gm11127,Tcf7,Jak1,H2-Q1,Gm7030,H2-Q7,Map2k1,H2-K1,H2-T3,Ppp2r5d,Ppp2ca	15.2256	0.0310772	0.415145
mmu04921	Oxytocin signaling pathway	Endocrine system	153	12	Calm1,Jun,Mef2c,Adcy7,Nfatc3,Myl6,Plcb4,Cacna1c,Map2k1,Fos,Camk1d,Myl6b	6.81145	0.0399315	0.415145
mmu04120	Ubiquitin mediated proteolysis	Folding, sorting and degradation	139	11	Skp1a,Rchy1,Ube3a,Ube2a,Keap1,Cul7,Ube2j1,Ube2k,Birc6,Ube2b,Elob	6.18818	0.0453933	0.415145
mmu04071	Sphingolipid signaling pathway	Signal transduction	120	10	Sptlc2,Ppp2r2b,S1pr5,Tradd,S1pr1,Plcb4,Map2k1,Ppp2r5d,Degs1,Ppp2ca	5.34231	0.0409256	0.415145
mmu04022	cGMP - PKG signaling pathway	Signal transduction	167	13	Srf,Calm1,Mef2c,Vdac1,Pde3b,Slc25a5,Irs2,Adcy7,Nfatc3,Plcb4,Cacna1c,Map2k1,Mef2d	7.43472	0.0351328	0.415145

## Sheet: AMY lncRNA predicted GO
GO_ID	GO_term	GO_category	Annotated	Significant	SymbolList	Expected	classic_fisher	FDR
GO:0007416	synapse assembly	biological_process	148	30	Asic2,Cdh2,Ephb1,Kirrel3,Lrrc4b,Magi2,Mef2c,Nlgn1,Nrxn1,Ntrk2,Pcdhb1,Pcdhb10,Pcdhb11,Pcdhb12,Pcdhb13,Pcdhb14,Pcdhb15,Pcdhb16,Pcdhb17,Pcdhb18,Pcdhb19,Pcdhb2,Pcdhb3,Pcdhb4,Pcdhb5,Pcdhb6,Pcdhb7,Pcdhb8,Pcdhb9,Ptprd	7.98	2.6e-10	1.5912e-06
GO:0098742	cell-cell adhesion via plasma-membrane adhesion molecules	biological_process	233	35	Cdh15,Cdh2,Cldn15,Cldn6,Cldn9,Dchs2,Fga,Fgb,Jaml,Kirrel3,Klf4,Nlgn1,Pcdh15,Pcdh9,Pcdhb1,Pcdhb10,Pcdhb11,Pcdhb12,Pcdhb13,Pcdhb14,Pcdhb15,Pcdhb16,Pcdhb17,Pcdhb18,Pcdhb19,Pcdhb2,Pcdhb3,Pcdhb4,Pcdhb5,Pcdhb6,Pcdhb7,Pcdhb8,Pcdhb9,Ptprd,Tenm2	12.56	3.6e-08	0.00011016
GO:0050808	synapse organization	biological_process	250	36	Asic2,Cdh2,Chrna1,Ctnnb1,Dact1,Ephb1,Kirrel3,Lrrc4b,Magi2,Mef2c,Nlgn1,Nrxn1,Ntrk2,Pcdhb1,Pcdhb10,Pcdhb11,Pcdhb12,Pcdhb13,Pcdhb14,Pcdhb15,Pcdhb16,Pcdhb17,Pcdhb18,Pcdhb19,Pcdhb2,Pcdhb3,Pcdhb4,Pcdhb5,Pcdhb6,Pcdhb7,Pcdhb8,Pcdhb9,Ptprd,Sez6l,Shank1,Zc4h2	13.48	6.9e-08	0.00014076
GO:0044260	cellular macromolecule metabolic process	biological_process	7870	500	Ablim1,Acvr1b,Agl,Ahsa1,Alkbh1,Angpt1,Ankrd6,Anxa1,Apex1,Ar,Arfgef3,Arl6ip4,Asb8,Atad5,Atg4d,Atxn1,AU041133,B3galt1,B3galt4,B3gnt9,Bcl9l,Bhlhe41,Birc6,Brca2,Bzw1,Camk1d,Camk2n1,Caprin2,Cavin2,Cbfa2t3,Cbfb,Cbx5,Cc2d1a,Ccdc62,Ccl21b,Ccnb1ip1,Cct3,Cct6b,Cdh2,Cdk17,Cdk19,Cdk8,Cdkl2,Cdkl3,Cdkn2d,Cebpb,Celf2,Cemip,Cfc1,Chd2,Chek2,Chst4,Cib1,Clk1,Cnep1r1,Commd9,Cops4,Cops5,Cops6,Coro1c,Cox10,Cpeb1,Cpped…	424.24	2.2e-07	0.0003366
GO:0051252	regulation of RNA metabolic process	biological_process	3374	243	Ablim1,Acvr1b,Apex1,Ar,Atxn1,AU041133,Bcl9l,Bhlhe41,Brca2,Bzw1,Camk1d,Caprin2,Cavin2,Cbfa2t3,Cbfb,Cbx5,Cc2d1a,Ccdc62,Cdk8,Cebpb,Cfc1,Chd2,Chek2,Cib1,Clk1,Commd9,Cops5,Crlf3,Crx,Crxos,Ctnnb1,Dact1,Daxx,Dedd2,Dnajb6,Dynll1,Ebf1,Egr2,Elk3,Ell3,Elob,Erbin,Erf,Evx2,Ewsr1,Fhit,Fos,Foxp1,Foxr1,Fzd2,Gata2,Gata5,Gcm1,Gli3,Glmp,Gm10037,Gm14409,Gm15446,Gm21964,Gm28230,Gm3604,Gm6710,Gmeb1,Gsk3a,Gtf2e2,Havcr2…	181.88	3.3e-07	0.0003672
GO:0090304	nucleic acid metabolic process	biological_process	4614	316	Ablim1,Acvr1b,Alkbh1,Anxa1,Apex1,Ar,Arl6ip4,Atad5,Atxn1,AU041133,Bcl9l,Bhlhe41,Brca2,Bzw1,Camk1d,Caprin2,Cavin2,Cbfa2t3,Cbfb,Cbx5,Cc2d1a,Ccdc62,Ccnb1ip1,Cct3,Cdk8,Cdkn2d,Cebpb,Celf2,Cfc1,Chd2,Chek2,Cib1,Clk1,Commd9,Cops5,Cpeb1,Crlf3,Crx,Crxos,Ctif,Ctnnb1,Dact1,Daxx,Ddx28,Ddx52,Dedd2,Dis3l,Dnajb6,Dus2,Dynll1,Ebf1,Edc4,Eftud2,Egr2,Elk3,Ell3,Elob,Erbin,Erf,Evx2,Ewsr1,Fanci,Fhit,Fos,Foxp1,Foxr1,Fzd2,…	248.72	3.6e-07	0.0003672
GO:0010468	regulation of gene expression	biological_process	4060	283	Ablim1,Acvr1b,Alkbh1,Ank2,Apex1,Ar,Asic2,Atxn1,AU041133,Bcl9l,Bhlhe41,Brca2,Bzw1,Camk1d,Camk2n1,Caprin2,Cavin2,Cbfa2t3,Cbfb,Cbx5,Cc2d1a,Ccdc62,Cct3,Cd34,Cd46,Cdk8,Cebpb,Cfc1,Chd2,Chek2,Cib1,Clk1,Commd9,Cops5,Cpeb1,Cr1l,Crlf3,Crx,Crxos,Ctif,Ctnnb1,D7Ertd443e,Dact1,Daxx,Dedd2,Dlk1,Dnajb6,Drd1,Dynll1,Ebf1,Eefsec,Egr2,Elk3,Ell3,Elob,Erbb3,Erbin,Erf,Evx2,Ewsr1,Fhit,Fos,Foxp1,Foxr1,Fzd2,Gas1,Gata2,Gata…	218.86	4.5e-07	0.000393429
GO:0016070	RNA metabolic process	biological_process	4090	284	Ablim1,Acvr1b,Alkbh1,Apex1,Ar,Arl6ip4,Atxn1,AU041133,Bcl9l,Bhlhe41,Brca2,Bzw1,Camk1d,Caprin2,Cavin2,Cbfa2t3,Cbfb,Cbx5,Cc2d1a,Ccdc62,Cdk8,Cebpb,Celf2,Cfc1,Chd2,Chek2,Cib1,Clk1,Commd9,Cops5,Cpeb1,Crlf3,Crx,Crxos,Ctif,Ctnnb1,Dact1,Daxx,Ddx28,Ddx52,Dedd2,Dis3l,Dnajb6,Dus2,Dynll1,Ebf1,Edc4,Eftud2,Egr2,Elk3,Ell3,Elob,Erbin,Erf,Evx2,Ewsr1,Fhit,Fos,Foxp1,Foxr1,Fzd2,Gata2,Gata5,Gatc,Gcm1,Gli3,Glmp,Gm10037…	220.48	6e-07	0.000442
GO:0007156	homophilic cell adhesion via plasma membrane adhesion molecules	biological_process	153	25	Cdh15,Cdh2,Dchs2,Kirrel3,Pcdh15,Pcdh9,Pcdhb1,Pcdhb10,Pcdhb11,Pcdhb12,Pcdhb13,Pcdhb14,Pcdhb15,Pcdhb16,Pcdhb17,Pcdhb18,Pcdhb19,Pcdhb2,Pcdhb3,Pcdhb4,Pcdhb5,Pcdhb6,Pcdhb7,Pcdhb8,Pcdhb9	8.25	6.5e-07	0.000442
GO:0060255	regulation of macromolecule metabolic process	biological_process	5543	367	Ablim1,Acvr1b,Alkbh1,Angpt1,Ank2,Ankrd6,Apex1,Ar,Arfgef3,Asic2,Atad5,Atxn1,AU041133,Bcl9l,Bhlhe41,Birc6,Brca2,Bzw1,Camk1d,Camk2n1,Caprin2,Cavin2,Cbfa2t3,Cbfb,Cbx5,Cc2d1a,Ccdc62,Ccl21b,Cct3,Cd34,Cd46,Cdh2,Cdk8,Cdkn2d,Cebpb,Cemip,Cfc1,Chd2,Chek2,Cib1,Clk1,Cnep1r1,Commd9,Cops5,Coro1c,Cpeb1,Cr1l,Crlf3,Crx,Crxos,Ctdsp2,Ctf1,Ctif,Ctnnb1,D7Ertd443e,Dact1,Daxx,Dedd2,Dlk1,Dnajb6,Drd1,Dus2,Dynll1,Ebf1,Eefs…	298.8	8.2e-07	0.00050184
GO:0043009	chordate embryonic development	biological_process	702	69	Acvr1b,Alkbh1,Amd1,Angpt1,Ar,Birc6,Brca2,Ccnb1ip1,Cebpb,Cr1l,Ctnnb1,Dact1,Dlk1,Dnajb6,Erf,Foxp1,Fzd2,Gab1,Gas1,Gata2,Gcm1,Gli3,Grin2b,Hnf1b,Hopx,Hoxc5,Hoxc6,Hoxd1,Hoxd10,Hoxd11,Hoxd3,Hoxd4,Hoxd9,Igf2,Inpp5k,Keap1,Lrp1b,Map2k1,Mecom,Mef2c,Mthfd1,Mycn,Myo18b,N4bp2l2,Nle1,Nmt1,Nr2f2,Nrarp,Pbx1,Phactr4,Plcd3,Plod3,Pou5f1,Prdm1,Prickle1,Ptk7,Rpl7l1,Rspo3,Rxrb,Shroom3,Smarca4,Srf,Tcf7,Tgif1,Tshz3,Ube2a…	37.84	9.4e-07	0.000522982
GO:0009792	embryo development ending in birth or egg hatching	biological_process	709	69	Acvr1b,Alkbh1,Amd1,Angpt1,Ar,Birc6,Brca2,Ccnb1ip1,Cebpb,Cr1l,Ctnnb1,Dact1,Dlk1,Dnajb6,Erf,Foxp1,Fzd2,Gab1,Gas1,Gata2,Gcm1,Gli3,Grin2b,Hnf1b,Hopx,Hoxc5,Hoxc6,Hoxd1,Hoxd10,Hoxd11,Hoxd3,Hoxd4,Hoxd9,Igf2,Inpp5k,Keap1,Lrp1b,Map2k1,Mecom,Mef2c,Mthfd1,Mycn,Myo18b,N4bp2l2,Nle1,Nmt1,Nr2f2,Nrarp,Pbx1,Phactr4,Plcd3,Plod3,Pou5f1,Prdm1,Prickle1,Ptk7,Rpl7l1,Rspo3,Rxrb,Shroom3,Smarca4,Srf,Tcf7,Tgif1,Tshz3,Ube2a…	38.22	1.3e-06	0.000612
GO:0002474	antigen processing and presentation of peptide antigen via MHC class I	biological_process	42	12	Gm11127,Gm7030,Gm8909,H2-K1,H2-Q1,H2-Q10,H2-Q2,H2-Q4,H2-Q6,H2-Q7,H2-T3,Tapbp	2.26	1.4e-06	0.000612
GO:0007399	nervous system development	biological_process	2127	163	Ablim1,Acvr1b,Ak4,Alkbh1,Anxa1,Asic2,Atxn1,Avil,Brca2,C1ql1,Camk1d,Camsap2,Caprin2,Cdh2,Cdkl3,Cebpb,Cib1,Clmn,Crx,Crxos,Ctf1,Ctnnb1,Cul7,Dact1,Dock10,Drd1,Dynll1,Egr2,Ell3,Ephb1,Epm2a,Epyc,Erbb3,Fes,Fos,Foxp1,Fry,Fzd2,Gabrr2,Gas1,Gata2,Gcm1,Gfap,Gli3,Gm21093,Gm37013,Gsk3a,H2-K1,Hnf1b,Hoxd1,Hoxd10,Hoxd3,Hoxd9,Insc,Irs2,Jade2,Jun,Kcna1,Kera,Kif2a,Kirrel3,Klf4,Klf7,Lrrc4b,Lrrc4c,Lrrc55,Magi2,Map2k1,…	114.66	1.5e-06	0.000612
GO:0010467	gene expression	biological_process	4980	333	Ablim1,Acvr1b,Alkbh1,Ank2,Apex1,Ar,Arl6ip4,Asic2,Atxn1,AU041133,Bcl9l,Bhlhe41,Brca2,Bzw1,Camk1d,Camk2n1,Caprin2,Cavin2,Cbfa2t3,Cbfb,Cbx5,Cc2d1a,Ccdc62,Cct3,Cd34,Cd46,Cdk8,Cebpb,Celf2,Cfc1,Chd2,Chek2,Cib1,Clk1,Commd9,Cops5,Cpeb1,Cr1l,Crlf3,Crx,Crxos,Ctif,Ctnnb1,D7Ertd443e,Dact1,Daxx,Ddx52,Dedd2,Dis3l,Dlk1,Dnajb6,Drd1,Dus2,Dynll1,Ebf1,Eefsec,Eftud2,Egr2,Eif3f,Elk3,Ell3,Elob,Erbb3,Erbin,Erf,Evx2,Ews…	268.45	1.6e-06	0.000612
GO:0019222	regulation of metabolic process	biological_process	6397	413	1700001J03Rik,Abhd5,Ablim1,Acvr1b,Adcy7,Ahsa1,Akap5,Alkbh1,Angpt1,Ank2,Ankrd6,Anxa1,Apex1,Ar,Arfgap3,Arfgef3,Asic2,Atad5,Atxn1,AU041133,BC048507,Bcl9l,Bhlhe41,Birc6,Brca2,Bzw1,Camk1d,Camk2n1,Caprin2,Cavin2,Cbfa2t3,Cbfb,Cbx5,Cc2d1a,Ccdc3,Ccdc62,Ccl21b,Cct3,Cd34,Cd46,Cda,Cdh2,Cdk8,Cdkn2d,Cebpb,Cemip,Cfc1,Chd2,Chek2,Cib1,Clk1,Cnep1r1,Commd9,Cops5,Coro1c,Cox6a1,Cpeb1,Cr1l,Crk,Crlf3,Crx,Crxos,Ctdsp2,C…	344.84	1.6e-06	0.000612
GO:0043170	macromolecule metabolic process	biological_process	8763	542	1810009J06Rik,2210010C04Rik,Ablim1,Acvr1b,Adam11,Agl,Ahsa1,Alkbh1,Amd1,Angpt1,Ank2,Ankrd6,Anxa1,Apex1,Ar,Arfgef3,Arl6ip4,Asb8,Asic2,Atad5,Atg4d,Atp23,Atxn1,AU041133,B3galt1,B3galt4,B3gnt9,Bcl9l,Bhlhe41,Birc6,Brca2,Bzw1,Camk1d,Camk2n1,Caprin2,Cavin2,Cbfa2t3,Cbfb,Cbx5,Cc2d1a,Ccdc62,Ccl21b,Ccnb1ip1,Cct3,Cct6b,Cd34,Cd46,Cdh2,Cdk17,Cdk19,Cdk8,Cdkl2,Cdkl3,Cdkn2d,Cebpb,Celf2,Cemip,Cfc1,Chd2,Chek2,Chst4,…	472.38	1.8e-06	0.000612
GO:0009889	regulation of biosynthetic process	biological_process	3885	269	Ablim1,Acvr1b,Adcy7,Akap5,Alkbh1,Anxa1,Apex1,Ar,Atxn1,AU041133,Bcl9l,Bhlhe41,Brca2,Bzw1,Camk1d,Caprin2,Cavin2,Cbfa2t3,Cbfb,Cbx5,Cc2d1a,Ccdc3,Ccdc62,Cct3,Cd34,Cdk8,Cebpb,Cfc1,Chd2,Chek2,Cib1,Cnep1r1,Commd9,Cops5,Cpeb1,Crlf3,Crx,Crxos,Ctif,Ctnnb1,Cyp27b1,Dact1,Daxx,Dedd2,Dnajb6,Drd1,Dynll1,Ebf1,Eefsec,Egr2,Elk3,Ell3,Elob,Elovl5,Erbin,Erf,Evx2,Ewsr1,Fhit,Fos,Foxp1,Foxr1,Fpr2,Furin,Fzd2,Gata2,Gata5,G…	209.42	1.8e-06	0.000612
GO:0006355	regulation of transcription, DNA-templated	biological_process	3231	230	Ablim1,Acvr1b,Apex1,Ar,Atxn1,AU041133,Bcl9l,Bhlhe41,Brca2,Bzw1,Camk1d,Caprin2,Cavin2,Cbfa2t3,Cbfb,Cbx5,Cc2d1a,Ccdc62,Cdk8,Cebpb,Cfc1,Chd2,Chek2,Cib1,Commd9,Cops5,Crlf3,Crx,Crxos,Ctnnb1,Dact1,Daxx,Dedd2,Dnajb6,Dynll1,Ebf1,Egr2,Elk3,Ell3,Elob,Erbin,Erf,Evx2,Ewsr1,Fhit,Fos,Foxp1,Foxr1,Fzd2,Gata2,Gata5,Gcm1,Gli3,Glmp,Gm10037,Gm14409,Gm15446,Gm21964,Gm28230,Gm3604,Gm6710,Gmeb1,Gsk3a,Gtf2e2,Havcr2,Hexi…	174.17	1.9e-06	0.000612
GO:1903506	regulation of nucleic acid-templated transcription	biological_process	3232	230	Ablim1,Acvr1b,Apex1,Ar,Atxn1,AU041133,Bcl9l,Bhlhe41,Brca2,Bzw1,Camk1d,Caprin2,Cavin2,Cbfa2t3,Cbfb,Cbx5,Cc2d1a,Ccdc62,Cdk8,Cebpb,Cfc1,Chd2,Chek2,Cib1,Commd9,Cops5,Crlf3,Crx,Crxos,Ctnnb1,Dact1,Daxx,Dedd2,Dnajb6,Dynll1,Ebf1,Egr2,Elk3,Ell3,Elob,Erbin,Erf,Evx2,Ewsr1,Fhit,Fos,Foxp1,Foxr1,Fzd2,Gata2,Gata5,Gcm1,Gli3,Glmp,Gm10037,Gm14409,Gm15446,Gm21964,Gm28230,Gm3604,Gm6710,Gmeb1,Gsk3a,Gtf2e2,Havcr2,Hexi…	174.22	2e-06	0.000612
GO:0031326	regulation of cellular biosynthetic process	biological_process	3847	266	Ablim1,Acvr1b,Adcy7,Akap5,Alkbh1,Anxa1,Apex1,Ar,Atxn1,AU041133,Bcl9l,Bhlhe41,Brca2,Bzw1,Camk1d,Caprin2,Cavin2,Cbfa2t3,Cbfb,Cbx5,Cc2d1a,Ccdc62,Cct3,Cd34,Cdk8,Cebpb,Cfc1,Chd2,Chek2,Cib1,Cnep1r1,Commd9,Cops5,Cpeb1,Crlf3,Crx,Crxos,Ctif,Ctnnb1,Cyp27b1,Dact1,Daxx,Dedd2,Dnajb6,Drd1,Dynll1,Ebf1,Eefsec,Egr2,Elk3,Ell3,Elob,Elovl5,Erbin,Erf,Evx2,Ewsr1,Fhit,Fos,Foxp1,Foxr1,Fpr2,Fzd2,Gata2,Gata5,Gatc,Gcm1,Gli…	207.38	2.4e-06	0.000699429
GO:0080090	regulation of primary metabolic process	biological_process	5732	374	Abhd5,Ablim1,Acvr1b,Adcy7,Ahsa1,Akap5,Alkbh1,Angpt1,Ankrd6,Anxa1,Apex1,Ar,Arfgap3,Arfgef3,Atad5,Atxn1,AU041133,Bcl9l,Bhlhe41,Birc6,Brca2,Bzw1,Camk1d,Camk2n1,Caprin2,Cavin2,Cbfa2t3,Cbfb,Cbx5,Cc2d1a,Ccdc3,Ccdc62,Ccl21b,Cct3,Cda,Cdh2,Cdk8,Cdkn2d,Cebpb,Cemip,Cfc1,Chd2,Chek2,Cib1,Clk1,Cnep1r1,Commd9,Cops5,Coro1c,Cpeb1,Cr1l,Crk,Crlf3,Crx,Crxos,Ctdsp2,Ctf1,Ctif,Ctnnb1,Cyp27b1,Dact1,Daxx,Dedd2,Dnajb6,Doc…	308.99	2.9e-06	0.000798261
GO:2000112	regulation of cellular macromolecule biosynthetic process	biological_process	3586	250	Ablim1,Acvr1b,Alkbh1,Apex1,Ar,Atxn1,AU041133,Bcl9l,Bhlhe41,Brca2,Bzw1,Camk1d,Caprin2,Cavin2,Cbfa2t3,Cbfb,Cbx5,Cc2d1a,Ccdc62,Cct3,Cdk8,Cebpb,Cfc1,Chd2,Chek2,Cib1,Commd9,Cops5,Cpeb1,Crlf3,Crx,Crxos,Ctif,Ctnnb1,Dact1,Daxx,Dedd2,Dnajb6,Dynll1,Ebf1,Eefsec,Egr2,Elk3,Ell3,Elob,Erbin,Erf,Evx2,Ewsr1,Fhit,Fos,Foxp1,Foxr1,Fzd2,Gata2,Gata5,Gatc,Gcm1,Gli3,Glmp,Gm10037,Gm14409,Gm15446,Gm21964,Gm28230,Gm3604,Gm…	193.31	3e-06	0.000798261
GO:2001141	regulation of RNA biosynthetic process	biological_process	3253	230	Ablim1,Acvr1b,Apex1,Ar,Atxn1,AU041133,Bcl9l,Bhlhe41,Brca2,Bzw1,Camk1d,Caprin2,Cavin2,Cbfa2t3,Cbfb,Cbx5,Cc2d1a,Ccdc62,Cdk8,Cebpb,Cfc1,Chd2,Chek2,Cib1,Commd9,Cops5,Crlf3,Crx,Crxos,Ctnnb1,Dact1,Daxx,Dedd2,Dnajb6,Dynll1,Ebf1,Egr2,Elk3,Ell3,Elob,Erbin,Erf,Evx2,Ewsr1,Fhit,Fos,Foxp1,Foxr1,Fzd2,Gata2,Gata5,Gcm1,Gli3,Glmp,Gm10037,Gm14409,Gm15446,Gm21964,Gm28230,Gm3604,Gm6710,Gmeb1,Gsk3a,Gtf2e2,Havcr2,Hexi…	175.36	3.2e-06	0.000816
GO:0006351	transcription, DNA-templated	biological_process	3292	231	Ablim1,Acvr1b,Apex1,Ar,Atxn1,AU041133,Bcl9l,Bhlhe41,Brca2,Bzw1,Camk1d,Caprin2,Cavin2,Cbfa2t3,Cbfb,Cbx5,Cc2d1a,Ccdc62,Cdk8,Cebpb,Cfc1,Chd2,Chek2,Cib1,Commd9,Cops5,Crlf3,Crx,Crxos,Ctnnb1,Dact1,Daxx,Dedd2,Dnajb6,Dynll1,Ebf1,Egr2,Elk3,Ell3,Elob,Erbin,Erf,Evx2,Ewsr1,Fhit,Fos,Foxp1,Foxr1,Fzd2,Gata2,Gata5,Gcm1,Gli3,Glmp,Gm10037,Gm14409,Gm15446,Gm21964,Gm28230,Gm3604,Gm6710,Gmeb1,Gsk3a,Gtf2e2,Gtf3c6,Havc…	177.46	5.3e-06	0.001224
GO:0001701	in utero embryonic development	biological_process	425	46	Acvr1b,Alkbh1,Amd1,Angpt1,Ar,Birc6,Brca2,Ccnb1ip1,Cebpb,Cr1l,Ctnnb1,Dnajb6,Erf,Foxp1,Gab1,Gata2,Gcm1,Gli3,Grin2b,Hnf1b,Hopx,Igf2,Inpp5k,Keap1,Lrp1b,Map2k1,Mecom,Myo18b,N4bp2l2,Nle1,Nmt1,Nr2f2,Plcd3,Plod3,Pou5f1,Prdm1,Rpl7l1,Rspo3,Rxrb,Smarca4,Srf,Tshz3,Ube2a,Ube2b,Xrcc2,Zmiz1	22.91	5.4e-06	0.001224
GO:0097659	nucleic acid-templated transcription	biological_process	3294	231	Ablim1,Acvr1b,Apex1,Ar,Atxn1,AU041133,Bcl9l,Bhlhe41,Brca2,Bzw1,Camk1d,Caprin2,Cavin2,Cbfa2t3,Cbfb,Cbx5,Cc2d1a,Ccdc62,Cdk8,Cebpb,Cfc1,Chd2,Chek2,Cib1,Commd9,Cops5,Crlf3,Crx,Crxos,Ctnnb1,Dact1,Daxx,Dedd2,Dnajb6,Dynll1,Ebf1,Egr2,Elk3,Ell3,Elob,Erbin,Erf,Evx2,Ewsr1,Fhit,Fos,Foxp1,Foxr1,Fzd2,Gata2,Gata5,Gcm1,Gli3,Glmp,Gm10037,Gm14409,Gm15446,Gm21964,Gm28230,Gm3604,Gm6710,Gmeb1,Gsk3a,Gtf2e2,Gtf3c6,Havc…	177.57	5.5e-06	0.001224
GO:0010556	regulation of macromolecule biosynthetic process	biological_process	3684	254	Ablim1,Acvr1b,Alkbh1,Apex1,Ar,Atxn1,AU041133,Bcl9l,Bhlhe41,Brca2,Bzw1,Camk1d,Caprin2,Cavin2,Cbfa2t3,Cbfb,Cbx5,Cc2d1a,Ccdc62,Cct3,Cdk8,Cebpb,Cfc1,Chd2,Chek2,Cib1,Commd9,Cops5,Cpeb1,Crlf3,Crx,Crxos,Ctif,Ctnnb1,Dact1,Daxx,Dedd2,Dnajb6,Dynll1,Ebf1,Eefsec,Egr2,Elk3,Ell3,Elob,Erbin,Erf,Evx2,Ewsr1,Fhit,Fos,Foxp1,Foxr1,Furin,Fzd2,Gata2,Gata5,Gatc,Gcm1,Gli3,Glmp,Gm10037,Gm14409,Gm15446,Gm21964,Gm28230,Gm3…	198.59	5.7e-06	0.001224
GO:0019219	regulation of nucleobase-containing compound metabolic process	biological_process	4077	277	Ablim1,Acvr1b,Adcy7,Ahsa1,Akap5,Apex1,Ar,Arfgap3,Atad5,Atxn1,AU041133,Bcl9l,Bhlhe41,Brca2,Bzw1,Camk1d,Caprin2,Cavin2,Cbfa2t3,Cbfb,Cbx5,Cc2d1a,Ccdc62,Ccl21b,Cct3,Cda,Cdk8,Cebpb,Cfc1,Chd2,Chek2,Cib1,Clk1,Commd9,Cops5,Crk,Crlf3,Crx,Crxos,Ctnnb1,Dact1,Daxx,Dedd2,Dnajb6,Dock10,Dock9,Drd1,Dynll1,Ebf1,Egr2,Elk3,Ell3,Elob,Erbin,Erf,Evx2,Ewsr1,Fhit,Fos,Foxp1,Foxr1,Fpr2,Fzd10,Fzd2,Gata2,Gata5,Gcm1,Gli3,Glm…	219.77	5.8e-06	0.001224
GO:0009059	macromolecule biosynthetic process	biological_process	4512	302	Ablim1,Acvr1b,Agl,Alkbh1,Amd1,Angpt1,Apex1,Ar,Atg4d,Atxn1,AU041133,B3galt1,B3galt4,B3gnt9,Bcl9l,Bhlhe41,Brca2,Bzw1,Camk1d,Caprin2,Cavin2,Cbfa2t3,Cbfb,Cbx5,Cc2d1a,Ccdc62,Cct3,Cdk8,Cdkn2d,Cebpb,Cfc1,Chd2,Chek2,Chst4,Cib1,Commd9,Cops5,Cpeb1,Crlf3,Crx,Crxos,Ctif,Ctnnb1,Dact1,Daxx,Dedd2,Dnajb6,Dynll1,Ebf1,Eefsec,Egr2,Eif3f,Elk3,Ell3,Elob,Erbin,Erf,Evx2,Ewsr1,Fhit,Fos,Foxp1,Foxr1,Furin,Fzd2,Galnt9,Gata…	243.22	6.3e-06	0.0012852
GO:0006139	nucleobase-containing compound metabolic process	biological_process	6045	389	1700001J03Rik,Abcb9,Ablim1,Acvr1b,Adcy7,Ahsa1,Ak4,Akap5,Alkbh1,Amd1,Anxa1,Apex1,Ar,Arfgap3,Arfgef3,Arl6ip4,Atad5,Atp5a1,Atxn1,AU041133,Bcl9l,Bhlhe41,Brca2,Bzw1,Camk1d,Caprin2,Cavin2,Cbfa2t3,Cbfb,Cbx5,Cc2d1a,Ccdc62,Ccl21b,Ccnb1ip1,Cct3,Cda,Cdk8,Cdkn2d,Cebpb,Celf2,Cfc1,Chd2,Chek2,Cib1,Clk1,Commd9,Cops5,Cox6a1,Cox8c,Cpeb1,Crk,Crlf3,Crx,Crxos,Ctif,Ctnnb1,Dact1,Daxx,Dcakd,Ddx28,Ddx52,Dedd2,Dennd5b,Dis…	325.86	6.6e-06	0.00130297
GO:0034654	nucleobase-containing compound biosynthetic process	biological_process	3690	253	Ablim1,Acvr1b,Adcy7,Ak4,Akap5,Amd1,Apex1,Ar,Atp5a1,Atxn1,AU041133,Bcl9l,Bhlhe41,Brca2,Bzw1,Camk1d,Caprin2,Cavin2,Cbfa2t3,Cbfb,Cbx5,Cc2d1a,Ccdc62,Cdk8,Cdkn2d,Cebpb,Cfc1,Chd2,Chek2,Cib1,Commd9,Cops5,Crlf3,Crx,Crxos,Ctnnb1,Dact1,Daxx,Dcakd,Dedd2,Dnajb6,Drd1,Dynll1,Ebf1,Egr2,Elk3,Ell3,Elob,Entpd8,Erbin,Erf,Evx2,Ewsr1,Fhit,Fos,Foxp1,Foxr1,Fpr2,Fzd2,Gata2,Gata5,Gcm1,Gli3,Glmp,Gm10037,Gm14409,Gm15446,Gm…	198.91	9.2e-06	0.001728
GO:0031323	regulation of cellular metabolic process	biological_process	5780	373	Abhd5,Ablim1,Acvr1b,Adcy7,Ahsa1,Akap5,Alkbh1,Angpt1,Ankrd6,Anxa1,Apex1,Ar,Arfgap3,Arfgef3,Atad5,Atxn1,AU041133,Bcl9l,Bhlhe41,Birc6,Brca2,Bzw1,Camk1d,Camk2n1,Caprin2,Cavin2,Cbfa2t3,Cbfb,Cbx5,Cc2d1a,Ccdc62,Ccl21b,Cct3,Cd34,Cda,Cdh2,Cdk8,Cdkn2d,Cebpb,Cemip,Cfc1,Chd2,Chek2,Cib1,Clk1,Cnep1r1,Commd9,Cops5,Coro1c,Cpeb1,Cr1l,Crk,Crlf3,Crx,Crxos,Ctdsp2,Ctf1,Ctif,Ctnnb1,Cyp27b1,Dact1,Daxx,Dedd2,Dnajb6,Dock…	311.58	9.4e-06	0.001728
GO:0034645	cellular macromolecule biosynthetic process	biological_process	4378	293	Ablim1,Acvr1b,Agl,Alkbh1,Apex1,Ar,Atg4d,Atxn1,AU041133,B3galt1,B3galt4,B3gnt9,Bcl9l,Bhlhe41,Brca2,Bzw1,Camk1d,Caprin2,Cavin2,Cbfa2t3,Cbfb,Cbx5,Cc2d1a,Ccdc62,Cct3,Cdk8,Cdkn2d,Cebpb,Cfc1,Chd2,Chek2,Cib1,Commd9,Cops5,Cpeb1,Crlf3,Crx,Crxos,Ctif,Ctnnb1,Dact1,Daxx,Dedd2,Dnajb6,Dynll1,Ebf1,Eefsec,Egr2,Eif3f,Elk3,Ell3,Elob,Erbin,Erf,Evx2,Ewsr1,Fhit,Fos,Foxp1,Foxr1,Fzd2,Galnt9,Gata2,Gata5,Gatc,Gcm1,Gins3,…	236	9.6e-06	0.001728
GO:0032774	RNA biosynthetic process	biological_process	3323	231	Ablim1,Acvr1b,Apex1,Ar,Atxn1,AU041133,Bcl9l,Bhlhe41,Brca2,Bzw1,Camk1d,Caprin2,Cavin2,Cbfa2t3,Cbfb,Cbx5,Cc2d1a,Ccdc62,Cdk8,Cebpb,Cfc1,Chd2,Chek2,Cib1,Commd9,Cops5,Crlf3,Crx,Crxos,Ctnnb1,Dact1,Daxx,Dedd2,Dnajb6,Dynll1,Ebf1,Egr2,Elk3,Ell3,Elob,Erbin,Erf,Evx2,Ewsr1,Fhit,Fos,Foxp1,Foxr1,Fzd2,Gata2,Gata5,Gcm1,Gli3,Glmp,Gm10037,Gm14409,Gm15446,Gm21964,Gm28230,Gm3604,Gm6710,Gmeb1,Gsk3a,Gtf2e2,Gtf3c6,Havc…	179.13	1e-05	0.00174857
GO:0009790	embryo development	biological_process	1090	92	Acvr1b,Aldh1a1,Alkbh1,Amd1,Angpt1,Aplnr,Ar,Birc6,Brca2,Cacna1c,Ccdc103,Ccnb1ip1,Cebpb,Cfc1,Cr1l,Ctnnb1,Dact1,Dlk1,Dnajb6,Erf,Fga,Fgb,Foxp1,Fzd2,Gab1,Gas1,Gata2,Gcm1,Gli3,Grin2b,Hnf1b,Hopx,Hoxc4,Hoxc5,Hoxc6,Hoxd1,Hoxd10,Hoxd11,Hoxd12,Hoxd13,Hoxd3,Hoxd4,Hoxd9,Htr2b,Igf2,Inpp5k,Kat6a,Keap1,Klf4,Lrp1b,Map2k1,Mecom,Mef2c,Mthfd1,Mycn,Myo18b,N4bp2l2,Nle1,Nmt1,Nr2f2,Nrarp,Pbx1,Pcdh15,Phactr4,Pitx1,Plcd3,…	58.76	1.1e-05	0.00187
GO:0051171	regulation of nitrogen compound metabolic process	biological_process	4307	288	Ablim1,Acvr1b,Adcy7,Ahsa1,Akap5,Alkbh1,Apex1,Ar,Arfgap3,Atad5,Atxn1,AU041133,Bcl9l,Bhlhe41,Brca2,Bzw1,Camk1d,Caprin2,Cavin2,Cbfa2t3,Cbfb,Cbx5,Cc2d1a,Ccdc62,Ccl21b,Cct3,Cd34,Cda,Cdk8,Cebpb,Cfc1,Chd2,Chek2,Cib1,Clk1,Commd9,Cops5,Cpeb1,Crk,Crlf3,Crx,Crxos,Ctif,Ctnnb1,Dact1,Daxx,Dedd2,Dnajb6,Dock10,Dock9,Drd1,Dynll1,Ebf1,Eefsec,Egr2,Elk3,Ell3,Elob,Erbin,Erf,Evx2,Ewsr1,Fhit,Fos,Foxp1,Foxr1,Fpr2,Fzd10,…	232.17	1.3e-05	0.00215027
GO:0048856	anatomical structure development	biological_process	5166	337	Ablim1,Acvr1b,Ak4,Aldh1a1,Alkbh1,Amd1,Amer3,Angpt1,Ank2,Ankrd6,Anxa1,Aplnr,Ar,Asic2,Atad5,Atxn1,Avil,BC048507,Bcl9l,Bhlhe41,Birc6,Brca2,Btbd7,C1ql1,Cacna1c,Camk1d,Camsap2,Caprin2,Catsper2,Catsper3,Cbfa2t3,Cbfb,Ccdc103,Ccdc113,Ccl21b,Ccnb1ip1,Cd34,Cd46,Cdh2,Cdkl3,Cebpb,Cfc1,Chd2,Chrna1,Cib1,Clmn,Col11a2,Coro1c,Cr1l,Crk,Crx,Crxos,Cryba4,Ctf1,Ctnnb1,Cul7,Cxcr5,Cyp27b1,Dact1,Dchs2,Dlk1,Dnajb6,Dnph1,D…	278.48	1.4e-05	0.00225474
GO:0048002	antigen processing and presentation of peptide antigen	biological_process	60	13	Gm11127,Gm7030,Gm8909,H2-K1,H2-Oa,H2-Q1,H2-Q10,H2-Q2,H2-Q4,H2-Q6,H2-Q7,H2-T3,Tapbp	3.23	1.5e-05	0.00235385
[truncated: 673 more rows]

## Sheet: AMY LncRNA predicted pathway
Pathway_id	Pathway_name	Pathway_class	Annotated	Significant	SymbolList	Expected	classic_fisher	FDR
[truncated: 29 more rows]
