# Supplementary material for: Gene Transcript Alterations in the Spinal Cord, Anterior Cingulate Cortex, and Amygdala in Mice Following Peripheral Nerve Injury
Source: Front Cell Dev Biol. 2021 Apr 7;9:634810. doi: 10.3389/fcell.2021.634810 (PMC8059771; doi:10.3389/fcell.2021.634810)
Supplement: Supplementary file 11 [file Data_Sheet_7.XLSX]

## Sheet: SP cis-acting
LncRNA_id	Gene_symbol
ENSMUST00000211443	2510009E07Rik
ENSMUST00000209429	2510009E07Rik
ENSMUST00000181960	2510009E07Rik
ENSMUST00000185395	Adcy7
ENSMUST00000074808	Adcy7
ENSMUST00000222657	Atxn1
ENSMUST00000221550	Atxn1
ENSMUST00000189843	Atxn1
ENSMUST00000211025	Banf2
ENSMUST00000210482	Banf2
ENSMUST00000210200	Banf2
ENSMUST00000220233	C030005K15Rik
ENSMUST00000217919	C030005K15Rik
ENSMUST00000099324	C030005K15Rik
MSTRG.5221.1	Cbx5
ENSMUST00000188201	Cbx5
ENSMUST00000188137	Cbx5
ENSMUST00000181306	Cbx5
ENSMUST00000220233	Ccer1
ENSMUST00000217919	Ccer1
ENSMUST00000099324	Ccer1
ENSMUST00000181134	Cct3
ENSMUST00000180984	Cct3
ENSMUST00000199264	Col26a1
ENSMUST00000181190	Col26a1
MSTRG.13340.1	Csmd1
MSTRG.13336.1	Csmd1
MSTRG.13335.1	Csmd1
ENSMUST00000217259	Ctnnb1
ENSMUST00000214714	Ctnnb1
ENSMUST00000214083	Ctnnb1
ENSMUST00000211443	Ehhadh
ENSMUST00000209429	Ehhadh
ENSMUST00000181960	Ehhadh
ENSMUST00000220233	Epyc
ENSMUST00000217919	Epyc
ENSMUST00000099324	Epyc
ENSMUST00000181957	Gm10717
ENSMUST00000181572	Gm10717
ENSMUST00000181134	Gm38392
ENSMUST00000180984	Gm38392
ENSMUST00000185395	Heatr3
ENSMUST00000074808	Heatr3
ENSMUST00000218190	Hivep2
ENSMUST00000181888	Hivep2
MSTRG.5221.1	Hoxc4
ENSMUST00000188201	Hoxc4
ENSMUST00000188137	Hoxc4
ENSMUST00000181306	Hoxc4
MSTRG.5221.1	Hoxc5
ENSMUST00000188201	Hoxc5
ENSMUST00000188137	Hoxc5
ENSMUST00000199264	Ift22
ENSMUST00000181190	Ift22
ENSMUST00000208333	Irs2
ENSMUST00000040608	Irs2
ENSMUST00000212253	Jade2
ENSMUST00000181262	Jade2
MSTRG.10670.1	Kcnip4
MSTRG.10666.1	Kcnip4
MSTRG.10664.1	Kcnip4
MSTRG.10659.1	Kcnip4
MSTRG.10658.1	Kcnip4
ENSMUST00000211443	Map3k13
ENSMUST00000209429	Map3k13
ENSMUST00000181960	Map3k13
ENSMUST00000181134	Mef2d
ENSMUST00000180984	Mef2d
ENSMUST00000154798	Meioc
ENSMUST00000147541	Meioc
ENSMUST00000211025	Mgme1
ENSMUST00000210482	Mgme1
ENSMUST00000210200	Mgme1
ENSMUST00000140716	Mrpl23
ENSMUST00000136359	Mrpl23
ENSMUST00000216718	Myrip
ENSMUST00000213406	Myrip
ENSMUST00000139825	Orc2
ENSMUST00000129740	Orc2
ENSMUST00000149707	Pbx3
ENSMUST00000147871	Pbx3
ENSMUST00000134921	Pbx3
MSTRG.4532.1	Pcdh9
MSTRG.4531.1	Pcdh9
MSTRG.4530.1	Pcdh9
MSTRG.4529.1	Pcdh9
ENSMUST00000191518	Phactr4
ENSMUST00000172202	Phactr4
ENSMUST00000211663	Podxl
ENSMUST00000209659	Podxl
ENSMUST00000150540	Podxl
ENSMUST00000130777	Podxl
ENSMUST00000186656	Pou3f3
ENSMUST00000181725	Pou3f3
ENSMUST00000181593	Pou3f3
ENSMUST00000180689	Pou3f3
MSTRG.5292.1	Rbfox1
MSTRG.5290.1	Rbfox1
MSTRG.5289.1	Rbfox1
MSTRG.5287.7	Rbfox1
MSTRG.5287.5	Rbfox1
ENSMUST00000211415	Rnf225
ENSMUST00000210319	Rnf225
MSTRG.14564.1	Rora
MSTRG.14563.1	Rora
MSTRG.14562.2	Rora
MSTRG.14561.1	Rora
MSTRG.14560.5	Rora
MSTRG.5771.3	Scaf8
MSTRG.5771.1	Scaf8
ENSMUST00000217151	Scn2b
ENSMUST00000213594	Scn2b
ENSMUST00000136658	Sema6d
ENSMUST00000129584	Sema6d
ENSMUST00000136110	Slc13a4
ENSMUST00000130875	Slc13a4
MSTRG.5221.1	Smug1
ENSMUST00000188201	Smug1
ENSMUST00000188137	Smug1
ENSMUST00000181306	Smug1
ENSMUST00000211025	Snx5
ENSMUST00000210482	Snx5
ENSMUST00000210200	Snx5
ENSMUST00000191518	Taf12
ENSMUST00000172202	Taf12
MSTRG.4283.3	Tep1
ENSMUST00000181697	Tep1
ENSMUST00000191518	Trnau1ap
ENSMUST00000172202	Trnau1ap
ENSMUST00000217259	Ulk4
ENSMUST00000214714	Ulk4
ENSMUST00000214083	Ulk4
ENSMUST00000211415	Zfp329
ENSMUST00000210319	Zfp329
ENSMUST00000211415	Zscan22
ENSMUST00000210319	Zscan22

## Sheet: SP trans-acting
LncRNA_id	Gene_symbol
ENSMUST00000214587	Adam8
ENSMUST00000224063	Adam8
ENSMUST00000074808	Adap1
ENSMUST00000200449	Adap1
ENSMUST00000220011	Adap1
ENSMUST00000074808	Ankrd42
ENSMUST00000185395	Ankrd42
ENSMUST00000200449	Anxa4
ENSMUST00000208358	Anxa4
ENSMUST00000222653	Atxn7l1
ENSMUST00000180485	AW146154
ENSMUST00000074808	Bbs7
ENSMUST00000185395	Bbs7
MSTRG.8544.4	Btbd16
ENSMUST00000074808	Ccdc162
ENSMUST00000185395	Ccdc162
ENSMUST00000074808	Cdk15
ENSMUST00000185395	Cdk15
MSTRG.8544.4	Clca3b
ENSMUST00000200449	Daw1
ENSMUST00000208358	Daw1
ENSMUST00000214587	Ddx50
ENSMUST00000130875	Dennd1a
ENSMUST00000224063	E130218I03Rik
ENSMUST00000130875	Eif4a2
ENSMUST00000074808	Fabp6
ENSMUST00000185395	Fabp6
ENSMUST00000200449	Fancg
ENSMUST00000208358	Fancg
ENSMUST00000220011	Fancg
ENSMUST00000200449	Fbxo18
ENSMUST00000208358	Fbxo18
MSTRG.8544.4	Foxr1
ENSMUST00000074808	Fsip1
ENSMUST00000185395	Fsip1
ENSMUST00000074808	Fuca2
ENSMUST00000185395	Fuca2
MSTRG.8544.4	Galk2
ENSMUST00000200449	Gm11983
ENSMUST00000208358	Gm11983
ENSMUST00000224063	Gnao1
ENSMUST00000200449	Gnrh1
ENSMUST00000208358	Gnrh1
ENSMUST00000224063	Grb10
ENSMUST00000074808	Haus3
ENSMUST00000185395	Haus3
ENSMUST00000074808	Kcnq1
ENSMUST00000185395	Kcnq1
ENSMUST00000200449	Mff
ENSMUST00000208358	Mff
ENSMUST00000200449	Myh6
ENSMUST00000208358	Myh6
MSTRG.8544.4	Nsd2
MSTRG.9588.1	Olfr1055
ENSMUST00000074808	Olfr1366
ENSMUST00000185395	Olfr1366
ENSMUST00000074808	Olfr96
ENSMUST00000185395	Olfr96
ENSMUST00000074808	Padi4
ENSMUST00000185395	Padi4
ENSMUST00000074808	Pafah1b3
ENSMUST00000185395	Pafah1b3
ENSMUST00000181913	Pla2g15
ENSMUST00000190698	Pla2g15
ENSMUST00000224063	Plac1
ENSMUST00000200449	Plekhb1
ENSMUST00000208358	Plekhb1
ENSMUST00000200449	Safb2
ENSMUST00000208358	Safb2
ENSMUST00000200449	Selplg
ENSMUST00000208358	Selplg
ENSMUST00000155900	Sema6a
MSTRG.1873.1	Sema6a
MSTRG.10957.1	St3gal4
MSTRG.8544.4	Tmem63b
MSTRG.8544.4	Tpsab1
MSTRG.8544.4	Traf1
ENSMUST00000224063	Tspan9
ENSMUST00000224063	Ybx1

## Sheet: ACC cis-acting
LncRNA_id	Gene_symbol
ENSMUST00000211443	2510009E07Rik
ENSMUST00000181960	2510009E07Rik
ENSMUST00000209429	2510009E07Rik
ENSMUST00000074808	Adcy7
ENSMUST00000185395	Adcy7
ENSMUST00000181003	Atad5
ENSMUST00000181152	Atad5
ENSMUST00000222657	Atxn1
ENSMUST00000189843	Atxn1
ENSMUST00000221550	Atxn1
ENSMUST00000210482	Banf2
ENSMUST00000210200	Banf2
ENSMUST00000211025	Banf2
ENSMUST00000099324	C030005K15Rik
ENSMUST00000217919	C030005K15Rik
ENSMUST00000220233	C030005K15Rik
ENSMUST00000181306	Cbx5
MSTRG.5221.1	Cbx5
ENSMUST00000188137	Cbx5
ENSMUST00000188201	Cbx5
ENSMUST00000099324	Ccer1
ENSMUST00000217919	Ccer1
ENSMUST00000220233	Ccer1
ENSMUST00000212253	Cdkl3
ENSMUST00000181262	Cdkl3
ENSMUST00000129740	Clk1
ENSMUST00000139825	Clk1
ENSMUST00000181190	Col26a1
ENSMUST00000199264	Col26a1
ENSMUST00000181003	Crlf3
ENSMUST00000181152	Crlf3
MSTRG.13338.1	Csmd1
MSTRG.13335.1	Csmd1
MSTRG.13336.1	Csmd1
MSTRG.13340.1	Csmd1
ENSMUST00000214083	Ctnnb1
ENSMUST00000217259	Ctnnb1
ENSMUST00000214714	Ctnnb1
ENSMUST00000211443	Ehhadh
ENSMUST00000181960	Ehhadh
ENSMUST00000209429	Ehhadh
ENSMUST00000099324	Epyc
ENSMUST00000217919	Epyc
ENSMUST00000220233	Epyc
ENSMUST00000129740	Fam126b
ENSMUST00000139825	Fam126b
ENSMUST00000065383	Fam204a
ENSMUST00000190698	Fam204a
MSTRG.9575.1	Fam205a4
MSTRG.9571.5	Fam205a4
ENSMUST00000181190	Fis1
ENSMUST00000199264	Fis1
MSTRG.3827.1	Gm10037
MSTRG.3828.1	Gm10037
ENSMUST00000181572	Gm10719
ENSMUST00000181957	Gm10719
ENSMUST00000181572	Gm17535
ENSMUST00000181957	Gm17535
ENSMUST00000181306	Hoxc4
MSTRG.5221.1	Hoxc4
ENSMUST00000188137	Hoxc4
ENSMUST00000188201	Hoxc4
MSTRG.5221.1	Hoxc5
ENSMUST00000188137	Hoxc5
ENSMUST00000188201	Hoxc5
ENSMUST00000213594	Jaml
ENSMUST00000217151	Jaml
MSTRG.10658.1	Kcnip4
MSTRG.10666.1	Kcnip4
MSTRG.10670.1	Kcnip4
MSTRG.10659.1	Kcnip4
MSTRG.10664.1	Kcnip4
ENSMUST00000099324	Kera
ENSMUST00000220233	Kera
ENSMUST00000140716	Lsp1
ENSMUST00000136359	Lsp1
ENSMUST00000211443	Map3k13
ENSMUST00000181960	Map3k13
ENSMUST00000209429	Map3k13
ENSMUST00000210482	Mgme1
ENSMUST00000210200	Mgme1
ENSMUST00000211025	Mgme1
ENSMUST00000213594	Mpzl3
ENSMUST00000217151	Mpzl3
ENSMUST00000213406	Myrip
ENSMUST00000216718	Myrip
ENSMUST00000188623	Nfam1
ENSMUST00000181049	Nfam1
ENSMUST00000181697	Osgep
MSTRG.4283.3	Osgep
ENSMUST00000147871	Pbx3
ENSMUST00000134921	Pbx3
ENSMUST00000149707	Pbx3
MSTRG.4530.1	Pcdh9
MSTRG.4529.1	Pcdh9
MSTRG.4532.1	Pcdh9
MSTRG.4531.1	Pcdh9
ENSMUST00000209659	Podxl
ENSMUST00000211663	Podxl
ENSMUST00000130777	Podxl
ENSMUST00000150540	Podxl
ENSMUST00000181725	Pou3f3
ENSMUST00000180689	Pou3f3
ENSMUST00000181593	Pou3f3
ENSMUST00000186656	Pou3f3
MSTRG.5290.1	Rbfox1
MSTRG.5292.1	Rbfox1
MSTRG.5287.7	Rbfox1
MSTRG.5289.1	Rbfox1
MSTRG.5287.5	Rbfox1
MSTRG.14562.2	Rora
MSTRG.14561.1	Rora
MSTRG.14560.5	Rora
MSTRG.14564.1	Rora
MSTRG.14563.1	Rora
MSTRG.5771.3	Scaf8
MSTRG.5771.1	Scaf8
ENSMUST00000181306	Smug1
MSTRG.5221.1	Smug1
ENSMUST00000188137	Smug1
ENSMUST00000188201	Smug1
ENSMUST00000210482	Snx5
ENSMUST00000210200	Snx5
ENSMUST00000211025	Snx5
ENSMUST00000172202	Taf12
ENSMUST00000191518	Taf12
ENSMUST00000180984	Tsacc
ENSMUST00000181134	Tsacc
ENSMUST00000214083	Ulk4
ENSMUST00000217259	Ulk4
ENSMUST00000214714	Ulk4
ENSMUST00000181003	Utp6
ENSMUST00000181152	Utp6
MSTRG.3827.1	Zfp273
MSTRG.3828.1	Zfp273
ENSMUST00000181190	Znhit1
ENSMUST00000199264	Znhit1

## Sheet: ACC trans-acting
LncRNA_id	Gene_symbol
MSTRG.11232.1	Abca14
ENSMUST00000221224	Acsbg2
MSTRG.9512.1	Adgrl2
ENSMUST00000183043	Aif1l
MSTRG.12541.1	Atcay
MSTRG.11232.1	BC025446
MSTRG.11232.1	Cacna2d4
MSTRG.12541.1	Ciz1
ENSMUST00000183043	Csde1
MSTRG.11232.1	Cyp2d37-ps
ENSMUST00000197226	Dennd1a
ENSMUST00000202249	Dennd1a
ENSMUST00000221244	Eogt
ENSMUST00000181190	Fam214b
MSTRG.11232.1	Fgfr1
ENSMUST00000183043	Gm26938
MSTRG.11232.1	Gm45713
MSTRG.11232.1	Gm7579
MSTRG.11232.1	Greb1
MSTRG.11232.1	Hpd
ENSMUST00000183043	Jak1
MSTRG.11232.1	Ldlrad2
MSTRG.11232.1	Man1a
ENSMUST00000221244	Mapk7
MSTRG.9512.1	Mgarp
MSTRG.12541.1	Muc6
ENSMUST00000188292	Nck2
ENSMUST00000181190	Ndor1
MSTRG.11232.1	Olfr1443
MSTRG.12541.1	Pclaf
ENSMUST00000181190	Pip5kl1
MSTRG.9512.1	Plekhg3
ENSMUST00000166636	Rcbtb2
MSTRG.11232.1	Rfc2
ENSMUST00000181190	Sh3bp1
ENSMUST00000193939	Sra1
MSTRG.11232.1	Syne3
MSTRG.11232.1	Tex29
MSTRG.11232.1	Trim39
MSTRG.11232.1	Trp73
ENSMUST00000183043	Ube4a
ENSMUST00000189904	Vill
ENSMUST00000181190	Xndc1
ENSMUST00000183043	Xpnpep2
ENSMUST00000183043	Zfp410

## Sheet: AMY cis-acting
LncRNA_id	Gene_symbol
ENSMUST00000181960	2510009E07Rik
ENSMUST00000209429	2510009E07Rik
ENSMUST00000211443	2510009E07Rik
ENSMUST00000181697	Apex1
MSTRG.4283.3	Apex1
ENSMUST00000189843	Atxn1
ENSMUST00000221550	Atxn1
ENSMUST00000222657	Atxn1
ENSMUST00000210200	Banf2
ENSMUST00000210482	Banf2
ENSMUST00000211025	Banf2
ENSMUST00000213594	BC049352
ENSMUST00000217151	BC049352
ENSMUST00000099324	C030005K15Rik
ENSMUST00000217919	C030005K15Rik
ENSMUST00000220233	C030005K15Rik
ENSMUST00000181306	Cbx5
ENSMUST00000188137	Cbx5
ENSMUST00000188201	Cbx5
MSTRG.5221.1	Cbx5
ENSMUST00000099324	Ccer1
ENSMUST00000217919	Ccer1
ENSMUST00000220233	Ccer1
ENSMUST00000181697	Ccnb1ip1
MSTRG.4283.3	Ccnb1ip1
ENSMUST00000181642	Celf2
MSTRG.7439.2	Celf2
ENSMUST00000129740	Clk1
ENSMUST00000139825	Clk1
ENSMUST00000074808	Cnep1r1
ENSMUST00000185395	Cnep1r1
ENSMUST00000181190	Col26a1
ENSMUST00000199264	Col26a1
MSTRG.13335.1	Csmd1
MSTRG.13336.1	Csmd1
MSTRG.13338.1	Csmd1
MSTRG.13340.1	Csmd1
ENSMUST00000214083	Ctnnb1
ENSMUST00000214714	Ctnnb1
ENSMUST00000217259	Ctnnb1
ENSMUST00000181960	Ehhadh
ENSMUST00000209429	Ehhadh
ENSMUST00000211443	Ehhadh
ENSMUST00000099324	Epyc
ENSMUST00000217919	Epyc
ENSMUST00000220233	Epyc
ENSMUST00000130875	Fam180a
ENSMUST00000136110	Fam180a
MSTRG.9571.5	Fam205a4
MSTRG.9575.1	Fam205a4
ENSMUST00000181190	Fis1
ENSMUST00000199264	Fis1
ENSMUST00000181572	Gm10717
ENSMUST00000181957	Gm10717
ENSMUST00000181572	Gm10720
ENSMUST00000181957	Gm10720
ENSMUST00000127786	Gm26992
ENSMUST00000156240	Gm26992
ENSMUST00000181306	Hoxc4
ENSMUST00000188137	Hoxc4
ENSMUST00000188201	Hoxc4
MSTRG.5221.1	Hoxc4
ENSMUST00000188137	Hoxc5
ENSMUST00000188201	Hoxc5
MSTRG.5221.1	Hoxc5
MSTRG.10658.1	Kcnip4
MSTRG.10659.1	Kcnip4
MSTRG.10664.1	Kcnip4
MSTRG.10666.1	Kcnip4
MSTRG.10670.1	Kcnip4
ENSMUST00000181960	Map3k13
ENSMUST00000209429	Map3k13
ENSMUST00000211443	Map3k13
ENSMUST00000210200	Mgme1
ENSMUST00000210482	Mgme1
ENSMUST00000211025	Mgme1
ENSMUST00000136359	Mrpl23
ENSMUST00000140716	Mrpl23
ENSMUST00000134921	Pbx3
ENSMUST00000147871	Pbx3
ENSMUST00000149707	Pbx3
MSTRG.4529.1	Pcdh9
MSTRG.4530.1	Pcdh9
MSTRG.4531.1	Pcdh9
MSTRG.4532.1	Pcdh9
ENSMUST00000172202	Phactr4
ENSMUST00000191518	Phactr4
ENSMUST00000130777	Podxl
ENSMUST00000150540	Podxl
ENSMUST00000209659	Podxl
ENSMUST00000211663	Podxl
ENSMUST00000180689	Pou3f3
ENSMUST00000181593	Pou3f3
ENSMUST00000181725	Pou3f3
ENSMUST00000186656	Pou3f3
ENSMUST00000129740	Ppil3
ENSMUST00000139825	Ppil3
MSTRG.12145.4	Rassf8
MSTRG.12145.5	Rassf8
MSTRG.5287.5	Rbfox1
MSTRG.5287.7	Rbfox1
MSTRG.5289.1	Rbfox1
MSTRG.5290.1	Rbfox1
MSTRG.5292.1	Rbfox1
ENSMUST00000180984	Rhbg
ENSMUST00000181134	Rhbg
MSTRG.14560.5	Rora
MSTRG.14561.1	Rora
MSTRG.14562.2	Rora
MSTRG.14563.1	Rora
MSTRG.14564.1	Rora
ENSMUST00000181306	Smug1
ENSMUST00000188137	Smug1
ENSMUST00000188201	Smug1
MSTRG.5221.1	Smug1
ENSMUST00000210200	Snx5
ENSMUST00000210482	Snx5
ENSMUST00000211025	Snx5
ENSMUST00000172202	Taf12
ENSMUST00000191518	Taf12
ENSMUST00000181049	Tcf20
ENSMUST00000188623	Tcf20
ENSMUST00000181697	Tmem55b
MSTRG.4283.3	Tmem55b
ENSMUST00000180984	Tsacc
ENSMUST00000181134	Tsacc
ENSMUST00000181262	Ube2b
ENSMUST00000212253	Ube2b
ENSMUST00000214083	Ulk4
ENSMUST00000214714	Ulk4
ENSMUST00000217259	Ulk4
ENSMUST00000209663	Zfhx3
ENSMUST00000211953	Zfhx3
ENSMUST00000181190	Znhit1
ENSMUST00000199264	Znhit1
ENSMUST00000210319	Zscan18
ENSMUST00000211415	Zscan18

## Sheet: AMY trans-acting
LncRNA_id	Gene_symbol
MSTRG.11118.1	1110008L16Rik
ENSMUST00000209694	Adam22
MSTRG.9504.1	Akap3
ENSMUST00000124575	Aldh1a3
ENSMUST00000209694	Atat1
ENSMUST00000044964	Atp2c1
MSTRG.9504.1	Atp6v1g2
MSTRG.11118.1	Bnc2
MSTRG.11118.1	C330021F23Rik
ENSMUST00000206035	Cd209c
ENSMUST00000189619	Celf1
ENSMUST00000209694	Chd1l
MSTRG.12541.1	Ciz1
ENSMUST00000173025	Clec4d
ENSMUST00000221741	Cntrob
ENSMUST00000189619	Csnk1a1
MSTRG.9571.5	Cul3
MSTRG.11118.1	Dot1l
MSTRG.1645.1	Fam171a2
ENSMUST00000212011	Fgfr1op2
ENSMUST00000206035	Gm10999
MSTRG.11118.1	Klrk1
MSTRG.11118.1	Lrtm1
ENSMUST00000124575	Mtf2
MSTRG.12541.1	Muc6
ENSMUST00000181098	Mum1l1
ENSMUST00000149618	Olfr1440
ENSMUST00000206035	Olfr279
MSTRG.12541.1	Pclaf
ENSMUST00000209694	Proser2
MSTRG.11118.1	Relb
ENSMUST00000222657	Rgsl1
ENSMUST00000206035	Sass6
ENSMUST00000222657	Scn8a
MSTRG.9504.1	Sgcg
MSTRG.9504.1	Sgpl1
MSTRG.9504.1	Slc29a1
ENSMUST00000212011	Slc38a6
MSTRG.11118.1	Stx11
ENSMUST00000209694	Tbc1d9b
ENSMUST00000149618	Tbp
ENSMUST00000206035	Tpsg1
ENSMUST00000209694	Trpc4ap
MSTRG.11118.1	Ube2s
MSTRG.11118.1	Uxt
ENSMUST00000206035	Vmn1r191
MSTRG.11118.1	Yipf6
ENSMUST00000206035	Zfp61
ENSMUST00000181098	Zfp672
MSTRG.4673.1	Zfp672
ENSMUST00000173025	Zfp781
